# Supplementary material for: Moving system with action sport cameras: 3D kinematics of the walking and running in a large volume
Source: PLoS One. 2019 Nov 12;14(11):e0224182. doi: 10.1371/journal.pone.0224182 (PMC6850531; doi:10.1371/journal.pone.0224182)
Supplement: S1 File — (ZIP) [file pone.0224182.s001.zip › S1_File/Calibration.cpp]

// alibration.cpp: implementation of the Calibration class.
//
//////////////////////////////////////////////////////////////////////

#include "stdafx.h"
#include "VIMS_CalibModule.h"

#include <direct.h>

#include "Struct.h"
#include "math.h"

#include "Mathematics_ErrorCodes.h"
#include "Mathematics.h"

#include "Reconstruction_Constants.h"
#include "Reconstruction_ErrorCodes.h"
#include "Reconstruction.h"

#include "Calibration_ErrorCodes.h"
#include "Calibration.h"


#ifdef _DEBUG
#undef THIS_FILE
static char THIS_FILE[]=__FILE__;
#define new DEBUG_NEW
#endif

//////////////////////////////////////////////////////////////////////
// Construction/Destruction
//////////////////////////////////////////////////////////////////////

Calibration::Calibration()
{
	//Setup the directories
	Setup_DirectoryInitialization();	
	
	//Reset the calibration data
	Setup_ResetCalibrationData();
	
	//Reset floating object data structure
	Setup_ResetGroundObj();

	//Reset axes object data structure
	Setup_ResetAxesObj();

	//Reset vicon object data structure
	Setup_ResetViconObj();

    //Reset axes object data structure
	Setup_ResetPlanesObj();

	//Reset floating object data structure
	Setup_ResetFloatingObj();

    //Reset motion sequence object data structure
	Setup_ResetMotionSequenceObj();

	//Initialize the additional parameters
	Setup_AdditionalParameters();

    //Reset the accuracy indexes
	Setup_ResetAccuracyIndexes();

	//Report initialization
	Report_Init();

}

Calibration::~Calibration()
{
	//Free memory for floating object 
	Setup_FreeFloatingObj();
	
	//Report closs
	Report_Close();
}


/////////////////////////////////////////
//////SETUP						/////////
/////////////////////////////////////////
/////////////////////////////////////////
void Calibration::Setup_DirectoryInitialization()
{
	//Initialization file
	_getcwd(charCurrDirectory, _MAX_PATH ); 
	strcpy(charIniFilename,INIFILE);
}

void Calibration::Setup_ResetError()
{
    o_error.iCode = 0;
    strcpy(o_error.strMessage,"\n");
}

void Calibration::Setup_FileInsertPoint(const char *filepathname)
{
	strcpy(charInsertPointPathname,filepathname);
}

void Calibration::Setup_ResetCalibrationData()
{

	int itv,itv0,itv1,i,j; 
	for (itv=0;itv<MAX_N_TV;itv++)
	{
		o_calibration_data.cameraData[itv].T.X = o_calibration_data.cameraData[itv].T.Y = o_calibration_data.cameraData[itv].T.Z = 0.0;
		o_calibration_data.cameraData[itv].C.X = o_calibration_data.cameraData[itv].C.Y = 0.0;
		o_calibration_data.cameraData[itv].F.X = o_calibration_data.cameraData[itv].F.Y = 0.0;
		o_calibration_data.cameraData[itv].k1 = 0.0;
		o_calibration_data.cameraData[itv].k2 = 0.0;
		o_calibration_data.cameraData[itv].k3 = 0.0;
		o_calibration_data.cameraData[itv].p1 = 0.0;
		o_calibration_data.cameraData[itv].p2 = 0.0;
        o_calibration_data.cameraData[itv].i_k1 = 0.0;
		o_calibration_data.cameraData[itv].i_k2 = 0.0;
		o_calibration_data.cameraData[itv].i_k3 = 0.0;
		o_calibration_data.cameraData[itv].i_p1 = 0.0;
		o_calibration_data.cameraData[itv].i_p2 = 0.0;


		for (i=0;i<3;i++)
			for (j=0;j<3;j++)
				o_calibration_data.cameraData[itv].R[i][j] = 0.0;	
	}

	o_calibration_data.cameraStruct.NumberOfCouples = 0;
	
	//Active cameras
	for (itv=0;itv<o_calibration_data.cameraStruct.n_Cameras;itv++)
	{
		o_calibration_data.cameraStruct.b_ActiveCameras[itv] = TRUE;
	}


	//Initilize the validPairs
	for (itv0=0;itv0<MAX_N_TV;itv0++)
	{
		for (itv1=0;itv1<MAX_N_TV;itv1++)
			o_calibration_data.cameraStruct.validPairs[itv0][itv1] = TRUE;

	}

	//Set to TRUE the checkPointsinVolume flag for 3D reconstruction
	o_calibration_data.cameraStruct.checkPointsinVolume = TRUE;

    //Reconstruction parameters

	o_calibration_data.cameraStruct.default_intersectionThreshold = DEFAULT_INTERSECTION_ERROR;
    o_calibration_data.cameraStruct.default_registrationThreshold = DEFAULT_REGISTRATION_ERROR;
    o_calibration_data.cameraStruct.default_thresholdProjError	  = DEFAULT_THRESHOLD_2DERROR;


    o_calibration_data.cameraStruct.intersectionThreshold   = UNIT_MEASURE * o_calibration_data.cameraStruct.default_intersectionThreshold;
    o_calibration_data.cameraStruct.registrationThreshold   = 2* UNIT_MEASURE * o_calibration_data.cameraStruct.default_registrationThreshold;
    o_calibration_data.cameraStruct.thresholdProjError      = o_calibration_data.cameraStruct.default_thresholdProjError;


	//Initilize the calibration volume size
	o_calibration_data.calibrationVolume.maxX = MIN_DOUBLE;
	o_calibration_data.calibrationVolume.maxY = MIN_DOUBLE;
	o_calibration_data.calibrationVolume.maxZ = MIN_DOUBLE;
	o_calibration_data.calibrationVolume.minX = MAX_DOUBLE;
	o_calibration_data.calibrationVolume.minY = MAX_DOUBLE;
	o_calibration_data.calibrationVolume.minZ = MAX_DOUBLE;

	//Initialize tip data
	b_insertTip		= FALSE;
	numInsertPoints = 0;
	
    o_tip[0].insertPoint.X = o_tip[0].insertPoint.Y = o_tip[0].insertPoint.Z = 0.0;
	o_tip[0].insertPoint.X = o_tip[0].insertPoint.Y = o_tip[0].insertPoint.Z = 0.0;
 
    o_tip[1].insertPoint.X = o_tip[1].insertPoint.Y = o_tip[1].insertPoint.Z = 0.0;
	o_tip[1].insertPoint.X = o_tip[1].insertPoint.Y = o_tip[1].insertPoint.Z = 0.0;
 
}


void Calibration::ShowMessageError(int code, const char *strMessage)
{
	char strCode[1024];
	sprintf(strCode,"Calibration Error #%d",code);

	::MessageBox(NULL,strMessage,strCode,MB_OK);
}

void Calibration::Setup_AdditionalParameters()
{
	//Initialization
	numAdditionalparameters = 0;
	
	for (int i=0;i<MAX_NUMADDITIONALPARAMETERS;i++)
		b_AdditionParameters[i] = FALSE;

}

void Calibration::Setup_ResetAccuracyIndexes()
{
	//Initialize residual error
	for (int itv=0;itv<MAX_N_TV;itv++)
	{
		o_calibration_data.accuracy.MEAN_2DResidualError[itv]	= 0.0;
		o_calibration_data.accuracy.STD_2DResidualError[itv]	= 0.0;
		o_calibration_data.accuracy.MEAN_2DResidualErrorX[itv]	= 0.0;
		o_calibration_data.accuracy.STD_2DResidualErrorX[itv]	= 0.0;
		o_calibration_data.accuracy.MEAN_2DResidualErrorY[itv]	= 0.0;
		o_calibration_data.accuracy.STD_2DResidualErrorY[itv]	= 0.0;
		o_calibration_data.accuracy.MAX_2DResidualError[itv]	= MIN_DOUBLE;
		o_calibration_data.accuracy.MIN_2DResidualError[itv]	= MAX_DOUBLE;

        for (int im=0;im < NUM_MARKERS_AXESOBJ;im++)
        {
            o_calibration_data.accuracy.MEAN_2DPointError_Axis_X[itv][im] = 0.0;
            o_calibration_data.accuracy.STD_2DPointError_Axis_X[itv][im]  = 0.0;
            o_calibration_data.accuracy.MAX_2DPointError_Axis_X[itv][im]  = MIN_DOUBLE;
            o_calibration_data.accuracy.MIN_2DPointError_Axis_X[itv][im]  = MAX_DOUBLE;

            o_calibration_data.accuracy.MEAN_2DPointError_Axis_Y[itv][im] = 0.0;
            o_calibration_data.accuracy.STD_2DPointError_Axis_Y[itv][im]  = 0.0;
            o_calibration_data.accuracy.MAX_2DPointError_Axis_Y[itv][im]  = MIN_DOUBLE;
            o_calibration_data.accuracy.MIN_2DPointError_Axis_Y[itv][im]  = MAX_DOUBLE;
        }
	}

	//Initialize intersection error
	for (int itv0=0;itv0<MAX_N_TV;itv0++)
	{
		for (int itv1=0;itv1<MAX_N_TV;itv1++)
		{
			o_calibration_data.accuracy.count_3DIntersectionError[itv0][itv1]	= 0;
			o_calibration_data.accuracy.MEAN_3DIntersectionError[itv0][itv1]	= 0.0;
			o_calibration_data.accuracy.STD_3DIntersectionError[itv0][itv1]		= 0.0;
			o_calibration_data.accuracy.MAX_3DIntersectionError[itv0][itv1]		= MIN_DOUBLE;
			o_calibration_data.accuracy.MIN_3DIntersectionError[itv0][itv1]		= MAX_DOUBLE;
		}
	}

	//Initialize registration error
	for (int p0=0;p0<MAX_REG_PAIR_TV;p0++)
	{
		o_calibration_data.accuracy.count_3DRegistrationError[p0]	= 0;
		o_calibration_data.accuracy.MEAN_3DRegistrationError[p0]	= 0.0;
		o_calibration_data.accuracy.STD_3DRegistrationError[p0]		= 0.0;
		
		o_calibration_data.accuracy.MEAN_3DRegistrationErrorX[p0]	= 0.0;
		o_calibration_data.accuracy.STD_3DRegistrationErrorX[p0]	= 0.0;
		
		o_calibration_data.accuracy.MEAN_3DRegistrationErrorY[p0]	= 0.0;
		o_calibration_data.accuracy.STD_3DRegistrationErrorY[p0]	= 0.0;
		
		o_calibration_data.accuracy.MEAN_3DRegistrationErrorZ[p0]	= 0.0;
		o_calibration_data.accuracy.STD_3DRegistrationErrorZ[p0]	= 0.0;
		
		o_calibration_data.accuracy.MAX_3DRegistrationError[p0]		= MIN_DOUBLE;
		o_calibration_data.accuracy.MIN_3DRegistrationError[p0]		= MAX_DOUBLE;
	}

}

int Calibration::Read_IniFile()
{
	
	//INIFILE
	FILE* fp=NULL;
	char strTmp[MAX_CHAR];
		
	//file open
	fp = fopen(charIniFilename,"rt");
	if (fp!=NULL)
	{
/*
[SYSTEM_SETUP]
SystemType: 			VIMS 
SensorSizeX:			640.0
SensorSizeY:			480.0
*/
		fscanf(fp,"%*s");
 		fscanf(fp,"%*s%s",o_calibration_data.cameraStruct.strSystemType);
 				
		o_calibration_data.cameraStruct.calibType = SINGLEPON_CAL;

        fscanf(fp,"%*s%lf",&o_calibration_data.cameraStruct.imagesizeX);
 		fscanf(fp,"%*s%lf",&o_calibration_data.cameraStruct.imagesizeY);
 		fscanf(fp,"%*s%lf",&o_calibration_data.cameraStruct.initFocalLength);

		for (int itv=0;itv<MAX_N_TV;itv++)
		{
			o_calibration_data.cameraData[itv].C.X = o_calibration_data.cameraStruct.imagesizeX/2.0;
			o_calibration_data.cameraData[itv].C.Y = o_calibration_data.cameraStruct.imagesizeY/2.0;
			o_calibration_data.cameraData[itv].F.X = o_calibration_data.cameraStruct.initFocalLength;
			o_calibration_data.cameraData[itv].F.Y = o_calibration_data.cameraStruct.initFocalLength;
		}
 	
/*
[GROUND_POINTS]
Modality:			axes 
*/
		
        fscanf(fp,"%*s");
 		fscanf(fp,"%*s%s",strTmp);
        if (!strcmp(strTmp,"axes"))
            o_groundObj.modality = MODALITY_AXES;
        if (!strcmp(strTmp,"planes"))
            o_groundObj.modality = MODALITY_PLANES;
        if (!strcmp(strTmp,"free"))
            o_groundObj.modality = MODALITY_FREE;
		if (!strcmp(strTmp,"vicon"))
            o_groundObj.modality = MODALITY_VICON;

        if (o_groundObj.modality == -1)
        {
            o_error.iCode = CALIB_ERROR__GROUND_MODALITY;
            strcpy(o_error.strMessage,CALIB_ERROR__GROUND_MODALITY_STR);

            fclose(fp);
			return o_error.iCode;
        }
 	

/*[TOOL_SETUP]
filename			CalibSetup_XXX.txt
*/
		//Read
		fscanf(fp,"%*s");
 		fscanf(fp,"%*s%s",charObjCalibSetupFilename);
 	      _chdir(charCurrDirectory);
          strcpy(charObjCalibSetupPathFilename,INI_DIR);
		  strcat(charObjCalibSetupPathFilename,charObjCalibSetupFilename);
 		
        if (o_groundObj.modality==MODALITY_AXES)
        {
            //load axes setup and generate 3D reference points 
 		    Read_CalibToolData(charObjCalibSetupPathFilename);
 		    if (o_error.iCode>0)
		    {
			    
                fclose(fp);
			    return o_error.iCode;	
		    }
        }

        if (o_groundObj.modality==MODALITY_PLANES)
        {
            //load plane setup and generate 3D reference points 
 		    Setup_LoadPlaneSetup(charObjCalibSetupPathFilename);
 		    if (o_error.iCode>0)
		    {
			    
                fclose(fp);
			    return o_error.iCode;	
		    }
        }

        if (o_groundObj.modality==MODALITY_FREE)
        {
			
			Read_FreeToolData(charObjCalibSetupPathFilename);
 		    if (o_error.iCode>0)
		    {
			    
                fclose(fp);
			    return o_error.iCode;	
		    }
            
        }

		if (o_groundObj.modality==MODALITY_VICON)
        {
            //load axes setup and generate 3D reference points 
 		    Read_ViconToolData(charObjCalibSetupPathFilename);
 		    if (o_error.iCode>0)
		    {
			    
                fclose(fp);
			    return o_error.iCode;	
		    }
        }

		
/*[RECONSTRUCTION_SETUP]
IntersectionThreshold:		5
RegistrationThreshold:		5.0
ThresholdProjectionError:	25.0  
*/   		
		fscanf(fp,"%*s");
		fscanf(fp,"%*s%lf",&o_calibration_data.cameraStruct.default_intersectionThreshold);
		o_calibration_data.cameraStruct.intersectionThreshold *=UNIT_MEASURE;
 		fscanf(fp,"%*s%lf",&o_calibration_data.cameraStruct.default_registrationThreshold);
		o_calibration_data.cameraStruct.registrationThreshold *=UNIT_MEASURE;
		fscanf(fp,"%*s%lf",&o_calibration_data.cameraStruct.default_thresholdProjError);
	


		//Reconstruction parameters
		o_calibration_data.cameraStruct.intersectionThreshold   = o_calibration_data.cameraStruct.default_intersectionThreshold;
		o_calibration_data.cameraStruct.registrationThreshold   = o_calibration_data.cameraStruct.default_registrationThreshold;
		o_calibration_data.cameraStruct.thresholdProjError      = o_calibration_data.cameraStruct.default_thresholdProjError;


/*
[CALIBRATION_REFINEMENT]
calibrationPoints:		125
NumberofIterations:		35		
NumberAdditionalParameters:	1
k1: 1
k2: 0
k3: 0
p1: 0
p2: 0	
*/
        
		fscanf(fp,"%*s");
		fscanf(fp,"%*s%d",&numExtractedFrames);
 		fscanf(fp,"%*s%d",&stop_ITERATIONS);
 		fscanf(fp,"%*s%d",&numAdditionalparameters);
 		
		fscanf(fp,"%*s%d",&b_AdditionParameters[0]);
		fscanf(fp,"%*s%d",&b_AdditionParameters[1]);
		fscanf(fp,"%*s%d",&b_AdditionParameters[2]);
		fscanf(fp,"%*s%d",&b_AdditionParameters[3]);
		fscanf(fp,"%*s%d",&b_AdditionParameters[4]);
		
/*

/*
UseWandwithTwomarkers		0
WandLength			291.89 
*/
//	fscanf(fp,"%*s%d",&o_floatingObj.b_UseWand);
//    fscanf(fp,"%*s%lf",&o_floatingObj.wandLength);


/*
[GRAPHICS]
Scale:				0.5
*/
		fscanf(fp,"%*s");
		fscanf(fp,"%*s%lf",&graphicsScale);
	    fscanf(fp,"%*s%d",&graphicsAxisDir);
	

		//Report
/*
[REPORT]
Accuracy_DLT: 			1
Accuracy_BUNDLE: 		1
TrackedMarkersAxesObj: 		1
2DMarkersAxesObjvsProj: 	1
2DMarkersFloatingObjvsProj: 	1
3DRecMarkersFloatingObj		1
3DRobMarkersFloatingObj		1
Variance:			0
*/
		fscanf(fp,"%*s");
 		fscanf(fp,"%*s%d",&o_report.b_accuracyInit);
 		fscanf(fp,"%*s%d",&o_report.b_accuracyFinal);
 		fscanf(fp,"%*s%d",&o_report.b_trackedAxes_2DCoordinates);
 		fscanf(fp,"%*s%d",&o_report.b_2DMarkersAxesObjvsProj);
 		fscanf(fp,"%*s%d",&o_report.b_2DMarkersFloatingObjvsProj);
 		fscanf(fp,"%*s%d",&o_report.b_3DRecMarkersFloatingObj);
		fscanf(fp,"%*s%d",&o_report.b_3DRobMarkersFloatingObj);
		fscanf(fp,"%*s%d",&o_report.b_variance);
		
 		fclose(fp);

        Setup_Data2Ground();
        Setup_SensorSize(o_calibration_data.cameraStruct.imagesizeX,o_calibration_data.cameraStruct.imagesizeY);

	}
	else
	{
		o_error.iCode = CALIB_ERROR__NOINIFILE;
        strcpy(o_error.strMessage,CALIB_ERROR__NOINIFILE_STR);
        
        return CALIB_ERROR__NOINIFILE;
	}

	return 0;
}

int Calibration::Read_CalibToolData(const char *strFilepath)
{
	int i,k;
	double a=0.0;
	char strTmp[MAX_CHAR];
    FILE *fp=NULL;
    
	fp = fopen(strFilepath,"rt");
	if (fp)
	{
	/*
[OBJECT_SETUP]
	*/
		fscanf(fp,"%*s");		
		fscanf(fp,"%*s");
		fscanf(fp,"%*s%s",strTmp);

        if (!strcmp(strTmp,"axes"))
            if (o_groundObj.modality != MODALITY_AXES)
            {
                o_error.iCode = CALIB_ERROR__GROUND_MODALITY_NOTCOHERENT;
                strcpy(o_error.strMessage,CALIB_ERROR__GROUND_MODALITY_NOTCOHERENT_STR);

                fclose(fp);
			    return o_error.iCode;
            }

        //[AXES_LABELING]
	    fscanf(fp,"%*s%lf",&o_axesObj.AxesAlignmentTheshold);	
		fscanf(fp,"%*s%d", &o_axesObj.numMarkers);
		fscanf(fp,"%*s%d", &o_axesObj.nX);
		fscanf(fp,"%*s%d", &o_axesObj.nY);
		fscanf(fp,"%*s%d", &o_axesObj.nZ);
	
		//Coordinates
		fscanf(fp,"%*s");
		k=0;
		for (i=0;i<o_axesObj.nX;i++)
		{
			fscanf(fp,"%lf %lf %lf", &o_axesObj.points3D[k].X,&o_axesObj.points3D[k].Y,&o_axesObj.points3D[k].Z);
						
			k++;
		}
		
		for (i=0;i<o_axesObj.nY;i++)
		{
			fscanf(fp,"%lf %lf %lf", &o_axesObj.points3D[k].X,&o_axesObj.points3D[k].Y,&o_axesObj.points3D[k].Z);
			k++;
		}

		for (i=0;i<o_axesObj.nZ;i++)
		{
			fscanf(fp,"%lf %lf %lf", &o_axesObj.points3D[k].X,&o_axesObj.points3D[k].Y, &o_axesObj.points3D[k].Z);
			k++;
		}

		//
		for (i=0;i<o_axesObj.numMarkers;i++)
		{
			o_axesObj.points3D[i].X -= a;
			o_axesObj.points3D[i].Y -= a;
			o_axesObj.points3D[i].Z -= a;
		}


		//Read wand setup
        fscanf(fp,"%*s");
		fscanf(fp,"%*s%*s");
        fscanf(fp,"%*s%d",&o_calibration_data.cameraStruct.num_floating_points);
		fscanf(fp,"%*s%d",&o_floatingObj.b_UseWand);
        fscanf(fp,"%*s%lf",&o_floatingObj.wandLength);

		//Close file
		fclose(fp);
	}
	else
	{
        o_error.iCode = CALIB_ERROR__NOOBJFILE;
		strcpy(o_error.strMessage,CALIB_ERROR__NOOBJFILE_STR);
		return CALIB_ERROR__NOOBJFILE;
	}

	//Axes ordering
	if (o_axesObj.nX==4)
	{
		for (int i=0;i<NUM_MARKERS_AXESOBJ;i++)
			o_axesObj.indexVect[i] = i;
	}
	
	if (o_axesObj.nY==4)
	{
		o_axesObj.indexVect[0] = 2;
		o_axesObj.indexVect[1] = 3;
		o_axesObj.indexVect[2] = 4;
		o_axesObj.indexVect[3] = 5;
		
		o_axesObj.indexVect[4] = 6;
		o_axesObj.indexVect[5] = 7;
		o_axesObj.indexVect[6] = 8;
		
		o_axesObj.indexVect[7] = 0;
		o_axesObj.indexVect[8] = 1;
	}

	if (o_axesObj.nZ==4)
	{
		o_axesObj.indexVect[0] = 5;
		o_axesObj.indexVect[1] = 6;
		o_axesObj.indexVect[2] = 7;
		o_axesObj.indexVect[3] = 8;
		
		o_axesObj.indexVect[4] = 0;
		o_axesObj.indexVect[5] = 1;
		o_axesObj.indexVect[6] = 2;
		
		o_axesObj.indexVect[7] = 3;
		o_axesObj.indexVect[8] = 4;
	}

	this->Setup_SpaceMetric();

	return 0;
}


int Calibration::Read_FreeToolData(const char *strFilepath)
{
	double a=0.0;
	char strTmp[MAX_CHAR];
    FILE *fp=NULL;
    
	fp = fopen(strFilepath,"rt");
	if (fp)
	{
		//[TOOL_SETUP]
		fscanf(fp,"%*s");
        //[Static]
		fscanf(fp,"%*s");
		//Shape: Free
		fscanf(fp,"%*s%s",strTmp);
		//numberOfGroundPointsInBundle			
		fscanf(fp,"%*s%d",&o_groundObj.numberOfGroundPointsInBundle);
		//Read wand setup
        fscanf(fp,"%*s");
		fscanf(fp,"%*s%*s");
        fscanf(fp,"%*s%d",&o_calibration_data.cameraStruct.num_floating_points);
		fscanf(fp,"%*s%d",&o_floatingObj.b_UseWand);
		fscanf(fp,"%*s%d",&o_floatingObj.MultipleWandLength);
		fscanf(fp,"%*s%d",&o_floatingObj.b_UseAngle);
        fscanf(fp,"%*s%lf",&o_floatingObj.wandLengthSet[0]);
		fscanf(fp,"%*s%lf",&o_floatingObj.wandLengthSet[1]);
		fscanf(fp,"%*s%lf",&o_floatingObj.wandLengthSet[2]);
		fscanf(fp,"%*s%lf",&o_floatingObj.wandLengthSet[3]);
		fscanf(fp,"%*s%lf",&o_floatingObj.angle);
        
		//Close file
		fclose(fp);

		if (o_floatingObj.MultipleWandLength==0)
			o_floatingObj.wandLength = o_floatingObj.wandLengthSet[0];
	}
    else
	{
        o_error.iCode = CALIB_ERROR__NOOBJFILE;
		strcpy(o_error.strMessage,CALIB_ERROR__NOOBJFILE_STR);
		return CALIB_ERROR__NOOBJFILE;
	}

	this->Setup_SpaceMetric();

	return 0;
}

int Calibration::Read_ViconToolData(const char *strFilepath)
{
	int i,k;
	double a=0.0;
	char strTmp[MAX_CHAR];
    FILE *fp=NULL;
    
	fp = fopen(strFilepath,"rt");
	if (fp)
	{
		fscanf(fp,"%*s");		
		fscanf(fp,"%*s");
		fscanf(fp,"%*s%s",strTmp);

        if (!strcmp(strTmp,"vicon"))
            if (o_groundObj.modality != MODALITY_VICON)
            {
                o_error.iCode = CALIB_ERROR__GROUND_MODALITY_NOTCOHERENT;
                strcpy(o_error.strMessage,CALIB_ERROR__GROUND_MODALITY_NOTCOHERENT_STR);

                fclose(fp);
			    return o_error.iCode;
            }

		//[VICON_LABELING]
	    fscanf(fp,"%*s%lf",&o_viconObj.AxesAlignmentTheshold);	
		fscanf(fp,"%*s%d", &o_viconObj.numMarkers);
		fscanf(fp,"%*s%d", &o_viconObj.nX);
		fscanf(fp,"%*s%d", &o_viconObj.nY);
	
		//Coordinates
		fscanf(fp,"%*s");
		k=0;
		for (i=0;i<o_viconObj.nX;i++)
		{
			fscanf(fp,"%lf %lf", &o_viconObj.points3D[k].X,&o_viconObj.points3D[k].Y);
			o_viconObj.points3D[k].Z = 0;			
			k++;
		}
		
		for (i=0;i<o_viconObj.nY;i++)
		{
			fscanf(fp,"%lf %lf", &o_viconObj.points3D[k].X,&o_viconObj.points3D[k].Y);
			o_viconObj.points3D[k].Z = 0;
			k++;
		}


		//Read wand setup
        fscanf(fp,"%*s");
		fscanf(fp,"%*s%*s");
        fscanf(fp,"%*s%d",&o_calibration_data.cameraStruct.num_floating_points);
		fscanf(fp,"%*s%d",&o_floatingObj.b_UseWand);
		fscanf(fp,"%*s%d",&o_floatingObj.b_UseAngle);
        fscanf(fp,"%*s%lf",&o_floatingObj.wandLengthSet[0]);
		fscanf(fp,"%*s%lf",&o_floatingObj.wandLengthSet[1]);
		fscanf(fp,"%*s%lf",&o_floatingObj.wandLengthSet[2]);
		fscanf(fp,"%*s%lf",&o_floatingObj.wandLengthSet[3]);
		fscanf(fp,"%*s%lf",&o_floatingObj.angle);
        
		//Close file
		fclose(fp);

	}
    else
	{
        o_error.iCode = CALIB_ERROR__NOOBJFILE;
		strcpy(o_error.strMessage,CALIB_ERROR__NOOBJFILE_STR);
		return CALIB_ERROR__NOOBJFILE;
	}

	this->Setup_SpaceMetric();

	return 0;
}

int Calibration::Setup_LoadPlaneSetup(const char *strFilepath)
{

    char strTmp[MAX_CHAR];
    FILE *fp=NULL;
    
	fp = fopen(strFilepath,"rt");
	if (fp)
	{
/*
[TOOL_SETUP]
[Static]
Shape: planes
Number_of_Planes:		3
Spacing_bt_Planes:      150
Direction_of_Planes:	Z
Number_of_rows: 		4
Number_of_columns: 	4
Spacing_bt_Points:      50
Origin_X:			0.0
Origin_Y:			0.0
Origin_Z:			0.0
[Dynamic]
Shape: wand
Number_of_Points 1
*/
        fscanf(fp,"%*s");		
		fscanf(fp,"%*s");
		fscanf(fp,"%*s%s",strTmp);

        if (!strcmp(strTmp,"planes"))
            if (o_groundObj.modality != MODALITY_PLANES)
            {
                o_error.iCode = CALIB_ERROR__GROUND_MODALITY_NOTCOHERENT;
                strcpy(o_error.strMessage,CALIB_ERROR__GROUND_MODALITY_NOTCOHERENT_STR);

                fclose(fp);
			    return o_error.iCode;
            }

        /*
        short int numMarkers;			
		short int numPlanes;
        double planeSpacing, pointSpacing;
        short int planeDirection;
        short int nRows, nColumns;
        _VECT3D origin;
        _VECT2D points2D[MAX_N_TV][MAX_N_MARKERS_PLANESOBJ];
		_VECT3D points3D[MAX_N_MARKERS_PLANESOBJ];		
        */

        fscanf(fp,"%*s%d",&o_planesObj.numPlanes);
        fscanf(fp,"%*s%lf",&o_planesObj.planeSpacing);
        fscanf(fp,"%*s%s",strTmp);
        
        if (strTmp[0] == 'Z')
        {
            o_planesObj.planeDirection = 2;
        }

        if (strTmp[0] == 'Y')
        {
            o_planesObj.planeDirection = 1;
        }

        if (strTmp[0] == 'X')
        {
            o_planesObj.planeDirection = 0;
        }

        fscanf(fp,"%*s%d",&o_planesObj.nRows);
        fscanf(fp,"%*s%lf",&o_planesObj.pointSpacingV);
        fscanf(fp,"%*s%d",&o_planesObj.nColumns);
        fscanf(fp,"%*s%lf",&o_planesObj.pointSpacingH);
        fscanf(fp,"%*s%lf",&o_planesObj.origin.X);
        fscanf(fp,"%*s%lf",&o_planesObj.origin.Y);
        fscanf(fp,"%*s%lf",&o_planesObj.origin.Z);
        
        
        Setup_Build3DPlanes();
    }


    return 0;
}

void Calibration::Setup_SpaceMetric()
{

    if (o_groundObj.modality == MODALITY_AXES)
	    for (int i=0;i<o_axesObj.numMarkers;i++)
	    {
		    o_axesObj.points3D[i].X *=UNIT_MEASURE;
		    o_axesObj.points3D[i].Y *=UNIT_MEASURE;
		    o_axesObj.points3D[i].Z *=UNIT_MEASURE;
	    }

    if (o_groundObj.modality == MODALITY_PLANES)
        for (int i=0;i<o_planesObj.numMarkers;i++)
	    {
		    o_planesObj.points3D[i].X *=UNIT_MEASURE;
		    o_planesObj.points3D[i].Y *=UNIT_MEASURE;
		    o_planesObj.points3D[i].Z *=UNIT_MEASURE;
	    }

	 if (o_groundObj.modality == MODALITY_VICON)
        for (int i=0;i<o_planesObj.numMarkers;i++)
	    {
		    o_viconObj.points3D[i].X *=UNIT_MEASURE;
		    o_viconObj.points3D[i].Y *=UNIT_MEASURE;
		    o_viconObj.points3D[i].Z *=UNIT_MEASURE;
	    }
}


void Calibration::Setup_AxesUpdateData()
{
	for (int itv=0;itv<o_calibration_data.cameraStruct.n_Cameras;itv++)
	{
		for (int im=0;im<NUM_MARKERS_AXESOBJ;im++)
		{
			int index = o_axesObj.index2D[itv][im];
			o_axesObj.m_points2D[itv][im].X += o_axesObj.points2D[itv][index].X;
			o_axesObj.m_points2D[itv][im].Y += o_axesObj.points2D[itv][index].Y;

            o_calibration_data.accuracy.MEAN_2DPointError_Axis_X[itv][im] += o_axesObj.points2D[itv][index].X;
            o_calibration_data.accuracy.MEAN_2DPointError_Axis_Y[itv][im] += o_axesObj.points2D[itv][index].Y;
            
            o_calibration_data.accuracy.STD_2DPointError_Axis_X[itv][im] += pow(o_axesObj.points2D[itv][index].X,2.0);
            o_calibration_data.accuracy.STD_2DPointError_Axis_Y[itv][im] += pow(o_axesObj.points2D[itv][index].Y,2.0);
            
            //MAX
            if (o_calibration_data.accuracy.MAX_2DPointError_Axis_X[itv][im]<o_axesObj.points2D[itv][index].X)
            {
                o_calibration_data.accuracy.MAX_2DPointError_Axis_X[itv][im]  = o_axesObj.points2D[itv][index].X;
            }

            if (o_calibration_data.accuracy.MAX_2DPointError_Axis_Y[itv][im]<o_axesObj.points2D[itv][index].Y)
            {
                o_calibration_data.accuracy.MAX_2DPointError_Axis_Y[itv][im]  = o_axesObj.points2D[itv][index].Y;
            }

            //MIN
            if (o_calibration_data.accuracy.MIN_2DPointError_Axis_X[itv][im]>o_axesObj.points2D[itv][index].X)
            {
                o_calibration_data.accuracy.MIN_2DPointError_Axis_X[itv][im]  = o_axesObj.points2D[itv][index].X;
            }

            if (o_calibration_data.accuracy.MIN_2DPointError_Axis_Y[itv][im]>o_axesObj.points2D[itv][index].Y)
            {
                o_calibration_data.accuracy.MIN_2DPointError_Axis_Y[itv][im]  = o_axesObj.points2D[itv][index].Y;
            }

		}	
	}
}

void Calibration::Setup_ViconUpdateData()
{
	for (int itv=0;itv<o_calibration_data.cameraStruct.n_Cameras;itv++)
	{
		for (int im=0;im<NUM_MARKERS_VICONOBJ;im++)
		{
			int index = o_viconObj.index2D[itv][im];
			o_viconObj.m_points2D[itv][im].X += o_viconObj.points2D[itv][index].X;
			o_viconObj.m_points2D[itv][im].Y += o_viconObj.points2D[itv][index].Y;

            o_calibration_data.accuracy.MEAN_2DPointError_Axis_X[itv][im] += o_viconObj.points2D[itv][index].X;
            o_calibration_data.accuracy.MEAN_2DPointError_Axis_Y[itv][im] += o_viconObj.points2D[itv][index].Y;
            
            o_calibration_data.accuracy.STD_2DPointError_Axis_X[itv][im] += pow(o_viconObj.points2D[itv][index].X,2.0);
            o_calibration_data.accuracy.STD_2DPointError_Axis_Y[itv][im] += pow(o_viconObj.points2D[itv][index].Y,2.0);
            
            //MAX
            if (o_calibration_data.accuracy.MAX_2DPointError_Axis_X[itv][im]<o_viconObj.points2D[itv][index].X)
            {
                o_calibration_data.accuracy.MAX_2DPointError_Axis_X[itv][im]  = o_viconObj.points2D[itv][index].X;
            }

            if (o_calibration_data.accuracy.MAX_2DPointError_Axis_Y[itv][im]<o_viconObj.points2D[itv][index].Y)
            {
                o_calibration_data.accuracy.MAX_2DPointError_Axis_Y[itv][im]  = o_viconObj.points2D[itv][index].Y;
            }

            //MIN
            if (o_calibration_data.accuracy.MIN_2DPointError_Axis_X[itv][im]>o_viconObj.points2D[itv][index].X)
            {
                o_calibration_data.accuracy.MIN_2DPointError_Axis_X[itv][im]  = o_viconObj.points2D[itv][index].X;
            }

            if (o_calibration_data.accuracy.MIN_2DPointError_Axis_Y[itv][im]>o_viconObj.points2D[itv][index].Y)
            {
                o_calibration_data.accuracy.MIN_2DPointError_Axis_Y[itv][im]  = o_viconObj.points2D[itv][index].Y;
            }

		}	
	}
}


void Calibration::Setup_AxesAverageData(int numFrametoUse)
{
	for (int itv=0;itv<o_calibration_data.cameraStruct.n_Cameras;itv++)
	{
		for (int im=0;im<NUM_MARKERS_AXESOBJ;im++)
		{
			o_axesObj.m_points2D[itv][im].X /= numFrametoUse;
			o_axesObj.m_points2D[itv][im].Y /= numFrametoUse;

            o_calibration_data.accuracy.MEAN_2DPointError_Axis_X[itv][im] /= numFrametoUse;

            o_calibration_data.accuracy.STD_2DPointError_Axis_X[itv][im] /= numFrametoUse;
            o_calibration_data.accuracy.STD_2DPointError_Axis_X[itv][im] -= pow(o_calibration_data.accuracy.MEAN_2DPointError_Axis_X[itv][im],2);

            if (o_calibration_data.accuracy.STD_2DPointError_Axis_X[itv][im]<0)
                o_calibration_data.accuracy.STD_2DPointError_Axis_X[itv][im] = 0;

            o_calibration_data.accuracy.STD_2DPointError_Axis_X[itv][im] = sqrt(o_calibration_data.accuracy.STD_2DPointError_Axis_X[itv][im]);
            
             o_calibration_data.accuracy.MEAN_2DPointError_Axis_Y[itv][im] /= numFrametoUse;

            o_calibration_data.accuracy.STD_2DPointError_Axis_Y[itv][im] /= numFrametoUse;
            o_calibration_data.accuracy.STD_2DPointError_Axis_Y[itv][im] -= pow(o_calibration_data.accuracy.MEAN_2DPointError_Axis_Y[itv][im],2);

            if (o_calibration_data.accuracy.STD_2DPointError_Axis_Y[itv][im]<0)
                o_calibration_data.accuracy.STD_2DPointError_Axis_Y[itv][im] = 0;

            o_calibration_data.accuracy.STD_2DPointError_Axis_Y[itv][im] = sqrt(o_calibration_data.accuracy.STD_2DPointError_Axis_Y[itv][im]);

		}	
	}
}

void Calibration::Setup_ViconAverageData(int numFrametoUse)
{
	for (int itv=0;itv<o_calibration_data.cameraStruct.n_Cameras;itv++)
	{
		for (int im=0;im<NUM_MARKERS_VICONOBJ;im++)
		{
			o_viconObj.m_points2D[itv][im].X /= numFrametoUse;
			o_viconObj.m_points2D[itv][im].Y /= numFrametoUse;

            o_calibration_data.accuracy.MEAN_2DPointError_Axis_X[itv][im] /= numFrametoUse;

            o_calibration_data.accuracy.STD_2DPointError_Axis_X[itv][im] /= numFrametoUse;
            o_calibration_data.accuracy.STD_2DPointError_Axis_X[itv][im] -= pow(o_calibration_data.accuracy.MEAN_2DPointError_Axis_X[itv][im],2);

            if (o_calibration_data.accuracy.STD_2DPointError_Axis_X[itv][im]<0)
                o_calibration_data.accuracy.STD_2DPointError_Axis_X[itv][im] = 0;

            o_calibration_data.accuracy.STD_2DPointError_Axis_X[itv][im] = sqrt(o_calibration_data.accuracy.STD_2DPointError_Axis_X[itv][im]);
            
             o_calibration_data.accuracy.MEAN_2DPointError_Axis_Y[itv][im] /= numFrametoUse;

            o_calibration_data.accuracy.STD_2DPointError_Axis_Y[itv][im] /= numFrametoUse;
            o_calibration_data.accuracy.STD_2DPointError_Axis_Y[itv][im] -= pow(o_calibration_data.accuracy.MEAN_2DPointError_Axis_Y[itv][im],2);

            if (o_calibration_data.accuracy.STD_2DPointError_Axis_Y[itv][im]<0)
                o_calibration_data.accuracy.STD_2DPointError_Axis_Y[itv][im] = 0;

            o_calibration_data.accuracy.STD_2DPointError_Axis_Y[itv][im] = sqrt(o_calibration_data.accuracy.STD_2DPointError_Axis_Y[itv][im]);

		}	
	}
}


BOOL Calibration::Setup_AxesTrackFrame(int &tv)
{
    BOOL b_ok = TRUE;

    this->Setup_ResetError();

	for (int itv=0;itv<this->o_calibration_data.cameraStruct.n_Cameras;itv++)
	{
		tv = itv;
		
        if (Setup_AxesConsistency(itv))
        {
            if (Setup_AxesTrackCamera(itv))
		    {
			    Setup_AxesSort2DPoints(itv);
                o_error.iCode = 0;
                strcpy(o_error.strMessage,"");
		    }
		    else
            {
                o_error.iCode       = CALIB_ERROR__TRACKAXESPOINTSFAILED;
                strcpy(o_error.strMessage,CALIB_ERROR__TRACKAXESPOINTSFAILED_STR);
                b_ok = FALSE;
                break;
            }
        }
        else
        {
            o_error.iCode       = CALIB_ERROR__TRACKAXES2DAXESALIGNED; 
            strcpy(o_error.strMessage,CALIB_ERROR__TRACKAXES2DAXESALIGNED_STR);
            b_ok = FALSE;
            break;
        }
	}

	return b_ok;
}

//Find if there are more than max number of aligned markers along one direction
BOOL Calibration::Setup_AxesConsistency(int itv)
{
    BOOL   b_ok=TRUE;
    int i,j, h, m, maxNumberOfAlignedMarkers;
    double angleSegment[MAX_N_MARKERS];
	
    //Find max among nX nY nZ 
    maxNumberOfAlignedMarkers = __max(o_axesObj.nX,o_axesObj.nY);
    maxNumberOfAlignedMarkers = __max(maxNumberOfAlignedMarkers,o_axesObj.nZ);

    
    for (i=0;i<o_axesObj.numMarkers;i++)
    {
        _VECT2D Pi = o_axesObj.points2D[itv][i];
           
        h = 0;
        m = 0;
        j = i + 1;
        while (1)
        {
           if (j>=o_axesObj.numMarkers)
               break;

           _VECT2D Pj = o_axesObj.points2D[itv][j];
           angleSegment[h] = atan2(Pi.Y - Pj.Y, Pi.X - Pj.X)/RAD;
		   
           if (h>=1)
           {
               if (fabs(angleSegment[h] - angleSegment[0])<o_axesObj.AxesAlignmentTheshold)
               {
                    m++;
                   
                    if (m==maxNumberOfAlignedMarkers-1)
                    {
                
                        b_ok = FALSE;
                        break;
                    }
               }   
           }
            
           h++;
           j++;

           
        }
    
        if (b_ok == FALSE)
            break;

    }
 
    return b_ok;
}

BOOL Calibration::Setup_AxesTrackCamera(int itv)
{
	//tracking is based on finding 
	//nX markers lying in a line
	//nY markers lying in a line
	//nZ markers lying in a line
	// and sorting the 2D points
	double angleSegment[4];
	BOOL   b_ok=FALSE;
    int i,j,k;
	int *indexVect = o_axesObj.indexVect;
	
	//Find 4 markers  
	for (i=0;i<o_axesObj.numMarkers-3;i++)
	{		
		_VECT2D Pi = o_axesObj.points2D[itv][i];
		for (j=i+1;j<o_axesObj.numMarkers-2;j++)
		{
			_VECT2D Pj = o_axesObj.points2D[itv][j];
		
			angleSegment[0] = atan2(Pi.Y - Pj.Y, Pi.X - Pj.X)/RAD;
		
			for (k=j+1;k<o_axesObj.numMarkers-1;k++)
			{
				_VECT2D Pk = o_axesObj.points2D[itv][k];
		
				angleSegment[1] = atan2(Pj.Y - Pk.Y,Pj.X - Pk.X)/RAD;

				if (fabs(angleSegment[0] - angleSegment[1])<o_axesObj.AxesAlignmentTheshold)
				{
					for (int m=k+1;m<o_axesObj.numMarkers;m++)
					{
						_VECT2D Pm = o_axesObj.points2D[itv][m];
		
						angleSegment[2] = atan2(Pk.Y - Pm.Y,Pk.X - Pm.X)/RAD;
					
						if ( ( fabs(angleSegment[0] - angleSegment[2])  <o_axesObj.AxesAlignmentTheshold) &&
							 ( fabs(angleSegment[1] - angleSegment[2])  < o_axesObj.AxesAlignmentTheshold) )
						{
							o_axesObj.index2D[itv][indexVect[0]] = i;
							o_axesObj.index2D[itv][indexVect[1]] = j;
							o_axesObj.index2D[itv][indexVect[2]] = k;
							o_axesObj.index2D[itv][indexVect[3]] = m;
							
							i = j = k = m = o_axesObj.numMarkers;
							b_ok =TRUE;
							break;
						}
					}	
				}
			}
		}
	}

	if (b_ok == FALSE)
		return FALSE;

	b_ok = FALSE;

	//Find 3 markers  
	for (i=0;i<o_axesObj.numMarkers-2;i++)
	{		
		if ( (i!=o_axesObj.index2D[itv][indexVect[0]]) &&
				(i!=o_axesObj.index2D[itv][indexVect[1]]) &&
					(i!=o_axesObj.index2D[itv][indexVect[2]]) &&
						(i!=o_axesObj.index2D[itv][indexVect[3]]) )
		{
			_VECT2D Pi = o_axesObj.points2D[itv][i];
			for (j=i+1;j<o_axesObj.numMarkers-1;j++)
			{
				if ( (j!=o_axesObj.index2D[itv][indexVect[0]]) &&
						(j!=o_axesObj.index2D[itv][indexVect[1]]) &&
							(j!=o_axesObj.index2D[itv][indexVect[2]]) &&
								(j!=o_axesObj.index2D[itv][indexVect[3]]) )
				{
					_VECT2D Pj = o_axesObj.points2D[itv][j];
				
					angleSegment[0] = atan2(Pi.Y - Pj.Y,Pi.X - Pj.X)/RAD;
					
					for (int k=j+1;k<o_axesObj.numMarkers;k++)
					{
						if ( (k!=o_axesObj.index2D[itv][indexVect[0]]) &&
								(k!=o_axesObj.index2D[itv][indexVect[1]]) &&
									(k!=o_axesObj.index2D[itv][indexVect[2]]) &&
										(k!=o_axesObj.index2D[itv][indexVect[3]]) )
						{
							_VECT2D Pk = o_axesObj.points2D[itv][k];
					
							angleSegment[1] = atan2(Pj.Y - Pk.Y,Pj.X - Pk.X)/RAD;

							if ( fabs(angleSegment[0] - angleSegment[1])<o_axesObj.AxesAlignmentTheshold)
							{
								o_axesObj.index2D[itv][indexVect[4]] = i;
								o_axesObj.index2D[itv][indexVect[5]] = j;
								o_axesObj.index2D[itv][indexVect[6]] = k;
								
								i = j = k = o_axesObj.numMarkers;
								b_ok = TRUE;
								break;
							}
						}
					}
				}
			}
		}
	}

	if (b_ok == FALSE)
		return FALSE;

	//Find 2 markers
	k = 7;
	for (i=0;i<o_axesObj.numMarkers;i++)
	{
		if ( (i!=o_axesObj.index2D[itv][indexVect[0]]) &&
				(i!=o_axesObj.index2D[itv][indexVect[1]]) &&
					(i!=o_axesObj.index2D[itv][indexVect[2]]) &&
						(i!=o_axesObj.index2D[itv][indexVect[3]]) &&
							(i!=o_axesObj.index2D[itv][indexVect[4]]) &&
								(i!=o_axesObj.index2D[itv][indexVect[5]]) &&
									(i!=o_axesObj.index2D[itv][indexVect[6]]) )
		{
			o_axesObj.index2D[itv][indexVect[k++]] = i;
		}

	}

	return TRUE;
}

void Calibration::Setup_AxesSort2DPoints(int itv)
{

	int index;
	double m0,m1,b0,b1;
	_VECT2D P0,P1,Pi;

	//Find the intersection point of the lines than sort the points of each axes
	//First axis 
	P0 = o_axesObj.points2D[itv][o_axesObj.index2D[itv][0]];
	P1 = o_axesObj.points2D[itv][o_axesObj.index2D[itv][1]];
	
    if (P0.X == P1.X)
	{
		//x = P0.X
		//Intersection point
		Pi.X = P0.X;
		
		//Second axis 
		P0 = o_axesObj.points2D[itv][o_axesObj.index2D[itv][o_axesObj.nX]];
		P1 = o_axesObj.points2D[itv][o_axesObj.index2D[itv][o_axesObj.nX+1]];
	
		m1 = (P0.Y - P1.Y)/(P0.X - P1.X);
		b1 = P0.Y - m1*P0.X;
		//Intersection point
		Pi.Y = m1*Pi.X + b1;
	
	}
	else
	{
		m0 = (P0.Y - P1.Y)/(P0.X - P1.X);
		b0 = P0.Y - m0*P0.X;	
	
		//Second axis 
		P0 = o_axesObj.points2D[itv][o_axesObj.index2D[itv][o_axesObj.nX]];
		P1 = o_axesObj.points2D[itv][o_axesObj.index2D[itv][o_axesObj.nX+1]];
		if (P0.X == P1.X)
		{
			Pi.X = P0.X;
			Pi.Y = m0*Pi.X + b0;
		}
		else
		{
			m1 = (P0.Y - P1.Y)/(P0.X - P1.X);
			b1 = P0.Y - m1*P0.X;
			//Intersection point
			Pi.X = (b1 - b0)/(m0 - m1);
			Pi.Y = m0*(b1 - b0)/(m0 - m1) + b0;
		}
	}

	
    //Sort points along X axis
    P0 = o_axesObj.points2D[itv][o_axesObj.index2D[itv][0]];
    P1 = o_axesObj.points2D[itv][o_axesObj.index2D[itv][o_axesObj.nX-1]];

    if ( fabs(P0.X - P1.X) > THRESHOLD_HORIZONTAL )
    {
	    //Sort X axis
	    if (o_axesObj.points2D[itv][o_axesObj.index2D[itv][0]].X<Pi.X)
	    {
		    for (int i=0;i<o_axesObj.nX-1;i++)
		    {
			    for (int j=i+1;j<o_axesObj.nX;j++)
			    {
				    if (o_axesObj.points2D[itv][o_axesObj.index2D[itv][i]].X<o_axesObj.points2D[itv][o_axesObj.index2D[itv][j]].X)
				    {
					    //Swap points
					    /*
					    P0													= o_axesObj.points2D[itv][o_axesObj.index2D[itv][i]];
					    o_axesObj.points2D[itv][o_axesObj.index2D[itv][i]]	= o_axesObj.points2D[itv][o_axesObj.index2D[itv][j]];
					    o_axesObj.points2D[itv][o_axesObj.index2D[itv][j]]	=	P0;
					    */
					    index						= o_axesObj.index2D[itv][i];
					    o_axesObj.index2D[itv][i]	= o_axesObj.index2D[itv][j];
					    o_axesObj.index2D[itv][j]	= index;
				    }
			    }
		    }
	    }
	    else
	    {
		    for (int i=0;i<o_axesObj.nX-1;i++)
		    {
			    for (int j=i+1;j<o_axesObj.nX;j++)
			    {
				    if (o_axesObj.points2D[itv][o_axesObj.index2D[itv][i]].X>o_axesObj.points2D[itv][o_axesObj.index2D[itv][j]].X)
				    {
					    //Swap points
					    /*
					    P0													= o_axesObj.points2D[itv][o_axesObj.index2D[itv][i]];
					    o_axesObj.points2D[itv][o_axesObj.index2D[itv][i]]	= o_axesObj.points2D[itv][o_axesObj.index2D[itv][j]];
					    o_axesObj.points2D[itv][o_axesObj.index2D[itv][j]]	=	P0;
					    */
					    index						= o_axesObj.index2D[itv][i];
					    o_axesObj.index2D[itv][i]	= o_axesObj.index2D[itv][j];
					    o_axesObj.index2D[itv][j]	= index;
				    }
			    }
		    }
	    }
    }


    //Sort points along Y axis
    P0 = o_axesObj.points2D[itv][o_axesObj.index2D[itv][o_axesObj.nX]];
    P1 = o_axesObj.points2D[itv][o_axesObj.index2D[itv][o_axesObj.nX+o_axesObj.nY-1]];

    if ( fabs(P0.X - P1.X) > THRESHOLD_HORIZONTAL )
    {
        //Sort Y axis
	    if (o_axesObj.points2D[itv][o_axesObj.index2D[itv][o_axesObj.nX]].X<Pi.X)
	    {
		    for (int i=o_axesObj.nX;i<o_axesObj.nX+o_axesObj.nY-1;i++)
		    {
			    for (int j=i+1;j<o_axesObj.nX+o_axesObj.nY;j++)
			    {
				    if (o_axesObj.points2D[itv][o_axesObj.index2D[itv][i]].X<o_axesObj.points2D[itv][o_axesObj.index2D[itv][j]].X)
				    {
					    //Swap points
					    /*
					    P0													= o_axesObj.points2D[itv][o_axesObj.index2D[itv][i]];
					    o_axesObj.points2D[itv][o_axesObj.index2D[itv][i]]	= o_axesObj.points2D[itv][o_axesObj.index2D[itv][j]];
					    o_axesObj.points2D[itv][o_axesObj.index2D[itv][j]]	=	P0;
					    */
					    index						= o_axesObj.index2D[itv][i];
					    o_axesObj.index2D[itv][i]	= o_axesObj.index2D[itv][j];
					    o_axesObj.index2D[itv][j]	= index;
				    }
			    }
		    }
	    }
	    else
	    {
		    for (int i=o_axesObj.nX;i<o_axesObj.nX+o_axesObj.nY-1;i++)
		    {
			    for (int j=i+1;j<o_axesObj.nX+o_axesObj.nY;j++)
			    {
				    if (o_axesObj.points2D[itv][o_axesObj.index2D[itv][i]].X>o_axesObj.points2D[itv][o_axesObj.index2D[itv][j]].X)
				    {
					    //Swap points
					    /*
					    P0													= o_axesObj.points2D[itv][o_axesObj.index2D[itv][i]];
					    o_axesObj.points2D[itv][o_axesObj.index2D[itv][i]]	= o_axesObj.points2D[itv][o_axesObj.index2D[itv][j]];
					    o_axesObj.points2D[itv][o_axesObj.index2D[itv][j]]	=	P0;
					    */
					    index						= o_axesObj.index2D[itv][i];
					    o_axesObj.index2D[itv][i]	= o_axesObj.index2D[itv][j];
					    o_axesObj.index2D[itv][j]	= index;
				    }
			    }
		    }
	    }
    }
	

	//Sort points along Z axis
    P0 = o_axesObj.points2D[itv][o_axesObj.index2D[itv][o_axesObj.nX+o_axesObj.nY]];
    P1 = o_axesObj.points2D[itv][o_axesObj.index2D[itv][o_axesObj.nX+o_axesObj.nY+o_axesObj.nZ-1]];

    if ( fabs(P0.X - P1.X) > THRESHOLD_HORIZONTAL )
    {
        //Sort Z axis
	    if (o_axesObj.points2D[itv][o_axesObj.index2D[itv][o_axesObj.nX+o_axesObj.nY]].X<Pi.X)
	    {
		    for (int i=o_axesObj.nX+o_axesObj.nY;i<o_axesObj.nX+o_axesObj.nY+o_axesObj.nZ-1;i++)
		    {
			    for (int j=i+1;j<o_axesObj.nX+o_axesObj.nY+o_axesObj.nZ;j++)
			    {
				    if (o_axesObj.points2D[itv][o_axesObj.index2D[itv][i]].X<o_axesObj.points2D[itv][o_axesObj.index2D[itv][j]].X)
				    {
					    //Swap points
					    /*
					    P0													= o_axesObj.points2D[itv][o_axesObj.index2D[itv][i]];
					    o_axesObj.points2D[itv][o_axesObj.index2D[itv][i]]	= o_axesObj.points2D[itv][o_axesObj.index2D[itv][j]];
					    o_axesObj.points2D[itv][o_axesObj.index2D[itv][j]]	=	P0;
					    */
					    index						= o_axesObj.index2D[itv][i];
					    o_axesObj.index2D[itv][i]	= o_axesObj.index2D[itv][j];
					    o_axesObj.index2D[itv][j]	= index;
				    }
			    }
		    }
	    }
	    else
	    {
		    for (int i=o_axesObj.nX+o_axesObj.nY;i<o_axesObj.nX+o_axesObj.nY+o_axesObj.nZ-1;i++)
		    {
			    for (int j=i+1;j<o_axesObj.nX+o_axesObj.nY+o_axesObj.nZ;j++)
			    {
				    if (o_axesObj.points2D[itv][o_axesObj.index2D[itv][i]].X>o_axesObj.points2D[itv][o_axesObj.index2D[itv][j]].X)
				    {
					    //Swap points
					    /*
					    P0													= o_axesObj.points2D[itv][o_axesObj.index2D[itv][i]];
					    o_axesObj.points2D[itv][o_axesObj.index2D[itv][i]]	= o_axesObj.points2D[itv][o_axesObj.index2D[itv][j]];
					    o_axesObj.points2D[itv][o_axesObj.index2D[itv][j]]	=	P0;
					    */
					    index						= o_axesObj.index2D[itv][i];
					    o_axesObj.index2D[itv][i]	= o_axesObj.index2D[itv][j];
					    o_axesObj.index2D[itv][j]	= index;
				    }
			    }
		    }
	    }
    }
}


void Calibration::Setup_Distortions()
{
	int itv,ip;
	for (itv=0;itv<this->o_calibration_data.cameraStruct.n_Cameras;itv++)
	{
		o_calibration_data.cameraData[itv].NumDistPar = this->numAdditionalparameters;
		for (ip=0;ip<MAX_NUMADDITIONALPARAMETERS;ip++)
		{
			o_calibration_data.cameraData[itv].IndexDistpar[ip] = b_AdditionParameters[ip];
		}
	}
}

void Calibration::Setup_MemFloatingObj(int numFrames)
{	
	if (numFrames>MAX_N_FRAMES)
		numFrames = MAX_N_FRAMES;

	o_floatingObj.numFrames		= numFrames;
	o_floatingObj.data3D		= NULL;
	o_floatingObj.indexData3D	= NULL;

	o_floatingObj.floatingFrame = (_FLOATINGFRAME*)malloc(numFrames*sizeof(_FLOATINGFRAME));

	for (int i=0;i<numFrames;i++)
	{
		o_floatingObj.floatingFrame[i].b_Tracked		= FALSE;
		o_floatingObj.floatingFrame[i].b_Reconstructed	= FALSE;
		o_floatingObj.floatingFrame[i].b_RobustExtract  = FALSE;

		for (int itv=0;itv<MAX_N_TV;itv++)
		{
			o_floatingObj.floatingFrame[i].b_numMarkersOK[itv] = FALSE;
			o_floatingObj.floatingFrame[i].nMarkers[itv] = 0;
				
			for (int imr=0;imr<NUM_MARKERS_FLOATINOBJ;imr++)
			{
				o_floatingObj.floatingFrame[i].projError[itv][imr]  = 0.0;
				o_floatingObj.floatingFrame[i].points2D[itv][imr].X = 0.0;
				o_floatingObj.floatingFrame[i].points2D[itv][imr].Y = 0.0;
			}

		}
	}
}

//void Setup_MemMotionSequenceObj(int numFrames);
void Calibration::Setup_MemMotionSequenceObj(int numFrames)
{	
	if (numFrames>MAX_N_FRAMES)
		numFrames = MAX_N_FRAMES;

	o_motionSequenceObj.numFrames	= numFrames;
	o_motionSequenceObj.data3D		= NULL;
	o_motionSequenceObj.indexData3D	= NULL;

	o_motionSequenceObj.motionSequenceFrame = (_MOTIONSEQUENCEFRAME*)malloc((long)numFrames*(long)sizeof(_MOTIONSEQUENCEFRAME));

	for (int i=0;i<numFrames;i++)
	{
		o_motionSequenceObj.motionSequenceFrame[i].b_Reconstructed	  = FALSE;
		o_motionSequenceObj.motionSequenceFrame[i].indexOriginalFrame = -1;

		for (int itv=0;itv<MAX_N_TV;itv++)
		{
			o_motionSequenceObj.motionSequenceFrame[i].b_numMarkersOK[itv] = FALSE;
			o_motionSequenceObj.motionSequenceFrame[i].nMarkers[itv] = 0;
				
			for (int imr=0;imr<NUM_MARKERS_FLOATINOBJ;imr++)
			{
				o_motionSequenceObj.motionSequenceFrame[i].projError[itv][imr]  = 0.0;
				o_motionSequenceObj.motionSequenceFrame[i].points2D[itv][imr].X = 0.0;
				o_motionSequenceObj.motionSequenceFrame[i].points2D[itv][imr].Y = 0.0;
			}

		}
	}
}

void Calibration::Setup_ResetViconObj()
{
		o_viconObj.modality				= 0;
		o_viconObj.numMarkers			= 0;
		o_viconObj.nX = o_viconObj.nY	= 0;
		
		for (int i=0;i<MAX_N_GROUND_POINTS;i++)
		{
			o_viconObj.points3D[i].X = 0;
			o_viconObj.points3D[i].Y = 0;
			o_viconObj.points3D[i].Z = 0;

			for (int j=0;j<MAX_N_TV;j++)
			{
				o_viconObj.index2D[j][i] = (short)i;

				o_viconObj.points2D[j][i].X = 0;
				o_viconObj.points2D[j][i].Y = 0;

				o_viconObj.m_points2D[j][i].X = 0;
				o_viconObj.m_points2D[j][i].Y = 0;

			}

		}
		o_viconObj.AxesAlignmentTheshold = 0;
		o_viconObj.RefDistances[0] = o_viconObj.RefDistances[1] = o_viconObj.RefDistances[2] = o_viconObj.RefDistances[3] = o_viconObj.RefDistances[4] = o_viconObj.RefDistances[5] = 0;
		o_viconObj.RefAngle = 0;
}


void Calibration::Setup_ResetFloatingObj()
{
	o_floatingObj.data3D		= NULL;
	o_floatingObj.indexData3D	= NULL;
    o_floatingObj.numFrames = o_floatingObj.usefulFrames = o_floatingObj.numReconstructedFrames = o_floatingObj.numExtractedFrames = 0;	
	o_floatingObj.b_UseWand		= false;
	o_floatingObj.b_UseAngle    = false;
	o_floatingObj.wandLength	= 0;
	o_floatingObj.MultipleWandLength = 0;
	for (int i=0;i<MAX_N_LENGTHS_FLOATINOBJ;i++)
		o_floatingObj.wandLengthSet[i]=0;
	o_floatingObj.angle         = 0;

}

void Calibration::Setup_ResetGroundObj()
{
	o_groundObj.modality   = -1;
	o_groundObj.numMarkers = 0;			
}   

void Calibration::Setup_ResetMotionSequenceObj()
{
	o_motionSequenceObj.data3D		= NULL;
	o_motionSequenceObj.indexData3D	= NULL;
    o_motionSequenceObj.numFrames = o_motionSequenceObj.usefulFrames = o_motionSequenceObj.numReconstructedFrames = 0;	
}


void Calibration::Setup_ResetAxesObj()
{
	o_axesObj.numMarkers = 0;
	o_axesObj.nX = o_axesObj.nY = o_axesObj.nZ = 0;

	Setup_ResetAxes2D();
}

void Calibration::Setup_ResetAxes2D()
{
    for (int itv=0;itv<MAX_N_TV;itv++)
	{
		for (int im=0;im<MAX_N_MARKERS_AXESOBJ;im++)
		{
			o_axesObj.m_points2D[itv][im].X = 0.0;
			o_axesObj.m_points2D[itv][im].Y = 0.0;
		}

	}
}

void Calibration::Setup_ResetTipObj(int index)
{
    o_tip[index].markerDistance[0] = 0.0;
    o_tip[index].markerDistance[1] = 0.0;
    o_tip[index].tipDirection.X = o_tip[index].tipDirection.Y = o_tip[index].tipDirection.Z = 0.0; 
}

void Calibration::Setup_ResetPlanesObj()
{
    o_planesObj.numMarkers = 0;
    o_planesObj.numPlanes  = 0;
    o_planesObj.planeDirection = NO_DIRECTION;
        
    o_planesObj.planeSpacing = o_planesObj.pointSpacingH = o_planesObj.pointSpacingV = 0.0 ;
    o_planesObj.nRows = o_planesObj.nColumns = 0;
    o_planesObj.origin.X = o_planesObj.origin.Y = o_planesObj.origin.Z;
    
    for (int i=0;i<MAX_N_MARKERS_PLANESOBJ;i++)
    {
        o_planesObj.points3D[i].X = o_planesObj.points3D[i].Y = o_planesObj.points3D[i].Z = 0.0; 
    }	
}

void Calibration::Setup_ResetPlanes2D()
{
    for (int itv=0;itv<MAX_N_TV;itv++)
	{
		for (int im=0;im<MAX_N_MARKERS_PLANESOBJ;im++)
		{
		    o_planesObj.points2D[itv][im].X = 0.0;
			o_planesObj.points2D[itv][im].Y = 0.0;
		}

	}
}

void Calibration::Setup_FreeFloatingObj()
{
	if (o_floatingObj.numFrames>0)
	{
		free(o_floatingObj.floatingFrame);
		o_floatingObj.floatingFrame = NULL;
		o_floatingObj.numFrames = 0;
	}

	if (o_floatingObj.data3D!=NULL)
		o_mathematics.mfree(o_floatingObj.data3D);

	if (o_floatingObj.indexData3D!=NULL)
		o_mathematics.intvfree(o_floatingObj.indexData3D);

	o_floatingObj.data3D		= NULL;
	o_floatingObj.indexData3D	= NULL;
   
    //Setup_ResetFloatingObj();
}

void Calibration::Setup_FreeMotionSequenceObj()
{
	if (o_motionSequenceObj.numFrames>0)
	{
		free(o_motionSequenceObj.motionSequenceFrame);
		o_motionSequenceObj.motionSequenceFrame = NULL;
		o_motionSequenceObj.numFrames = 0;
	}

	if (o_motionSequenceObj.data3D!=NULL)
		o_mathematics.mfree(o_motionSequenceObj.data3D);

	if (o_motionSequenceObj.indexData3D!=NULL)
		o_mathematics.intvfree(o_motionSequenceObj.indexData3D);

    Setup_ResetMotionSequenceObj();
}

void Calibration::Setup_FlagNummarkersinFloatingFrame(int iframe, int itv,  BOOL flag)
{
	o_floatingObj.floatingFrame[iframe].b_numMarkersOK[itv] = flag;
}

void Calibration::Setup_InsertPointinFloatingFrame(int iframe, int itv, int imarker, double x, double y)
{
	o_floatingObj.floatingFrame[iframe].points2D[itv][imarker].X = x;
	o_floatingObj.floatingFrame[iframe].points2D[itv][imarker].Y = y;
}

void Calibration::Setup_GetPointfromFloatingFrame(int iframe, int itv, int imarker, _VECT2D &p)
{
	p.X = o_floatingObj.floatingFrame[iframe].points2D[itv][imarker].X;
	p.Y = o_floatingObj.floatingFrame[iframe].points2D[itv][imarker].Y;
}


void Calibration::Setup_SetNumMarkersInFrame(int numMarkers, int iframe , int itv)
{
	o_floatingObj.floatingFrame[iframe].nMarkers[itv] = numMarkers;
}

void Calibration::Setup_SetNumMarkersinMotionSequenceFrame(int numMarkers, int iframe , int itv)
{
	o_motionSequenceObj.motionSequenceFrame[iframe].nMarkers[itv] = numMarkers;
}

void Calibration::Setup_FlagNummarkersinMotionSequenceFrame(int iframe, int itv, BOOL flag)
{
    o_motionSequenceObj.motionSequenceFrame[iframe].b_numMarkersOK[itv] = flag;
}

void Calibration::Setup_InsertPointinMotionSequenceFrame(int iframe, int itv, int imarker, double x, double y)
{
	o_motionSequenceObj.motionSequenceFrame[iframe].points2D[itv][imarker].X = x;
	o_motionSequenceObj.motionSequenceFrame[iframe].points2D[itv][imarker].Y = y;
}

void Calibration::Setup_GetPointfromMotionSequenceFrame(int iframe, int itv, int imarker, _VECT2D &p)
{
	p.X = o_motionSequenceObj.motionSequenceFrame[iframe].points2D[itv][imarker].X;
	p.Y = o_motionSequenceObj.motionSequenceFrame[iframe].points2D[itv][imarker].Y;
}
	
BOOL Calibration::Setup_TrackMotionSequenceFrame(int itv, int iframe)
{
	int imarker;
	double x,y, rem;
	bool b_flag = true;

	if (o_motionSequenceObj.motionSequenceFrame[iframe].b_numMarkersOK[itv])
	{
		for (imarker=0;imarker<o_motionSequenceObj.motionSequenceFrame[iframe].nMarkers[itv];imarker++)
		{
			x = o_motionSequenceObj.motionSequenceFrame[iframe].points2D[itv][imarker].X;
			y = o_motionSequenceObj.motionSequenceFrame[iframe].points2D[itv][imarker].Y;
		
/*
			if ( (x<0) || (y<0) )
			{
				o_motionSequenceObj.motionSequenceFrame[iframe].b_Tracked = FALSE;
				break;
			}
*/
			o_motionSequenceObj.motionSequenceFrame[iframe].b_Tracked = TRUE;
		}
		
	}
	else
		o_motionSequenceObj.motionSequenceFrame[iframe].b_Tracked = FALSE;
			
	return o_motionSequenceObj.motionSequenceFrame[iframe].b_Tracked;
}

//For 2 or more points
BOOL Calibration::Setup_TrackFloatingFrame(int itv, int iframe)
{
	int imarker;
	double x,y, rem;
	bool b_flag = true;
	
	if (o_floatingObj.floatingFrame[iframe].b_numMarkersOK[itv])
	{

		for (imarker=0;imarker<o_floatingObj.floatingFrame[iframe].nMarkers[itv];imarker++)
		{
			x = o_floatingObj.floatingFrame[iframe].points2D[itv][imarker].X;
			y = o_floatingObj.floatingFrame[iframe].points2D[itv][imarker].Y;
		
			/*
			// Check perfect integer **.0
			if (x>0)
			{
				// Check perfect integer **.0
				rem = x / (int)x;
				if (rem==1)
				{	b_flag = false;
					break;
				}

				// Check perfect integer **.0
				rem = y / (int)y;
				if (rem==1)
				{	b_flag = false;
					break;
				}				
			}
			*/
		}

		if (b_flag)
			o_floatingObj.floatingFrame[iframe].b_Tracked = TRUE;
		else
			o_floatingObj.floatingFrame[iframe].b_Tracked = FALSE;
	}
	else
		o_floatingObj.floatingFrame[iframe].b_Tracked = FALSE;
			

	return o_floatingObj.floatingFrame[iframe].b_Tracked;
}


void Calibration::Setup_ComputeInverseDistortionModel(_CAMERA_DATA *cameraData)
{
    //Grid
    short int k,h, nrows, ncols;
    double r,x,y;
    Mathematics::vector *v_data2D;
    Mathematics::vector *v_solution;
    Mathematics::matrix *m_designParameters;
    _VECT2D pn, pd;


    nrows = ncols = 100;
    

    v_data2D            = o_mathematics.vmake(nrows*ncols*2);
    m_designParameters  = o_mathematics.mmake(nrows*ncols*2, cameraData->NumDistPar);
    v_solution          = o_mathematics.vmake(cameraData->NumDistPar);

    
    //Build the meshgrid
    k=0;
    for (int ir=0;ir<nrows;ir++)
    {
        for (int ic=0;ic<ncols;ic++)
        {  
            x = ir*cameraData->DIM.X/nrows;
            y = ic*cameraData->DIM.Y/ncols;
            
            v_data2D->mat[k] = (x - cameraData->C.X)/cameraData->F.X;
                k++;
            v_data2D->mat[k] = (y - cameraData->C.Y)/cameraData->F.Y;
                k++;
        }
    }


    //Generate distorted points
    for (int ip=0;ip<nrows*ncols;ip++)
    {
        pn.X = v_data2D->mat[2*ip];
        pn.Y = v_data2D->mat[2*ip+1];
    
        r = o_mathematics.NormSq(pn);
	
		double distx = (cameraData->k1*pn.X*r)+
					   (cameraData->k2*pn.X*pow(r,2))+
					   (cameraData->k3*pn.X*pow(r,3))+
					   (cameraData->p1*(r+(2*pn.X*pn.X)))+
					   (cameraData->p2*2*pn.X*pn.Y);

		double disty = (cameraData->k1*pn.Y*r)+
					   (cameraData->k2*pn.Y*pow(r,2))+
					   (cameraData->k3*pn.Y*pow(r,3))+
					   (cameraData->p1*2*pn.X*pn.Y)+
					   (cameraData->p2*(r+(2*pn.Y*pn.Y)));

		pd.X = pn.X + distx;
		pd.Y = pn.Y + disty;

        v_data2D->mat[2*ip]     -= pd.X;
        v_data2D->mat[2*ip+1]   -= pd.Y;

        h = 0;
        if (cameraData->IndexDistpar[0])
        {
            m_designParameters->mat[2*ip][h]    = pd.X * r;
            m_designParameters->mat[2*ip+1][h]  = pd.Y * r;
            h++;
        }
        if (cameraData->IndexDistpar[1])
        {
            m_designParameters->mat[2*ip][h]    = pd.X * pow(r,2);
            m_designParameters->mat[2*ip+1][h]  = pd.Y * pow(r,2);
            h++;
        }
        if (cameraData->IndexDistpar[2])
        {
            m_designParameters->mat[2*ip][h]    = pd.X * pow(r,3);
            m_designParameters->mat[2*ip+1][h]  = pd.Y * pow(r,3);
            h++;
        }
        if (cameraData->IndexDistpar[3])
        {
            m_designParameters->mat[2*ip][h]    = r + 2*pd.X * pd.X;
            m_designParameters->mat[2*ip+1][h]  = 2*pd.X*pd.Y;
            h++;
        }
        if (cameraData->IndexDistpar[4])
        {
            m_designParameters->mat[2*ip][h]    = 2*pd.X*pd.Y;
            m_designParameters->mat[2*ip+1][h]  = r + 2*pd.Y * pd.Y;
            h++;
        }

    }

    o_mathematics.ComputeLinearSolution(2*nrows*ncols, cameraData->NumDistPar,m_designParameters->mat, v_data2D->mat, v_solution->mat);

    h=0;
    if (cameraData->IndexDistpar[0])
        cameraData->i_k1 = -v_solution->mat[h++];
    if (cameraData->IndexDistpar[1])
        cameraData->i_k2 = -v_solution->mat[h++];
    if (cameraData->IndexDistpar[2])
        cameraData->i_k3 = -v_solution->mat[h++];
    if (cameraData->IndexDistpar[3])
        cameraData->i_p1 = -v_solution->mat[h++];
    if (cameraData->IndexDistpar[4])
        cameraData->i_p2 = -v_solution->mat[h++];
       

    o_mathematics.vfree(v_data2D);
    o_mathematics.vfree(v_solution);
    o_mathematics.mfree(m_designParameters);

}

void Calibration::Setup_ReconstructionAccuracy()
{
    o_calibration_data.cameraStruct.intersectionThreshold = 1*UNIT_MEASURE;
 	o_calibration_data.cameraStruct.registrationThreshold = 2*UNIT_MEASURE;
}

/////////////////////////////////////////
//////FLOATING						/////////
/////////////////////////////////////////
/////////////////////////////////////////
void Calibration::Floating_SetNumExtractedFrames()
{
    o_floatingObj.numExtractedFrames = numExtractedFrames;
}
	

/////////////////////////////////////////
//////DLT						/////////
/////////////////////////////////////////
/////////////////////////////////////////
void Calibration::Dlt_Main()
{
	int codeError, itv;
	Mathematics::matrix* dltjacobianMatrix=NULL;
	Mathematics::vector* dltDesignVector =NULL;
	
	Mathematics::vector* dltParameters;
	
    // Copy the specific data (axes , planes, ...) to ground obj
    Setup_Data2Ground();

	//Allocate memory
	dltjacobianMatrix	= o_mathematics.mmake(2*o_groundObj.numMarkers,NUMDLTPARAMETERS);
	dltDesignVector		= o_mathematics.vmake(2*o_groundObj.numMarkers);
	dltParameters		= o_mathematics.vmake(NUMDLTPARAMETERS);

	if (dltjacobianMatrix==NULL)
	{
		ShowMessageError(CALIB_ERROR__MEMALLOC_DLTDESIGNMATRIX,CALIB_ERROR__MEMALLOC_DLTDESIGNMATRIX_STR);
		goto END_DLT;
	}

	if (dltDesignVector==NULL)
	{
		ShowMessageError(CALIB_ERROR__MEMALLOC_DLTKNOWNVECTOR,CALIB_ERROR__MEMALLOC_DLTKNOWNVECTOR_STR);
		goto END_DLT;
	}

    
	//Compute calibration volume
	Dlt_ComputeCalibrationVolume();

	//Compute camera parameters
	for (itv=0;itv<this->o_calibration_data.cameraStruct.n_Cameras;itv++)
	{
		//fill dlt design matrix
		Dlt_FillDesignMatrix(dltjacobianMatrix->mat,itv);	

		//fill dlt known vector
		Dlt_FillDesignVector(dltDesignVector->mat,itv);	
		
		//Solve the linear system
		codeError = Dlt_Solve(2*o_groundObj.numMarkers, dltjacobianMatrix->mat, dltDesignVector->mat,dltParameters->mat, itv, NUMDLTPARAMETERS );
		if (codeError>0)
			goto END_DLT;
	

		//Compute standard deviation of the overall residual
		Dlt_ResidualDeviation( 2*o_groundObj.numMarkers , dltjacobianMatrix->mat, dltDesignVector->mat, dltParameters->mat, itv, NUMDLTPARAMETERS);
	
		//Compute covariance matrix
		Dlt_CovarianceMatrix(dltParameters->mat , dltjacobianMatrix->mat,itv, NUMDLTPARAMETERS);
		
		// Transform DLT parameters into geometrical parameters
		Dlt_Dlt2Geom( dltParameters->mat, itv);
	}
		
	//Compute accuracy
	Acc_ComputeResidualErrorGroundObj(-1,-1);
	//Save camera parameters on file
	Output_SaveParametersonFile(-1);

	//REPORT
	if (o_report.b_accuracyInit)	
		Report_PrintResidualErrorGroundObj(-1);

END_DLT:

	//Free memory
	o_mathematics.mfree(dltjacobianMatrix);
	o_mathematics.vfree(dltDesignVector);
	o_mathematics.vfree(dltParameters);
	
}

void Calibration::Dlt_ComputeCalibrationVolume()
{

	for (int i=0;i<o_axesObj.numMarkers;i++)
	{
		if (o_calibration_data.calibrationVolume.maxX<o_axesObj.points3D[i].X)
			o_calibration_data.calibrationVolume.maxX = o_axesObj.points3D[i].X;

		if (o_calibration_data.calibrationVolume.maxY<o_axesObj.points3D[i].Y)
			o_calibration_data.calibrationVolume.maxY = o_axesObj.points3D[i].Y;

		if (o_calibration_data.calibrationVolume.maxZ<o_axesObj.points3D[i].Z)
			o_calibration_data.calibrationVolume.maxZ = o_axesObj.points3D[i].Z;

		if (o_calibration_data.calibrationVolume.minX>o_axesObj.points3D[i].X)
			o_calibration_data.calibrationVolume.minX = o_axesObj.points3D[i].X;

		if (o_calibration_data.calibrationVolume.minY>o_axesObj.points3D[i].Y)
			o_calibration_data.calibrationVolume.minY = o_axesObj.points3D[i].Y;

		if (o_calibration_data.calibrationVolume.minZ>o_axesObj.points3D[i].Z)
			o_calibration_data.calibrationVolume.minZ = o_axesObj.points3D[i].Z;
	}
	
	o_calibration_data.calibrationVolume.maxX = o_calibration_data.calibrationVolume.maxX +
		PERC_GROW_CALIBRATION_VOLUME*(o_calibration_data.calibrationVolume.maxX - o_calibration_data.calibrationVolume.minX);

	o_calibration_data.calibrationVolume.minX = o_calibration_data.calibrationVolume.minX -
		PERC_GROW_CALIBRATION_VOLUME*(o_calibration_data.calibrationVolume.maxX - o_calibration_data.calibrationVolume.minX);

	o_calibration_data.calibrationVolume.maxY = o_calibration_data.calibrationVolume.maxY +
		PERC_GROW_CALIBRATION_VOLUME*(o_calibration_data.calibrationVolume.maxY - o_calibration_data.calibrationVolume.minY);

	o_calibration_data.calibrationVolume.minY = o_calibration_data.calibrationVolume.minY -
		PERC_GROW_CALIBRATION_VOLUME*(o_calibration_data.calibrationVolume.maxY - o_calibration_data.calibrationVolume.minY);

	o_calibration_data.calibrationVolume.maxZ = o_calibration_data.calibrationVolume.maxZ +
		PERC_GROW_CALIBRATION_VOLUME*(o_calibration_data.calibrationVolume.maxZ - o_calibration_data.calibrationVolume.minZ);

	o_calibration_data.calibrationVolume.minZ = o_calibration_data.calibrationVolume.minZ -
		PERC_GROW_CALIBRATION_VOLUME*(o_calibration_data.calibrationVolume.maxZ - o_calibration_data.calibrationVolume.minZ);

}

int Calibration::Dlt_Solve(int rows, double** jacobianMatrix, double* designVector, double* dltParameters, int itv, int numDltparameteters)
{
	int i,j, codeError;
	Mathematics::matrix* u;
	Mathematics::matrix* v;
	Mathematics::vector* w;
	u				 = o_mathematics.mmake(rows,numDltparameteters);
	v				 = o_mathematics.mmake(numDltparameteters,numDltparameteters);
	w				 = o_mathematics.vmake(numDltparameteters);
	
	
	//Copy Jacobian matrix in u
	for (i=0;i<rows;i++)
	{
		for (j=0;j<numDltparameteters;j++)
		{
			u->mat[i][j] = jacobianMatrix[i][j];
		}
	}
		
		
	// Solve the linear system for dlt with SVD
	codeError = o_mathematics.Dsvdcmp(rows, numDltparameteters,u->mat,v->mat,w->mat);
	if (codeError>0)
	{
		ShowMessageError(CALIB_ERROR__SVDDLT,CALIB_ERROR__SVDDLT_STR);
		goto END_DLT;
	}
	// Look for singularities
	for (i=0;i<numDltparameteters;i++)
	{   
		if (w->mat[i] < SVD_THRESHOLD) 
		{ 
			ShowMessageError(CALIB_ERROR__DLT_SINGULAR_MATRIX_FOUND,CALIB_ERROR__DLT_SINGULAR_MATRIX_FOUND_STR);
			goto END_DLT;
		}
		w->mat[i] = 1./w->mat[i];
	}

	// Compute the intermediate 11 DLT parameters and put them into sol vector 
	o_mathematics.ComputeLinearSolution(	rows,
							numDltparameteters,
							u->mat,
							v->mat,
							w->mat,
							designVector,
							dltParameters);

	

END_DLT:	
	o_mathematics.mfree(u);
	o_mathematics.mfree(v);
	o_mathematics.vfree(w);
	
	return codeError;
}

void Calibration::Dlt_ResidualDeviation(int rows, double** jacobianMatrix, double* designVector, double* dltParameters, int itv, int numDltparameteters)
{
    double valD;

	o_report.deviationResidual[itv] = 0.0;
	
	for (int ir=0;ir<rows;ir++)
	{
		valD = 0.0;
		for (int ip=0;ip<numDltparameteters;ip++)
		{	
			valD += jacobianMatrix[ir][ip] * dltParameters[ip];  
		}

		o_report.deviationResidual[itv] += pow((valD - designVector[ir]),2);
	}

	o_report.deviationResidual[itv] = sqrt(o_report.deviationResidual[itv])/(rows +  numDltparameteters);
}

// Transform DLT parameters into geometrical parameters
void Calibration::Dlt_Dlt2Geom( double* dltParameters, int itv)
{
	int i,j,codeError;
    double l, l2, solutionVector[3];
	Mathematics::matrix* useMat3x3;	useMat3x3	= o_mathematics.mmake(3,3);
	Mathematics::vector* useVect3;	useVect3	= o_mathematics.vmake(3);
	Mathematics::matrix* v;			v			= o_mathematics.mmake(3,3);
	Mathematics::vector* w;			w			= o_mathematics.vmake(3);


	l2=1/(dltParameters[8]*dltParameters[8]+dltParameters[9]*dltParameters[9]+dltParameters[10]*dltParameters[10]);
    
	l=sqrt(l2);

	//Principal point
	this->o_calibration_data.cameraData[itv].C.X = (dltParameters[0]*dltParameters[8] +
													dltParameters[1]*dltParameters[9] +
													dltParameters[2]*dltParameters[10])*l2;
	this->o_calibration_data.cameraData[itv].C.Y = (dltParameters[4]*dltParameters[8] +
													dltParameters[5]*dltParameters[9] +
													dltParameters[6]*dltParameters[10])*l2;

	//Focals
	this->o_calibration_data.cameraData[itv].F.X = sqrt(-this->o_calibration_data.cameraData[itv].C.X*this->o_calibration_data.cameraData[itv].C.X +
			(dltParameters[0]*dltParameters[0]+dltParameters[1]*dltParameters[1]+dltParameters[2]*dltParameters[2])*l2 );			
	
	this->o_calibration_data.cameraData[itv].F.Y = sqrt(-this->o_calibration_data.cameraData[itv].C.Y*this->o_calibration_data.cameraData[itv].C.Y +
			(dltParameters[4]*dltParameters[4]+dltParameters[5]*dltParameters[5]+dltParameters[6]*dltParameters[6])*l2 );			
	

	// Computation of the location vector T[ X, Y, Z ]
    useMat3x3->mat[0][0] = dltParameters[0];
	useMat3x3->mat[0][1] = dltParameters[1];
	useMat3x3->mat[0][2] = dltParameters[2];
	useMat3x3->mat[1][0] = dltParameters[4];
	useMat3x3->mat[1][1] = dltParameters[5];
	useMat3x3->mat[1][2] = dltParameters[6];
	useMat3x3->mat[2][0] = dltParameters[8];
	useMat3x3->mat[2][1] = dltParameters[9];
	useMat3x3->mat[2][2] = dltParameters[10];

	useVect3->mat[0] = -dltParameters[3];
	useVect3->mat[1] = -dltParameters[7];
	useVect3->mat[2] = -1;

	// Solve the linear system for dlt with SVD
	codeError = o_mathematics.Dsvdcmp(3, 3,useMat3x3->mat,v->mat,w->mat);
	if (codeError>0)
	{
		ShowMessageError(CALIB_ERROR__SVDDLT,CALIB_ERROR__SVDDLT_STR);
		goto END_DLT;
	}
	// Look for singularities
	for (i=0;i<3;i++)
	{   
		if (w->mat[i] < SVD_THRESHOLD) 
		{ 
			ShowMessageError(CALIB_ERROR__DLT_SINGULAR_MATRIX_FOUND,CALIB_ERROR__DLT_SINGULAR_MATRIX_FOUND_STR);
			goto END_DLT;
		}
		w->mat[i] = 1./w->mat[i];
	}

	//Compute the linear solution for the location vector
	o_mathematics.ComputeLinearSolution(3,3,useMat3x3->mat,v->mat,w->mat,useVect3->mat,solutionVector);
	
	this->o_calibration_data.cameraData[itv].T.X = solutionVector[0];
	this->o_calibration_data.cameraData[itv].T.Y = solutionVector[1];
	this->o_calibration_data.cameraData[itv].T.Z = solutionVector[2];

	// Rotation matrix
	this->o_calibration_data.cameraData[itv].R[0][0] = (dltParameters[0]*l+this->o_calibration_data.cameraData[itv].C.X*(-l*dltParameters[8]))/this->o_calibration_data.cameraData[itv].F.X;
	this->o_calibration_data.cameraData[itv].R[0][1] = (dltParameters[1]*l+this->o_calibration_data.cameraData[itv].C.X*(-l*dltParameters[9]))/this->o_calibration_data.cameraData[itv].F.X;
	this->o_calibration_data.cameraData[itv].R[0][2] = (dltParameters[2]*l+this->o_calibration_data.cameraData[itv].C.X*(-l*dltParameters[10]))/this->o_calibration_data.cameraData[itv].F.X;
	this->o_calibration_data.cameraData[itv].R[1][0] = (dltParameters[4]*l+this->o_calibration_data.cameraData[itv].C.Y*(-l*dltParameters[8]))/this->o_calibration_data.cameraData[itv].F.Y;
	this->o_calibration_data.cameraData[itv].R[1][1] = (dltParameters[5]*l+this->o_calibration_data.cameraData[itv].C.Y*(-l*dltParameters[9]))/this->o_calibration_data.cameraData[itv].F.Y;
	this->o_calibration_data.cameraData[itv].R[1][2] = (dltParameters[6]*l+this->o_calibration_data.cameraData[itv].C.Y*(-l*dltParameters[10]))/this->o_calibration_data.cameraData[itv].F.Y;
	this->o_calibration_data.cameraData[itv].R[2][0] = l*dltParameters[8];
	this->o_calibration_data.cameraData[itv].R[2][1] = l*dltParameters[9];
	this->o_calibration_data.cameraData[itv].R[2][2] = l*dltParameters[10];

	//o_mathematics.OrtogonalizeRotationMatrix(this->o_calibration_data.cameraData[itv].R);

	if (o_mathematics.Det3x3(this->o_calibration_data.cameraData[itv].R)<=0)
	{
		for (i=0;i<3;i++)
		{ 
			for (j=0;j<3;j++)
			{ 
				this->o_calibration_data.cameraData[itv].R[i][j] *= -1;
			}
		}
	}

	o_mathematics.Rot2Angle(this->o_calibration_data.cameraData[itv].R,
							this->o_calibration_data.cameraData[itv].omega,
							this->o_calibration_data.cameraData[itv].fi,
							this->o_calibration_data.cameraData[itv].kappa,1);

END_DLT:

	o_mathematics.mfree(useMat3x3);
	o_mathematics.mfree(v);
	o_mathematics.vfree(w);
	o_mathematics.vfree(useVect3);
}

void Calibration::Dlt_FillDesignVector(double* dltDesignVector, int itv)
{
	
	for (int cont=0;cont<o_groundObj.numMarkers;cont++)
	{
		dltDesignVector[2*cont]   = o_groundObj.points2D[itv][cont].X;
		dltDesignVector[2*cont+1] = o_groundObj.points2D[itv][cont].Y;
	}
}

void Calibration::Dlt_FillDesignMatrix(double** jacobianMatrix, int itv)
{
	//int index2D;
	_VECT2D P2D;
	_VECT3D P3D;
	//a=[ X Y Z 1 0 0 0 0 -x*X -x*Y -x*Z;
	//    0 0 0 0 X Y Z 1 -y*X -y*Y -y*Z];

	//fill dlt design matrix
	for (int cont=0;cont<o_groundObj.numMarkers;cont++)
	{ 
		
		P2D.X = o_groundObj.points2D[itv][cont].X;
		P2D.Y = o_groundObj.points2D[itv][cont].Y;

		P3D.X = o_groundObj.points3D[cont].X;
		P3D.Y = o_groundObj.points3D[cont].Y;
		P3D.Z = o_groundObj.points3D[cont].Z;

		jacobianMatrix[2*cont][0] = P3D.X;
		jacobianMatrix[2*cont][1] = P3D.Y;
		jacobianMatrix[2*cont][2] = P3D.Z;
		jacobianMatrix[2*cont][3] = 1.0;
		jacobianMatrix[2*cont][4] = 0.0;
		jacobianMatrix[2*cont][5] = 0.0;
		jacobianMatrix[2*cont][6] = 0.0;
		jacobianMatrix[2*cont][7] = 0.0;
		jacobianMatrix[2*cont][8] = -P2D.X*P3D.X;
		jacobianMatrix[2*cont][9] = -P2D.X*P3D.Y;
		jacobianMatrix[2*cont][10] = -P2D.X*P3D.Z;
		
		jacobianMatrix[2*cont+1][0] = 0;
		jacobianMatrix[2*cont+1][1] = 0;
		jacobianMatrix[2*cont+1][2] = 0;
		jacobianMatrix[2*cont+1][3] = 0;
		jacobianMatrix[2*cont+1][4] = P3D.X;
		jacobianMatrix[2*cont+1][5] = P3D.Y;
		jacobianMatrix[2*cont+1][6] = P3D.Z;
		jacobianMatrix[2*cont+1][7] = 1.0;
		jacobianMatrix[2*cont+1][8] = -P2D.Y*P3D.X;
		jacobianMatrix[2*cont+1][9] = -P2D.Y*P3D.Y;
		jacobianMatrix[2*cont+1][10] = -P2D.Y*P3D.Z;
	}
	
}

void Calibration::Dlt_CovarianceMatrix(double *dltParameters, double **jacobianMatrix, int itv, int numDltparameteters)
{
 	
 	int i,j,k;
 	double rcondNumber;
 
 	Mathematics::matrix *normalMatrix = NULL;
 	Mathematics::matrix *covarianceMatrix = NULL;
 	
 	normalMatrix		= o_mathematics.mmake(numDltparameteters,numDltparameteters);
 	covarianceMatrix	= o_mathematics.mmake(numDltparameteters,numDltparameteters);
 
 	
 	for (i=0;i<numDltparameteters;i++)
 	{
 		for (j=0;j<numDltparameteters;j++)
 		{
 			normalMatrix->mat[i][j] = 0.0;
 
 			for (k=0;k<2*o_groundObj.numMarkers;k++)
 			{
 				normalMatrix->mat[i][j] += jacobianMatrix[k][i] * jacobianMatrix[k][j];
 			}
 		}	
 	}
 		
 	//Compute inverse of Normal matrix
 	o_mathematics.Pinv(numDltparameteters, numDltparameteters, normalMatrix->mat, covarianceMatrix->mat, rcondNumber);
 
 
 	//Report on file
 	if (o_report.b_variance)
 	{
 	   Report_PrintVariance_DLT(numDltparameteters,numDltparameteters, itv, rcondNumber, dltParameters, covarianceMatrix->mat);
 	}
 
 	o_mathematics.mfree(normalMatrix);
 	o_mathematics.mfree(covarianceMatrix);
 
}
	

/////////////////////////////////////////
//////Dlt with 5 points///
/////////////////////////////////////////
/////////////////////////////////////////
void Calibration::Dlt5P_Main()
{
	int codeError, itv;
	Mathematics::matrix* dltDesignMatrix=NULL;
	Mathematics::vector* dltDesignVector =NULL;
	
	Mathematics::vector* dltParameters;
	
    // Copy the specific data (axes , planes, ...) to ground obj
    Setup_Data2Ground();

	//Allocate memory
	dltDesignMatrix	    = o_mathematics.mmake(2*o_groundObj.numMarkers,NUMDL5PTPARAMETERS);
	dltDesignVector		= o_mathematics.vmake(2*o_groundObj.numMarkers);
	dltParameters		= o_mathematics.vmake(NUMDL5PTPARAMETERS);

	if (dltDesignMatrix==NULL)
	{
		ShowMessageError(CALIB_ERROR__MEMALLOC_DLTDESIGNMATRIX,CALIB_ERROR__MEMALLOC_DLTDESIGNMATRIX_STR);
		goto END_DLT;
	}

	if (dltDesignVector==NULL)
	{
		ShowMessageError(CALIB_ERROR__MEMALLOC_DLTKNOWNVECTOR,CALIB_ERROR__MEMALLOC_DLTKNOWNVECTOR_STR);
		goto END_DLT;
	}

	//Compute camera parameters
	for (itv=0;itv<this->o_calibration_data.cameraStruct.n_Cameras;itv++)
	{
	
		//fill dlt design matrix
		Dlt5P_FillDesignMatrix(dltDesignMatrix->mat,itv);	

		//fill dlt known vector
		Dlt5P_FillDesignVector(dltDesignVector->mat,itv);	

	
		//Solve the linear system
		codeError = Dlt_Solve(2*o_groundObj.numMarkers, dltDesignMatrix->mat, dltDesignVector->mat,dltParameters->mat, itv, NUMDL5PTPARAMETERS);
		if (codeError>0)
			goto END_DLT;
	
	
		//Compute standard deviation of the overall residual
		Dlt_ResidualDeviation( 2*o_groundObj.numMarkers , dltDesignMatrix->mat, dltDesignVector->mat, dltParameters->mat, itv, NUMDL5PTPARAMETERS);
	
		//Compute covariance matrix
		Dlt_CovarianceMatrix(dltParameters->mat , dltDesignMatrix->mat,itv, NUMDL5PTPARAMETERS);
	
	
		// Transform DLT parameters into geometrical parameters
		Dlt5P_Dlt2Geom( dltParameters->mat, itv);
	
	}
		
	/*
	//Compute accuracy
	Acc_ComputeResidualErrorGroundObj(-1,-1);
	//Save camera parameters on file
	Output_SaveParametersonFile(-1);

	//REPORT
	if (o_report.b_accuracyInit)	
		Report_PrintResidualErrorGroundObj(-1);

	*/
END_DLT:

	//Free memory
	o_mathematics.mfree(dltDesignMatrix);
	o_mathematics.vfree(dltDesignVector);
	o_mathematics.vfree(dltParameters);
	

}

void Calibration::Dlt5P_FillDesignMatrix(double **designMatrix,int itv)
{
	//int index2D;
	_VECT2D P2D;
	_VECT3D P3D;
	//a=[ X Y Z 1 0 0 0 0 -x*X -x*Y -x*Z;
	//    0 0 0 0 X Y Z 1 -y*X -y*Y -y*Z];

	//fill dlt design matrix
	for (int cont=0;cont<o_groundObj.numMarkers;cont++)
	{ 
		
		P2D.X = o_groundObj.points2D[itv][cont].X;
		P2D.Y = o_groundObj.points2D[itv][cont].Y;

		P3D.X = o_groundObj.points3D[cont].X;
		P3D.Y = o_groundObj.points3D[cont].Y;
		P3D.Z = o_groundObj.points3D[cont].Z;

		designMatrix[2*cont][0] = P3D.X;
		designMatrix[2*cont][1] = P3D.Y;
		designMatrix[2*cont][2] = 1.0;
		designMatrix[2*cont][3] = 0.0;
		designMatrix[2*cont][4] = 0.0;
		designMatrix[2*cont][5] = 0.0;
		designMatrix[2*cont][6] = -P2D.X*P3D.X;
		designMatrix[2*cont][7] = -P2D.X*P3D.Y;
				
		designMatrix[2*cont+1][0] = 0;
		designMatrix[2*cont+1][1] = 0;
		designMatrix[2*cont+1][2] = 0;
	    designMatrix[2*cont+1][3] = P3D.X;
		designMatrix[2*cont+1][4] = P3D.Y;
		designMatrix[2*cont+1][5] = 1.0;
		designMatrix[2*cont+1][6] = -P2D.Y*P3D.X;
		designMatrix[2*cont+1][7] = -P2D.Y*P3D.Y;
		
	}
}

void Calibration::Dlt5P_FillDesignVector(double* dltDesignVector, int itv)
{
	for (int cont=0;cont<o_groundObj.numMarkers;cont++)
	{
		dltDesignVector[2*cont]   = o_groundObj.points2D[itv][cont].X;
		dltDesignVector[2*cont+1] = o_groundObj.points2D[itv][cont].Y;
	}
}


void Calibration::Dlt5P_Dlt2Geom( double* dltParameters, int itv)
{

	int i,j,codeError;
    double l, l2, solutionVector[3];
	Mathematics::matrix* useMat3x3;	useMat3x3	= o_mathematics.mmake(3,3);
	Mathematics::vector* useVect3;	useVect3	= o_mathematics.vmake(3);
	Mathematics::matrix* v;			v			= o_mathematics.mmake(3,3);
	Mathematics::vector* w;			w			= o_mathematics.vmake(3);


	l2=1/(dltParameters[8]*dltParameters[8]+dltParameters[9]*dltParameters[9]+dltParameters[10]*dltParameters[10]);
    
	l=sqrt(l2);

	//Principal point
	this->o_calibration_data.cameraData[itv].C.X = (dltParameters[0]*dltParameters[8] +
													dltParameters[1]*dltParameters[9] +
													dltParameters[2]*dltParameters[10])*l2;
	this->o_calibration_data.cameraData[itv].C.Y = (dltParameters[4]*dltParameters[8] +
													dltParameters[5]*dltParameters[9] +
													dltParameters[6]*dltParameters[10])*l2;

	//Focals
	this->o_calibration_data.cameraData[itv].F.X = sqrt(-this->o_calibration_data.cameraData[itv].C.X*this->o_calibration_data.cameraData[itv].C.X +
			(dltParameters[0]*dltParameters[0]+dltParameters[1]*dltParameters[1]+dltParameters[2]*dltParameters[2])*l2 );			
	
	this->o_calibration_data.cameraData[itv].F.Y = sqrt(-this->o_calibration_data.cameraData[itv].C.Y*this->o_calibration_data.cameraData[itv].C.Y +
			(dltParameters[4]*dltParameters[4]+dltParameters[5]*dltParameters[5]+dltParameters[6]*dltParameters[6])*l2 );			
	

	// Computation of the location vector T[ X, Y, Z ]
    useMat3x3->mat[0][0] = dltParameters[0];
	useMat3x3->mat[0][1] = dltParameters[1];
	useMat3x3->mat[0][2] = dltParameters[2];
	useMat3x3->mat[1][0] = dltParameters[4];
	useMat3x3->mat[1][1] = dltParameters[5];
	useMat3x3->mat[1][2] = dltParameters[6];
	useMat3x3->mat[2][0] = dltParameters[8];
	useMat3x3->mat[2][1] = dltParameters[9];
	useMat3x3->mat[2][2] = dltParameters[10];

	useVect3->mat[0] = -dltParameters[3];
	useVect3->mat[1] = -dltParameters[7];
	useVect3->mat[2] = -1;

	// Solve the linear system for dlt with SVD
	codeError = o_mathematics.Dsvdcmp(3, 3,useMat3x3->mat,v->mat,w->mat);
	if (codeError>0)
	{
		ShowMessageError(CALIB_ERROR__SVDDLT,CALIB_ERROR__SVDDLT_STR);
		goto END_DLT;
	}
	// Look for singularities
	for (i=0;i<3;i++)
	{   
		if (w->mat[i] < SVD_THRESHOLD) 
		{ 
			ShowMessageError(CALIB_ERROR__DLT_SINGULAR_MATRIX_FOUND,CALIB_ERROR__DLT_SINGULAR_MATRIX_FOUND_STR);
			goto END_DLT;
		}
		w->mat[i] = 1./w->mat[i];
	}

	//Compute the linear solution for the location vector
	o_mathematics.ComputeLinearSolution(3,3,useMat3x3->mat,v->mat,w->mat,useVect3->mat,solutionVector);
	
	this->o_calibration_data.cameraData[itv].T.X = solutionVector[0];
	this->o_calibration_data.cameraData[itv].T.Y = solutionVector[1];
	this->o_calibration_data.cameraData[itv].T.Z = solutionVector[2];

	// Rotation matrix
	this->o_calibration_data.cameraData[itv].R[0][0] = (dltParameters[0]*l+this->o_calibration_data.cameraData[itv].C.X*(-l*dltParameters[8]))/this->o_calibration_data.cameraData[itv].F.X;
	this->o_calibration_data.cameraData[itv].R[0][1] = (dltParameters[1]*l+this->o_calibration_data.cameraData[itv].C.X*(-l*dltParameters[9]))/this->o_calibration_data.cameraData[itv].F.X;
	this->o_calibration_data.cameraData[itv].R[0][2] = (dltParameters[2]*l+this->o_calibration_data.cameraData[itv].C.X*(-l*dltParameters[10]))/this->o_calibration_data.cameraData[itv].F.X;
	this->o_calibration_data.cameraData[itv].R[1][0] = (dltParameters[4]*l+this->o_calibration_data.cameraData[itv].C.Y*(-l*dltParameters[8]))/this->o_calibration_data.cameraData[itv].F.Y;
	this->o_calibration_data.cameraData[itv].R[1][1] = (dltParameters[5]*l+this->o_calibration_data.cameraData[itv].C.Y*(-l*dltParameters[9]))/this->o_calibration_data.cameraData[itv].F.Y;
	this->o_calibration_data.cameraData[itv].R[1][2] = (dltParameters[6]*l+this->o_calibration_data.cameraData[itv].C.Y*(-l*dltParameters[10]))/this->o_calibration_data.cameraData[itv].F.Y;
	this->o_calibration_data.cameraData[itv].R[2][0] = l*dltParameters[8];
	this->o_calibration_data.cameraData[itv].R[2][1] = l*dltParameters[9];
	this->o_calibration_data.cameraData[itv].R[2][2] = l*dltParameters[10];

	//o_mathematics.OrtogonalizeRotationMatrix(this->o_calibration_data.cameraData[itv].R);

	if (o_mathematics.Det3x3(this->o_calibration_data.cameraData[itv].R)<=0)
	{
		for (i=0;i<3;i++)
		{ 
			for (j=0;j<3;j++)
			{ 
				this->o_calibration_data.cameraData[itv].R[i][j] *= -1;
			}
		}
	}

	o_mathematics.Rot2Angle(this->o_calibration_data.cameraData[itv].R,
							this->o_calibration_data.cameraData[itv].omega,
							this->o_calibration_data.cameraData[itv].fi,
							this->o_calibration_data.cameraData[itv].kappa,1);

END_DLT:

	o_mathematics.mfree(useMat3x3);
	o_mathematics.mfree(v);
	o_mathematics.vfree(w);
	o_mathematics.vfree(useVect3);


}


/////////////////////////////////////////
//////Initial reconstruction with dlt ///
/////////////////////////////////////////
/////////////////////////////////////////
//3D reconstruction of the floating points
int Calibration::Ric_Init3DFloatingPoints()
{
	int k = 0;
	_DATASLOT_2D dataSlot_2D[MAX_N_TV];

	_VECT2D point2D, dPoint2D;
	_VECT3D point3D, dPoint3D;
	
	double Ex, Ey;

	//Initialization
	o_reconstruction.Dataslot_2D_SetPTR(dataSlot_2D);
	o_floatingObj.numReconstructedFrames = 0;

    //Initialize reconstruction
	o_reconstruction.Ric_Init(o_calibration_data.cameraStruct.intersectionThreshold,o_calibration_data.cameraStruct.registrationThreshold);

	o_calibration_data.cameraStruct.n_ActiveCameras = o_calibration_data.cameraStruct.n_Cameras;

	//Active cameras
	for (int itv=0;itv<o_calibration_data.cameraStruct.n_Cameras;itv++)
	{
		o_calibration_data.cameraStruct.b_ActiveCameras[itv] = TRUE;
	}

	//Perform reconstruction
	for (int ifr=0;ifr<o_floatingObj.numFrames;ifr++)
	{
		o_reconstruction.Dataslot_2D_Reset(o_calibration_data.cameraStruct.n_Cameras);
		
		if (o_floatingObj.floatingFrame[ifr].b_Tracked) 
		{
			for (int itv=0;itv<o_calibration_data.cameraStruct.n_Cameras;itv++)
			{
				o_reconstruction.Dataslot_2D_SetNumMarkers(itv,o_calibration_data.cameraStruct.num_floating_points);
				
				for (int im=0;im<o_calibration_data.cameraStruct.num_floating_points;im++)
				{		
					//_VECT2D points2D[MAX_N_TV][NUM_MARKERS_FLOATINOBJ];
					o_reconstruction.Dataslot_2D_SetMarker(itv,im,o_floatingObj.floatingFrame[ifr].points2D[itv][im]);
				}
			}
			
			o_calibration_data.cameraStruct.iFrame = ifr;
			


			//Main reconstruction
			o_reconstruction.Ric_3DReconstruction_Sorted(
						o_calibration_data.cameraStruct,
						o_calibration_data.cameraData,
						o_calibration_data.calibrationVolume);		
			
			
			if (o_calibration_data.cameraStruct.num_floating_points==o_reconstruction.Dataslot_3D_GetNumMarkers())
			{
				for (int imr=0;imr<o_calibration_data.cameraStruct.num_floating_points;imr++)
				{
					point3D = o_reconstruction.Dataslot_3D_GetPoint3D(imr);
					
					o_floatingObj.floatingFrame[ifr].points3D[imr] = point3D;
					

					
					//Compute the projection Error
					for (int itv=0;itv<o_calibration_data.cameraStruct.n_Cameras;itv++)
					{

						if( o_reconstruction.dataprocess_3D.markerIndex[imr][itv] == 1)
						{

							_CAMERA_DATA *cameraData = &o_calibration_data.cameraData[itv];
							
							dPoint3D.X = point3D.X - cameraData->T.X;
							dPoint3D.Y = point3D.Y - cameraData->T.Y;
							dPoint3D.Z = point3D.Z - cameraData->T.Z;

							point2D.X = o_floatingObj.floatingFrame[ifr].points2D[itv][imr].X;
							point2D.Y = o_floatingObj.floatingFrame[ifr].points2D[itv][imr].Y;
							
							double U = cameraData->R[0][0]*(dPoint3D.X) + cameraData->R[0][1]*(dPoint3D.Y) + cameraData->R[0][2]*(dPoint3D.Z);
							double V = cameraData->R[1][0]*(dPoint3D.X) + cameraData->R[1][1]*(dPoint3D.Y) + cameraData->R[1][2]*(dPoint3D.Z);
							double W = cameraData->R[2][0]*(dPoint3D.X) + cameraData->R[2][1]*(dPoint3D.Y) + cameraData->R[2][2]*(dPoint3D.Z);

							//Distortions
							if (o_calibration_data.cameraStruct.calibType==SINGLEPON_CAL)
							{
								//dx,dy
								dPoint2D.X = (point2D.X - cameraData->C.X)/cameraData->F.X;
								dPoint2D.Y = (point2D.Y - cameraData->C.Y)/cameraData->F.Y;

								double r = ( dPoint2D.X*dPoint2D.X + dPoint2D.Y*dPoint2D.Y);

								double distx = (cameraData->k1*dPoint2D.X*r)+(cameraData->k2*dPoint2D.X*pow(r,2.0))+(cameraData->k3*dPoint2D.X*pow(r,3.0))+(cameraData->p1*(r+(2*dPoint2D.X*dPoint2D.X)))+(cameraData->p2*2*dPoint2D.X*dPoint2D.Y);
								double disty = (cameraData->k1*dPoint2D.Y*r)+(cameraData->k2*dPoint2D.Y*pow(r,2.0))+(cameraData->k3*dPoint2D.Y*pow(r,3.0))+(cameraData->p1*2*dPoint2D.X*dPoint2D.Y)+(cameraData->p2*(r+(2*dPoint2D.Y*dPoint2D.Y))); 
							
								double px = cameraData->C.X + cameraData->F.X*(U/W) + cameraData->F.X * distx;
								double py = cameraData->C.Y + cameraData->F.Y*(V/W) + cameraData->F.Y * disty;

								Ex =  -point2D.X + px;
								Ey =  -point2D.Y + py;

							}
							else if (o_calibration_data.cameraStruct.calibType==THOR_CAL)
							{
								//dx,dy
								dPoint2D.X = (point2D.X - cameraData->C.X)/cameraData->F.X;
								dPoint2D.Y = (point2D.Y - cameraData->C.Y)/cameraData->F.Y;

								double D = this->o_mathematics.NormSq( dPoint2D );
								
								dPoint2D.X = dPoint2D.X * ( 1 - cameraData->k1 * D - cameraData->k2 * D * D );
								dPoint2D.Y = dPoint2D.Y * ( 1 - cameraData->k1 * D - cameraData->k2 * D * D );

								double px = cameraData->F.X*(U/W);
								double py = cameraData->F.Y*(V/W);

								Ex =  -dPoint2D.X * cameraData->F.X +  px;
								Ey =  -dPoint2D.Y * cameraData->F.Y +  py;
							}

							o_floatingObj.floatingFrame[ifr].projError[itv][imr] = sqrt(Ex*Ex + Ey*Ey);
						}
						else
							o_floatingObj.floatingFrame[ifr].projError[itv][imr] = 0;

						
					}
										
					
					
					//Box index
					o_floatingObj.floatingFrame[ifr].boxIndex[imr] = -1;

					//Update calibration volume
					if (o_calibration_data.calibrationVolume.maxX<point3D.X)
						o_calibration_data.calibrationVolume.maxX = point3D.X;

					if (o_calibration_data.calibrationVolume.maxY<point3D.Y)
						o_calibration_data.calibrationVolume.maxY = point3D.Y;

					if (o_calibration_data.calibrationVolume.maxZ<point3D.Z)
						o_calibration_data.calibrationVolume.maxZ = point3D.Z;

					if (o_calibration_data.calibrationVolume.minX>point3D.X)
						o_calibration_data.calibrationVolume.minX = point3D.X;

					if (o_calibration_data.calibrationVolume.minY>point3D.Y)
						o_calibration_data.calibrationVolume.minY = point3D.Y;

					if (o_calibration_data.calibrationVolume.minZ>point3D.Z)
						o_calibration_data.calibrationVolume.minZ = point3D.Z;

				}

				o_floatingObj.floatingFrame[ifr].b_Reconstructed = TRUE;

				o_floatingObj.numReconstructedFrames++; // += o_calibration_data.cameraStruct.num_floating_points;
			}
		}
	}
	 
	//End reconstruction
	o_reconstruction.Ric_End();

	return o_floatingObj.numReconstructedFrames;
}

void Calibration::Ric_ExtractinVolumeFloatingPoints()
{
	int ifr,ifrm=0, k;
	int box_X, box_Y,box_Z;
	int codeError = 0;
	BOOL b_inBox, b_projErrorOk;
	double side_X, side_Y,side_Z;
	int numFrameinBox;

    //Initialize random number generator
    srand(0);

	//Check memory allocation
	if (o_floatingObj.data3D!=NULL)
	{
		o_mathematics.mfree(o_floatingObj.data3D);
	}

	//Check memory allocation
	if (o_floatingObj.indexData3D!=NULL)
	{
		o_mathematics.intvfree(o_floatingObj.indexData3D);
	}

	//
	side_X = (o_calibration_data.calibrationVolume.maxX-o_calibration_data.calibrationVolume.minX)/(double)VOLUMESIDE_SUBDIVISION;
	side_Y = (o_calibration_data.calibrationVolume.maxY-o_calibration_data.calibrationVolume.minY)/(double)VOLUMESIDE_SUBDIVISION;
	side_Z = (o_calibration_data.calibrationVolume.maxZ-o_calibration_data.calibrationVolume.minZ)/(double)VOLUMESIDE_SUBDIVISION;
	
	//Reset
	for (ifr=0;ifr<o_floatingObj.numFrames;ifr++)
		for (int imr=0;imr<o_calibration_data.cameraStruct.num_floating_points;imr++)
				o_floatingObj.floatingFrame[ifr].boxIndex[imr] = NOT_USED;
					
			
	//Assign label to reconstructed points
	for (ifr=0;ifr<o_floatingObj.numFrames;ifr++)
	{
		if (o_floatingObj.floatingFrame[ifr].b_Reconstructed == TRUE)
		{
			
			for (int imr=0;imr<o_calibration_data.cameraStruct.num_floating_points;imr++)
			{
				_VECT3D point3D = o_floatingObj.floatingFrame[ifr].points3D[imr];

				box_X = (int)floor( (double)(point3D.X - o_calibration_data.calibrationVolume.minX)/side_X);
				box_Y = (int)floor( (double)(point3D.Y - o_calibration_data.calibrationVolume.minY)/side_Y);
				box_Z = (int)floor( (double)(point3D.Z - o_calibration_data.calibrationVolume.minZ)/side_Z);
			  
				o_floatingObj.floatingFrame[ifr].boxIndex[imr] = 
					(long int)(box_X + box_Y * (VOLUMESIDE_SUBDIVISION+1) + box_Z * (VOLUMESIDE_SUBDIVISION+1) * (VOLUMESIDE_SUBDIVISION+1));
			}
		}
	}
	

	if (o_floatingObj.numExtractedFrames*o_calibration_data.cameraStruct.num_floating_points>0)
	{

		o_floatingObj.data3D		= o_mathematics.mmake(o_calibration_data.cameraStruct.num_floating_points * o_floatingObj.numExtractedFrames,3);
		if (o_floatingObj.data3D==NULL)
		{
			codeError=CALIB_ERROR__MEMALLOC_RICO;
			char strMessageError[MAX_CHAR];
			strcpy(strMessageError,CALIB_ERROR__MEMALLOC_RICO_STR);

			ShowMessageError(codeError,strMessageError);
			goto END_RIC;
		}

		o_floatingObj.indexData3D	= o_mathematics.intvmake(o_calibration_data.cameraStruct.num_floating_points*o_floatingObj.numExtractedFrames);
		if (o_floatingObj.indexData3D==NULL)
		{
			codeError=CALIB_ERROR__MEMALLOC_RICO;
			char strMessageError[MAX_CHAR];
			strcpy(strMessageError,CALIB_ERROR__MEMALLOC_RICO_STR);
			goto END_RIC;
		}

		 //Initialize
		k = 0;
		
		//Extract points
		while (1)
		{
			
			for (int i_x=0;i_x<VOLUMESIDE_SUBDIVISION;i_x++)
			{
				for (int i_y=0;i_y<VOLUMESIDE_SUBDIVISION;i_y++)
				{
					for (int i_z=0;i_z<VOLUMESIDE_SUBDIVISION;i_z++)
					{
						numFrameinBox = 0;
					
						for (ifr=0;ifr<o_floatingObj.numFrames;ifr++)
						{
						
							if (o_floatingObj.floatingFrame[ifr].b_Reconstructed == TRUE)
							{
							
								if (!o_floatingObj.floatingFrame[ifr].b_RobustExtract)
								{
									
									b_projErrorOk = TRUE;
									//check projection error for all markers
									for (int imr=0; imr<o_calibration_data.cameraStruct.num_floating_points;imr++)
									{
										
										for (int itv=0;itv<o_calibration_data.cameraStruct.n_Cameras;itv++)
										{
											if (o_floatingObj.floatingFrame[ifr].projError[itv][imr] > o_calibration_data.cameraStruct.thresholdProjError)
											{
												b_projErrorOk = FALSE;
												break;
											}
										}
										if (b_projErrorOk == FALSE)
											break;

									}

									if (b_projErrorOk)
									{

										//If the first is ok take all
										b_inBox = FALSE;
										//Check box index
										if (o_floatingObj.floatingFrame[ifr].boxIndex[0] == 
										(long int)(i_x + i_y * (VOLUMESIDE_SUBDIVISION+1) + i_z * (VOLUMESIDE_SUBDIVISION+1) * (VOLUMESIDE_SUBDIVISION+1)) )
										{
											b_inBox = TRUE;

											//The frame is ok
											o_floatingObj.floatingFrame[ifr].b_RobustExtract = TRUE;	

											for (int imr=0; imr<o_calibration_data.cameraStruct.num_floating_points;imr++)
											{
												//Get the marker
												o_floatingObj.indexData3D->mat[k] = ifr;
												o_floatingObj.data3D->mat[k][0] = o_floatingObj.floatingFrame[ifr].points3D[imr].X;
												o_floatingObj.data3D->mat[k][1] = o_floatingObj.floatingFrame[ifr].points3D[imr].Y;
												o_floatingObj.data3D->mat[k][2] = o_floatingObj.floatingFrame[ifr].points3D[imr].Z;
												
												//Increment the overall counter 
												k++;			
												
												
											}
											numFrameinBox++;

											if (k>=o_calibration_data.cameraStruct.num_floating_points*o_floatingObj.numExtractedFrames)
												goto END_ROBUST_EXTRACT;	
											
										}
										
									}
								}

															
								if ( numFrameinBox>= 1 + o_floatingObj.numExtractedFrames/(VOLUMESIDE_SUBDIVISION*VOLUMESIDE_SUBDIVISION*VOLUMESIDE_SUBDIVISION))
									break;
							}
						}
					}
				}
			}

			//If required remaining points shall be randomly extracted
			while (1)
			{
				//Generate random index
				long int liIndex = (long int)((double)rand()/(double)RAND_MAX*(double)(o_floatingObj.numFrames-1L));

				if (o_floatingObj.floatingFrame[liIndex].b_Reconstructed == TRUE)
				{
					if (!o_floatingObj.floatingFrame[liIndex].b_RobustExtract)
					{
						

						b_projErrorOk = TRUE;

						for (int imr=0; imr<o_calibration_data.cameraStruct.num_floating_points;imr++)
						{

							for (int itv=0;itv<o_calibration_data.cameraStruct.n_Cameras;itv++)
							{
								if (o_floatingObj.floatingFrame[liIndex].projError[itv][imr] > o_calibration_data.cameraStruct.thresholdProjError)
								{
									b_projErrorOk = FALSE;
									break;
								}
							}

							if (b_projErrorOk == FALSE)
								break;

						}


						if (b_projErrorOk)
						{
							o_floatingObj.floatingFrame[liIndex].b_RobustExtract = TRUE;

							for (int imr=0; imr<o_calibration_data.cameraStruct.num_floating_points;imr++)
							{
							
								o_floatingObj.indexData3D->mat[k] = liIndex;
								o_floatingObj.data3D->mat[k][0] = o_floatingObj.floatingFrame[liIndex].points3D[imr].X;
								o_floatingObj.data3D->mat[k][1] = o_floatingObj.floatingFrame[liIndex].points3D[imr].Y;
								o_floatingObj.data3D->mat[k][2] = o_floatingObj.floatingFrame[liIndex].points3D[imr].Z;
							
								k++;

								
								if (k>=o_calibration_data.cameraStruct.num_floating_points*o_floatingObj.numExtractedFrames)
									goto END_ROBUST_EXTRACT;
							}
						}

					}
				}

				if (k>=o_calibration_data.cameraStruct.num_floating_points*o_floatingObj.numExtractedFrames)
					break;
			}
			
		
			break;
		
		}

	
	}

END_ROBUST_EXTRACT:
	;
	
END_RIC:
	;

}

int Calibration::Ric_MotionSequence()
{
    int k = 0;
	_DATASLOT_2D dataSlot_2D[MAX_N_TV];

	_VECT3D point3D;
	
	//Initialization
	o_reconstruction.Dataslot_2D_SetPTR(dataSlot_2D);
	this->o_motionSequenceObj.numReconstructedFrames = 0;

    //Initialize reconstruction
	o_reconstruction.Ric_Init(o_calibration_data.cameraStruct.intersectionThreshold,o_calibration_data.cameraStruct.registrationThreshold);

	o_calibration_data.cameraStruct.n_ActiveCameras = o_calibration_data.cameraStruct.n_Cameras;

	//Active cameras
	for (int itv=0;itv<o_calibration_data.cameraStruct.n_Cameras;itv++)
	{
		o_calibration_data.cameraStruct.b_ActiveCameras[itv] = TRUE;
	}

	//Perform reconstruction
	for (int ifr=0;ifr<o_motionSequenceObj.numFrames;ifr++)
	{
		o_reconstruction.Dataslot_2D_Reset(o_calibration_data.cameraStruct.n_Cameras);
		
		if (o_motionSequenceObj.motionSequenceFrame[ifr].b_Tracked) 
		{
			for (int itv=0;itv<o_calibration_data.cameraStruct.n_Cameras;itv++)
			{
				o_reconstruction.Dataslot_2D_SetNumMarkers(itv, o_motionSequenceObj.motionSequenceFrame[ifr].nMarkers[itv]);
						
				for (int im=0;im<o_motionSequenceObj.motionSequenceFrame[ifr].nMarkers[itv];im++)
				{		
					//_VECT2D points2D[MAX_N_TV][NUM_MARKERS_FLOATINOBJ];
					o_reconstruction.Dataslot_2D_SetMarker(itv,im,o_motionSequenceObj.motionSequenceFrame[ifr].points2D[itv][im]);
				}
			}
			
			o_calibration_data.cameraStruct.iFrame = ifr;

			//Main reconstruction
			o_reconstruction.Ric_3DReconstruction_Sorted2(
						o_calibration_data.cameraStruct,
						o_calibration_data.cameraData,
						o_calibration_data.calibrationVolume);		
			
			for (int imr=0;imr<o_motionSequenceObj.motionSequenceFrame[ifr].nMarkers[0];imr++)
			{
					point3D = o_reconstruction.Dataslot_3D_GetPoint3D(imr);
					
					o_motionSequenceObj.motionSequenceFrame[ifr].points3D[imr] = point3D;
			}	
	

			/*
			if (o_calibration_data.cameraStruct.num_floating_points==o_reconstruction.Dataslot_3D_GetNumMarkers())
			{
				for (int imr=0;imr<o_calibration_data.cameraStruct.num_floating_points;imr++)
				{
					point3D = o_reconstruction.Dataslot_3D_GetPoint3D(imr);
					
					o_motionSequenceObj.motionSequenceFrame[ifr].points3D[imr] = point3D;
					

					
					//Compute the projection Error
					for (int itv=0;itv<o_calibration_data.cameraStruct.n_Cameras;itv++)
					{

						if( o_reconstruction.dataprocess_3D.markerIndex[imr][itv] == 1)
						{

							_CAMERA_DATA *cameraData = &o_calibration_data.cameraData[itv];
							
							dPoint3D.X = point3D.X - cameraData->T.X;
							dPoint3D.Y = point3D.Y - cameraData->T.Y;
							dPoint3D.Z = point3D.Z - cameraData->T.Z;

							point2D.X = o_motionSequenceObj.motionSequenceFrame[ifr].points2D[itv][imr].X;
							point2D.Y = o_motionSequenceObj.motionSequenceFrame[ifr].points2D[itv][imr].Y;
							
							double U = cameraData->R[0][0]*(dPoint3D.X) + cameraData->R[0][1]*(dPoint3D.Y) + cameraData->R[0][2]*(dPoint3D.Z);
							double V = cameraData->R[1][0]*(dPoint3D.X) + cameraData->R[1][1]*(dPoint3D.Y) + cameraData->R[1][2]*(dPoint3D.Z);
							double W = cameraData->R[2][0]*(dPoint3D.X) + cameraData->R[2][1]*(dPoint3D.Y) + cameraData->R[2][2]*(dPoint3D.Z);

							//Distortions
							if (o_calibration_data.cameraStruct.calibType==SINGLEPON_CAL)
							{
								//dx,dy
								dPoint2D.X = (point2D.X - cameraData->C.X)/cameraData->F.X;
								dPoint2D.Y = (point2D.Y - cameraData->C.Y)/cameraData->F.Y;

								double r = ( dPoint2D.X*dPoint2D.X + dPoint2D.Y*dPoint2D.Y);

								double distx = (cameraData->k1*dPoint2D.X*r)+(cameraData->k2*dPoint2D.X*pow(r,2.0))+(cameraData->k3*dPoint2D.X*pow(r,3.0))+(cameraData->p1*(r+(2*dPoint2D.X*dPoint2D.X)))+(cameraData->p2*2*dPoint2D.X*dPoint2D.Y);
								double disty = (cameraData->k1*dPoint2D.Y*r)+(cameraData->k2*dPoint2D.Y*pow(r,2.0))+(cameraData->k3*dPoint2D.Y*pow(r,3.0))+(cameraData->p1*2*dPoint2D.X*dPoint2D.Y)+(cameraData->p2*(r+(2*dPoint2D.Y*dPoint2D.Y))); 
							
								double px = cameraData->C.X + cameraData->F.X*(U/W) + cameraData->F.X * distx;
								double py = cameraData->C.Y + cameraData->F.Y*(V/W) + cameraData->F.Y * disty;

								Ex =  -point2D.X + px;
								Ey =  -point2D.Y + py;

							}
							else if (o_calibration_data.cameraStruct.calibType==THOR_CAL)
							{
								//dx,dy
								dPoint2D.X = (point2D.X - cameraData->C.X)/cameraData->F.X;
								dPoint2D.Y = (point2D.Y - cameraData->C.Y)/cameraData->F.Y;

								double D = this->o_mathematics.NormSq( dPoint2D );
								
								dPoint2D.X = dPoint2D.X * ( 1 - cameraData->k1 * D - cameraData->k2 * D * D );
								dPoint2D.Y = dPoint2D.Y * ( 1 - cameraData->k1 * D - cameraData->k2 * D * D );

								double px = cameraData->F.X*(U/W);
								double py = cameraData->F.Y*(V/W);

								Ex =  -dPoint2D.X * cameraData->F.X +  px;
								Ey =  -dPoint2D.Y * cameraData->F.Y +  py;
							}

							o_motionSequenceObj.motionSequenceFrame[ifr].projError[itv][imr] = sqrt(Ex*Ex + Ey*Ey);
						}
						else
							o_motionSequenceObj.motionSequenceFrame[ifr].projError[itv][imr] = 0;

						
					}
										
					
				}

				o_motionSequenceObj.motionSequenceFrame[ifr].b_Reconstructed = TRUE;

				o_motionSequenceObj.numReconstructedFrames++; 
			}
			*/
			o_motionSequenceObj.motionSequenceFrame[ifr].b_Reconstructed = TRUE;

			o_motionSequenceObj.numReconstructedFrames++; 
		}
	}
	 
	//End reconstruction
	o_reconstruction.Ric_End();

	return o_motionSequenceObj.numReconstructedFrames;

}

/////////////////////////////////////////
//////BUNDLE					/////////
/////////////////////////////////////////
/////////////////////////////////////////
void Calibration::Bundle_BuildDerivatives(int itv, _VECT2D &point2D, _VECT3D &point3D, _CAMERA_DATA *cameraData, double* derivativeVector, double knownValues[2])
{
	_VECT3D dPoint3D;
	_VECT2D dPoint2D;

	//Collinearity equations
	// x = c.x + f.x* (r00*(X-X0)+r01*(Y-Y0)+r02*(Z-Z0))/(r20*(X-X0)+r21*(Y-Y0)+r22*(Z-Z0)) +distx
	// y = c.y + f.y* (r10*(X-X0)+r11*(Y-Y0)+r12*(Z-Z0))/(r20*(X-X0)+r21*(Y-Y0)+r22*(Z-Z0)) +disty
	// x = c.x + f.x *( U / W ) + distX
	// y = c.y + f.y *( U / W ) + distY
	//distx = (k1*dx*r^2)+(k2*dx*r^4)+(k3*dx*r^6)+(p1*(r^2+(2*dx^2)))+(p2*2*dx*dy);
    //disty = (k1*dy*r^2)+(k2*dy*r^4)+(k3*dy*r^6)+(p1*2*dx*dy)+(p2*(r^2+(2*dy^2))); 
	//dx = (x-c.x)/fx
	//dy = (y-c.y)/fy
	//U numerator of Fx
	//V numerator of Fy
	//W denominator of both
	
	//F = Fx + Fy

	//DX=X-X0,DY=Y-Y0,DZ=Z-Z0
	dPoint3D.X = point3D.X - cameraData->T.X;
	dPoint3D.Y = point3D.Y - cameraData->T.Y;
	dPoint3D.Z = point3D.Z - cameraData->T.Z;
	
	dPoint2D.X = point2D.X - cameraData->C.X;
	dPoint2D.Y = point2D.Y - cameraData->C.Y;
	
	//Collinearity equations
	double U = cameraData->R[0][0]*(dPoint3D.X) + cameraData->R[0][1]*(dPoint3D.Y) + cameraData->R[0][2]*(dPoint3D.Z);
	double V = cameraData->R[1][0]*(dPoint3D.X) + cameraData->R[1][1]*(dPoint3D.Y) + cameraData->R[1][2]*(dPoint3D.Z);
	double W = cameraData->R[2][0]*(dPoint3D.X) + cameraData->R[2][1]*(dPoint3D.Y) + cameraData->R[2][2]*(dPoint3D.Z);

	//Position vector 
	double dFx_dTX = cameraData->F.X/W * (- cameraData->R[0][0] + cameraData->R[2][0]*U/W);
	double dFx_dTY = cameraData->F.X/W * (- cameraData->R[0][1] + cameraData->R[2][1]*U/W);
	double dFx_dTZ = cameraData->F.X/W * (- cameraData->R[0][2] + cameraData->R[2][2]*U/W);
	
	double dFy_dTX = cameraData->F.Y/W * (- cameraData->R[1][0] + cameraData->R[2][0]*V/W);
	double dFy_dTY = cameraData->F.Y/W * (- cameraData->R[1][1] + cameraData->R[2][1]*V/W);
	double dFy_dTZ = cameraData->F.Y/W * (- cameraData->R[1][2] + cameraData->R[2][2]*V/W);
 	
	//3D points coordinates
	double dFx_dXP = -dFx_dTX;
	double dFx_dYP = -dFx_dTY;
	double dFx_dZP = -dFx_dTZ;
	
	double dFy_dXP = -dFy_dTX;
	double dFy_dYP = -dFy_dTY;
	double dFy_dZP = -dFy_dTZ;
  
	//Angles
	double dFx_dom = cameraData->F.X/W * ( (-cameraData->R[0][2] * dPoint3D.Y + cameraData->R[0][1] * dPoint3D.Z) - U/W * (-cameraData->R[2][2] * dPoint3D.Y + cameraData->R[2][1] * dPoint3D.Z) );	
    double dFy_dom = cameraData->F.Y/W * ( (-cameraData->R[1][2] * dPoint3D.Y + cameraData->R[1][1] * dPoint3D.Z) - V/W * (-cameraData->R[2][2] * dPoint3D.Y + cameraData->R[2][1] * dPoint3D.Z) );							
	
	double dWfi  = dPoint3D.X * cos(cameraData->fi) + dPoint3D.Y*sin(cameraData->omega)*sin(cameraData->fi) + dPoint3D.Z*(-cos(cameraData->omega)*sin(cameraData->fi));
	double dUfi  = dPoint3D.X * (-sin(cameraData->fi)*cos(cameraData->kappa)) + dPoint3D.Y*sin(cameraData->omega)*cos(cameraData->fi)*cos(cameraData->kappa)    + dPoint3D.Z*(-cos(cameraData->omega)*cos(cameraData->fi)*cos(cameraData->kappa) );        
	double dVfi  = dPoint3D.X * ( sin(cameraData->fi)*sin(cameraData->kappa)) + dPoint3D.Y*(-sin(cameraData->omega)*cos(cameraData->fi)*sin(cameraData->kappa)) + dPoint3D.Z*(cos(cameraData->omega)*cos(cameraData->fi)*sin(cameraData->kappa) );         
	
	double dFx_dfi  =   cameraData->F.X / W * (dUfi-U*dWfi/W);
	double dFy_dfi	=   cameraData->F.Y / W * (dVfi-V*dWfi/W);
		
	double dFx_dkap =   cameraData->F.X*V/W;
	double dFy_dkap = - cameraData->F.Y*U/W;


	/*
	//dx,dy
	double r = ( dPoint2D.X*dPoint2D.X + dPoint2D.Y*dPoint2D.Y);
	
	//Distortions
	double distx = (cameraData->k1*dPoint2D.X*r)+(cameraData->k2*dPoint2D.X*pow(r,2.0))+(cameraData->k3*dPoint2D.X*pow(r,3.0))+(cameraData->p1*(pow(r,2.0)+(2*dPoint2D.X*dPoint2D.X)))+(cameraData->p2*2*dPoint2D.X*dPoint2D.Y);
    double disty = (cameraData->k1*dPoint2D.Y*r)+(cameraData->k2*dPoint2D.Y*pow(r,2.0))+(cameraData->k3*dPoint2D.Y*pow(r,3.0))+(cameraData->p1*2*dPoint2D.X*dPoint2D.Y)+(cameraData->p2*(pow(r,2.0)+(2*dPoint2D.Y*dPoint2D.Y))); 
  
	knownValues[0] =  -dPoint2D.X + cameraData->F.X*(U/W) + distx;
	knownValues[1] =  -dPoint2D.Y + cameraData->F.Y*(V/W) + disty;
	
	//Focals
	double dFx_dFX  = U/W;
	double dFx_dFY  = 0.0;
	
	double dFy_dFX  = 0.0;
	double dFy_dFY  = V/W;

	//Principal point
	double dFx_dCX  = 1 + (-cameraData->k1*r+cameraData->k1*(point2D.X-cameraData->C.X)*(-2*point2D.X+2*cameraData->C.X)-cameraData->k2*r*r+2*cameraData->k2*(point2D.X-cameraData->C.X)*r*(-2*point2D.X+2*cameraData->C.X)-cameraData->k3*r*r*r+3*cameraData->k3*(point2D.X-cameraData->C.X)*r*r*(-2*point2D.X+2*cameraData->C.X)+cameraData->p1*(-6*point2D.X+6*cameraData->C.X)-2*cameraData->p2*(point2D.Y-cameraData->C.Y) );	
	double dFx_dCY  = (cameraData->k1*(point2D.X-cameraData->C.X)*(-2*point2D.Y+2*cameraData->C.Y)+2*cameraData->k2*(point2D.X-cameraData->C.X)*r*(-2*point2D.Y+2*cameraData->C.Y)+3*cameraData->k3*(point2D.X-cameraData->C.X)*r*r*(-2*point2D.Y+2*cameraData->C.Y)+cameraData->p1*(-2*point2D.Y+2*cameraData->C.Y)-2*cameraData->p2*(point2D.X-cameraData->C.X));
	
	double dFy_dCX  = (cameraData->k1*(point2D.Y-cameraData->C.Y)*(-2*point2D.X+2*cameraData->C.X)+2*cameraData->k2*(point2D.Y-cameraData->C.Y)*r*(-2*point2D.X+2*cameraData->C.X)+3*cameraData->k3*(point2D.Y-cameraData->C.Y)*r*r*(-2*point2D.X+2*cameraData->C.X)-2*cameraData->p1*(point2D.Y-cameraData->C.Y)+cameraData->p2*(-2*point2D.X+2*cameraData->C.X) );
	double dFy_dCY  = 1 + (-cameraData->k1*r+cameraData->k1*(point2D.Y-cameraData->C.Y)*(-2*point2D.Y+2*cameraData->C.Y)-cameraData->k2*r*r+2*cameraData->k2*(point2D.Y-cameraData->C.Y)*r*(-2*point2D.Y+2*cameraData->C.Y)-cameraData->k3*r*r*r+3*cameraData->k3*(point2D.Y-cameraData->C.Y)*r*r*(-2*point2D.Y+2*cameraData->C.Y)-2*cameraData->p1*(point2D.X-cameraData->C.X)+cameraData->p2*(-6*point2D.Y+6*cameraData->C.Y)) ;

	*/

	//dx,dy
	double x = point2D.X;
	double y = point2D.Y;
	double cx = cameraData->C.X;
	double cy = cameraData->C.Y;
	double fx = cameraData->F.X;
	double fy = cameraData->F.Y;
	double k1 = cameraData->k1;
	double k2 = cameraData->k2;
	double k3 = cameraData->k3;
	double p1 = cameraData->p1;
	double p2 = cameraData->p2;


	double dx  = (x - cx)/fx;
	double dy  = (y - cy)/fy;
    double _dx  = (x - cx);
	double _dy  = (y - cy);

	double r = (dx*dx + dy*dy);
	
	//Distortions
	double distx = (k1*dx*r)+(k2*dx*pow(r,2.0))+(k3*dx*pow(r,3.0))+(p1*(r+(2*dx*dx)))+(p2*2*dx*dy);
	double disty = (k1*dy*r)+(k2*dy*pow(r,2.0))+(k3*dy*pow(r,3.0))+(p1*2*dx*dy)+(p2*(r+(2*dy*dy))); 
	
	knownValues[0] =  -x + cx + fx*(U/W) + fx*distx;
	knownValues[1] =  -y + cy + fy*(V/W) + fy*disty;
	

	//Focals
	double dFx_dFX  = U/W + k1*dx*r+k2*dx*pow(r,2)+k3*dx*pow(r,3)+p1*(3*pow(dx,2)+pow(dy,2))+2*p2*dx*dy+fx*(-k1*_dx/pow(fx,2)*r-2*k1*pow(_dx,3)/pow(fx,4)-k2*_dx/pow(fx,2)*pow(r,2)-4*k2*pow(_dx,3)/pow(fx,4)*r-k3*_dx/pow(fx,2)*pow(r,3)-6*k3*pow(_dx,3)/pow(fx,4)*pow(r,2)-6*p1*pow(_dx,2)/pow(fx,3)-2*p2*_dx/pow(fx,2)*dy);
	double dFx_dFY  = 0.0 + fx*(-2*k1*dx*pow(_dy,2)/pow(fy,3)-4*k2*dx*r*pow(_dy,2)/pow(fy,3)-6*k3*dx*pow(r,2)*pow(_dy,2)/pow(fy,3)-2*p1*pow(_dy,2)/pow(fy,3)-2*p2*dx*_dy/pow(fy,2));

	double dFy_dFX  = 0.0 + fy*(-2*k1*dy*pow(_dx,2)/pow(fx,3)-4*k2*dy*r*pow(_dx,2)/pow(fx,3)-6*k3*dy*pow(r,2)*pow(_dx,2)/pow(fx,3)-2*p1*_dx/pow(fx,2)*dy-2*p2*pow(_dx,2)/pow(fx,3));
	double dFy_dFY  = V/W + k1*dy*r+k2*dy*pow(r,2)+k3*dy*pow(r,3)+2*p1*dx*dy+p2*(pow(dx,2)+3*pow(dy,2))+fy*(-k1*_dy/pow(fy,2)*r-2*k1*pow(_dy,3)/pow(fy,4)-k2*_dy/pow(fy,2)*pow(r,2)-4*k2*pow(_dy,3)/pow(fy,4)*r-k3*_dy/pow(fy,2)*pow(r,3)-6*k3*pow(_dy,3)/pow(fy,4)*pow(r,2)-2*p1*dx*_dy/pow(fy,2)-6*p2*pow(_dy,2)/pow(fy,3));

/*
    //Focals
	double dFx_dFX  = U/W + k1*(x-cx)/fx*r+k2*(x-cx)/fx*pow(r,2)+k3*(x-cx)/fx*pow(r,3)+p1*(3*pow(dx,2)+pow(dy,2))+2*p2*(x-cx)/fx*(y-cy)/fy+fx*(-k1*(x-cx)/pow(fx,2)*r-2*k1*pow((x-cx),3)/pow(fx,4)-k2*(x-cx)/pow(fx,2)*pow(r,2)-4*k2*pow((x-cx),3)/pow(fx,4)*r-k3*(x-cx)/pow(fx,2)*pow(r,3)-6*k3*pow((x-cx),3)/pow(fx,4)*pow(r,2)-6*p1*pow((x-cx),2)/pow(fx,3)-2*p2*(x-cx)/pow(fx,2)*(y-cy)/fy);
	double dFx_dFY  = 0.0 + fx*(-2*k1*(x-cx)/fx*pow((y-cy),2)/pow(fy,3)-4*k2*(x-cx)/fx*r*pow((y-cy),2)/pow(fy,3)-6*k3*(x-cx)/fx*pow(r,2)*pow((y-cy),2)/pow(fy,3)-2*p1*pow((y-cy),2)/pow(fy,3)-2*p2*(x-cx)/fx*(y-cy)/pow(fy,2));

	double dFy_dFX  = 0.0 + fy*(-2*k1*(y-cy)/fy*pow((x-cx),2)/pow(fx,3)-4*k2*(y-cy)/fy*r*pow((x-cx),2)/pow(fx,3)-6*k3*(y-cy)/fy*pow(r,2)*pow((x-cx),2)/pow(fx,3)-2*p1*(x-cx)/pow(fx,2)*(y-cy)/fy-2*p2*pow((x-cx),2)/pow(fx,3));
	double dFy_dFY  = V/W + k1*(y-cy)/fy*r+k2*(y-cy)/fy*pow(r,2)+k3*(y-cy)/fy*pow(r,3)+2*p1*(x-cx)/fx*(y-cy)/fy+p2*(pow((x-cx),2)/pow(fx,2)+3*pow((y-cy),2)/pow(fy,2))+fy*(-k1*(y-cy)/pow(fy,2)*r-2*k1*pow((y-cy),3)/pow(fy,4)-k2*(y-cy)/pow(fy,2)*pow(r,2)-4*k2*pow((y-cy),3)/pow(fy,4)*r-k3*(y-cy)/pow(fy,2)*pow(r,3)-6*k3*pow((y-cy),3)/pow(fy,4)*pow(r,2)-2*p1*(x-cx)/fx*(y-cy)/pow(fy,2)-6*p2*pow((y-cy),2)/pow(fy,3));
*/

	//Principal point
	double dFx_dCX  = 1 + fx*(-k1/fx*r-2*k1*pow(_dx,2)/pow(fx,3)-k2/fx*pow(r,2)-4*k2*pow(_dx,2)/pow(fx,3)*r-k3/fx*pow(r,3)-6*k3*pow(_dx,2)/pow(fx,3)*pow(r,2)-6*p1*_dx/pow(fx,2)-2*p2/fx*dy);
	double dFx_dCY  = fx*(-2*k1*dx*_dy/pow(fy,2)-4*k2*dx*r*_dy/pow(fy,2)-6*k3*dx*pow(r,2)*_dy/pow(fy,2)-2*p1*_dy/pow(fy,2)-2*p2*dx/fy);

	double dFy_dCX  = fy*(-2*k1*dy*_dx/pow(fx,2)-4*k2*dy*r*_dx/pow(fx,2)-6*k3*dy*pow(r,2)*_dx/pow(fx,2)-2*p1/fx*dy-2*p2*_dx/pow(fx,2));
	double dFy_dCY  = 1 + fy*(-k1/fy*r-2*k1*pow(_dy,2)/pow(fy,3)-k2/fy*pow(r,2)-4*k2*pow(_dy,2)/pow(fy,3)*r-k3/fy*pow(r,3)-6*k3*pow(_dy,2)/pow(fy,3)*pow(r,2)-2*p1*dx/fy-6*p2*_dy/pow(fy,2));


	//Distortion parameters
	double dFx_dk1;
	double dFx_dk2;
	double dFx_dk3;
	double dFx_dp1;
	double dFx_dp2;
	double dFy_dk1;
	double dFy_dk2;
	double dFy_dk3;
	double dFy_dp1;
	double dFy_dp2;

	//Set values
	derivativeVector[0] = dFx_dTX;
	derivativeVector[1] = dFx_dTY;
	derivativeVector[2] = dFx_dTZ;
	derivativeVector[3] = dFx_dom;
	derivativeVector[4] = dFx_dfi;
	derivativeVector[5] = dFx_dkap;
	derivativeVector[6] = dFx_dFX;
	derivativeVector[7] = dFx_dFY;
	derivativeVector[8] = dFx_dCX;
	derivativeVector[9] = dFx_dCY;

	derivativeVector[10] = dFy_dTX;
	derivativeVector[11] = dFy_dTY;
	derivativeVector[12] = dFy_dTZ;
	derivativeVector[13] = dFy_dom;
	derivativeVector[14] = dFy_dfi;
	derivativeVector[15] = dFy_dkap;
	derivativeVector[16] = dFy_dFX;
	derivativeVector[17] = dFy_dFY;
	derivativeVector[18] = dFy_dCX;
	derivativeVector[19] = dFy_dCY;


	
	int h = 2*NUMGEOMPARAMETERS;

	if (o_calibration_data.cameraData[itv].NumDistPar>0)
	{
		if (o_calibration_data.cameraData[itv].IndexDistpar[0])
		{
			dFx_dk1 = fx*dx*r;
			dFy_dk1 = fy*dy*r;

			derivativeVector[h++] = dFx_dk1;
			derivativeVector[h++] = dFy_dk1;

		}
		if (o_calibration_data.cameraData[itv].IndexDistpar[1])
		{
			dFx_dk2 = fx*dx*pow(r,2.0);
			dFy_dk2 = fy*dy*pow(r,2.0);

			derivativeVector[h++] = dFx_dk2;
			derivativeVector[h++] = dFy_dk2;

		}
		if (o_calibration_data.cameraData[itv].IndexDistpar[2])
		{
			dFx_dk3 = fx*dx*pow(r,3.0);
			dFy_dk3 = fy*dy*pow(r,3.0);

			derivativeVector[h++] = dFx_dk3;
			derivativeVector[h++] = dFy_dk3;

		}
		if (o_calibration_data.cameraData[itv].IndexDistpar[3])
		{
			dFx_dp1 = fx*(r+(2*dx*dx));
			dFy_dp1 = fy*2*dx*dy;

			derivativeVector[h++] = dFx_dp1;
			derivativeVector[h++] = dFy_dp1;

		}
		if (o_calibration_data.cameraData[itv].IndexDistpar[4])
		{
			dFx_dp2 = fx*2*dx*dy;
			dFy_dp2 = fy*(r+(2*dy*dy));

			derivativeVector[h++] = dFx_dp2;
			derivativeVector[h++] = dFy_dp2;

		}
	}

	//Coordinates
	derivativeVector[h++] = dFx_dXP;
	derivativeVector[h++] = dFy_dXP;
	derivativeVector[h++] = dFx_dYP;
	derivativeVector[h++] = dFy_dYP;
	derivativeVector[h++] = dFx_dZP;
	derivativeVector[h++] = dFy_dZP;
}
	

void Calibration::Bundle_SetEntryDesignSystem(BOOL b_known, double** jacobianMatrix , double* designVector , _CAMERA_DATA *cameraData, _VECT2D &point2D, _VECT3D &point3D, int itv , int k, int h, int delta1,int delta0)
{
    double derivativeVector[2*(NUMGEOMPARAMETERS+MAX_NUMADDITIONALPARAMETERS + 3)];
	double knownValues[2];

	int hh;
	
	//Derivatives
	Bundle_BuildDerivatives(itv, point2D, point3D, cameraData, derivativeVector, knownValues);

	//Known term vector
	designVector[2*k]		= knownValues[0];
	designVector[2*k+1]		= knownValues[1];

	//Design matrix	
	jacobianMatrix[2*k][0+delta1]	= derivativeVector[0];	
	jacobianMatrix[2*k][1+delta1]	= derivativeVector[1];		
	jacobianMatrix[2*k][2+delta1]	= derivativeVector[2];	
	jacobianMatrix[2*k][3+delta1]	= derivativeVector[3];		
	jacobianMatrix[2*k][4+delta1]	= derivativeVector[4];		
	jacobianMatrix[2*k][5+delta1]	= derivativeVector[5];		
	jacobianMatrix[2*k][6+delta1]	= derivativeVector[6];		
	jacobianMatrix[2*k][7+delta1]	= derivativeVector[7];	
	jacobianMatrix[2*k][8+delta1]	= derivativeVector[8];	
	jacobianMatrix[2*k][9+delta1]	= derivativeVector[9];		
	
	jacobianMatrix[2*k+1][0+delta1]	= derivativeVector[NUMGEOMPARAMETERS+0] ;	
	jacobianMatrix[2*k+1][1+delta1]	= derivativeVector[NUMGEOMPARAMETERS+1] ;		
	jacobianMatrix[2*k+1][2+delta1]	= derivativeVector[NUMGEOMPARAMETERS+2] ;	
	jacobianMatrix[2*k+1][3+delta1]	= derivativeVector[NUMGEOMPARAMETERS+3] ;		
	jacobianMatrix[2*k+1][4+delta1]	= derivativeVector[NUMGEOMPARAMETERS+4] ;		
	jacobianMatrix[2*k+1][5+delta1]	= derivativeVector[NUMGEOMPARAMETERS+5] ;		
	jacobianMatrix[2*k+1][6+delta1]	= derivativeVector[NUMGEOMPARAMETERS+6] ;		
	jacobianMatrix[2*k+1][7+delta1]	= derivativeVector[NUMGEOMPARAMETERS+7] ;	
	jacobianMatrix[2*k+1][8+delta1]	= derivativeVector[NUMGEOMPARAMETERS+8] ;	
	jacobianMatrix[2*k+1][9+delta1]	= derivativeVector[NUMGEOMPARAMETERS+9] ;		
	
		
	
	int ii= 2*NUMGEOMPARAMETERS;
	
	hh = NUMGEOMPARAMETERS+delta1;

	if (o_calibration_data.cameraData[itv].NumDistPar>0)
	{	
		if (o_calibration_data.cameraData[itv].IndexDistpar[0])
		{
			jacobianMatrix[2*k][hh]	= derivativeVector[ii++] ;	
			jacobianMatrix[2*k+1][hh]	= derivativeVector[ii++] ;
			hh++;
		}
		if (o_calibration_data.cameraData[itv].IndexDistpar[1])
		{
			jacobianMatrix[2*k][hh]	= derivativeVector[ii++] ;	
			jacobianMatrix[2*k+1][hh]	= derivativeVector[ii++] ;
			hh++;
		}
		if (o_calibration_data.cameraData[itv].IndexDistpar[2])
		{
			jacobianMatrix[2*k][hh]	= derivativeVector[ii++] ;	
			jacobianMatrix[2*k+1][hh]	= derivativeVector[ii++] ;
			hh++;
		}
		if (o_calibration_data.cameraData[itv].IndexDistpar[3])
		{
			jacobianMatrix[2*k][hh]	= derivativeVector[ii++] ;	
			jacobianMatrix[2*k+1][hh]	= derivativeVector[ii++] ;
			hh++;
		}
		if (o_calibration_data.cameraData[itv].IndexDistpar[4])
		{
			jacobianMatrix[2*k][hh]	= derivativeVector[ii++] ;	
			jacobianMatrix[2*k+1][hh]	= derivativeVector[ii++] ;
			hh++;
		}
	}

	if (b_known==FALSE)
	{
		//3D coordinates
		jacobianMatrix[2*k][3*h+delta0]	    = derivativeVector[ii++];	
		jacobianMatrix[2*k+1][3*h+delta0]	= derivativeVector[ii++];	
		
		jacobianMatrix[2*k][3*h+1+delta0]	= derivativeVector[ii++];		
		jacobianMatrix[2*k+1][3*h+1+delta0]	= derivativeVector[ii++];		
		
		jacobianMatrix[2*k][3*h+2+delta0]	= derivativeVector[ii++];
		jacobianMatrix[2*k+1][3*h+2+delta0]	= derivativeVector[ii++];
	}

}

void Calibration::Bundle_BuildDesignSystem(double** jacobianMatrix, double* designVector)					//Build the design matrix
{
	int itv, k,h;
	int delta0=0, delta1=0;
	_CAMERA_DATA *cameraData;

	for (itv=0;itv<o_calibration_data.cameraStruct.n_Cameras;itv++)
		delta0 += (NUMGEOMPARAMETERS + o_calibration_data.cameraData[itv].NumDistPar);
		
	//All cameras
	k=0; //all entries
	for (itv=0;itv<o_calibration_data.cameraStruct.n_Cameras;itv++)
	{
		//Select the current cameras
		cameraData = &o_calibration_data.cameraData[itv];
		
		//GroundObj points
		for (int io=0;io<o_groundObj.numMarkers;io++)
		{
			_VECT3D point3D;
			point3D.X = o_groundObj.points3D[io].X;
			point3D.Y = o_groundObj.points3D[io].Y;
			point3D.Z = o_groundObj.points3D[io].Z;

			_VECT2D point2D;
			point2D.X = o_groundObj.points2D[itv][io].X;
			point2D.Y = o_groundObj.points2D[itv][io].Y;

			//Set the entries
			Bundle_SetEntryDesignSystem(TRUE, jacobianMatrix , designVector , cameraData, point2D, point3D, itv, k, io,delta1,delta0);
			k++;
		}
		
		
		//Floating points
		h = 0;
		for (int im=0;im<o_floatingObj.numFrames;im++)
		{
			if (o_floatingObj.floatingFrame[im].b_RobustExtract == TRUE)
			{
				for (int j=0;j<o_calibration_data.cameraStruct.num_floating_points;j++)
				{
					_VECT3D point3D;
					point3D.X = o_floatingObj.data3D->mat[h][0];
					point3D.Y = o_floatingObj.data3D->mat[h][1];
					point3D.Z = o_floatingObj.data3D->mat[h][2];
                
					_VECT2D point2D;
					point2D.X = o_floatingObj.floatingFrame[o_floatingObj.indexData3D->mat[h]].points2D[itv][j].X;
					point2D.Y = o_floatingObj.floatingFrame[o_floatingObj.indexData3D->mat[h]].points2D[itv][j].Y;
	
					//Set the entries
					Bundle_SetEntryDesignSystem(FALSE, jacobianMatrix , designVector , cameraData, point2D , point3D, itv, k, h, delta1,delta0);
					h++;
					k++;
				}
			}
		}

		delta1 += (NUMGEOMPARAMETERS + o_calibration_data.cameraData[itv].NumDistPar);
	
	}

	//Wand length
	if (this->o_floatingObj.b_UseWand)
	{
		double x1,y1,z1;
		double x2,y2,z2;

		int numRows = 2*o_calibration_data.cameraStruct.n_Cameras*(o_calibration_data.cameraStruct.num_floating_points*o_floatingObj.numExtractedFrames + o_groundObj.numMarkers);
			
		h = 0;
		k = 0;
		for (int im=0;im<o_floatingObj.numFrames;im++)
		{
			if (o_floatingObj.floatingFrame[im].b_RobustExtract == TRUE)
			{

				x1 = o_floatingObj.data3D->mat[h][0];
				y1 = o_floatingObj.data3D->mat[h][1];
				z1 = o_floatingObj.data3D->mat[h][2];

				x2 = o_floatingObj.data3D->mat[h+1][0];
				y2 = o_floatingObj.data3D->mat[h+1][1];
				z2 = o_floatingObj.data3D->mat[h+1][2];

				Bundle_SetEntryWandData(jacobianMatrix,designVector, x1,y1,z1,x2,y2,z2,h,k,delta0,numRows,0);
				k++;

				if (o_floatingObj.MultipleWandLength>0)
				{
					x1 = o_floatingObj.data3D->mat[h+1][0];
				    y1 = o_floatingObj.data3D->mat[h+1][1];
				    z1 = o_floatingObj.data3D->mat[h+1][2];

				    x2 = o_floatingObj.data3D->mat[h+2][0];
				    y2 = o_floatingObj.data3D->mat[h+2][1];
				    z2 = o_floatingObj.data3D->mat[h+2][2];

					Bundle_SetEntryWandData(jacobianMatrix,designVector, x1,y1,z1,x2,y2,z2,h+1,k,delta0,numRows,1);
					k++;
				}

				h += o_calibration_data.cameraStruct.num_floating_points;
			}
		}
	}
}


void Calibration::Bundle_SetEntryWandData(double** jacobianMatrix , double* designVector, double x1, double y1, double z1, double x2, double y2, double z2, int h, int k, int delta0, int numRows,int indexDistance)
{


	static double diffX1, diffY1, diffZ1, diffX2, diffY2, diffZ2;
	static double distance;
	//(2*x1 - 2*x2)/(2*((x1 - x2)^2 + (y1 - y2)^2 + (z1 - z2)^2)^(1/2))
	distance = sqrt((x1 - x2)*(x1-x2) +  (y1 - y2)* (y1 - y2) +  (z1 - z2)*(z1 - z2));

	
	diffX1 = (x1 - x2)/(distance);
	diffY1 = (y1 - y2)/(distance);
    diffZ1 = (z1 - z2)/(distance);

	diffX2 = -(x1 - x2)/(distance);
	diffY2 = -(y1 - y2)/(distance);
    diffZ2 = -(z1 - z2)/(distance);

	//you need to jump 

	jacobianMatrix[numRows + k][delta0 + 3*h ]	   = diffX1;
    jacobianMatrix[numRows + k][delta0 + 3*h + 1 ] = diffY1;
    jacobianMatrix[numRows + k][delta0 + 3*h + 2 ] = diffZ1;
	jacobianMatrix[numRows + k][delta0 + 3*h + 3 ] = diffX2;
    jacobianMatrix[numRows + k][delta0 + 3*h + 4 ] = diffY2;
    jacobianMatrix[numRows + k][delta0 + 3*h + 5 ] = diffZ2;


	// true pos/neg distances
	if (o_floatingObj.MultipleWandLength==0)
	{
		designVector[numRows + k] =  (distance - o_floatingObj.wandLength);
	}
	else 
	{
		designVector[numRows + k] =  (distance - o_floatingObj.wandLengthSet[indexDistance]);
	}
}


int Calibration::Bundle_ComputeSolution(int iIteration,
										double** normalMatrix ,
										double** jacobianMatrix ,
										double* designVector, 
										int rows , 
										int cols, 
										double *dParameterVector, double &rcondNumber)
{
	int i,j,k,h,itv;
	int numP = o_calibration_data.cameraStruct.n_Cameras*(NUMGEOMPARAMETERS);

	for (itv=0;itv<o_calibration_data.cameraStruct.n_Cameras;itv++)
	{
		numP += o_calibration_data.cameraData[itv].NumDistPar;
	}

	int numM = 3 * o_floatingObj.numExtractedFrames * o_calibration_data.cameraStruct.num_floating_points;
	
	//Optimized solution
	// (U-W*inv(V)*W') * dP = eP - Winv(V)*eM
	// dM = inv(V) * (eM - W' * dP) 
	// eE = jacobianMatrix*designVector -------eP = eE(1:numP) -- eM=eE(numP+1:numP+numM)
	
	//First step: compute inv(V)
	Mathematics::matrix *invV           =   NULL;
	invV                                =   o_mathematics.mmake(numM,numM);
	o_mathematics.minit(invV);

	//Fill invV
	
	if ( !o_floatingObj.b_UseWand)
	{
		//	3x3 blocks on the diagonal

		
		double tmpMat3x3[3][3], invtmpMat3x3[3][3];

		for (i=0;i<o_floatingObj.numExtractedFrames;i++)
		{
			//select the current 3x3 in invert
			for (k=0;k<3;k++)
				for (h=0;h<3;h++)
					tmpMat3x3[k][h]         =   normalMatrix[numP + i * 3 + k][numP + i* 3 + h];

			
			//Compute inverse of the normal matrix
			o_mathematics.Pinv3x3(tmpMat3x3, invtmpMat3x3);

			
			//Set matrix in invV
			for (k=0;k<3;k++)
				for (h=0;h<3;h++)
					invV->mat[3*i+k][3*i+h] =   invtmpMat3x3[k][h];
		}

	}
	else /////////////DA QUI/////////////// check 
	{
	    if (o_floatingObj.MultipleWandLength==0)
		{

		//	6x6 blocks on the diagonal
			Mathematics::matrix *tmpMat6x6, *invtmpMat6x6;
			tmpMat6x6		=   o_mathematics.mmake(6,6);
			invtmpMat6x6	=   o_mathematics.mmake(6,6);

			for (i=0;i<o_floatingObj.numExtractedFrames;i++)
			{
				//select the current 6x6 in invert
				for (k=0;k<6;k++)
					for (h=0;h<6;h++)
						tmpMat6x6->mat[k][h]   =   normalMatrix[numP + i * 6 + k][numP + i * 6 + h];

				//Compute inverse of the normal matrix
				o_mathematics.Pinv(6,6,tmpMat6x6->mat, invtmpMat6x6->mat, rcondNumber);
			
			
				//Set matrix in invV
				for (k=0;k<6;k++)
					for (h=0;h<6;h++)
						invV->mat[6*i+k][6*i+h] =   invtmpMat6x6->mat[k][h];

			}
			o_mathematics.mfree(tmpMat6x6);
			o_mathematics.mfree(invtmpMat6x6);

		}
		else if (o_floatingObj.MultipleWandLength==2)
		{
			//	9x9 blocks on the diagonal
			Mathematics::matrix *tmpMat9x9, *invtmpMat9x9;
			tmpMat9x9		=   o_mathematics.mmake(9,9);
			invtmpMat9x9	=   o_mathematics.mmake(9,9);

			for (i=0;i<o_floatingObj.numExtractedFrames;i++)
			{
				//select the current 9x9 in invert
				for (k=0;k<9;k++)
					for (h=0;h<9;h++)
						tmpMat9x9->mat[k][h]   =   normalMatrix[numP + i * 9 + k][numP + i * 9 + h];

				//Compute inverse of the normal matrix
				o_mathematics.Pinv(9,9,tmpMat9x9->mat, invtmpMat9x9->mat, rcondNumber);
			
			
				//Set matrix in invV
				for (k=0;k<9;k++)
					for (h=0;h<9;h++)
						invV->mat[9*i+k][9*i+h] =   invtmpMat9x9->mat[k][h];

			}
			o_mathematics.mfree(tmpMat9x9);
			o_mathematics.mfree(invtmpMat9x9);
		}
	}

	
	//Second step compute matrix UU (U-W*inv(V)*W') size (nparxnpar)
	Mathematics::matrix *UU             =   NULL;
	Mathematics::matrix *invUU          =   NULL;
	UU		                            =   o_mathematics.mmake(numP,numP);
	invUU	                            =   o_mathematics.mmake(numP,numP);

	//UU = (U-W*inv(V)*W') 
	o_mathematics.ComputeUUMatrix(numP, numM, UU->mat, normalMatrix, invV->mat);
	//Compute inverse of the UU matrix
	o_mathematics.Pinv(numP, numP, UU->mat, invUU->mat, rcondNumber);	
		
	//Third step compute vector b = eP - Winv(V)*eM
	Mathematics::vector *b              =   NULL;
	b	                                =   o_mathematics.vmake(numP);
	Mathematics::vector *eE             =   NULL;
	eE		                            =   o_mathematics.vmake(numP+numM);
	
	for (i=0;i<cols;i++)
	{	
		//Zeroing the k-th element of the solution
		eE->mat[i] = 0.0;
		for (j=0;j<rows;j++)
		{
			eE->mat[i] += (jacobianMatrix[j][i]  * designVector[j]);	
		}
	}

	//b = eP - Winv(V)*eM 
	o_mathematics.ComputeBVector(numP, numM, eE->mat, normalMatrix, invV->mat, b->mat);
	
	
	//Fourth step: dP = invUU * b; (Camera parameters)
	for (i=0;i<numP;i++)
	{	
		//Zeroing the k-th element of the solution
		dParameterVector[i] = 0.0;
		for (j=0;j<numP;j++)
		{
			dParameterVector[i] += (invUU->mat[i][j]  * b->mat[j]);
		}
	}


	//Fifth step: dM = invV * (eM - W*dP)
	//eMm = (eM - W*dP)
	Mathematics::vector *eMm            =   NULL;
	eMm		                            =   o_mathematics.vmake(numM);
	
	for (i=0;i<numM;i++)
	{	
		//Zeroing the k-th element of the solution
		eMm->mat[i] = 0.0;
		for (j=0;j<numP;j++)
		{
			eMm->mat[i] += (normalMatrix[numP+i][j]  * dParameterVector[j]);
		}
	}
	
	for (i=0;i<numM;i++)
	{
		eMm->mat[i] = (eE->mat[numP+i] - eMm->mat[i]);
	}

	for (i=0;i<numM;i++)
	{	
		//Zeroing the k-th element of the solution
		dParameterVector[numP+i] = 0.0;
		for (j=0;j<numM;j++)
		{
			if (invV->mat[i][j]!=0) dParameterVector[numP+i] += invV->mat[i][j]  * eMm->mat[j];
		}
	}
	
	//Solution analysis	
	if (o_report.b_variance)
		Report_PrintVariance_BUNDLE(numP, numP,rcondNumber, dParameterVector, UU->mat,iIteration);	


	o_mathematics.mfree(invV);
	o_mathematics.mfree(UU);
	o_mathematics.mfree(invUU);
	o_mathematics.vfree(eE);
	o_mathematics.vfree(eMm);
	o_mathematics.vfree(b);

	return 0;

}

int Calibration::Bundle_ComputeSolution(double** jacobianMatrix , double* designVector, int rows , int cols, double *dParameterVector, double &rcondNumber)	//SVD								//Compute the solution at the current step
{
	int i,j,h, codeError=0;
	double tolerance, maxW=MIN_DOUBLE, minW=MAX_DOUBLE;
	Mathematics::matrix *u = NULL;
	Mathematics::matrix *v = NULL;
	Mathematics::vector *w = NULL;

	//Memory allocation
	u = o_mathematics.mmake(rows,cols);
	v = o_mathematics.mmake(cols,cols);
	w = o_mathematics.vmake(cols);

	//Copy jacobianMatrix in u matrix
	for (i=0;i<rows;i++)
	{
		for (j=0;j<cols;j++)
		{
			u->mat[i][j] = jacobianMatrix[i][j];
		}
	}

	// Solve the linear system with SVD
	codeError = o_mathematics.Dsvdcmp(rows, cols, u->mat, v->mat, w->mat);
	if (codeError>0)
	{
		ShowMessageError(CALIB_ERROR__SVDBUNDLE,CALIB_ERROR__SVDBUNDLE_STR);
		goto END_BUNDLE;
	}
	
	//Find max(w)
	for (i=0;i<cols;i++)
	{
		if (w->mat[i]>maxW)
			maxW = w->mat[i];
		
		if (w->mat[i]<minW)
			minW = w->mat[i];	
	}		
		
	rcondNumber = minW/maxW;

	tolerance = rows * maxW * EPS;

	h=0;
	// Look for singularities
	for (i=0;i<cols;i++)
	{   
		if (w->mat[i] < tolerance) 
		{ 
			ShowMessageError(CALIB_ERROR__BUNDLE_SINGULAR_MATRIX_FOUND,CALIB_ERROR__BUNDLE_SINGULAR_MATRIX_FOUND_STR);
			codeError = CALIB_ERROR__BUNDLE_SINGULAR_MATRIX_FOUND;
			goto END_BUNDLE;
            //:w->mat[i] = 0;
			//h++;
		}
		else
			w->mat[i] = 1./w->mat[i];
	}

	o_mathematics.ComputeLinearSolution(rows,cols, u->mat, v->mat, w->mat, designVector, dParameterVector);

END_BUNDLE:
	o_mathematics.mfree(u);
	o_mathematics.mfree(v);
	o_mathematics.vfree(w);

	return codeError;

}

void Calibration::Bundle_ComputeResidual(double** jacobianMatrix , double* designVector, int rows , int cols, double *dParameterVector, double convergenceInfo[])									//Compute the solution at the current step
{
	Mathematics::vector *tempVect; 
	tempVect = o_mathematics.vmake(rows);
    int i,j;

	for (i=0;i<rows;i++)
	{
		tempVect->mat[i] = 0;
		for (j=0;j<cols;j++)
		{
			tempVect->mat[i] += jacobianMatrix[i][j]*dParameterVector[j];
		}
	}

	convergenceInfo[0] = 0.0;
	convergenceInfo[1] = 0.0;
	convergenceInfo[2] = 0.0;

	for (i=0;i<rows;i++)
	{
		tempVect->mat[i] = tempVect->mat[i] - designVector[i];
		convergenceInfo[0] += tempVect->mat[i];
		convergenceInfo[1] += tempVect->mat[i]*tempVect->mat[i];
	}

	convergenceInfo[0]  /= rows;
	convergenceInfo[1]  =  sqrt(convergenceInfo[1])/rows;

	o_mathematics.vfree(tempVect);
}

//DEL void Calibration::Bundle_TestVariance(double rcondNumber, double** jacobianMatrix, int rows , int cols, double *dParameterVector, BOOL b_AdditionParameters[MAX_NUMADDITIONALPARAMETERS], int numAdditionalparameters, double convergenceInfo[], int iterationStep)	
//DEL {
//DEL 	//Compute the variance of each parameter
//DEL 	//Test the influence of each parameters on the estimation 
//DEL 	register i,j;
//DEL 	int numParameters = o_calibration_data.cameraStruct.n_Cameras*(numAdditionalparameters + NUMGEOMPARAMETERS);
//DEL 
//DEL 	//Matrix definition
//DEL 	Mathematics::matrix *normalMatrix; 
//DEL 	Mathematics::matrix *Qxx; 
//DEL 	Mathematics::matrix *Cxy; 	
//DEL 	Mathematics::vector *varianceSol; 
//DEL 	
//DEL 	//Matrix setup
//DEL 	normalMatrix = NULL; Qxx = NULL; varianceSol=NULL; 
//DEL 
//DEL 
//DEL 
//DEL 
//DEL 	//Memory allocation
//DEL 	normalMatrix	= o_mathematics.mmake(cols,cols);
//DEL 	Qxx				= o_mathematics.mmake(cols,cols);
//DEL 	Cxy				= o_mathematics.mmake(cols,cols);
//DEL 	varianceSol		= o_mathematics.vmake(cols);
//DEL 
//DEL 	//Compute the normal matrix 
//DEL 	//normalMatrix = jacobianMatrix'*jacobianMatrix
//DEL 	for (i=0;i<cols;i++)
//DEL 	{
//DEL 		for (j=0;j<cols;j++)
//DEL 		{
//DEL 			normalMatrix->mat[i][j] = 0.0;
//DEL 			for (int k=0;k<rows;k++)
//DEL 			{
//DEL 				normalMatrix->mat[i][j] += jacobianMatrix[k][i] * jacobianMatrix[k][j];
//DEL 			}
//DEL 		}
//DEL 	}
//DEL 	
//DEL 	//Compute Qxx = pinv (normalMatrix)
//DEL 	o_mathematics.Pinv(cols, cols, normalMatrix->mat, Qxx->mat);
//DEL 	
//DEL 	//Variance of each parameters
//DEL 	for (i=0;i<numParameters;i++)
//DEL 	{
//DEL 		varianceSol->mat[i] = Qxx->mat[i][i] * convergenceInfo[1];
//DEL 	}
//DEL 	
//DEL 	//Covariance of the parameters
//DEL 	for (i=0;i<numParameters-1;i++)
//DEL 	{
//DEL 		for (j=i+1;j<numParameters;j++)
//DEL 		{
//DEL 	        Cxy->mat[i][j] = Qxx->mat[j][i] / sqrt(Qxx->mat[i][i]*Qxx->mat[j][j]) ;	
//DEL 		}
//DEL 	}
//DEL 
//DEL 
//DEL #ifdef DEBUG_VARIANCE
//DEL 
//DEL 	Debug_PrintVarianceTest(rcondNumber, Cxy->mat, varianceSol->mat, b_AdditionParameters, numAdditionalparameters, iterationStep);
//DEL 
//DEL #endif
//DEL 
//DEL 	//Free memory
//DEL 	o_mathematics.mfree(normalMatrix);
//DEL 	o_mathematics.mfree(Qxx);
//DEL 	o_mathematics.mfree(Cxy);
//DEL 	o_mathematics.vfree(varianceSol);
//DEL 
//DEL }

void Calibration::Bundle_UpdateParameters(double* dParameterVector, double BUNDLE_WEIGHT)
{
	int h, jump=0;
	_CAMERA_DATA *cameraData;

	//All cameras
	for (int itv=0;itv<o_calibration_data.cameraStruct.n_Cameras;itv++)
	{
		//Select the current cameras
		cameraData = &o_calibration_data.cameraData[itv];
		
		cameraData->T.X -= BUNDLE_WEIGHT*dParameterVector[jump + 0];
		cameraData->T.Y -= BUNDLE_WEIGHT*dParameterVector[jump + 1];
		cameraData->T.Z -= BUNDLE_WEIGHT*dParameterVector[jump + 2];

		cameraData->omega	-= BUNDLE_WEIGHT*dParameterVector[jump + 3];
		cameraData->fi		-= BUNDLE_WEIGHT*dParameterVector[jump + 4];
		cameraData->kappa	-= BUNDLE_WEIGHT*dParameterVector[jump + 5];

		o_mathematics.Angle2Rot(cameraData->R,cameraData->omega,cameraData->fi,cameraData->kappa,1);

		cameraData->F.X -= BUNDLE_WEIGHT*dParameterVector[jump + 6];
		cameraData->F.Y -= BUNDLE_WEIGHT*dParameterVector[jump + 7];
	
		cameraData->C.X -= BUNDLE_WEIGHT*dParameterVector[jump + 8];
		cameraData->C.Y -= BUNDLE_WEIGHT*dParameterVector[jump + 9];
	
		if (o_calibration_data.cameraData[itv].NumDistPar>0)
		{
			h=0;
			if (o_calibration_data.cameraData[itv].IndexDistpar[0])
			{
				cameraData->k1 -= BUNDLE_WEIGHT*dParameterVector[jump + NUMGEOMPARAMETERS + h];
				h++;
			}
			if (o_calibration_data.cameraData[itv].IndexDistpar[1])
			{
				cameraData->k2 -= BUNDLE_WEIGHT*dParameterVector[jump + NUMGEOMPARAMETERS + h];
				h++;
			}
			if (o_calibration_data.cameraData[itv].IndexDistpar[2])
			{
				cameraData->k3 -= BUNDLE_WEIGHT*dParameterVector[jump + NUMGEOMPARAMETERS + h];
				h++;
			}
			if (o_calibration_data.cameraData[itv].IndexDistpar[3])
			{
				cameraData->p1 -= BUNDLE_WEIGHT*dParameterVector[jump + NUMGEOMPARAMETERS + h];
				h++;
			}
			if (o_calibration_data.cameraData[itv].IndexDistpar[4])
			{
				cameraData->p2 -= BUNDLE_WEIGHT*dParameterVector[jump + NUMGEOMPARAMETERS + h];
				h++;
			}

            //Compute the invert distortion model for image correction
            //Setup_ComputeInverseDistortionModel(cameraData);	
        }

		jump += (NUMGEOMPARAMETERS + o_calibration_data.cameraData[itv].NumDistPar);

	}
}

void Calibration::Bundle_Update3DCoordinates(double* dParameterVector, double BUNDLE_WEIGHT)
{
	int jump = o_calibration_data.cameraStruct.n_Cameras*(NUMGEOMPARAMETERS);

	for (int itv=0;itv<o_calibration_data.cameraStruct.n_Cameras;itv++)
		jump += o_calibration_data.cameraData[itv].NumDistPar;

	//Update the 3D coordinates of th floating points
	for (int h=0;h<o_floatingObj.numExtractedFrames * o_calibration_data.cameraStruct.num_floating_points;h++)
	{
		o_floatingObj.data3D->mat[h][0] -= BUNDLE_WEIGHT*dParameterVector[jump+3*h];
		o_floatingObj.data3D->mat[h][1] -= BUNDLE_WEIGHT*dParameterVector[jump+3*h+1];
		o_floatingObj.data3D->mat[h][2] -= BUNDLE_WEIGHT*dParameterVector[jump+3*h+2];
	}
}

void Calibration::Bundle_ComputeWeightVector(int numRowsjacobianMatrix, double *weightVector)
{
	int jump ;


	for (int h=0;h<o_floatingObj.numExtractedFrames*o_calibration_data.cameraStruct.num_floating_points ;h++)
	{
		
		int indexFrame = o_floatingObj.indexData3D->mat[h] ;
		
		for (int itv=0;itv<o_calibration_data.cameraStruct.n_Cameras;itv++)
		{
			jump = (itv) * 2 * o_floatingObj.numExtractedFrames*o_calibration_data.cameraStruct.num_floating_points;

			//for (int im=0;im<o_calibration_data.cameraStruct.num_floating_points;im++)
			{

				weightVector[2*h + jump]	= 1.0;
				weightVector[2*h+1 + jump]	= 1.0;

				/*
				if (o_floatingObj.floatingFrame[indexFrame].projError[itv][im]>o_calibration_data.cameraStruct.thresholdProjError)
				{
					
					weightVector[2*h+im + jump]	= 1.0;
					weightVector[2*h+1+im + jump]	= 1.0;

				}
				else
				{
					weightVector[2*h+im + jump] = 1.0;
					weightVector[2*h+1+im + jump] = 1.0;
				}
				*/
			}
		}
		
	}
}

void Calibration::Bundle_ComputeNormalMatrix(int numRowsjacobianMatrix, int numColsjacobianMatrix, double **jacobianMatrix,double *weightVector,double **normalMatrix)
{
	int i,j,k;

	for (i=0;i<numColsjacobianMatrix;i++)
	{
		for (j=0;j<numColsjacobianMatrix;j++)
		{
			normalMatrix[i][j] = 0.0;

			for (k=0;k<numRowsjacobianMatrix;k++)
			{
				normalMatrix[i][j] += jacobianMatrix[k][i] * weightVector[k] * jacobianMatrix[k][j];
			}
		}	
	}

#ifdef DEBUG_BUNDLE
		
		FILE *fp =NULL;
		fp = fopen("NormalMatrix.txt","wt");

		for (i=0;i<numColsjacobianMatrix;i++)
		{
			for (int j=0;j<numColsjacobianMatrix;j++)
			{
				fprintf(fp,"%10.10lf ", normalMatrix[i][j]);
			}
			fprintf(fp,"\n");
		}
		fclose(fp);
		
#endif

}


void Calibration::Bundle_Main()
{
	int itv, codeError;
	int numRowsjacobianMatrix,numColsjacobianMatrix;
	double rcondNumber, convergenceInfo[MAX_NUMITERATIONINBUNDLE][3]; //0 mean residual error; 1 std residual error
	double BUNDLE_WEIGHT = INIT_BUNDLE_WEIGHT;

#ifdef DIALOG_OUTPUT
	char messageResidualError[MAX_CHAR];
#endif

	//Design matrix
	Mathematics::matrix* jacobianMatrix = NULL;
	//Weight matrix
	Mathematics::vector* weightVector	= NULL;
	//Weight matrix
	Mathematics::matrix* normalMatrix	= NULL;
	//Design vector
	Mathematics::vector* designVector   = NULL;
	//Increments of the parameters
	Mathematics::vector* dParameterVector = NULL;			

	//DIALOG MESSAGE UPDATES
#ifdef DIALOG_OUTPUT
	CProgressCtrl	*progCtrl, *wndProgress;
	CListBox		*list;
	int row=0;
#endif


	if (o_groundObj.modality==MODALITY_FREE)
	{
		o_groundObj.numMarkers = o_groundObj.numberOfGroundPointsInBundle;
	}

	//MemAllocation
	numRowsjacobianMatrix = 2*o_calibration_data.cameraStruct.n_Cameras*(o_calibration_data.cameraStruct.num_floating_points*o_floatingObj.numExtractedFrames + o_groundObj.numMarkers);
	numColsjacobianMatrix = o_calibration_data.cameraStruct.n_Cameras*(NUMGEOMPARAMETERS)+3*o_floatingObj.numExtractedFrames*o_calibration_data.cameraStruct.num_floating_points;
	
	for (itv=0;itv<o_calibration_data.cameraStruct.n_Cameras;itv++)
	{
		numColsjacobianMatrix += o_calibration_data.cameraData[itv].NumDistPar;
	}

	if (this->o_floatingObj.b_UseWand)
	{
		if (o_floatingObj.MultipleWandLength==0)
			numRowsjacobianMatrix += o_floatingObj.numExtractedFrames;	
		else
			numRowsjacobianMatrix += o_floatingObj.MultipleWandLength*o_floatingObj.numExtractedFrames;
	}

	//Jacobian matrix
	jacobianMatrix		= o_mathematics.mmake(numRowsjacobianMatrix,numColsjacobianMatrix);
	o_mathematics.minit(jacobianMatrix);	

	//Weight matrix
	weightVector		= o_mathematics.vmake(numRowsjacobianMatrix);
	o_mathematics.veye(weightVector);

	//Normal Matrix
	normalMatrix		= o_mathematics.mmake(numColsjacobianMatrix,numColsjacobianMatrix);
	o_mathematics.minit(normalMatrix);

	//Designvector
	designVector		= o_mathematics.vmake(numRowsjacobianMatrix);
	dParameterVector	= o_mathematics.vmake(numColsjacobianMatrix);
///////////////////////////////
		
	if (o_report.b_variance)
		Report_PrintVariance_BUNDLE(0,0,0,0,NULL, -1);
		
	//Iterates
	iIteration = 0;
		
	//DIALOG MESSAGE UPDATES
#ifdef DIALOG_OUTPUT
	wndProgress = (CProgressCtrl*)dlg->GetDlgItem(IDC_PROGRESSPROC);
	wndProgress->SetPos(0);
	wndProgress->SetRange(0, stop_ITERATIONS);
	wndProgress->UpdateWindow();
	list		= (CListBox*)dlg->GetDlgItem(IDC_LIST_RESIDUAL_ERROR);

	//Initialize visual report
	sprintf(messageResidualError,"[DLT] - 2D Initial Residual Error: %5.5lf\n",o_calibration_data.accuracy.RMS_2DResidualGlobalError);
	list->InsertString(row++, messageResidualError);
	list->InsertString(row++, "\n");
	list->InsertString(row++, "[BUNDLE]");
#endif
	
	//////////////////////////////////////////
	//////////////////////////////////////////
	// Begin iteration of the bundle adjustment
	while (1)
	{
#ifdef DIALOG_OUTPUT

		if (dlg->IsDlgButtonChecked(IDC_CHECKSTOP))
			break;
		
		wndProgress->SetPos(iIteration+1);
		//DIALOG MESSAGE UPDATES
		dlg->SetDlgItemInt(IDC_STEP,iIteration+1,TRUE);
#endif		

		//Compute Jacobian matrix
		o_mathematics.minit(jacobianMatrix);
		Bundle_BuildDesignSystem(jacobianMatrix->mat,designVector->mat);


/*		
			FILE *fp =NULL;
			fp = fopen("jacobianMatrix.txt","wt");

			for (int i=0;i<numRowsjacobianMatrix;i++)
			{
				for (int j=0;j<numColsjacobianMatrix;j++)
				{
					fprintf(fp,"%10.10lf ", jacobianMatrix->mat[i][j]);
				}
				fprintf(fp,"\n");
			}
			fclose(fp);
*/


        if (o_floatingObj.numExtractedFrames*o_calibration_data.cameraStruct.num_floating_points>0)
        {
            //Weight matrix
		    Bundle_ComputeWeightVector(numRowsjacobianMatrix, weightVector->mat);
		   
            //Compute Normal matrix 
		    Bundle_ComputeNormalMatrix(numRowsjacobianMatrix,numColsjacobianMatrix,jacobianMatrix->mat,weightVector->mat,normalMatrix->mat);

            //Compute the solution at the current step
		    codeError = Bundle_ComputeSolution(	iIteration,
								    normalMatrix->mat,
								    jacobianMatrix->mat,
								    designVector->mat,
								    numRowsjacobianMatrix,
								    numColsjacobianMatrix,
								    dParameterVector->mat,
								    rcondNumber);
        }
        else
        {
            //Compute the solution at the current step
		    codeError = Bundle_ComputeSolution(jacobianMatrix->mat,
                                    designVector->mat,
								    numRowsjacobianMatrix,
								    numColsjacobianMatrix,
								    dParameterVector->mat,
                                    rcondNumber);
        }
                                 
		//Compute the residual at the current step
		Bundle_ComputeResidual( jacobianMatrix->mat,
								designVector->mat,
								numRowsjacobianMatrix,
								numColsjacobianMatrix,
								dParameterVector->mat,convergenceInfo[iIteration]);	

		
		
#ifdef DEBUG_BUNDLE
		if (iIteration==0)
		{		
			FILE *fp =NULL;
			fp = fopen("jacobianMatrix.txt","wt");

			for (i=0;i<numRowsjacobianMatrix;i++)
			{
				for (int j=0;j<numColsjacobianMatrix;j++)
				{
					fprintf(fp,"%10.10lf ", jacobianMatrix->mat[i][j]);
				}
				fprintf(fp,"\n");
			}
			fclose(fp);

			fp = fopen("knownVector.txt","wt");

			for (i=0;i<numRowsjacobianMatrix;i++)
			{
				fprintf(fp,"%10.10lf\n", designVector->mat[i]);
			}
			fclose(fp);
		}


		if (iIteration==0)
		{		
			FILE *fp =NULL;
			fp = fopen("dParameterVector.txt","wt");

			for (int i=0;i<numColsjacobianMatrix;i++)
			{
				fprintf(fp,"%10.10lf\n", dParameterVector->mat[i]);
			}
			fclose(fp);
		}
#endif
		
		if (codeError>0)
			goto END_BUNDLE;

		//Update Parameters  
		Bundle_UpdateParameters(dParameterVector->mat,BUNDLE_WEIGHT);
		
		
		if (o_floatingObj.numExtractedFrames*o_calibration_data.cameraStruct.num_floating_points>0)
        {
            //Update 3D coordinates
		    Bundle_Update3DCoordinates(dParameterVector->mat, BUNDLE_WEIGHT);
        }

		//Update the BUNDLE_WEIGHT
		BUNDLE_WEIGHT = 1.0*BUNDLE_WEIGHT;
		if (BUNDLE_WEIGHT>1)
			BUNDLE_WEIGHT=1;
		
		/////////////////////////////////////////////////////////////
		//Accuracy
		Acc_ComputeResidualErrorGroundObj(iIteration, stop_ITERATIONS);		
		
		//REPORT
		if (o_report.b_accuracyFinal)
		{
			Report_PrintResidualErrorGroundObj(iIteration);
		}

		if (o_floatingObj.numExtractedFrames*o_calibration_data.cameraStruct.num_floating_points>0)
        {
            Acc_ComputeResidualErrorFloatingObj(iIteration, stop_ITERATIONS);
            //REPORT
		    if (o_report.b_accuracyFinal)
		    {
			    Report_PrintResidualErrorFloatingObj(iIteration);
		    }
        }


		if (o_report.b_JacobianMatrix)
			this->Report_PrintJacobianMatrix_BUNDLE(numRowsjacobianMatrix,numColsjacobianMatrix,jacobianMatrix->mat);


        if (o_error.iCode>0)
        {
            
            goto END_BUNDLE;

        }

#ifdef DIALOG_OUTPUT
		/////////////////////////////////////////////////////////////
		//DIALOG MESSAGE UPDATES
		if (iIteration==0)
			progCtrl = (CProgressCtrl*)dlg->GetDlgItem(IDC_PROGRESS0);
		else if (iIteration==1)
			progCtrl = (CProgressCtrl*)dlg->GetDlgItem(IDC_PROGRESS1);
		else if (iIteration==2)
			progCtrl = (CProgressCtrl*)dlg->GetDlgItem(IDC_PROGRESS2);
		else if (iIteration==3)
			progCtrl = (CProgressCtrl*)dlg->GetDlgItem(IDC_PROGRESS3);
		else if (iIteration==4)
			progCtrl = (CProgressCtrl*)dlg->GetDlgItem(IDC_PROGRESS4);
		else if (iIteration==5)
			progCtrl = (CProgressCtrl*)dlg->GetDlgItem(IDC_PROGRESS5);
		else if (iIteration==6)
			progCtrl = (CProgressCtrl*)dlg->GetDlgItem(IDC_PROGRESS6);
		else if (iIteration==7)
			progCtrl = (CProgressCtrl*)dlg->GetDlgItem(IDC_PROGRESS7);
		else if (iIteration==8)
			progCtrl = (CProgressCtrl*)dlg->GetDlgItem(IDC_PROGRESS8);
		else if (iIteration==9)
			progCtrl = (CProgressCtrl*)dlg->GetDlgItem(IDC_PROGRESS9);
		else if (iIteration==10)
			progCtrl = (CProgressCtrl*)dlg->GetDlgItem(IDC_PROGRESS10);
		else if (iIteration==11)
			progCtrl = (CProgressCtrl*)dlg->GetDlgItem(IDC_PROGRESS11);
		else if (iIteration==12)
			progCtrl = (CProgressCtrl*)dlg->GetDlgItem(IDC_PROGRESS12);
	
		
		progCtrl->SetRange(0,500);	
		
		int pos = (int)(o_calibration_data.accuracy.RMS_2DResidualGlobalError*100.0);
		if (pos>500)
			pos = 500;

		progCtrl->SetPos(pos);
	
		sprintf(messageResidualError,"Step: %d - 2DRMS: %5.4lf - Gradient: %5.4lf",iIteration,o_calibration_data.accuracy.RMS_2DResidualGlobalError, convergenceInfo[iIteration][1]);
		list->InsertString(row++, messageResidualError);

        list->SetCaretIndex(row, TRUE );


#endif

		
		/////////////////////////////////////////////////////////////
		//
#ifdef GRAPHICS_YES

#endif
		
		iIteration++;
		
		if ( (iIteration==this->stop_ITERATIONS) || (iIteration==MAX_NUMITERATIONINBUNDLE) )
			break;
	}

    if (o_floatingObj.numExtractedFrames>0)
    {
	    //Report
	    if (o_report.b_3DRecMarkersFloatingObj)	
		    Report_PrintReconstructedMarkers(iIteration);

	    if (o_report.b_3DRobMarkersFloatingObj)	
		    Report_PrintRobustExtract(iIteration);
    }
   	
END_BUNDLE:
	
     //Save camera parameters on file
	Output_SaveParametersonFile(iIteration);

	//MemRelease
	o_mathematics.mfree(jacobianMatrix);
	o_mathematics.vfree(weightVector);
	o_mathematics.mfree(normalMatrix);
	o_mathematics.vfree(designVector);
	o_mathematics.vfree(dParameterVector);
}	


/////////////////////////////////////////
//////OUTPUT					/////////
/////////////////////////////////////////
/////////////////////////////////////////
void Calibration::Output_SaveParametersonFile(int step)
{	
	FILE* fp=NULL;
	char dbuffer [9], tbuffer[9];

	_strdate( dbuffer );
	_strtime( tbuffer );
  
	_chdir(this->charCurrDirectory);
    strcpy(this->charCameraFilename,CALIBDIR);
	
	if (step==-1)
		strcat(this->charCameraFilename,"DLT_");
	else
		strcat(this->charCameraFilename,"BUNDLE_");

	strcat(this->charCameraFilename,DEFAULTCAMERAPARAMETERFILE);
	
	fp = fopen(this->charCameraFilename,"wt");
	
	if (fp!=NULL)
	{
		//CALIBRATION		
		fprintf(fp,"[VIMS_CALIBRATION_DATA]\n");
		fprintf(fp,"Creation_Date: %s - %s\n",dbuffer, tbuffer);
		
		//SYSTEM TYPE
		fprintf(fp,"[SYSTEM_TYPE]\n");
		fprintf(fp,"%s\n",o_calibration_data.cameraStruct.strSystemType);
			
		fprintf(fp,"[METHOD]\n");

		if (step==-1)
		{
			fprintf(fp,"DLT\n");
		}
		else
			fprintf(fp,"BUNDLE\n");

		fprintf(fp,"[CALIBRATION_PARAMETERS]\n");
		fprintf(fp,"NumberOfCameras: %d\n",o_calibration_data.cameraStruct.n_Cameras);
		
		for (int itv = 0;itv<o_calibration_data.cameraStruct.n_Cameras;itv++)
		{
			fprintf(fp,"CAMERA: %d\n",itv);
			
			//Location
			fprintf(fp,"Location\n");
			fprintf(fp,"%8.20lf %8.20lf %8.20lf\n",
					o_calibration_data.cameraData[itv].T.X,
					o_calibration_data.cameraData[itv].T.Y,
					o_calibration_data.cameraData[itv].T.Z);
			
			//Rotation matrix
			fprintf(fp,"RotationMatrix\n");
			fprintf(fp,"%8.20lf %8.20lf %8.20lf\n",
					o_calibration_data.cameraData[itv].R[0][0],
					o_calibration_data.cameraData[itv].R[0][1],
					o_calibration_data.cameraData[itv].R[0][2]);
			fprintf(fp,"%8.20lf %8.20lf %8.20lf\n",
					o_calibration_data.cameraData[itv].R[1][0],
					o_calibration_data.cameraData[itv].R[1][1],
					o_calibration_data.cameraData[itv].R[1][2]);
			fprintf(fp,"%8.20lf %8.20lf %8.20lf\n",
					o_calibration_data.cameraData[itv].R[2][0],
					o_calibration_data.cameraData[itv].R[2][1],
					o_calibration_data.cameraData[itv].R[2][2]);
			
			//Rotation matrix
			fprintf(fp,"RotationAngles\n");
			fprintf(fp,"%8.20lf %8.20lf %8.20lf\n",
				o_calibration_data.cameraData[itv].omega/RAD,
				o_calibration_data.cameraData[itv].fi/RAD,
				o_calibration_data.cameraData[itv].kappa/RAD);
					

			//Focals
			fprintf(fp,"Focals\n");
			fprintf(fp,"%8.20lf %8.20lf\n",
					o_calibration_data.cameraData[itv].F.X,
					o_calibration_data.cameraData[itv].F.Y);
			
			//Principal point
			fprintf(fp,"PrincipalPoint\n");
			fprintf(fp,"%8.20lf %8.20lf\n",
					o_calibration_data.cameraData[itv].C.X,
					o_calibration_data.cameraData[itv].C.Y);
			
			//Distortion parameters
			fprintf(fp,"DistortionParameters\n");
			fprintf(fp,"%8.20lf\n",
					o_calibration_data.cameraData[itv].k1);
			fprintf(fp,"%8.20lf\n",
					o_calibration_data.cameraData[itv].k2);
			fprintf(fp,"%8.20lf\n",
					o_calibration_data.cameraData[itv].k3);
			fprintf(fp,"%8.20lf\n",
					o_calibration_data.cameraData[itv].p1);
			fprintf(fp,"%8.20lf\n",
					o_calibration_data.cameraData[itv].p2);
			
		}
		
		//CALIBRATION VOLUME
		fprintf(fp,"[CALIBRATION_VOLUME_SIZE]\n");
		fprintf(fp,"minX: %10.5lf maxX: %10.5lf minY: %10.5lf maxY: %10.5lf minZ: %10.5lf maxZ: %10.5lf\n",
			o_calibration_data.calibrationVolume.minX , o_calibration_data.calibrationVolume.maxX,
			o_calibration_data.calibrationVolume.minY , o_calibration_data.calibrationVolume.maxY,
			o_calibration_data.calibrationVolume.minZ , o_calibration_data.calibrationVolume.maxZ);
	
		//CALIBRATION INSERT POINTS
		fprintf(fp,"[CALIBRATION_TIP]\n");
		fprintf(fp,"NumberofInsertPoints: %d\n",numInsertPoints);
		if (numInsertPoints	>0)
		{
            for (int iS=0;iS<numInsertPoints;iS++)
			{
				fprintf(fp,"Tip #%d\n",iS+1);
                fprintf(fp,"InsertPointCoordinates\n");
                fprintf(fp,"%lf %lf %lf\n",
					o_tip[iS].insertPoint.X,
					o_tip[iS].insertPoint.Y,
					o_tip[iS].insertPoint.Z);
			
                fprintf(fp,"InterMarkerDistances\n");
                fprintf(fp,"%lf %lf\n",o_tip[iS].markerDistance[0],o_tip[iS].markerDistance[1]);
                
                fprintf(fp,"TipDirection\n");
                fprintf(fp,"%lf %lf %lf\n",o_tip[iS].tipDirection.X,o_tip[iS].tipDirection.Y,o_tip[iS].tipDirection.Z); 
            }
    
		}

/*		
		//CALIBRATION DATA
		fprintf(fp,"[CALIBRATION_POINTS]\n");
		fprintf(fp,"AXES: 2D_Coordinates");
		for (int itv0=0;itv0<o_calibration_data.cameraStruct.n_Cameras;itv0++)
		{
			fprintf(fp,"Camera: %d\n",itv0);

			for (int im=0;im<o_axesObj.numMarkers;im++)
			{
				fprintf(fp,"%lf %lf\n",o_axesObj.m_points2D[itv0][im].X,o_axesObj.m_points2D[itv0][im].Y);
			}
		}
		fprintf(fp,"AXES: 3D_Coordinates\n");
		for (int im=0;im<o_axesObj.numMarkers;im++)
		{
			fprintf(fp,"%lf %lf %lf\n",o_axesObj.points3D[im].X ,o_axesObj.points3D[im].Y,o_axesObj.points3D[im].Z );
		}
*/	
		
		fclose(fp);
	}
}

//Accuracy of the calibration measured on the FloatingObj
void Calibration::Acc_ComputeResidualErrorGroundObj(int step, int last_step)
{
	int itv;
	double Ex,Ey, px,py;
	_CAMERA_DATA *cameraData;
	_VECT3D point3D,dPoint3D;
	_VECT2D point2D,dPoint2D,pPointLinVect[MAX_N_TV];		
	_DATASLOT_2D dataSlot_2D[MAX_N_TV];
	//Report
	FILE *fp=NULL;
		
	//Initialization
	o_reconstruction.Dataslot_2D_SetPTR(dataSlot_2D);

	//Initialize reconstruction
	o_reconstruction.Ric_Init(o_calibration_data.cameraStruct.intersectionThreshold,o_calibration_data.cameraStruct.registrationThreshold);

	//Reset the accuracy indexes
	Setup_ResetAccuracyIndexes();

	//Report
	if (o_report.b_2DMarkersAxesObjvsProj)
	{
		char strFileName[MAX_CHAR];

		strcpy(strFileName,charCurrDirectory);
		strcat(strFileName,REPORT_DIR);
		if (step==-1)
			strcat(strFileName,"DLT_");
		else
			strcat(strFileName,"BUNDLE_");
		
		strcat(strFileName,REPORT_2DRESIDUALS_AXES);

		fp = fopen(strFileName,"wt");

		fprintf(fp,"Imarker Itv Xm Ym Xp Yp\n");		
	}

	o_reconstruction.Dataslot_2D_Reset(o_calibration_data.cameraStruct.n_Cameras);

	//Collect 2D in _DATASLOT_2D
	for (itv=0;itv<o_calibration_data.cameraStruct.n_Cameras;itv++)
	{
		o_reconstruction.Dataslot_2D_SetNumMarkers(itv,NUM_MARKERS_AXESOBJ);
		
		for (int im=0;im<o_groundObj.numMarkers;im++)
		{		
			//int index = o_axesObj.index2D[itv][im];
			o_reconstruction.Dataslot_2D_SetMarker(itv,im,o_groundObj.points2D[itv][im]);
		}
	}

	o_calibration_data.cameraStruct.iFrame = 0;
	o_calibration_data.cameraStruct.n_ActiveCameras = o_calibration_data.cameraStruct.n_Cameras;

    /*
	//Active cameras
	for (itv=0;itv<o_calibration_data.cameraStruct.n_Cameras;itv++)
	{
		o_calibration_data.cameraStruct.b_ActiveCameras[itv] = TRUE;
	}

	//Main reconstruction
    o_reconstruction.Ric_3DReconstruction(
		o_calibration_data.cameraStruct,
		o_calibration_data.cameraData,
		o_calibration_data.calibrationVolume);
	
    */
  
    o_reconstruction.Dataslot_3D_SetNumMarkers(o_groundObj.numMarkers);
    int numReconstructCameraCouple = 0;
    short int indexMarkers[MAX_N_TV];
    double intersection_error;

	for (int im=0;im<o_groundObj.numMarkers;im++)
	{
		for (int itv=0;itv<o_calibration_data.cameraStruct.n_Cameras;itv++)
		{
			indexMarkers[itv] = 1;
			o_reconstruction.Ric_Linear2D(o_calibration_data.cameraStruct,o_calibration_data.cameraData[itv],o_groundObj.points2D[itv][im],pPointLinVect[itv]);
		}

        for (int itv0=0;itv0<o_calibration_data.cameraStruct.n_Cameras-1;itv0++)
        {
            for (int itv1=itv0+1;itv1<o_calibration_data.cameraStruct.n_Cameras;itv1++)
            {
                    
                //Initialize the intersection error
				intersection_error = -1;
					
				//Triangulation with two cameras
				int codeError = o_reconstruction.Ric_Triangulation2TV( pPointLinVect[itv0], pPointLinVect[itv1],
													 o_calibration_data.cameraData[itv0], o_calibration_data.cameraData[itv1],
													 point3D, intersection_error); 
															
				if (codeError==0)
				{

					//Test the intersection error
					if (intersection_error < o_calibration_data.cameraStruct.intersectionThreshold) 
					{
						//indexes of the reconstructed marker. It has been reconstructed with im0 on itv0
						// and im1 on itv1
						o_reconstruction.dataprocess_3D.indexReconstructCameraCouple[numReconstructCameraCouple][0]=im;
						o_reconstruction.dataprocess_3D.indexReconstructCameraCouple[numReconstructCameraCouple][1]=im;
						o_reconstruction.dataprocess_3D.indexReconstructCameraCouple[numReconstructCameraCouple][2]=itv0;
						o_reconstruction.dataprocess_3D.indexReconstructCameraCouple[numReconstructCameraCouple][3]=itv1;
						o_reconstruction.dataprocess_3D.indexReconstructCameraCouple[numReconstructCameraCouple][4]=im;
						
						//coordinates
						o_reconstruction.dataprocess_3D.coordReconstructCameraCouple[numReconstructCameraCouple][0] = point3D.X;
						o_reconstruction.dataprocess_3D.coordReconstructCameraCouple[numReconstructCameraCouple][1] = point3D.Y;
						o_reconstruction.dataprocess_3D.coordReconstructCameraCouple[numReconstructCameraCouple][2] = point3D.Z;
						o_reconstruction.dataprocess_3D.coordReconstructCameraCouple[numReconstructCameraCouple][3] = intersection_error;
						
						//Increment the number of couples
						numReconstructCameraCouple++;
					}
				}
            }
        }
        o_reconstruction.dataprocess_3D.numReconstructCameraCouple = numReconstructCameraCouple;
		o_reconstruction.Ric_TriangulationNTV(o_calibration_data.cameraStruct.n_Cameras, pPointLinVect,indexMarkers ,o_calibration_data.cameraData, point3D);

		o_reconstruction.Dataslot_3D_SetPoint3D(im,point3D);
	}

    
			
	if (o_groundObj.numMarkers==o_reconstruction.Dataslot_3D_GetNumMarkers())
	{

		//3D point error
		o_calibration_data.accuracy.MEAN_3DPointError[0] = o_calibration_data.accuracy.MEAN_3DPointError[1] = o_calibration_data.accuracy.MEAN_3DPointError[2] = 0;
		o_calibration_data.accuracy.STD_3DPointError[0] = o_calibration_data.accuracy.STD_3DPointError[1] = o_calibration_data.accuracy.STD_3DPointError[2] = 0;
		
		for (int im=0;im<o_groundObj.numMarkers;im++)
		{	
			o_calibration_data.accuracy.CoordPointError[im][0] = o_calibration_data.accuracy.CoordPointError[im][1] = o_calibration_data.accuracy.CoordPointError[im][2] = 0 ;
		}		

		//3D intersection error
		o_reconstruction.Dataslot_3D_GetIntersectionError(
            o_calibration_data.accuracy.MEAN_3DIntersectionError,
            o_calibration_data.accuracy.STD_3DIntersectionError,
            o_calibration_data.accuracy.MAX_3DIntersectionError,
            o_calibration_data.accuracy.MIN_3DIntersectionError,
            o_calibration_data.accuracy.count_3DIntersectionError);
			
		//3D intersection error
		o_reconstruction.Dataslot_3D_GetRegistrationError(
					o_calibration_data.cameraStruct.n_Cameras,
					o_calibration_data.accuracy.MEAN_3DRegistrationError,
					o_calibration_data.accuracy.STD_3DRegistrationError,
					o_calibration_data.accuracy.MAX_3DRegistrationError,
                    o_calibration_data.accuracy.MIN_3DRegistrationError,
                    o_calibration_data.accuracy.MEAN_3DRegistrationErrorX,
					o_calibration_data.accuracy.STD_3DRegistrationErrorX,
					o_calibration_data.accuracy.MEAN_3DRegistrationErrorY,
					o_calibration_data.accuracy.STD_3DRegistrationErrorY,
					o_calibration_data.accuracy.MEAN_3DRegistrationErrorZ,
					o_calibration_data.accuracy.STD_3DRegistrationErrorZ,
					o_calibration_data.accuracy.count_3DRegistrationError);
		
		//Copy the 3D coordinates in point3D
		for (int imr=0;imr<o_groundObj.numMarkers;imr++)
		{
				
			point3D.X = o_reconstruction.Dataslot_3D_GetPoint3D_X(imr);
			point3D.Y = o_reconstruction.Dataslot_3D_GetPoint3D_Y(imr);
			point3D.Z = o_reconstruction.Dataslot_3D_GetPoint3D_Z(imr);
		
			//3D point error
			o_calibration_data.accuracy.CoordPointError[imr][0] = point3D.X;
			o_calibration_data.accuracy.CoordPointError[imr][1] = point3D.Y;
			o_calibration_data.accuracy.CoordPointError[imr][2] = point3D.Z;
			
			o_calibration_data.accuracy.MEAN_3DPointError[0] += (point3D.X - o_groundObj.points3D[imr].X);
			o_calibration_data.accuracy.MEAN_3DPointError[1] += (point3D.Y - o_groundObj.points3D[imr].Y);
			o_calibration_data.accuracy.MEAN_3DPointError[2] += (point3D.Z - o_groundObj.points3D[imr].Z);
		
			o_calibration_data.accuracy.STD_3DPointError[0] += pow((point3D.X - o_groundObj.points3D[imr].X),2);
			o_calibration_data.accuracy.STD_3DPointError[1] += pow((point3D.Y - o_groundObj.points3D[imr].Y),2);
			o_calibration_data.accuracy.STD_3DPointError[2] += pow((point3D.Z - o_groundObj.points3D[imr].Z),2);
					
			//2D residual error
			//All cameras
			for (int itv=0;itv<o_calibration_data.cameraStruct.n_Cameras;itv++)
			{
                
				//if (o_reconstruction.dataprocess_3D.markerIndex[imr][itv]==1)
				{
					//Select the current cameras
					cameraData = &o_calibration_data.cameraData[itv];
				
					dPoint3D.X = point3D.X - cameraData->T.X;
					dPoint3D.Y = point3D.Y - cameraData->T.Y;
					dPoint3D.Z = point3D.Z - cameraData->T.Z;

					point2D.X = o_groundObj.points2D[itv][imr].X;
					point2D.Y = o_groundObj.points2D[itv][imr].Y;
					
					double U = cameraData->R[0][0]*(dPoint3D.X) + cameraData->R[0][1]*(dPoint3D.Y) + cameraData->R[0][2]*(dPoint3D.Z);
					double V = cameraData->R[1][0]*(dPoint3D.X) + cameraData->R[1][1]*(dPoint3D.Y) + cameraData->R[1][2]*(dPoint3D.Z);
					double W = cameraData->R[2][0]*(dPoint3D.X) + cameraData->R[2][1]*(dPoint3D.Y) + cameraData->R[2][2]*(dPoint3D.Z);

					//Distortions
					if (o_calibration_data.cameraStruct.calibType==SINGLEPON_CAL)
					{
						//dx,dy
						dPoint2D.X = (point2D.X - cameraData->C.X)/cameraData->F.X;
						dPoint2D.Y = (point2D.Y - cameraData->C.Y)/cameraData->F.Y;

						double r = ( dPoint2D.X*dPoint2D.X + dPoint2D.Y*dPoint2D.Y);

						double distx = (cameraData->k1*dPoint2D.X*r)+(cameraData->k2*dPoint2D.X*pow(r,2.0))+(cameraData->k3*dPoint2D.X*pow(r,3.0))+(cameraData->p1*(r+(2*dPoint2D.X*dPoint2D.X)))+(cameraData->p2*2*dPoint2D.X*dPoint2D.Y);
						double disty = (cameraData->k1*dPoint2D.Y*r)+(cameraData->k2*dPoint2D.Y*pow(r,2.0))+(cameraData->k3*dPoint2D.Y*pow(r,3.0))+(cameraData->p1*2*dPoint2D.X*dPoint2D.Y)+(cameraData->p2*(r+(2*dPoint2D.Y*dPoint2D.Y))); 
					
						px = cameraData->C.X + cameraData->F.X*(U/W) + cameraData->F.X * distx;
						py = cameraData->C.Y + cameraData->F.Y*(V/W) + cameraData->F.Y * disty;

						Ex =  -point2D.X + px;
						Ey =  -point2D.Y + py;

					}
					else if (o_calibration_data.cameraStruct.calibType==THOR_CAL)
					{
						//dx,dy
						dPoint2D.X = (point2D.X - cameraData->C.X)/cameraData->F.X;
						dPoint2D.Y = (point2D.Y - cameraData->C.Y)/cameraData->F.Y;

						double D = this->o_mathematics.NormSq( dPoint2D );
						
						dPoint2D.X = dPoint2D.X * ( 1 - cameraData->k1 * D - cameraData->k2 * D * D );
						dPoint2D.Y = dPoint2D.Y * ( 1 - cameraData->k1 * D - cameraData->k2 * D * D );

						px = cameraData->F.X*(U/W);
						py = cameraData->F.Y*(V/W);

						Ex =  -dPoint2D.X * cameraData->F.X + px;
						Ey =  -dPoint2D.Y * cameraData->F.Y + py ;

					}

					o_calibration_data.accuracy.MEAN_2DResidualError[itv] +=  sqrt(Ex*Ex + Ey*Ey);
					o_calibration_data.accuracy.STD_2DResidualError[itv]  +=  (Ex*Ex + Ey*Ey);
				}
				//else
				//	o_calibration_data.accuracy.MEAN_2DResidualError[itv] +=  0;
				//	o_calibration_data.accuracy.STD_2DResidualError[itv]  +=  0;

						
				//MAX residual error
				if (o_calibration_data.accuracy.MAX_2DResidualError[itv] < sqrt(Ex*Ex + Ey*Ey))
				{
					o_calibration_data.accuracy.MAX_2DResidualError[itv] = sqrt(Ex*Ex + Ey*Ey);
				}

				//MIN residual
				if (o_calibration_data.accuracy.MIN_2DResidualError[itv] > sqrt(Ex*Ex + Ey*Ey))
				{
					o_calibration_data.accuracy.MIN_2DResidualError[itv] = sqrt(Ex*Ex + Ey*Ey);
				}


				//report
				if (o_report.b_2DMarkersAxesObjvsProj)
				{
					fprintf(fp,"%d %d %lf %lf %lf %lf\n",imr, itv, point2D.X,point2D.Y, px,py);
				}
        
            } //for itv
		
        } //for imr

		
		o_calibration_data.accuracy.MEAN_3DPointError[0] /= o_groundObj.numMarkers;
		o_calibration_data.accuracy.MEAN_3DPointError[1] /= o_groundObj.numMarkers;
		o_calibration_data.accuracy.MEAN_3DPointError[2] /= o_groundObj.numMarkers;		

		o_calibration_data.accuracy.STD_3DPointError[0] = 
			sqrt(o_calibration_data.accuracy.STD_3DPointError[0]/o_groundObj.numMarkers - pow(o_calibration_data.accuracy.MEAN_3DPointError[0],2));
		o_calibration_data.accuracy.STD_3DPointError[1] = 
			sqrt(o_calibration_data.accuracy.STD_3DPointError[1]/o_groundObj.numMarkers - pow(o_calibration_data.accuracy.MEAN_3DPointError[1],2));
		o_calibration_data.accuracy.STD_3DPointError[2] = 
			sqrt(o_calibration_data.accuracy.STD_3DPointError[2]/o_groundObj.numMarkers - pow(o_calibration_data.accuracy.MEAN_3DPointError[2],2));
	

	}

	//2DResidual error
	o_calibration_data.accuracy.RMS_2DResidualGlobalError = 0;
	for (itv=0;itv<o_calibration_data.cameraStruct.n_Cameras;itv++)
	{
		o_calibration_data.accuracy.MEAN_2DResidualError[itv] = o_calibration_data.accuracy.MEAN_2DResidualError[itv]/NUM_MARKERS_AXESOBJ;
		o_calibration_data.accuracy.STD_2DResidualError[itv]  = sqrt(o_calibration_data.accuracy.STD_2DResidualError[itv]/NUM_MARKERS_AXESOBJ - pow(o_calibration_data.accuracy.MEAN_2DResidualError[itv],2));

		o_calibration_data.accuracy.RMS_2DResidualGlobalError += o_calibration_data.accuracy.MEAN_2DResidualError[itv];
	}
	o_calibration_data.accuracy.RMS_2DResidualGlobalError /= o_calibration_data.cameraStruct.n_Cameras;


	//Intersection error
	for (int itv0=0;itv0<o_calibration_data.cameraStruct.n_Cameras-1;itv0++)
	{
		for (int itv1=itv0+1;itv1<o_calibration_data.cameraStruct.n_Cameras;itv1++)
		{
			if (o_calibration_data.accuracy.MEAN_3DIntersectionError[itv0][itv1]>0)
			{
				o_calibration_data.accuracy.MEAN_3DIntersectionError[itv0][itv1] /= o_calibration_data.accuracy.count_3DIntersectionError[itv0][itv1];
				o_calibration_data.accuracy.STD_3DIntersectionError[itv0][itv1] = sqrt(o_calibration_data.accuracy.STD_3DIntersectionError[itv0][itv1]/o_calibration_data.accuracy.count_3DIntersectionError[itv0][itv1] - pow(o_calibration_data.accuracy.MEAN_3DIntersectionError[itv0][itv1],2));
			}
		}
	}

	//Registration error
	for (int ip0=0;ip0<MAX_REG_PAIR_TV;ip0++)
	{
		if (o_calibration_data.accuracy.count_3DRegistrationError[ip0]>0)
		{
			//DISTANCE
			o_calibration_data.accuracy.MEAN_3DRegistrationError[ip0] /= o_calibration_data.accuracy.count_3DRegistrationError[ip0];
			o_calibration_data.accuracy.STD_3DRegistrationError[ip0]   = sqrt(o_calibration_data.accuracy.STD_3DRegistrationError[ip0]/o_calibration_data.accuracy.count_3DRegistrationError[ip0] - pow(o_calibration_data.accuracy.MEAN_3DRegistrationError[ip0],2));
		
			//X
			o_calibration_data.accuracy.MEAN_3DRegistrationErrorX[ip0] /= o_calibration_data.accuracy.count_3DRegistrationError[ip0];
			o_calibration_data.accuracy.STD_3DRegistrationErrorX[ip0]   = sqrt(o_calibration_data.accuracy.STD_3DRegistrationErrorX[ip0]/o_calibration_data.accuracy.count_3DRegistrationError[ip0] - pow(o_calibration_data.accuracy.MEAN_3DRegistrationErrorX[ip0],2));
	
			//Y
			o_calibration_data.accuracy.MEAN_3DRegistrationErrorY[ip0] /= o_calibration_data.accuracy.count_3DRegistrationError[ip0];
			o_calibration_data.accuracy.STD_3DRegistrationErrorY[ip0]   = sqrt(o_calibration_data.accuracy.STD_3DRegistrationErrorY[ip0]/o_calibration_data.accuracy.count_3DRegistrationError[ip0] - pow(o_calibration_data.accuracy.MEAN_3DRegistrationErrorY[ip0],2));

			//Z
			o_calibration_data.accuracy.MEAN_3DRegistrationErrorZ[ip0] /= o_calibration_data.accuracy.count_3DRegistrationError[ip0];
			o_calibration_data.accuracy.STD_3DRegistrationErrorZ[ip0]   = sqrt(o_calibration_data.accuracy.STD_3DRegistrationErrorZ[ip0]/o_calibration_data.accuracy.count_3DRegistrationError[ip0] - pow(o_calibration_data.accuracy.MEAN_3DRegistrationErrorZ[ip0],2));

		}	
	}


	//End reconstruction
	o_reconstruction.Ric_End();

	//Close report file 
	if (o_report.b_2DMarkersAxesObjvsProj)
	{
		if (fp!=NULL)
			fclose(fp);
	}
}

void Calibration::Report_PrintResidualErrorGroundObj(int step)
{

	FILE *fp = NULL;
	int itv0, itv1, itv2, itv3;
	char strFileName[MAX_CHAR];

	if (step==-1)
	{
		_chdir(this->charCurrDirectory);
    	strcpy(strFileName,REPORT_DIR);
		strcat(strFileName,"DLT_");
		strcat(strFileName,LOGFILE_ACCURACY_AXES);

		fp = fopen(strFileName,"wt");
	    if (fp!= NULL)
        {
		    fprintf(fp,"[RESIDUAL_ERRORS]\n");
		    fprintf(fp,"CalibrationPoints: %d\n",o_axesObj.numMarkers);
		    fprintf(fp,"TestPoints: %d\n",o_axesObj.numMarkers);
	    
		    fprintf(fp,"[DLT]\n");
        }
		
	}
	else if (step==-2)
	{
		_chdir(this->charCurrDirectory);
    	strcpy(strFileName,REPORT_DIR);
		strcat(strFileName,"SMART_");
		strcat(strFileName,LOGFILE_ACCURACY_AXES);

		fp = fopen(strFileName,"wt");
        if (fp!= NULL)
        {
		    fprintf(fp,"[RESIDUAL_ERRORS]\n");
		    fprintf(fp,"TestPoints: %d\n",o_axesObj.numMarkers);
	    
		    fprintf(fp,"[SMART]\n");
        }

	}
	else if (step==0)
	{
		_chdir(this->charCurrDirectory);
    	strcpy(strFileName,REPORT_DIR);
		strcat(strFileName,"BUNDLE_");
		strcat(strFileName,LOGFILE_ACCURACY_AXES);

        fp = fopen(strFileName,"wt");
        if (fp!= NULL)
        {
		    fprintf(fp,"[RESIDUAL_ERRORS]\n");
		    fprintf(fp,"CalibrationPoints: %d\n",o_floatingObj.numExtractedFrames);
		    fprintf(fp,"TestPoints: %d\n",o_axesObj.numMarkers);
		    fprintf(fp,"[BUNDLE]\n");
		    fprintf(fp,"Bundle step: %d\n",step);
        }
		
	}
	else if (step>0)
	{
		_chdir(this->charCurrDirectory);
    	strcpy(strFileName,REPORT_DIR);
		strcat(strFileName,"BUNDLE_");
		strcat(strFileName,LOGFILE_ACCURACY_AXES);

		fp = fopen(strFileName,"r+t");
		if (fp!= NULL)
        {
            fseek( fp, 0L, SEEK_END);
		    fprintf(fp,"\n\n");
			fprintf(fp,"-----------------------------------------------------\n");
		    fprintf(fp,"-----------------------------------------------------\n");
		    fprintf(fp,"Bundle step: %d\n",step);
        }
	}

	if (fp!= NULL)
    {
        //2D error
	    fprintf(fp,"*****************************************************\n");
        fprintf(fp,"2D error\n");
	    for (itv0=0;itv0<o_calibration_data.cameraStruct.n_Cameras;itv0++)
	    {
		    fprintf(fp,"TV: %d\n",itv0);
		    if (o_calibration_data.accuracy.MEAN_2DResidualError[itv0]>0)
		    {	
			    fprintf(fp,"2D_MEAN: %5.10lf +- STD: %5.10lf 2D_MAXE: %5.10lf 2D_MINE: %5.10lf\n",
					    o_calibration_data.accuracy.MEAN_2DResidualError[itv0],
					    o_calibration_data.accuracy.STD_2DResidualError[itv0],
					    o_calibration_data.accuracy.MAX_2DResidualError[itv0],
					    o_calibration_data.accuracy.MIN_2DResidualError[itv0]);	
		    }
	    }

	    //3D point error
	    fprintf(fp,"*****************************************************\n");
        fprintf(fp,"3D point error\n");
	    for (int imr=0;imr<o_groundObj.numMarkers;imr++)
	    {
		    fprintf(fp,"X: %5.8lf %5.8lf\n",o_calibration_data.accuracy.CoordPointError[imr][0],o_groundObj.points3D[imr].X);
		    fprintf(fp,"Y: %5.8lf %5.8lf\n",o_calibration_data.accuracy.CoordPointError[imr][1],o_groundObj.points3D[imr].Y);
		    fprintf(fp,"Z: %5.8lf %5.8lf\n",o_calibration_data.accuracy.CoordPointError[imr][2],o_groundObj.points3D[imr].Z);
	    }

	    fprintf(fp,"MeanX: %5.8lf +- STD: %5.8lf\n",
		    o_calibration_data.accuracy.MEAN_3DPointError[0],o_calibration_data.accuracy.STD_3DPointError[0]);
	    
	    fprintf(fp,"MeanY: %5.8lf +- STD: %5.8lf\n",
		    o_calibration_data.accuracy.MEAN_3DPointError[1],o_calibration_data.accuracy.STD_3DPointError[1]);
	    
	    fprintf(fp,"MeanZ: %5.8lf +- STD: %5.8lf\n",
		    o_calibration_data.accuracy.MEAN_3DPointError[2],o_calibration_data.accuracy.STD_3DPointError[2]);
	    
	    
        //Intersection error
	    fprintf(fp,"*****************************************************\n");
        fprintf(fp,"3D intersection error\n");
	    for (itv0=0;itv0<o_calibration_data.cameraStruct.n_Cameras-1;itv0++)
	    {
		    for (itv1=itv0+1;itv1<o_calibration_data.cameraStruct.n_Cameras;itv1++)
		    {
			    if (o_calibration_data.accuracy.MEAN_3DIntersectionError[itv0][itv1]>0)
			    {
				    fprintf(fp,"TVpair: %d-%d\n",itv0,itv1);
                    fprintf(fp,"Mean: %5.8lf Std: %5.8lf Max: %5.8lf Min: %5.8lf\n",
                        o_calibration_data.accuracy.MEAN_3DIntersectionError[itv0][itv1],
                        o_calibration_data.accuracy.STD_3DIntersectionError[itv0][itv1],
                        o_calibration_data.accuracy.MAX_3DIntersectionError[itv0][itv1],
                        o_calibration_data.accuracy.MIN_3DIntersectionError[itv0][itv1]);   
			    }    
		    }
	    }


	    //Registration error
	    fprintf(fp,"*****************************************************\n");
        fprintf(fp,"3D Registration error\n");
	    for (int ip0=0;ip0<MAX_REG_PAIR_TV;ip0++)
	    {
		    if (o_calibration_data.accuracy.count_3DRegistrationError[ip0]>0)
		    {
			    if (o_mathematics.ComputeIndexReg(ip0, itv0, itv1, itv2, itv3,o_calibration_data.cameraStruct.n_Cameras))
			    {

				    fprintf(fp,"TVpair: %d%d -- TVpair: %d%d\n",itv0,itv1,itv2,itv3);
                    fprintf(fp,"Mean: %5.8lf Std: %5.8lf Max: %5.8lf Min: %5.8lf\n",
                        o_calibration_data.accuracy.MEAN_3DRegistrationError[ip0],
					    o_calibration_data.accuracy.STD_3DRegistrationError[ip0],
                        o_calibration_data.accuracy.MAX_3DRegistrationError[ip0],
					    o_calibration_data.accuracy.MIN_3DRegistrationError[ip0]);
                    
                    fprintf(fp,"X: Mean %5.8lf Std: %5.8lf\n",
                        o_calibration_data.accuracy.MEAN_3DRegistrationErrorX[ip0],
					    o_calibration_data.accuracy.STD_3DRegistrationErrorX[ip0]);
                    fprintf(fp,"Y: Mean %5.8lf Std: %5.8lf\n",
                        o_calibration_data.accuracy.MEAN_3DRegistrationErrorY[ip0],
					    o_calibration_data.accuracy.STD_3DRegistrationErrorY[ip0]);
			        fprintf(fp,"Z: Mean %5.8lf Std: %5.8lf\n",
                        o_calibration_data.accuracy.MEAN_3DRegistrationErrorZ[ip0],
					    o_calibration_data.accuracy.STD_3DRegistrationErrorZ[ip0]);
                 
                    /*
                    fprintf(fp,"X: Mean %5.8lf Std: %5.8lf Max: %5.8lf Min: %5.8lf\n",
                        o_calibration_data.accuracy.MEAN_3DRegistrationErrorX[ip0],
					    o_calibration_data.accuracy.STD_3DRegistrationErrorX[ip0],
			    	    o_calibration_data.accuracy.MAX_3DRegistrationErrorX[ip0],
					    o_calibration_data.accuracy.MIN_3DRegistrationErrorX[ip0]);
			        fprintf(fp,"Y: Mean %5.8lf Std: %5.8lf Max: %5.8lf Min: %5.8lf\n",
                        o_calibration_data.accuracy.MEAN_3DRegistrationErrorY[ip0],
					    o_calibration_data.accuracy.STD_3DRegistrationErrorY[ip0],
			    	    o_calibration_data.accuracy.MAX_3DRegistrationErrorY[ip0],
					    o_calibration_data.accuracy.MIN_3DRegistrationErrorY[ip0]);
			        fprintf(fp,"Z: Mean %5.8lf Std: %5.8lf Max: %5.8lf Min: %5.8lf\n",
                        o_calibration_data.accuracy.MEAN_3DRegistrationErrorZ[ip0],
					    o_calibration_data.accuracy.STD_3DRegistrationErrorZ[ip0],
			    	    o_calibration_data.accuracy.MAX_3DRegistrationErrorZ[ip0],
					    o_calibration_data.accuracy.MIN_3DRegistrationErrorZ[ip0]);
                    */
			    }
		    }
	    }
	
        /*
        //Intersection error
	    fprintf(fp,"*****************************************************");
        fprintf(fp,"3D intersection error\n");
	    for (itv0=0;itv0<o_calibration_data.cameraStruct.n_Cameras-1;itv0++)
	    {
		    for (itv1=itv0+1;itv1<o_calibration_data.cameraStruct.n_Cameras;itv1++)
		    {
			    if (o_calibration_data.accuracy.MEAN_3DIntersectionError[itv0][itv1]>0)
			    {
				    fprintf(fp,"TVpair: %d-%d -- Mean: %5.8lf Std: %5.8lf\n",itv0,itv1,o_calibration_data.accuracy.MEAN_3DIntersectionError[itv0][itv1],o_calibration_data.accuracy.STD_3DIntersectionError[itv0][itv1]);	
			    }
		    }
	    }

	    //Registration error
	    fprintf(fp,"*****************************************************");
        fprintf(fp,"3D Registration error\n");
	    for (int ip0=0;ip0<MAX_REG_PAIR_TV;ip0++)
	    {
		    if (o_calibration_data.accuracy.count_3DRegistrationError[ip0]>0)
		    {
			    if (o_mathematics.ComputeIndexReg(ip0, itv0, itv1, itv2, itv3,o_calibration_data.cameraStruct.n_Cameras))
			    {

				    fprintf(fp,"TVpair: %d%d -- TVpair: %d%d --- Mean: %5.8lf Std: %5.8lf X: %5.8lf +- %5.8lf Y: %5.8lf +- %5.8lf Z: %5.8lf +- %5.8lf\n",
					    itv0,itv1,itv2,itv3,
					    o_calibration_data.accuracy.MEAN_3DRegistrationError[ip0],
					    o_calibration_data.accuracy.STD_3DRegistrationError[ip0],
					    o_calibration_data.accuracy.MEAN_3DRegistrationErrorX[ip0],
					    o_calibration_data.accuracy.STD_3DRegistrationErrorX[ip0],
					    o_calibration_data.accuracy.MEAN_3DRegistrationErrorY[ip0],
					    o_calibration_data.accuracy.STD_3DRegistrationErrorY[ip0],
					    o_calibration_data.accuracy.MEAN_3DRegistrationErrorZ[ip0],
					    o_calibration_data.accuracy.STD_3DRegistrationErrorZ[ip0]);
			    }
		    }
	    }
        */

        fclose(fp);
    }
}


//Accuracy of the calibration measured on the FloatingObj
void Calibration::Acc_ComputeResidualErrorFloatingObj(int step, int last_step)
{
    
    int numProjection[MAX_N_TV];
	int itv;
	double Ex,Ey, px,py;
	_CAMERA_DATA *cameraData;
	_VECT3D point3D,dPoint3D;
	_VECT2D point2D,dPoint2D;
	
	_DATASLOT_2D dataSlot_2D[MAX_N_TV];
	//Report
	FILE *fp=NULL;
	
    for (itv=0;itv<MAX_N_TV;itv++)
        numProjection[itv] = 0;

	//Initialization
	o_reconstruction.Dataslot_2D_SetPTR(dataSlot_2D);

	//Initialize reconstruction
	o_reconstruction.Ric_Init(o_calibration_data.cameraStruct.intersectionThreshold,o_calibration_data.cameraStruct.registrationThreshold);

	//Reset the accuracy indexes
	Setup_ResetAccuracyIndexes();

	//Report
	if (o_report.b_2DMarkersAxesObjvsProj)
	{
		char strFileName[MAX_CHAR];

		strcpy(strFileName,charCurrDirectory);
		strcat(strFileName,REPORT_DIR);
		if (step==-1)
			strcat(strFileName,"DLT_");
		else
			strcat(strFileName,"BUNDLE_");
		
		strcat(strFileName,REPORT_2DRESIDUALS_FLOATING);

		fp = fopen(strFileName,"wt");
	}

	//Active cameras
	for (itv=0;itv<o_calibration_data.cameraStruct.n_Cameras;itv++)
	{
		o_calibration_data.cameraStruct.b_ActiveCameras[itv] = TRUE;
	}

	if (o_floatingObj.numExtractedFrames>0)
	{
		for (int ifr=0;ifr<o_floatingObj.numFrames;ifr++)
		{	
			o_reconstruction.Dataslot_2D_Reset(o_calibration_data.cameraStruct.n_Cameras);

			if (o_floatingObj.floatingFrame[ifr].b_Reconstructed == TRUE)
			{
				for (itv=0;itv<o_calibration_data.cameraStruct.n_Cameras;itv++)
				{
					o_reconstruction.Dataslot_2D_SetNumMarkers(itv,o_calibration_data.cameraStruct.num_floating_points);
					
					for (int im=0;im<o_calibration_data.cameraStruct.num_floating_points;im++)
					{		
						//_VECT2D points2D[MAX_N_TV][NUM_MARKERS_FLOATINOBJ];
						o_reconstruction.Dataslot_2D_SetMarker(itv,im,o_floatingObj.floatingFrame[ifr].points2D[itv][im]);
					}
				}
			
				o_calibration_data.cameraStruct.iFrame = ifr;
				
				//Main reconstruction
					//Main reconstruction
				o_reconstruction.Ric_3DReconstruction_Sorted(
						o_calibration_data.cameraStruct,
						o_calibration_data.cameraData,
						o_calibration_data.calibrationVolume);
			
				
				
				if (o_calibration_data.cameraStruct.num_floating_points==o_reconstruction.Dataslot_3D_GetNumMarkers())
				{

                    //3D intersection error
		            o_reconstruction.Dataslot_3D_GetIntersectionError(
                        o_calibration_data.accuracy.MEAN_3DIntersectionError,
                        o_calibration_data.accuracy.STD_3DIntersectionError,
                        o_calibration_data.accuracy.MAX_3DIntersectionError,
                        o_calibration_data.accuracy.MIN_3DIntersectionError,
                        o_calibration_data.accuracy.count_3DIntersectionError);
		            
					//3D intersection error
					o_reconstruction.Dataslot_3D_GetRegistrationError(
								o_calibration_data.cameraStruct.n_Cameras,
							    o_calibration_data.accuracy.MEAN_3DRegistrationError,
								o_calibration_data.accuracy.STD_3DRegistrationError,
								o_calibration_data.accuracy.MAX_3DRegistrationError,
                                o_calibration_data.accuracy.MIN_3DRegistrationError,
                                o_calibration_data.accuracy.MEAN_3DRegistrationErrorX,
								o_calibration_data.accuracy.STD_3DRegistrationErrorX,
								o_calibration_data.accuracy.MEAN_3DRegistrationErrorY,
								o_calibration_data.accuracy.STD_3DRegistrationErrorY,
								o_calibration_data.accuracy.MEAN_3DRegistrationErrorZ,
								o_calibration_data.accuracy.STD_3DRegistrationErrorZ,
								o_calibration_data.accuracy.count_3DRegistrationError);
					
					//Copy the 3D coordinates in point3D
					for (int imr=0;imr<o_calibration_data.cameraStruct.num_floating_points;imr++)
					{
						
                        point3D.X = o_reconstruction.Dataslot_3D_GetPoint3D_X(imr);
						point3D.Y = o_reconstruction.Dataslot_3D_GetPoint3D_Y(imr);
						point3D.Z = o_reconstruction.Dataslot_3D_GetPoint3D_Z(imr);
					
                        o_floatingObj.floatingFrame[ifr].points3D[imr].X =  point3D.X;
                        o_floatingObj.floatingFrame[ifr].points3D[imr].Y =  point3D.Y;
                        o_floatingObj.floatingFrame[ifr].points3D[imr].Z =  point3D.Z;

					
						//2D residual error
						//All cameras
						for (int itv=0;itv<o_calibration_data.cameraStruct.n_Cameras;itv++)
						{
						
							if (o_reconstruction.dataprocess_3D.markerIndex[imr][itv]==1)
							{

								numProjection[itv]++;

								//Select the current cameras
								cameraData = &o_calibration_data.cameraData[itv];
							
								dPoint3D.X = point3D.X - cameraData->T.X;
								dPoint3D.Y = point3D.Y - cameraData->T.Y;
								dPoint3D.Z = point3D.Z - cameraData->T.Z;

								point2D.X = o_floatingObj.floatingFrame[o_calibration_data.cameraStruct.iFrame].points2D[itv][imr].X;
								point2D.Y = o_floatingObj.floatingFrame[o_calibration_data.cameraStruct.iFrame].points2D[itv][imr].Y;
								
								double U = cameraData->R[0][0]*(dPoint3D.X) + cameraData->R[0][1]*(dPoint3D.Y) + cameraData->R[0][2]*(dPoint3D.Z);
								double V = cameraData->R[1][0]*(dPoint3D.X) + cameraData->R[1][1]*(dPoint3D.Y) + cameraData->R[1][2]*(dPoint3D.Z);
								double W = cameraData->R[2][0]*(dPoint3D.X) + cameraData->R[2][1]*(dPoint3D.Y) + cameraData->R[2][2]*(dPoint3D.Z);

								//Distortions
								if (o_calibration_data.cameraStruct.calibType==SINGLEPON_CAL)
								{
									//dx,dy
									dPoint2D.X = (point2D.X - cameraData->C.X)/cameraData->F.X;
									dPoint2D.Y = (point2D.Y - cameraData->C.Y)/cameraData->F.Y;

									double r = ( dPoint2D.X*dPoint2D.X + dPoint2D.Y*dPoint2D.Y);

									double distx = (cameraData->k1*dPoint2D.X*r)+(cameraData->k2*dPoint2D.X*pow(r,2.0))+(cameraData->k3*dPoint2D.X*pow(r,3.0))+(cameraData->p1*(r+(2*dPoint2D.X*dPoint2D.X)))+(cameraData->p2*2*dPoint2D.X*dPoint2D.Y);
									double disty = (cameraData->k1*dPoint2D.Y*r)+(cameraData->k2*dPoint2D.Y*pow(r,2.0))+(cameraData->k3*dPoint2D.Y*pow(r,3.0))+(cameraData->p1*2*dPoint2D.X*dPoint2D.Y)+(cameraData->p2*(r+(2*dPoint2D.Y*dPoint2D.Y))); 
								
									px = cameraData->C.X + cameraData->F.X*(U/W) + cameraData->F.X * distx;
									py = cameraData->C.Y + cameraData->F.Y*(V/W) + cameraData->F.Y * disty;

									Ex =  -point2D.X + px;
									Ey =  -point2D.Y + py;

								}
								else if (o_calibration_data.cameraStruct.calibType==THOR_CAL)
								{
									//dx,dy
									dPoint2D.X = (point2D.X - cameraData->C.X)/cameraData->F.X;
									dPoint2D.Y = (point2D.Y - cameraData->C.Y)/cameraData->F.Y;

									double D = this->o_mathematics.NormSq( dPoint2D );
									
									dPoint2D.X = dPoint2D.X * ( 1 - cameraData->k1 * D - cameraData->k2 * D * D );
									dPoint2D.Y = dPoint2D.Y * ( 1 - cameraData->k1 * D - cameraData->k2 * D * D );

									px = cameraData->F.X*(U/W);
									py = cameraData->F.Y*(V/W);

									Ex =  -dPoint2D.X * cameraData->F.X +  px;
									Ey =  -dPoint2D.Y * cameraData->F.Y +  py;
								}

								o_floatingObj.floatingFrame[o_calibration_data.cameraStruct.iFrame].projError[itv][imr] = sqrt(Ex*Ex + Ey*Ey);
							}
							else
								o_floatingObj.floatingFrame[o_calibration_data.cameraStruct.iFrame].projError[itv][imr] = 0;
							
							//report
							if (o_report.b_2DMarkersAxesObjvsProj)
							{
								fprintf(fp,"%lf %lf %lf %lf\n",point2D.X,point2D.Y, px,py);
							}
								
							if (o_floatingObj.floatingFrame[o_calibration_data.cameraStruct.iFrame].projError[itv][imr] > o_calibration_data.cameraStruct.thresholdProjError)
								continue;

							o_calibration_data.accuracy.MEAN_2DResidualError[itv] +=  sqrt(Ex*Ex + Ey*Ey);
							o_calibration_data.accuracy.STD_2DResidualError[itv]  +=  (Ex*Ex + Ey*Ey);

							//MAX residual error
							if (o_calibration_data.accuracy.MAX_2DResidualError[itv] < sqrt(Ex*Ex + Ey*Ey))
							{
								o_calibration_data.accuracy.MAX_2DResidualError[itv] = sqrt(Ex*Ex + Ey*Ey);
							}

							//MIN residual
							if (o_calibration_data.accuracy.MIN_2DResidualError[itv] > sqrt(Ex*Ex + Ey*Ey))
							{
								o_calibration_data.accuracy.MIN_2DResidualError[itv] = sqrt(Ex*Ex + Ey*Ey);
							}
						}
					}
				}
			}
		}
		
		//2DResidual error
		o_calibration_data.accuracy.RMS_2DResidualGlobalError = 0;
		
		for (int itv=0;itv<o_calibration_data.cameraStruct.n_Cameras;itv++)
		{
			
			if (numProjection[itv]>0)
            {
                o_calibration_data.accuracy.MEAN_2DResidualError[itv] = o_calibration_data.accuracy.MEAN_2DResidualError[itv]/numProjection[itv];
			    o_calibration_data.accuracy.STD_2DResidualError[itv]  = sqrt(o_calibration_data.accuracy.STD_2DResidualError[itv]/numProjection[itv] - pow(o_calibration_data.accuracy.MEAN_2DResidualError[itv],2));	
            
                o_calibration_data.accuracy.RMS_2DResidualGlobalError += o_calibration_data.accuracy.MEAN_2DResidualError[itv];
            }
            
            else
            {
                o_error.iCode       = CALIB_ERROR__NORECONSTRUCTION_AVAILABLE;
                strcpy(o_error.strMessage ,CALIB_ERROR__NORECONSTRUCTION_AVAILABLE_STR);
                return;
            }
			
		}

		
		o_calibration_data.accuracy.RMS_2DResidualGlobalError /= o_calibration_data.cameraStruct.n_Cameras;


		//Intersection error
		for (int itv0=0;itv0<o_calibration_data.cameraStruct.n_Cameras-1;itv0++)
		{
			for (int itv1=itv0+1;itv1<o_calibration_data.cameraStruct.n_Cameras;itv1++)
			{
				if (o_calibration_data.accuracy.MEAN_3DIntersectionError[itv0][itv1]>0)
				{
					o_calibration_data.accuracy.MEAN_3DIntersectionError[itv0][itv1] /= o_calibration_data.accuracy.count_3DIntersectionError[itv0][itv1];
					o_calibration_data.accuracy.STD_3DIntersectionError[itv0][itv1] = sqrt(o_calibration_data.accuracy.STD_3DIntersectionError[itv0][itv1]/o_calibration_data.accuracy.count_3DIntersectionError[itv0][itv1] - pow(o_calibration_data.accuracy.MEAN_3DIntersectionError[itv0][itv1],2));
				}
			}
		}

		//Registration error
		for (int ip0=0;ip0<MAX_REG_PAIR_TV;ip0++)
		{
			if (o_calibration_data.accuracy.count_3DRegistrationError[ip0]>0)
			{
				//DISTANCE
				o_calibration_data.accuracy.MEAN_3DRegistrationError[ip0] /= o_calibration_data.accuracy.count_3DRegistrationError[ip0];
				o_calibration_data.accuracy.STD_3DRegistrationError[ip0]   = sqrt(o_calibration_data.accuracy.STD_3DRegistrationError[ip0]/o_calibration_data.accuracy.count_3DRegistrationError[ip0] - pow(o_calibration_data.accuracy.MEAN_3DRegistrationError[ip0],2));
			
				//X
				o_calibration_data.accuracy.MEAN_3DRegistrationErrorX[ip0] /= o_calibration_data.accuracy.count_3DRegistrationError[ip0];
				o_calibration_data.accuracy.STD_3DRegistrationErrorX[ip0]   = sqrt(o_calibration_data.accuracy.STD_3DRegistrationErrorX[ip0]/o_calibration_data.accuracy.count_3DRegistrationError[ip0] - pow(o_calibration_data.accuracy.MEAN_3DRegistrationErrorX[ip0],2));
		
				//Y
				o_calibration_data.accuracy.MEAN_3DRegistrationErrorY[ip0] /= o_calibration_data.accuracy.count_3DRegistrationError[ip0];
				o_calibration_data.accuracy.STD_3DRegistrationErrorY[ip0]   = sqrt(o_calibration_data.accuracy.STD_3DRegistrationErrorY[ip0]/o_calibration_data.accuracy.count_3DRegistrationError[ip0] - pow(o_calibration_data.accuracy.MEAN_3DRegistrationErrorY[ip0],2));

				//Z
				o_calibration_data.accuracy.MEAN_3DRegistrationErrorZ[ip0] /= o_calibration_data.accuracy.count_3DRegistrationError[ip0];
				o_calibration_data.accuracy.STD_3DRegistrationErrorZ[ip0]   = sqrt(o_calibration_data.accuracy.STD_3DRegistrationErrorZ[ip0]/o_calibration_data.accuracy.count_3DRegistrationError[ip0] - pow(o_calibration_data.accuracy.MEAN_3DRegistrationErrorZ[ip0],2));

			}	
		}
	}

	//End reconstruction
	o_reconstruction.Ric_End();

	//Close report file 
	if (o_report.b_2DMarkersAxesObjvsProj)
	{
		if (fp!=NULL)
			fclose(fp);
	}
    
}


/////////////////////////////////////////
//////REPORT					/////////
/////////////////////////////////////////
/////////////////////////////////////////
//Report initialization
void Calibration::Report_Init()
{
	
	//Init the strings 
    sprintf(o_report.string_parameters[0],"TX");
	sprintf(o_report.string_parameters[1],"TY");
	sprintf(o_report.string_parameters[2],"TZ");
	sprintf(o_report.string_parameters[3],"om");
	sprintf(o_report.string_parameters[4],"fi");
	sprintf(o_report.string_parameters[5],"ka");
	sprintf(o_report.string_parameters[6],"FX");
	sprintf(o_report.string_parameters[7],"FY");
	sprintf(o_report.string_parameters[8],"CX");
	sprintf(o_report.string_parameters[9],"CY");
	sprintf(o_report.string_parameters[10],"k1");
	sprintf(o_report.string_parameters[11],"k2");
	sprintf(o_report.string_parameters[12],"k3");
	sprintf(o_report.string_parameters[13],"p1");
	sprintf(o_report.string_parameters[14],"p2");

	sprintf(o_report.string_dltparameters[0],"L1 ");
	sprintf(o_report.string_dltparameters[1],"L2 ");
	sprintf(o_report.string_dltparameters[2],"L3 ");
	sprintf(o_report.string_dltparameters[3],"L4 ");
	sprintf(o_report.string_dltparameters[4],"L5 ");
	sprintf(o_report.string_dltparameters[5],"L6 ");
	sprintf(o_report.string_dltparameters[6],"L7 ");
	sprintf(o_report.string_dltparameters[7],"L8 ");
	sprintf(o_report.string_dltparameters[8],"L9 ");
	sprintf(o_report.string_dltparameters[9],"L10");
	sprintf(o_report.string_dltparameters[10],"L11");
	
	
	for (int itv=0;itv<MAX_N_TV;itv++)
		o_report.deviationResidual[itv]		= 0.0;


	o_report.b_2DMarkersAxesObjvsProj = o_report.b_2DMarkersFloatingObjvsProj = o_report.b_3DRecMarkersFloatingObj = false;
	o_report.b_3DRobMarkersFloatingObj = o_report.b_accuracyFinal = o_report.b_accuracyInit = false;
	o_report.b_JacobianMatrix = o_report.b_NormalMatrix = o_report.b_trackedAxes_2DCoordinates = o_report.b_variance = false;
		
}

void Calibration::Report_Close()
{

}

void Calibration::Report_PrintResidualErrorFloatingObj(int step)
{
	FILE *fp = NULL;
	char strFileName[MAX_CHAR];

	int itv0, itv1, itv2, itv3;

	if (step==-1)
	{
		_chdir(this->charCurrDirectory);
        strcpy(strFileName,REPORT_DIR);
		strcat(strFileName,"DLT_");
		strcat(strFileName,LOGFILE_ACCURACY_FLOATING);

		fp = fopen(strFileName,"wt");
        if (fp!= NULL)
        {
		    fprintf(fp,"[RESIDUAL_ERRORS]\n");
		    fprintf(fp,"CalibrationPoints: %d\n",o_floatingObj.numExtractedFrames);
		    fprintf(fp,"TestPoints: %d\n",o_floatingObj.numReconstructedFrames);
	    
		    fprintf(fp,"[DLT]\n");
        }
		
	}
	else if (step==-2)
	{
		_chdir(this->charCurrDirectory);
        strcpy(strFileName,REPORT_DIR);
	    strcat(strFileName,"SMART_");
		strcat(strFileName,LOGFILE_ACCURACY_FLOATING);

		fp = fopen(strFileName,"wt");
		if (fp!= NULL)
        {
		    fprintf(fp,"[RESIDUAL_ERRORS]\n");
		    fprintf(fp,"TestPoints: %d\n",o_floatingObj.numReconstructedFrames);
	    
		    fprintf(fp,"[SMART]\n");
        }

	}
	else if (step==0)
	{
		
		_chdir(this->charCurrDirectory);
        strcpy(strFileName,REPORT_DIR);
	    strcat(strFileName,"BUNDLE_");
		strcat(strFileName,LOGFILE_ACCURACY_FLOATING);

		fp = fopen(strFileName,"wt");
        if (fp!= NULL)
        {
		    fprintf(fp,"[RESIDUAL_ERRORS]\n");
		    fprintf(fp,"CalibrationPoints: %d\n",o_floatingObj.numExtractedFrames);
		    fprintf(fp,"TestPoints: %d\n",o_floatingObj.numReconstructedFrames);
		    fprintf(fp,"[BUNDLE]\n");
		    fprintf(fp,"Bundle step: %d\n",step);
        }
		
	}
	else if (step>0)
	{
		_chdir(this->charCurrDirectory);
        strcpy(strFileName,REPORT_DIR);
		strcat(strFileName,"BUNDLE_");
		strcat(strFileName,LOGFILE_ACCURACY_FLOATING);

		fp = fopen(strFileName,"r+t");
		if (fp!= NULL)
        {
            fseek( fp, 0L, SEEK_END);

			fprintf(fp,"\n\n");
			fprintf(fp,"-----------------------------------------------------\n");
		    fprintf(fp,"-----------------------------------------------------\n");
		    fprintf(fp,"Bundle step: %d\n",step);
        }
		
	}

	if (fp!= NULL)
    {
        //2D error
		fprintf(fp,"*****************************************************\n");
        fprintf(fp,"2D error\n");
	    for (itv0=0;itv0<o_calibration_data.cameraStruct.n_Cameras;itv0++)
	    {
		    fprintf(fp,"TV: %d\n",itv0);
		    if (o_calibration_data.accuracy.MEAN_2DResidualError[itv0]>0)
		    {	
			    fprintf(fp,"2D_MEAN: %5.10lf +- STD: %5.10lf 2D_MAXE: %5.10lf 2D_MINE: %5.10lf\n",
					    o_calibration_data.accuracy.MEAN_2DResidualError[itv0],
					    o_calibration_data.accuracy.STD_2DResidualError[itv0],
					    o_calibration_data.accuracy.MAX_2DResidualError[itv0],
					    o_calibration_data.accuracy.MIN_2DResidualError[itv0]);	
		    }
	    }

	    //Intersection error
	    fprintf(fp,"*****************************************************\n");
        fprintf(fp,"3D intersection error\n");
	    for (itv0=0;itv0<o_calibration_data.cameraStruct.n_Cameras-1;itv0++)
	    {
		    for (itv1=itv0+1;itv1<o_calibration_data.cameraStruct.n_Cameras;itv1++)
		    {
			    if (o_calibration_data.accuracy.MEAN_3DIntersectionError[itv0][itv1]>0)
			    {
				    fprintf(fp,"TVpair: %d-%d\n",itv0,itv1);
                    fprintf(fp,"Mean: %5.8lf Std: %5.8lf Max: %5.8lf Min: %5.8lf\n",
                        o_calibration_data.accuracy.MEAN_3DIntersectionError[itv0][itv1],
                        o_calibration_data.accuracy.STD_3DIntersectionError[itv0][itv1],
                        o_calibration_data.accuracy.MAX_3DIntersectionError[itv0][itv1],
                        o_calibration_data.accuracy.MIN_3DIntersectionError[itv0][itv1]);
			    }    
		    }
	    }


	    //Registration error
	    fprintf(fp,"*****************************************************\n");
        fprintf(fp,"3D Registration error\n");
	    for (int ip0=0;ip0<MAX_REG_PAIR_TV;ip0++)
	    {
		    if (o_calibration_data.accuracy.count_3DRegistrationError[ip0]>0)
		    {
			    if (o_mathematics.ComputeIndexReg(ip0, itv0, itv1, itv2, itv3,o_calibration_data.cameraStruct.n_Cameras))
			    {

				    fprintf(fp,"TVpair: %d%d -- TVpair: %d%d\n",itv0,itv1,itv2,itv3);
                    fprintf(fp,"Mean: %5.8lf Std: %5.8lf Max: %5.8lf Min: %5.8lf\n",
                        o_calibration_data.accuracy.MEAN_3DRegistrationError[ip0],
					    o_calibration_data.accuracy.STD_3DRegistrationError[ip0],
                        o_calibration_data.accuracy.MAX_3DRegistrationError[ip0],
					    o_calibration_data.accuracy.MIN_3DRegistrationError[ip0]);
                    fprintf(fp,"X: Mean %5.8lf Std: %5.8lf\n",
                        o_calibration_data.accuracy.MEAN_3DRegistrationErrorX[ip0],
					    o_calibration_data.accuracy.STD_3DRegistrationErrorX[ip0]);
                    fprintf(fp,"Y: Mean %5.8lf Std: %5.8lf\n",
                        o_calibration_data.accuracy.MEAN_3DRegistrationErrorY[ip0],
					    o_calibration_data.accuracy.STD_3DRegistrationErrorY[ip0]);
			        fprintf(fp,"Z: Mean %5.8lf Std: %5.8lf\n",
                        o_calibration_data.accuracy.MEAN_3DRegistrationErrorZ[ip0],
					    o_calibration_data.accuracy.STD_3DRegistrationErrorZ[ip0]);
                    
                    /*
                    fprintf(fp,"X: Mean %5.8lf Std: %5.8lf Max: %5.8lf Min: %5.8lf\n",
                        o_calibration_data.accuracy.MEAN_3DRegistrationErrorX[ip0],
					    o_calibration_data.accuracy.STD_3DRegistrationErrorX[ip0],
			    	    o_calibration_data.accuracy.MAX_3DRegistrationErrorX[ip0],
					    o_calibration_data.accuracy.MIN_3DRegistrationErrorX[ip0]);
			        fprintf(fp,"Y: Mean %5.8lf Std: %5.8lf Max: %5.8lf Min: %5.8lf\n",
                        o_calibration_data.accuracy.MEAN_3DRegistrationErrorY[ip0],
					    o_calibration_data.accuracy.STD_3DRegistrationErrorY[ip0],
			    	    o_calibration_data.accuracy.MAX_3DRegistrationErrorY[ip0],
					    o_calibration_data.accuracy.MIN_3DRegistrationErrorY[ip0]);
			        fprintf(fp,"Z: Mean %5.8lf Std: %5.8lf Max: %5.8lf Min: %5.8lf\n",
                        o_calibration_data.accuracy.MEAN_3DRegistrationErrorZ[ip0],
					    o_calibration_data.accuracy.STD_3DRegistrationErrorZ[ip0],
			    	    o_calibration_data.accuracy.MAX_3DRegistrationErrorZ[ip0],
					    o_calibration_data.accuracy.MIN_3DRegistrationErrorZ[ip0]); 
                    */
			    }
		    }
	    }
        fclose(fp);
    }
}

void Calibration::Report_PrintTrackedAxes_2DCoordinates()
{
	FILE *fp=NULL;
	char strFileName[MAX_CHAR];

	//LOGFILE_AXES_2DTRACKEDCOORDINATES
	_chdir(this->charCurrDirectory);
    strcpy(strFileName,REPORT_DIR);
	strcat(strFileName,LOGFILE_AXES_2DTRACKEDCOORDINATES);

	//Open file
	fp = fopen(strFileName,"wt");

	//Check if it is open
	if (fp!=NULL)
	{
		
        for (int itv=0;itv<o_calibration_data.cameraStruct.n_Cameras;itv++)
		{
            fprintf(fp,"TV #%d\n",itv);

			for (int im=0;im<NUM_MARKERS_AXESOBJ;im++)
			{
				fprintf(fp,"X: %lf Y:%lf Mean_X: %lf Std_X: %lf Max_X: %lf Min_X: %lf Mean_Y: %lf Std_Y: %lf Max_Y: %lf Min_Y: %lf\n",
                    o_axesObj.m_points2D[itv][im].X,o_axesObj.m_points2D[itv][im].Y,
                    o_calibration_data.accuracy.MEAN_2DPointError_Axis_X[itv][im],
                    o_calibration_data.accuracy.STD_2DPointError_Axis_X[itv][im],
                    o_calibration_data.accuracy.MAX_2DPointError_Axis_X[itv][im],
                    o_calibration_data.accuracy.MIN_2DPointError_Axis_X[itv][im],
                    o_calibration_data.accuracy.MEAN_2DPointError_Axis_Y[itv][im],
                    o_calibration_data.accuracy.STD_2DPointError_Axis_Y[itv][im],
                    o_calibration_data.accuracy.MAX_2DPointError_Axis_Y[itv][im],
                    o_calibration_data.accuracy.MIN_2DPointError_Axis_Y[itv][im]);
			}
		}

		//Close file
		fclose(fp);
	}
	else
	{


	}
}

void Calibration::Report_PrintVariance_DLT(int rows, int cols, int itv, double rcondNumber, double *solutionVector, double **covarianceMatrix)
{
	FILE *fp=NULL;
	char strFileName[MAX_CHAR];
	int i,j;

	//
	_chdir(this->charCurrDirectory);
    strcpy(strFileName,REPORT_DIR);
	strcat(strFileName,LOGFILE_VARIANCE_DLT);
	
	//Open file
	if (itv==0)
		fp = fopen(strFileName,"wt");
	else
	{
		fp = fopen(strFileName,"r+t");
		fseek( fp, 0L, SEEK_END);
	}

	if (fp!=NULL)
	{
		fprintf(fp,"[TV]: %d\n",itv);
		fprintf(fp,"Reciprocal condition number: %e\n",rcondNumber);
		
		fprintf(fp,"CovarianceMatrix\n");
		fprintf(fp,"-----------------------\n");
		
		for (i=0;i<rows;i++)
		{

			for (j=0;j<cols;j++)
			{
				fprintf(fp,"%8.12lf ", covarianceMatrix[i][j]);
			}
			fprintf(fp,"\n");
		}
		
		fprintf(fp,"-----------------------\n");
		fprintf(fp,"Variance Factor - Percentage values\n");
		fprintf(fp,"-----------------------\n");
		
		for (i=0;i<rows;i++)
		{

			for (j=0;j<cols;j++)
			{
				fprintf(fp,"%8.12lf ", fabs(( 100.0 / solutionVector[j])) * sqrt(fabs(covarianceMatrix[i][j]))*o_report.deviationResidual[itv]);
			}
			fprintf(fp,"\n");
		}
		
		fprintf(fp,"-----------------------\n");
		//Correlation
		fprintf(fp,"Correlation\n");
		fprintf(fp,"-----------------------\n");
			
		for (i=0;i<rows-1;i++)
		{

			for (j=i+1;j<rows;j++)
			{
				double correlation = covarianceMatrix[i][j]/sqrt(covarianceMatrix[i][i]*covarianceMatrix[j][j]);
				if (correlation > MIN_CORRELATION)
				{
					
						fprintf(fp,"High correlation %e between parameters %c%c%c and %c%c%c\n",
							correlation,
							o_report.string_dltparameters[i][0],o_report.string_dltparameters[i][1],o_report.string_dltparameters[i][2],
							o_report.string_dltparameters[j][0],o_report.string_dltparameters[j][1],o_report.string_dltparameters[j][2]);
				}
			}
		}

		fprintf(fp,"-----------------------\n");
			
		//Close file
		fclose(fp);
	}
	
}


void Calibration::Report_PrintVariance_BUNDLE(int rows, int cols, double rcondNumber, double *solutionVector , double **UUMatrix, int step)
{
	int i,j,k;
	FILE *fp=NULL;
	char strFileName[MAX_CHAR];
	int h,jump, cov_ok=1;
	_CAMERA_DATA *cameraData;

	Mathematics::matrix *normalMatrix = NULL;
	Mathematics::matrix *covarianceMatrix = NULL;

    _chdir(this->charCurrDirectory);
    strcpy(strFileName,REPORT_DIR);
	strcat(strFileName,LOGFILE_VARIANCE_BUNDLE);

		
	if (step<0)
	{
		fp = fopen(strFileName,"wt");
		fprintf(fp,"[VARIANCE_ANALYSIS]\n");
	}
	else if (step>=0)
	{
		normalMatrix		= o_mathematics.mmake(cols,cols);
	    covarianceMatrix	= o_mathematics.mmake(cols,cols);

	    
	    //Compute normal matrix
	    for (i=0;i<cols;i++)
 	    {
 		    for (j=0;j<cols;j++)
 		    {
 			    normalMatrix->mat[i][j] = 0.0;
 
 			    for (k=0;k<rows;k++)
 			    {
 				    normalMatrix->mat[i][j] += UUMatrix[k][i] * UUMatrix[k][j];
 			    }
 		    }	
 	    }
	    
	    //Compute covariance matrix
 	    o_mathematics.Pinv(cols, cols, normalMatrix->mat, covarianceMatrix->mat, rcondNumber);
 
        
        fp = fopen(strFileName,"r+t");
		fseek( fp, 0L, SEEK_END);

		fprintf(fp,"**************************\n");
		fprintf(fp,"**************************\n");
		fprintf(fp,"Iteration Step %d\n",step );
		fprintf(fp,"**************************\n");

		fprintf(fp,"Reciprocal condition number: %e\n",rcondNumber);
		
			
		jump = 0;

		for (int itv=0;itv<o_calibration_data.cameraStruct.n_Cameras;itv++)
		{
			
			cov_ok = 1;
			cameraData = &o_calibration_data.cameraData[itv];

			fprintf(fp,"[TV]: %d\n",itv );
			
			fprintf(fp,"CovarianceMatrix\n");
			fprintf(fp,"-----------------------\n");
			
			for (int i=0;i<cols;i++)
			{

				for (int j=0;j<cols;j++)
				{
					fprintf(fp,"%8.12lf ", covarianceMatrix->mat[i][j]);
				}
				fprintf(fp,"\n");
			}

			fprintf(fp,"-----------------------\n");
			fprintf(fp,"Variance Factors - Percentage values\n");
			fprintf(fp,"-----------------------\n");
			
			//position
			fprintf(fp,"Location:  %e %e %e\n", fabs(( 100.0 / (cameraData->T.X-solutionVector[jump + 0]) )) * sqrt(covarianceMatrix->mat[jump + 0][jump + 0]) , fabs(( 100.0 / (cameraData->T.Y-solutionVector[jump + 1]) )) * 	sqrt(covarianceMatrix->mat[jump + 1][jump + 1]) , fabs( 100.0 / (cameraData->T.Z-solutionVector[jump + 2]) ) *  sqrt(covarianceMatrix->mat[jump + 2][jump + 2]) );
			//Orientation
			fprintf(fp,"Orientation:  %e %e %e\n",fabs(( 100.0 / (cameraData->omega-solutionVector[jump + 3]) )) *  sqrt(covarianceMatrix->mat[jump + 3][jump + 3]) ,fabs(( 100.0 / (cameraData->fi-solutionVector[jump + 4]) )) *  sqrt(covarianceMatrix->mat[jump + 4][jump + 4]) , fabs( 100.0 / (cameraData->kappa-solutionVector[jump + 5]) ) *  sqrt(covarianceMatrix->mat[jump + 5][jump + 5]) );
			//Focals
			fprintf(fp,"Focal lengths:  %e %e\n", fabs(( 100.0 / (cameraData->F.X-solutionVector[jump + 6]) )) *  sqrt(covarianceMatrix->mat[jump + 6][jump + 6]) , fabs(( 100.0 / (cameraData->F.Y-solutionVector[jump + 7]) )) *  sqrt(covarianceMatrix->mat[jump + 7][jump + 7]) );
			//Principal point:
			fprintf(fp,"Principal point:  %e %e\n",fabs(( 100.0 / (cameraData->C.X-solutionVector[jump + 8]) )) *  sqrt(covarianceMatrix->mat[jump + 8][jump + 8]), fabs(( 100.0 / (cameraData->C.Y-solutionVector[jump + 9]) )) *  sqrt(covarianceMatrix->mat[jump + 9][jump + 9]) );
		
			if (o_calibration_data.cameraData[itv].NumDistPar>0)
			{
				h = 0;
				if (o_calibration_data.cameraData[itv].IndexDistpar[0])
				{	//k1:
					fprintf(fp,"Radial Distortion k1:  %e\n",  fabs(( 100.0 / (cameraData->k1-solutionVector[jump + NUMGEOMPARAMETERS + h]) )) *  sqrt(covarianceMatrix->mat[jump + NUMGEOMPARAMETERS + h][jump + NUMGEOMPARAMETERS + h]) );
					h++;
				}
				if (o_calibration_data.cameraData[itv].IndexDistpar[1])
				{	//k2:
					fprintf(fp,"Radial Distortion k2:  %e\n", fabs(( 100.0 / (cameraData->k2-solutionVector[jump + NUMGEOMPARAMETERS + h]) )) * sqrt(covarianceMatrix->mat[jump + NUMGEOMPARAMETERS + h][jump + NUMGEOMPARAMETERS + h]) );
					h++;
				}
				if (o_calibration_data.cameraData[itv].IndexDistpar[2])
				{	//k3:
					fprintf(fp,"Radial Distortion k3:  %e\n", fabs(( 100.0 / (cameraData->k3-solutionVector[jump + NUMGEOMPARAMETERS + h]) )) * sqrt(covarianceMatrix->mat[jump + NUMGEOMPARAMETERS + h][jump + NUMGEOMPARAMETERS + h]) );
					h++;
				}
				if (o_calibration_data.cameraData[itv].IndexDistpar[3])
				{	//p1:
					fprintf(fp,"Tangential Distortion p1:  %e\n",fabs(( 100.0 / (cameraData->p1-solutionVector[jump + NUMGEOMPARAMETERS + h]) )) *  sqrt(covarianceMatrix->mat[jump + NUMGEOMPARAMETERS + h][jump + NUMGEOMPARAMETERS + h]) );
					h++;
				}
				if (o_calibration_data.cameraData[itv].IndexDistpar[4])
				{	//p2:
					fprintf(fp,"Tangential Distortion p2:  %e\n",( 100.0 / (cameraData->p2-solutionVector[jump + NUMGEOMPARAMETERS + h]) ) *  sqrt(covarianceMatrix->mat[jump + NUMGEOMPARAMETERS + h][jump + NUMGEOMPARAMETERS + h]) );
					h++;
				}
			}
		
			fprintf(fp,"-----------------------\n");
			fprintf(fp,"Correlation\n");
			fprintf(fp,"-----------------------\n");
			

			for (int h=jump;h<jump + NUMGEOMPARAMETERS+o_calibration_data.cameraData[itv].NumDistPar-1;h++)
			{
				for (int i=h+1;i<jump + NUMGEOMPARAMETERS+o_calibration_data.cameraData[itv].NumDistPar;i++)
				{
					double correlation = covarianceMatrix->mat[h][i]/sqrt(covarianceMatrix->mat[h][h]*covarianceMatrix->mat[i][i]);
				
					if (correlation > MIN_CORRELATION)
					{
						
						fprintf(fp,"High correlation %e between parameters %c%c and %c%c\n",
						    correlation,
							o_report.string_parameters[h-jump][0],o_report.string_parameters[h-jump][1],
							o_report.string_parameters[i-jump][0],o_report.string_parameters[i-jump][1]);
						cov_ok=0;
					}
				}
			}
			if (cov_ok)
				fprintf(fp,"No significant correlation among parameters\n");
			fprintf(fp,"-----------------------\n");
		
			//INCREASE INDEX
			jump += (NUMGEOMPARAMETERS+o_calibration_data.cameraData[itv].NumDistPar);
		}

		
	}

	if (fp!=NULL)
		fclose(fp);

	//Free memory
	o_mathematics.mfree(normalMatrix);
	o_mathematics.mfree(covarianceMatrix);


}

void Calibration::Report_PrintRobustExtract(int step)
{
	FILE *fp = NULL;
	char strFileName[MAX_CHAR];
	int isfr;
	
	//3D data
	if (step==-1)	//DLT
	{
		_chdir(this->charCurrDirectory);
        strcpy(strFileName,REPORT_DIR);
		strcat(strFileName,"DLT_");
		strcat(strFileName,LOGFILE_ROBUST_EXTRACT_3DPOINTS);

	}
	else			//BUNDLE
	{
		_chdir(this->charCurrDirectory);
        strcpy(strFileName,REPORT_DIR);
	    strcat(strFileName,"BUNDLE_");
		strcat(strFileName,LOGFILE_ROBUST_EXTRACT_3DPOINTS);
	}

	
	//Open file
	fp = fopen(strFileName,"wt");

	//Check if it is open
	if (fp!=NULL)
	{

	
		for (int ifr=0;ifr<o_floatingObj.numExtractedFrames;ifr++)
		{
			fprintf(fp,"%lf %lf %lf\n", 
				o_floatingObj.data3D->mat[ifr][0],
				o_floatingObj.data3D->mat[ifr][1],
				o_floatingObj.data3D->mat[ifr][2]);

		}

		//File close
		fclose(fp);
	}

	//2D data
	if (step==-1)	//DLT
	{
		_chdir(this->charCurrDirectory);
        strcpy(strFileName,REPORT_DIR);
		strcat(strFileName,"DLT_");
		strcat(strFileName,LOGFILE_ROBUST_EXTRACT_2DPOINTS);

	}
	else			//BUNDLE
	{
		_chdir(this->charCurrDirectory);
        strcpy(strFileName,REPORT_DIR);
	    strcat(strFileName,"BUNDLE_");
		strcat(strFileName,LOGFILE_ROBUST_EXTRACT_2DPOINTS);
	}

	//Open file
	fp = fopen(strFileName,"wt");

	//Check if it is open
	if (fp!=NULL)
	{

	
		for (int ifr=0;ifr<o_floatingObj.numExtractedFrames;ifr++)
		{
			isfr = o_floatingObj.indexData3D->mat[ifr];

			for (int im=0;im<o_calibration_data.cameraStruct.num_floating_points;im++)
			{

				for (int itv=0;itv<o_calibration_data.cameraStruct.n_Cameras;itv++)			
				{
						fprintf(fp,"%lf %lf ", 
							o_floatingObj.floatingFrame[isfr].points2D[itv][im].X,
							o_floatingObj.floatingFrame[isfr].points2D[itv][im].Y);
				}
				fprintf(fp,"\n");
			}

		}

		//File close
		fclose(fp);
	}

}

void Calibration::Report_PrintReconstructedMarkers(int step)
{
	FILE *fp = NULL;
	char strFileName[MAX_CHAR];

	if (step==-1)	//DLT
	{
		_chdir(this->charCurrDirectory);
        strcpy(strFileName,REPORT_DIR);
		strcat(strFileName,"DLT_");
		strcat(strFileName,LOGFILE_RECONSTRUCT_3DPOINTS);

	}
	else			//BUNDLE
	{
		_chdir(this->charCurrDirectory);
        strcpy(strFileName,REPORT_DIR);
		strcat(strFileName,"BUNDLE_");
		strcat(strFileName,LOGFILE_RECONSTRUCT_3DPOINTS);
	}

	//Open file
	fp = fopen(strFileName,"wt");

	//Check if it is open
	if (fp!=NULL)
	{

		for (int ifr=0;ifr<o_floatingObj.numFrames;ifr++)
		{
			if (o_floatingObj.floatingFrame[ifr].b_Reconstructed == TRUE)
			{
				
				for (int imr=0;imr<o_calibration_data.cameraStruct.num_floating_points;imr++)
				{
					_VECT3D point3D = o_floatingObj.floatingFrame[ifr].points3D[imr];

					fprintf(fp,"%d %lf %lf %lf\n",
						ifr,
						point3D.X,
						point3D.Y,
						point3D.Z);
				}
			}
		}

		//File close
		fclose(fp);
	}
}


void Calibration::Report_PrintReconstructedMotionSequence()
{
	FILE *fp = NULL;
	char strFileName[MAX_CHAR];

	_chdir(this->charCurrDirectory);
    strcpy(strFileName,REPORT_DIR);
	strcat(strFileName,LOGFILE_MOTIONSEQUENCE_3DPOINTS);

	//Open file
	fp = fopen(strFileName,"wt");

	//Check if it is open
	if (fp!=NULL)
	{

		for (int ifr=0;ifr<this->o_motionSequenceObj.numReconstructedFrames;ifr++)
		{
			if (o_motionSequenceObj.motionSequenceFrame[ifr].b_Reconstructed == TRUE)
			{
				
				for (int imr=0;imr<o_motionSequenceObj.motionSequenceFrame[ifr].nMarkers[0];imr++)
				{
					_VECT3D point3D = o_motionSequenceObj.motionSequenceFrame[ifr].points3D[imr];

					fprintf(fp,"%d %lf %lf %lf\n",
						ifr,
						point3D.X,
						point3D.Y,
						point3D.Z);
				}
			}
		}

		//File close
		fclose(fp);
	}
}


void Calibration::Report_PrintJacobianMatrix_BUNDLE(int rows, int cols, double **jacobianMatrix)
{

	FILE *fp = NULL;


	char strFileName[MAX_CHAR];

	_chdir(this->charCurrDirectory);
    strcpy(strFileName,REPORT_DIR);
	strcat(strFileName,"BUNDLE_");
	strcat(strFileName,LOGFILE_JACOBIANMATRIX);
	

	
    //Open file
	fp = fopen(strFileName,"wt");

	//Check if it is open
	if (fp!=NULL)
	{

		for (int irows=0;irows<rows;irows++)
		{	for (int icols=0;icols<cols;icols++)	
			{		fprintf(fp,"%lf ",
						jacobianMatrix[irows][icols]);
									
			}
			fprintf(fp,"\n");
		}

		//File close
		fclose(fp);
	}	
	
}

	

/////////////////////////////////////////
//////DEBUG					/////////
/////////////////////////////////////////
/////////////////////////////////////////
//Debug initialization
//DEL void Calibration::Debug_OpenReportFiles()
//DEL {
//DEL 
//DEL #ifdef DEBUG_CAL
//DEL 
//DEL 	char name2D[MAX_CHAR];
//DEL 	char _name2D[MAX_CHAR];
//DEL 
//DEL 	if (DBfp==NULL)
//DEL 		DBfp		= fopen(LOGFILE_CALIBRATION_FLOATING,"wt");
//DEL 
//DEL 	if (DBfp_axes==NULL)
//DEL 		DBfp_axes	= fopen(LOGFILE_CALIBRATION_AXES,"wt");
//DEL 
//DEL 		
//DEL 	//if (P2Dfp==NULL)
//DEL 	//	P2Dfp = fopen(REPORT_2DRESIDUALS,"wt");
//DEL 
//DEL 	for (int i=0;i<MAX_N_TV;i++)
//DEL 	{
//DEL 		sprintf(name2D,"TV_%d_",i);
//DEL 		strcat(name2D,REPORT_2DRESIDUALS);
//DEL 		
//DEL 		if (P2TVfp[i]==NULL)
//DEL 			P2TVfp[i] = fopen(name2D,"wt");
//DEL 
//DEL 		sprintf(_name2D,"TV_%d_",i);
//DEL 		strcat(_name2D,REPORT_ORIGINAL2DDATA);
//DEL 		if (OrigP2TVfp[i]==NULL)
//DEL 			OrigP2TVfp[i] = fopen(_name2D,"wt");
//DEL 	}
//DEL 
//DEL #endif
//DEL 
//DEL #ifdef DEBUG_TRACKAXESOBJ
//DEL 	if (Co2DAxesfp == NULL)
//DEL 		Co2DAxesfp = fopen(LOGFILE_AXES_2DTRACKEDCOORDINATES,"wt");
//DEL #endif
//DEL 
//DEL 
//DEL 
//DEL #ifdef DEBUG_VARIANCE
//DEL 	
//DEL 	if (VAfp_dlt==NULL)
//DEL 		VAfp_dlt = fopen(LOGFILE_VARIANCE_DLT,"wt");
//DEL 
//DEL 	if (VAfp_bundle==NULL)
//DEL 		VAfp_bundle = fopen(LOGFILE_VARIANCE_BUNDLE,"wt");
//DEL 
//DEL #endif
//DEL 
//DEL 
//DEL }

//Debug close
//DEL void Calibration::Debug_CloseReportFiles()
//DEL {
//DEL #ifdef DEBUG_CAL
//DEL 	if (DBfp!=NULL)
//DEL 	{	fclose(DBfp);
//DEL 		DBfp = NULL;
//DEL 	}
//DEL 
//DEL 	if (DBfp_axes!=NULL)
//DEL 	{	fclose(DBfp_axes);
//DEL 		DBfp_axes = NULL;
//DEL 	}
//DEL 
//DEL 	for (int i=0;i<MAX_N_TV;i++)
//DEL 	{
//DEL 		if (P2TVfp[i]!=NULL)
//DEL 		{
//DEL 			fclose(P2TVfp[i]);
//DEL 			P2TVfp[i] = NULL;
//DEL 		}
//DEL 
//DEL 		if (OrigP2TVfp[i]!=NULL)
//DEL 		{
//DEL 			fclose(OrigP2TVfp[i]);
//DEL 			OrigP2TVfp[i] = NULL;
//DEL 		}
//DEL 	}
//DEL 
//DEL #endif
//DEL 
//DEL #ifdef DEBUG_TRACKAXESOBJ
//DEL 	if (Co2DAxesfp != NULL)
//DEL 	{
//DEL 		fclose(Co2DAxesfp);
//DEL 		Co2DAxesfp = NULL;
//DEL 	}
//DEL #endif
//DEL 
//DEL 
//DEL #ifdef DEBUG_VARIANCE
//DEL 	if (VAfp_dlt!=NULL)
//DEL 	{	fclose(VAfp_dlt);
//DEL 		VAfp_dlt = NULL;
//DEL 	}
//DEL 	
//DEL 	if (VAfp_bundle!=NULL)
//DEL 	{	fclose(VAfp_bundle);
//DEL 		VAfp_bundle = NULL;
//DEL 	}
//DEL #endif
//DEL 
//DEL }


//DEL void Calibration::Debug_PrintOriginal2D()
//DEL {
//DEL #ifdef DEBUG_TRACKAXESOBJ_OFF
//DEL 
//DEL 	for (int itv=0;itv<o_calibration_data.cameraStruct.n_Cameras;itv++)
//DEL 	{
//DEL 		
//DEL 		for (int ifr=0;ifr<o_floatingObj.numFrames;ifr++)
//DEL 		{
//DEL 			for (int im=0;im<o_floatingObj.floatingFrame[ifr].nMarkers[itv];im++)
//DEL 			{		
//DEL 				fprintf(OrigP2TVfp[itv],"%lf %lf\n",
//DEL 				o_floatingObj.floatingFrame[ifr].points2D[itv][im].X,
//DEL 				o_floatingObj.floatingFrame[ifr].points2D[itv][im].Y);			
//DEL 			}
//DEL 		}
//DEL 	}
//DEL #endif
//DEL }

int Calibration::Read_CalibData(const char *strCalibFilename)
{
	int codeError=0;
	char strCalibPathName[MAX_CHAR];
	char strCalibType[10];

	strcpy(strCalibPathName,strCalibFilename);
	
	FILE *fp=NULL;
	
	fp = fopen(strCalibPathName,"rt");
	if (fp!=NULL)
	{
		//HEADER
		//[VIMS_CALIBRATION_DATA]
		//Creation_Date: 05/30/05
		fscanf(fp,"%*s");
		fscanf(fp,"%*s%*s%*s%*s");
		
		//Calib type
		//[SYSTEM_TYPE]
		//VIMS
		fscanf(fp,"%*s");
		fscanf(fp,"%s",strCalibType);

		o_calibration_data.cameraStruct.calibType=SINGLEPON_CAL;

		//Algorithm type
		//[METHOD]: BUNDLE
		fscanf(fp,"%*s");
		fscanf(fp,"%s",o_calibration_data.cameraStruct.strMethodType);
		
		//[CALIBRATION_PARAMETERS]
		fscanf(fp,"%*s");
		//NumberOfCameras
		fscanf(fp,"%*s%d",&o_calibration_data.cameraStruct.n_Cameras);

		//Set the number of camera couples
		if (o_calibration_data.cameraStruct.n_Cameras>2)
			o_calibration_data.cameraStruct.NumberOfCouples = o_mathematics.Factorial(o_calibration_data.cameraStruct.n_Cameras)/(o_mathematics.Factorial(2)*o_mathematics.Factorial(o_calibration_data.cameraStruct.n_Cameras-2));
		else
			o_calibration_data.cameraStruct.NumberOfCouples = 1;

		//read parameters
		for (int itv=0;itv<o_calibration_data.cameraStruct.n_Cameras;itv++)
		{
			//CAMERA: itv
			fscanf(fp,"%*s%*d");
			//Location
			fscanf(fp,"%*s");
			//Values
			fscanf(fp,"%lf%lf%lf",&o_calibration_data.cameraData[itv].T.X,&o_calibration_data.cameraData[itv].T.Y,&o_calibration_data.cameraData[itv].T.Z);

			//RotationMatrix
			fscanf(fp,"%*s");
			//Values
			for (int a=0;a<3;a++)
			{
				fscanf(fp,"%lf%lf%lf",&o_calibration_data.cameraData[itv].R[a][0],&o_calibration_data.cameraData[itv].R[a][1],&o_calibration_data.cameraData[itv].R[a][2]);
			}
			
			//RotationAngles
			fscanf(fp,"%*s");
			//Values
			fscanf(fp,"%lf%lf%lf",&o_calibration_data.cameraData[itv].omega,&o_calibration_data.cameraData[itv].fi,&o_calibration_data.cameraData[itv].kappa);

			//Focals
			fscanf(fp,"%*s");
			//Values
			fscanf(fp,"%lf%lf",&o_calibration_data.cameraData[itv].F.X,&o_calibration_data.cameraData[itv].F.Y);

			//PrincipalPoint
			fscanf(fp,"%*s");
			//Values
			fscanf(fp,"%lf%lf%lf",&o_calibration_data.cameraData[itv].C.X,&o_calibration_data.cameraData[itv].C.Y);

			//DistortionParameters
			fscanf(fp,"%*s");
			//Values
			fscanf(fp,"%lf%lf%lf%lf%lf",
				&o_calibration_data.cameraData[itv].k1,
				&o_calibration_data.cameraData[itv].k2,
				&o_calibration_data.cameraData[itv].k3,
				&o_calibration_data.cameraData[itv].p1,
				&o_calibration_data.cameraData[itv].p2);

		}

		//Calibration volume
		//[CALIBRATIO_VOLUME_SIZE]
		fscanf(fp,"%*s");
		//Values
		fscanf(fp,"%*s%lf%*s%lf%*s%lf%*s%lf%*s%lf%*s%lf",
			&o_calibration_data.calibrationVolume.minX,
			&o_calibration_data.calibrationVolume.maxX,
			&o_calibration_data.calibrationVolume.minY,
			&o_calibration_data.calibrationVolume.maxY,
			&o_calibration_data.calibrationVolume.minZ,
			&o_calibration_data.calibrationVolume.maxZ);
		

//Insert points
//[CALIBRATION_INSERT_TIP_POINTS]
//NumberofInsertPoints: 1
//X Y Z
		fscanf(fp,"%*s");
		fscanf(fp,"%*s%d",&numInsertPoints);
		for (int i=0;i<numInsertPoints;i++)
        {     
            fscanf(fp,"%lf%lf%lf",&o_tip[i].insertPoint.X,&o_tip[i].insertPoint.Y,&o_tip[i].insertPoint.Z);
		    fscanf(fp,"%lf%lf",&o_tip[i].markerDistance[0],&o_tip[i].markerDistance[1]);
		    fscanf(fp,"%lf%lf%lf",&o_tip[i].tipDirection.X,&o_tip[i].tipDirection.Y,&o_tip[i].tipDirection.Z);
		
        }
		fclose(fp);
	}
	
	
	return codeError;
}

void Calibration::Setup_SensorSize(double sx,double sy)
{
    for (int itv=0;itv<MAX_N_TV;itv++)
    {
        o_calibration_data.cameraData[itv].DIM.X = sx;
        o_calibration_data.cameraData[itv].DIM.Y = sy;
    }
}


void Calibration::Setup_Data2Ground()
{

    //AXES
    if (o_groundObj.modality==MODALITY_AXES)
    {
        o_groundObj.numMarkers = o_axesObj.numMarkers;
        for (int i=0;i< o_axesObj.numMarkers ; i++)
        {
            o_groundObj.points3D[i].X = o_axesObj.points3D[i].X;
            o_groundObj.points3D[i].Y = o_axesObj.points3D[i].Y;
            o_groundObj.points3D[i].Z = o_axesObj.points3D[i].Z;
            
            for (int j=0;j<o_calibration_data.cameraStruct.n_Cameras;j++)
            {
                o_groundObj.points2D[j][i].X = o_axesObj.m_points2D[j][i].X;
                o_groundObj.points2D[j][i].Y = o_axesObj.m_points2D[j][i].Y;
            }
        }
    }

    //PLANES
    if (o_groundObj.modality==MODALITY_PLANES)
    {
        o_groundObj.numMarkers = o_planesObj.numMarkers;
		o_groundObj.numberOfGroundPointsInBundle = o_groundObj.numMarkers;
        for (int i=0;i< o_planesObj.numMarkers ; i++)
        {
            o_groundObj.points3D[i].X = o_planesObj.points3D[i].X;
            o_groundObj.points3D[i].Y = o_planesObj.points3D[i].Y;
            o_groundObj.points3D[i].Z = o_planesObj.points3D[i].Z;
            for (int j=0;j<o_calibration_data.cameraStruct.n_Cameras;j++)
            {
                o_groundObj.points2D[j][i].X = o_planesObj.points2D[j][i].X;
                o_groundObj.points2D[j][i].Y = o_planesObj.points2D[j][i].Y;
            }
        }
    }


	//VICON
    if (o_groundObj.modality==MODALITY_VICON)
    {
        o_groundObj.numMarkers = o_viconObj.numMarkers;
		o_groundObj.numberOfGroundPointsInBundle = o_groundObj.numMarkers;
        for (int i=0;i< o_viconObj.numMarkers ; i++)
        {
            o_groundObj.points3D[i].X = o_viconObj.points3D[i].X;
            o_groundObj.points3D[i].Y = o_viconObj.points3D[i].Y;
            o_groundObj.points3D[i].Z = o_viconObj.points3D[i].Z;
            
            for (int j=0;j<o_calibration_data.cameraStruct.n_Cameras;j++)
            {
                o_groundObj.points2D[j][i].X = o_viconObj.m_points2D[j][i].X;
                o_groundObj.points2D[j][i].Y = o_viconObj.m_points2D[j][i].Y;
            }
        }
    }

}

void Calibration::Setup_Build3DPlanes()
{
    short int k=0;
     
    if (o_planesObj.planeDirection==2) //Z
    {
        for (int ip=0;ip<o_planesObj.numPlanes;ip++)
        {
            
            for (int i1=0;i1<o_planesObj.nRows;i1++)
            {
                
                for (int i2=0;i2<o_planesObj.nColumns;i2++)
                {
                    o_planesObj.points3D[k].Z = o_planesObj.origin.Z + ip*o_planesObj.planeSpacing;
                    o_planesObj.points3D[k].Y = o_planesObj.origin.Y + i1*o_planesObj.pointSpacingH;
                    o_planesObj.points3D[k].X = o_planesObj.origin.X + i2*o_planesObj.pointSpacingV;
                    k++;                
                }
            }
        }
    }

    if (o_planesObj.planeDirection==1) //Y
    {
        for (int ip=0;ip<o_planesObj.numPlanes;ip++)
        {       
            for (int i1=0;i1<o_planesObj.nRows;i1++)
            {              
                for (int i2=0;i2<o_planesObj.nColumns;i2++)
                {
                    o_planesObj.points3D[k].Y = o_planesObj.origin.Y + ip*o_planesObj.planeSpacing;
                    o_planesObj.points3D[k].X = o_planesObj.origin.X + i1*o_planesObj.pointSpacingH;
                    o_planesObj.points3D[k].Y = o_planesObj.origin.Y + i2*o_planesObj.pointSpacingV;
                    k++;                
                }
            }
        }
    }

    if (o_planesObj.planeDirection==0) //X
    {
        for (int ip=0;ip<o_planesObj.numPlanes;ip++)
        {
            
            for (int i1=0;i1<o_planesObj.nRows;i1++)
            {
                
                for (int i2=0;i2<o_planesObj.nColumns;i2++)
                {
                    o_planesObj.points3D[k].X = o_planesObj.origin.X + ip*o_planesObj.planeSpacing;
                    o_planesObj.points3D[k].Y = o_planesObj.origin.Y + i1*o_planesObj.pointSpacingH;
                    o_planesObj.points3D[k].Z = o_planesObj.origin.Z + i2*o_planesObj.pointSpacingV;
                    k++;                
                }
            }
        }
    }

    o_planesObj.numMarkers = o_planesObj.numPlanes * o_planesObj.nRows * o_planesObj.nColumns;

}
