# Supplementary material for: Moving system with action sport cameras: 3D kinematics of the walking and running in a large volume
Source: PLoS One. 2019 Nov 12;14(11):e0224182. doi: 10.1371/journal.pone.0224182 (PMC6850531; doi:10.1371/journal.pone.0224182)
Supplement: S1 File — (ZIP) [file pone.0224182.s001.zip › S1_File/Calibration.h]

// alibration.h: interface for the Calibration class.
//
//////////////////////////////////////////////////////////////////////

#if !defined(AFX_ALIBRATION_H__5D45108B_22F1_43DB_9999_E092EC1AE992__INCLUDED_)
#define AFX_ALIBRATION_H__5D45108B_22F1_43DB_9999_E092EC1AE992__INCLUDED_

#if _MSC_VER > 1000
#pragma once
#endif // _MSC_VER > 1000

//For visual inspection
#define DIALOG_OUTPUT

//For debugging
//#define DEBUG_TRACKAXESOBJ

//#define DEBUG_BUNDLE
//#define DEBUG_CAL
//#define DEBUG_VARIANCE

#define INI_DIR								    "..\\SESSION\\INI\\"
#define REPORT_DIR								"..\\SESSION\\DEBUG\\"
#define CALIBDIR								"..\\SESSION\\CALIB\\"
#define INIFILE									"..\\SESSION\\INI\\calib.ini"
#define DEFAULTCAMERAPARAMETERFILE				"CameraParameters.txt"

#define LOGFILE_ACCURACY_FLOATING				"LogfileAccuracy_floatingObj.txt"
#define LOGFILE_ACCURACY_AXES					"LogfileAccuracy_axesObj.txt"

#define LOGFILE_VARIANCE_BUNDLE					"BUNDLE_VariancefileCalibration.txt"
#define LOGFILE_VARIANCE_DLT					"DLT_VariancefileCalibration.txt"

#define REPORT_2DRESIDUALS_AXES					"Report2D_axesObj.txt"
#define REPORT_2DRESIDUALS_FLOATING				"Report2D_floatingObj.txt"
#define REPORT_ORIGINAL2DDATA					"Original2D.txt"

#define LOGFILE_AXES_2DTRACKEDCOORDINATES		"Axes2DTrackedCoordinates.txt"

#define LOGFILE_ROBUST_EXTRACT_3DPOINTS			"Robust3DPoints.txt"
#define LOGFILE_ROBUST_EXTRACT_2DPOINTS			"Robust2DPoints.txt"	
#define LOGFILE_RECONSTRUCT_3DPOINTS			"Reconstruct3DPoints.txt"
#define LOGFILE_MOTIONSEQUENCE_3DPOINTS			"MotionSequence3DPoints.txt"


#define LOGFILE_JACOBIANMATRIX					"BUNDLE_JacobianMatrix.txt"

#define MAX_N_GROUND_POINTS             10000
#define MAX_N_MARKERS_PLANESOBJ         500
#define	MAX_N_MARKERS_AXESOBJ			20				 //Calibration
#define	NUM_MARKERS_AXESOBJ				9				 //Calibration
#define NUM_MARKERS_VICONOBJ            5                //Calibration
#define	NUM_MARKERS_FLOATINOBJ			42				 //Calibration
#define	MAX_N_LENGTHS_FLOATINOBJ		10				 //Calibration

#define FRAMES_FOR_DLTCALIB				2				 //Calibration: number of frames for dlt calibration
#define THRESHOLD_DIFF_ANGLES			2.5				 //Calibration: angles of the lines for tracking axes 2D points
#define THRESHOLD_HORIZONTAL			5.0				 //Calibration: distance in X direction for tracking axes 2D points
#define NUMGEOMPARAMETERS				10			     //Calibration: number of geometric parameters
#define NOT_USED						-1

#define FRAMES_FOR_TIPCALIB				30				 //Calibration: number of frames for dlt calibration

#define	PERC_GROW_CALIBRATION_VOLUME	1				 //Grows the calibration volume of 25% with respect axes object
#define NUMDLTPARAMETERS				11			     //DLT : number of dlt parameters
#define NUMDL5PTPARAMETERS				8

//#define THESHOLD_PROJERROR				10				 //max pixel projection error for 2Dpoint to be used in bundle ajustement
#define MIN_WEIGHT						1

#define	VOLUMESIDE_SUBDIVISION			5				 //Bundle : volume subdivision for robust extraction
#define MAX_NUMITERATIONINBUNDLE	    100				 //Calibration: maximum number of iteration in bundle calibration
#define	INIT_BUNDLE_WEIGHT				0.1			 //Bundle : weight for updating parameters 
#define MAX_N_FRAME_FOR_INSERTION_POINT 5				 //Insert point calibration

//Motion sequence reconstruction
#define	NUM_MARKERS_MOTIONSEQUENCEOBJ	50			 //Reconstruction


#define NO_DIRECTION                    -1
#define	PERC_VARIANCE					0.05			 //Bundle : 5% is the threshold of the variance of the estimated parameter 
#define MIN_CORRELATION					0.9

#define MODALITY_AXES                   0
#define MODALITY_PLANES                 1
#define MODALITY_FREE                   2
#define MODALITY_VICON                  3

#define DEFAULT_INTERSECTION_ERROR		25
#define DEFAULT_REGISTRATION_ERROR		25
#define DEFAULT_THRESHOLD_2DERROR		25

class Calibration  
{
public:
	
    //data structure
	struct _ERROR
	{
		int iCode;
        char strMessage[MAX_CHAR];
	};
    
    //Calibration points data structures
	struct _GROUND_POINTS
	{
        short int modality; //0 axes -- 1 planes -- 2 free
		short int numMarkers;
		short int numberOfGroundPointsInBundle		;			
        _VECT3D points3D[MAX_N_GROUND_POINTS];
        _VECT2D points2D[MAX_N_TV][MAX_N_GROUND_POINTS];
	};

	//Calibration points data structures of the vicon tool
	struct _VICONOBJ
	{
        short int modality; 
		short int numMarkers;
		short int nX,nY;
        _VECT3D points3D[MAX_N_GROUND_POINTS];
        _VECT2D points2D[MAX_N_TV][MAX_N_GROUND_POINTS];
		_VECT2D m_points2D[MAX_N_TV][MAX_N_GROUND_POINTS];
         short int index2D[MAX_N_TV][MAX_N_GROUND_POINTS];
		double AxesAlignmentTheshold;
		double RefDistances[6];
		double RefAngle;

	};

    struct _AXESOBJ
	{
		short int numMarkers;			
		short int nX,nY,nZ;
		_VECT3D points3D[MAX_N_MARKERS_AXESOBJ];
		_VECT2D m_points2D[MAX_N_TV][MAX_N_MARKERS_AXESOBJ];
		
		_VECT2D points2D[MAX_N_TV][MAX_N_MARKERS_AXESOBJ];
		short int index2D[MAX_N_TV][MAX_N_MARKERS_AXESOBJ];
		//For axis ordering
		int indexVect[NUM_MARKERS_AXESOBJ];

        double AxesAlignmentTheshold;
	};

    struct _PLANESOBJ
	{
		short int numMarkers;			
		short int numPlanes;
        double planeSpacing, pointSpacingH,pointSpacingV;
        short int planeDirection;
        short int nRows, nColumns;
        _VECT3D origin;
        _VECT2D points2D[MAX_N_TV][MAX_N_MARKERS_PLANESOBJ];
		_VECT3D points3D[MAX_N_MARKERS_PLANESOBJ];		
	};
	
	struct _FLOATINGFRAME
	{
		int nMarkers[MAX_N_TV];
		BOOL b_numMarkersOK[MAX_N_TV], b_Tracked, b_Reconstructed, b_RobustExtract ;
		_VECT2D points2D[MAX_N_TV][NUM_MARKERS_FLOATINOBJ];
		double  projError[MAX_N_TV][NUM_MARKERS_FLOATINOBJ];

	
		short int index2D[MAX_N_TV][NUM_MARKERS_FLOATINOBJ];
		_VECT3D points3D[NUM_MARKERS_FLOATINOBJ];
		double  intersectionError[NUM_MARKERS_FLOATINOBJ];
		long int boxIndex[NUM_MARKERS_FLOATINOBJ];		
	};

	struct _MOTIONSEQUENCEFRAME
	{
		int nMarkers[MAX_N_TV];
		BOOL b_numMarkersOK[MAX_N_TV], b_Reconstructed, b_Tracked;
		_VECT2D points2D[MAX_N_TV][NUM_MARKERS_MOTIONSEQUENCEOBJ];
		double  projError[MAX_N_TV][NUM_MARKERS_MOTIONSEQUENCEOBJ];

		short int index2D[MAX_N_TV][NUM_MARKERS_MOTIONSEQUENCEOBJ];
		_VECT3D points3D[NUM_MARKERS_MOTIONSEQUENCEOBJ];
		double  intersectionError[NUM_MARKERS_MOTIONSEQUENCEOBJ];	
		short int indexOriginalFrame;
	};

	struct _MOTIONSEQUENCEOBJ
	{
		int numFrames, usefulFrames;
		int numReconstructedFrames; 
		_MOTIONSEQUENCEFRAME *motionSequenceFrame;
		Mathematics::matrix		*data3D;
		Mathematics::intvector	*indexData3D;
	};

	struct _FLOATINGOBJ
	{
		int numFrames, usefulFrames;
		int numReconstructedFrames, numExtractedFrames;
		_FLOATINGFRAME *floatingFrame;
		//Data3D contains the 3D points extracted for bundle adjustment 
		// Their coordinates are updated each iteration
		//At the beginning this is a copy of the _FLOATINGFRAME::points3D extracted
		Mathematics::matrix		*data3D;
		Mathematics::intvector	*indexData3D;

        bool b_UseWand;
		bool b_UseAngle;
		double wandLength;
		int MultipleWandLength;
		double wandLengthSet[MAX_N_LENGTHS_FLOATINOBJ];
		double angle;
	};

	struct _CALIBRATION_ACCURACY
	{
		////////////////////
		//3D Point Error on Axes object
		double MEAN_3DPointError[3];
		double STD_3DPointError[3];
		double CoordPointError[NUM_MARKERS_AXESOBJ][3];
		
		//3D Intersection error
		double MEAN_3DIntersectionError[MAX_N_TV][MAX_N_TV];
		double STD_3DIntersectionError[MAX_N_TV][MAX_N_TV];
		int    count_3DIntersectionError[MAX_N_TV][MAX_N_TV];
		
		double MAX_3DIntersectionError[MAX_N_TV][MAX_N_TV];
		double MIN_3DIntersectionError[MAX_N_TV][MAX_N_TV];

		//3D Registration error
		double MEAN_3DRegistrationError[MAX_REG_PAIR_TV];
		double STD_3DRegistrationError[MAX_REG_PAIR_TV];
		int    count_3DRegistrationError[MAX_REG_PAIR_TV];
	
		double MEAN_3DRegistrationErrorX[MAX_REG_PAIR_TV];
		double STD_3DRegistrationErrorX[MAX_REG_PAIR_TV];
	    double MEAN_3DRegistrationErrorY[MAX_REG_PAIR_TV];
		double STD_3DRegistrationErrorY[MAX_REG_PAIR_TV];
	    double MEAN_3DRegistrationErrorZ[MAX_REG_PAIR_TV];
		double STD_3DRegistrationErrorZ[MAX_REG_PAIR_TV];
	
		double MAX_3DRegistrationError[MAX_REG_PAIR_TV];
		double MIN_3DRegistrationError[MAX_REG_PAIR_TV];

        //2D residual error
		double MEAN_2DResidualError[MAX_N_TV];
		double STD_2DResidualError[MAX_N_TV];
		double MAX_2DResidualError[MAX_N_TV];
		double MIN_2DResidualError[MAX_N_TV];

		double MEAN_2DResidualErrorX[MAX_N_TV];
		double STD_2DResidualErrorX[MAX_N_TV];
		double MAX_2DResidualErrorX[MAX_N_TV];
		double MIN_2DResidualErrorX[MAX_N_TV];

		double MEAN_2DResidualErrorY[MAX_N_TV];
		double STD_2DResidualErrorY[MAX_N_TV];
		double MAX_2DResidualErrorY[MAX_N_TV];
		double MIN_2DResidualErrorY[MAX_N_TV];

		double RMS_2DResidualGlobalError;


        // Accuracy of the axis labeling
        double MEAN_2DPointError_Axis_X[MAX_N_TV][NUM_MARKERS_AXESOBJ];
        double MEAN_2DPointError_Axis_Y[MAX_N_TV][NUM_MARKERS_AXESOBJ];
        double STD_2DPointError_Axis_X[MAX_N_TV][NUM_MARKERS_AXESOBJ];
        double STD_2DPointError_Axis_Y[MAX_N_TV][NUM_MARKERS_AXESOBJ];
        double MAX_2DPointError_Axis_X[MAX_N_TV][NUM_MARKERS_AXESOBJ];
        double MAX_2DPointError_Axis_Y[MAX_N_TV][NUM_MARKERS_AXESOBJ];
        double MIN_2DPointError_Axis_X[MAX_N_TV][NUM_MARKERS_AXESOBJ];
        double MIN_2DPointError_Axis_Y[MAX_N_TV][NUM_MARKERS_AXESOBJ];

		////////////////////
	};

	struct _CALIBRATION_DATA
	{
		_CAMERA_DATA			cameraData[MAX_N_TV];
		_CAMERA_STRUCT			cameraStruct;
		_CALIBRATION_VOLUME		calibrationVolume;
		_CALIBRATION_ACCURACY   accuracy;
	};

	struct _REPORT
	{
		double deviationResidual[MAX_N_TV];

		BOOL b_accuracyInit, b_accuracyFinal, b_variance;
		BOOL b_trackedAxes_2DCoordinates;
		BOOL b_2DMarkersAxesObjvsProj,  b_2DMarkersFloatingObjvsProj;
		BOOL b_3DRecMarkersFloatingObj, b_3DRobMarkersFloatingObj;
		BOOL b_JacobianMatrix, b_NormalMatrix;
		
		char string_parameters[NUMGEOMPARAMETERS+MAX_NUMADDITIONALPARAMETERS][2];
		char string_dltparameters[NUMDLTPARAMETERS][3];
	};

    struct _PROCESS
    {
        bool b_ThreadIsRunning;

    };

	/////////////////
	//Variables
	/////////////////
	char charCurrDirectory[MAX_CHAR], charIniFilename[MAX_CHAR];
	char charObjCalibSetupFilename[MAX_CHAR], charObjCalibSetupPathFilename[MAX_CHAR], charCameraFilename[MAX_CHAR];
    char charInsertPointPathname[MAX_CHAR];

	//Additional (distortion) parameters
	int numAdditionalparameters;
	BOOL b_AdditionParameters[MAX_NUMADDITIONALPARAMETERS];
	
	//Bundle
	int iIteration,stop_ITERATIONS;
    int numExtractedFrames;

	//Graphics
	double graphicsScale;
	int    graphicsAxisDir;

    //Error object
    _ERROR                  o_error;

    //Ground points object  
    _GROUND_POINTS          o_groundObj;

	//Axes object
	_AXESOBJ				o_axesObj;
	
    //Axes object
	_PLANESOBJ				o_planesObj;

	//Axes object
	_VICONOBJ				o_viconObj;

	//Floating object
	_FLOATINGOBJ			o_floatingObj;

	//Floating object
	_MOTIONSEQUENCEOBJ		o_motionSequenceObj;

	//Output camera parameters
	_CALIBRATION_DATA		o_calibration_data;
	
	//Report
	_REPORT					o_report;

    //Tip
    _TIP_DATA               o_tip[2];

    //Process
    _PROCESS                o_process;

	//Insert points
	BOOL b_insertTip;
	int numInsertPoints;
	//_VECT3D insertPoints[2];
	
	/////////////////
	//Mathematics
	Mathematics o_mathematics;

	//Reconstruction 
	Reconstruction o_reconstruction;

#ifdef	DIALOG_OUTPUT
	CDialog *dlg;
	void SetDialogPtr(CDialog *dlg) {this->dlg = dlg;}
#endif

	/////////////////
	//METHODS
	Calibration();
	virtual ~Calibration();

	/////////////////////////
	//Setup
	/////////////////////////
	//Load setup info and build the 3D static structure
	void Setup_DirectoryInitialization();	
	void Setup_ResetError();
	int  Setup_LoadPlaneSetup(const char *strFilepath);
   	void Setup_Build3DPlanes();
    
	void Setup_ResetCalibrationData();
	void Setup_ResetAccuracyIndexes();
	void Setup_SpaceMetric();
    void Setup_SensorSize(double sx,double sy);

    //Floating data
    void Floating_SetNumExtractedFrames();
        
    //Track 2D points of the axes object
	BOOL Setup_AxesTrackFrame(int &itv);
    BOOL Setup_AxesConsistency(int itv);
	BOOL Setup_AxesTrackCamera(int itv);
    void Setup_AxesSort2DPoints(int itv);
	void Setup_AxesUpdateData();
	void Setup_AxesAverageData(int numFrametoUse);

	//Track Vicon object (5 points)
	void Setup_ViconUpdateData();
	void Setup_ViconAverageData(int numFrametoUse);


	void Setup_Distortions();

	void Setup_ResetAxesObj();
	void Setup_ResetViconObj();
    void Setup_ResetAxes2D();
    void Setup_ResetPlanesObj();
    void Setup_ResetPlanes2D();
    void Setup_ResetTipObj(int index);
    void Setup_Data2Ground();
    void Setup_ResetGroundObj();

	void Setup_FileInsertPoint(const char *filepathname);
	
	//Floating points
	void Setup_ResetFloatingObj();
	void Setup_MemFloatingObj(int numFrames);
	void Setup_FreeFloatingObj();
	BOOL Setup_TrackFloatingFrame(int itv, int iframe);
	void Setup_InsertPointinFloatingFrame(int iframe, int itv, int imarker, double x, double y);
	void Setup_GetPointfromFloatingFrame(int iframe, int itv, int imarker, _VECT2D &p);
	void Setup_FlagNummarkersinFloatingFrame(int iframe, int itv, BOOL flag);
	void Setup_SetNumMarkersInFrame(int numMarkers, int iFrame , int itv);
    
	//Motion sequence
	void Setup_ResetMotionSequenceObj();
	void Setup_FreeMotionSequenceObj();
	void Setup_MemMotionSequenceObj(int numFrames);
	void Setup_SetNumMarkersinMotionSequenceFrame(int numMarkers, int iFrame , int itv);
    void Setup_FlagNummarkersinMotionSequenceFrame(int iframe, int itv, BOOL flag);
	void Setup_InsertPointinMotionSequenceFrame(int iframe, int itv, int imarker, double x, double y);
	void Setup_GetPointfromMotionSequenceFrame(int iframe, int itv, int imarker, _VECT2D &p);
	BOOL Setup_TrackMotionSequenceFrame(int itv, int iframe);


	void Setup_AdditionalParameters();
	void Setup_ComputeInverseDistortionModel(_CAMERA_DATA *cameraData);
    void Setup_ReconstructionAccuracy();
	
	//DLT standard calibration (at least 9 points)
	void Dlt_Main();														//Main function														//Main function
	void Dlt_FillDesignMatrix(double** designMatrix, int itv);				//Build the design matrix
	void Dlt_FillDesignVector(double* designVector, int itv);				//Build the design vector
	int  Dlt_Solve(int rows, double** designMatrix, double* designVector, double* dltParameters, int itv, int numDltparameteters);
	void Dlt_ResidualDeviation( int rows, double** jacobianMatrix, double* designVector, double* dltParameters, int itv, int numDltparameteters);
	void Dlt_Dlt2Geom( double* dltParameters, int itv);
	void Dlt_ComputeCalibrationVolume();									//Compute the calibration volume from the points on the Axes obj
	void Dlt_CovarianceMatrix(double* dltParameters,  double **jacobianMatrix, int itv, int numDltparameteters);			//Compute and print covariance matrix
	

	//DLT 5 points calibration
	void Dlt5P_Main();															//Main function	
    void Dlt5P_FillDesignMatrix(double** designMatrix, int itv);				//Build the design matrix
    void Dlt5P_FillDesignVector(double* designVector, int itv);				    //Build the design vector
	void Dlt5P_Dlt2Geom(double* dltParameters, int itv);

	//Floating points reconstrcution for Bundle calibration
	int Ric_Init3DFloatingPoints();
	void Ric_ExtractinVolumeFloatingPoints();
		
	//Bundle refinement calibration
	void Bundle_Main();														//Main function
	void Bundle_BuildDesignSystem(double** jacobianMatrix, double* designVector);					//Build the design matrix
	void Bundle_SetEntryDesignSystem(BOOL b_known, double** jacobianMatrix , double* designVector ,  _CAMERA_DATA *cameraData,_VECT2D &point2D, _VECT3D &point3D, int itv , int k, int h, int delta1,int delta0);
	void  Bundle_SetEntryWandData(double** jacobianMatrix , 	double* designVector, double x1, double y1, double z1, double x2, double y2, double z2, int h, int k, int delta0, int numP, int indexDistance);
	void Bundle_BuildDerivatives(int itv, _VECT2D &point2D, _VECT3D &point3D, _CAMERA_DATA *cameraData, double* derivativeVector, double knownValues[2]);
	void Bundle_ComputeWeightVector(int numRowsjacobianMatrix, double *weightVector);
	void Bundle_ComputeNormalMatrix(int numRowsjacobianMatrix, int numColsjacobianMatrix, double **jacobianMatrix,double *weightVector,double **normalMatrix);
	
	int  Bundle_ComputeSolution(double** jacobianMatrix , double* designVector, int rows , int cols, double *dParameterVector, double &rcondNumber);	//Compute the solution at the current step
	int  Bundle_ComputeSolution(int iIteration, double** normalMatrix , double** jacobianMatrix , double* designVector, int rows , int cols, double *dParameterVector, double &rcondNumber);	//Compute the solution at the current step
	void Bundle_ComputeResidual(double** jacobianMatrix , double* designVector, int rows , int cols, double *dParameterVector,double convergenceInfo[]);	//Compute the residual at the current step
	void Bundle_UpdateParameters(double* dParameterVector, double BUNDLE_WEIGHT);
	void Bundle_Update3DCoordinates(double* dParameterVector,double BUNDLE_WEIGHT);


	//Epipolar-Evolutionary camera pair calibration
	void Epipolar_Main();

    

	/////////////////////////
	//Motion Sequence reconstruction
	/////////////////////////
	int Ric_MotionSequence();

	/////////////////////////
	//Accuracy
	/////////////////////////
	void Acc_ComputeResidualErrorFloatingObj(int step, int last_step);
    void Acc_ComputeResidualErrorGroundObj(int step, int last_step);
    
	/////////////////////////
	//Report
	/////////////////////////
	void Report_Init();
	void Report_Close();
	void Report_PrintTrackedAxes_2DCoordinates();
	void Report_PrintResidualErrorFloatingObj(int step);
	void Report_PrintResidualErrorGroundObj(int step);

	void Report_PrintRobustExtract(int step);
	void Report_PrintReconstructedMarkers(int step);
	void Report_PrintReconstructedMotionSequence();

	void Report_PrintVariance_DLT(int rows, int cols, int itv, double rcondNumber, double *solutionVector, double **covarianceMatrix);
	void Report_PrintVariance_BUNDLE(int rows, int cols, double rcondNumber , double *solutionVector , double **covarianceMatrix, int step);
	void Report_PrintJacobianMatrix_BUNDLE(int rows, int cols, double **jacobianMatrix);
	

	/////////////////////////
	//Output
	/////////////////////////
	void Output_SaveParametersonFile(int step);

	//Load ini and calibration file
	int  Read_IniFile();
    int  Read_CalibToolData(const char *strFilepath);
    int  Read_CalibData(const char *strCalibFilename);
	int  Read_ViconToolData(const char *strCalibFilename);
    int  Read_FreeToolData(const char *strCalibFilename);


	/////////////////////////
	//Debug
	/////////////////////////
	void ShowMessageError(int code, const char *strMessage);
	
};

#endif // !defined(AFX_ALIBRATION_H__5D45108B_22F1_43DB_9999_E092EC1AE992__INCLUDED_)
