# Supplementary material for: Moving system with action sport cameras: 3D kinematics of the walking and running in a large volume
Source: PLoS One. 2019 Nov 12;14(11):e0224182. doi: 10.1371/journal.pone.0224182 (PMC6850531; doi:10.1371/journal.pone.0224182)
Supplement: S1 File — (ZIP) [file pone.0224182.s001.zip › S1_File/Calibration_ErrorCodes.h]

///////////////////////////////
//Error calibration

#define CALIB_ERROR__NOINIFILE						1
#define CALIB_ERROR__NOINIFILE_STR					"Calib.ini file is not present in the INI directory! The application will not start."
#define CALIB_ERROR__NOOBJFILE						2
#define CALIB_ERROR__NOOBJFILE_STR					"CalibSetup_ file is not present in the INI directory! The application will not start."

#define CALIB_ERROR__NOINSERTFILE					3
#define CALIB_ERROR__NOINSERTFILE_STR				"InsertPoint file is not present in the default directory!"

#define CALIB_ERROR__BADINIFILE					    4
#define CALIB_ERROR__BADINIFILE_STR					"Calib.ini file is uncorrect! Please verify."

#define CALIB_ERROR__GROUND_MODALITY				5
#define CALIB_ERROR__GROUND_MODALITY_STR			"The modality of ground points is wrong. Please check the calib.ini file!"

#define CALIB_ERROR__GROUND_MODALITY_NOTCOHERENT		6
#define CALIB_ERROR__GROUND_MODALITY_NOTCOHERENT_STR	"The modality of ground points indicated in calib.ini id different from than of calibsetup file. Please check!"


#define CALIB_ERROR__WRONG_TV_NUMBER				10
#define CALIB_ERROR__WRONG_TV_NUMBER_STR			"The number of cameras is not coherent with the default value!"

#define CALIB_ERROR__TRACKAXESWRONGNPOINTS			100
#define CALIB_ERROR__TRACKAXESWRONGNPOINTS_STR		"Bad axes sequence: wrong number of markers!"

#define CALIB_ERROR__TRACKAXESPOINTSFAILED			101
#define CALIB_ERROR__TRACKAXESPOINTSFAILED_STR		"Bad axes sequence: the labeling of the 2D points on axes object failed!\nPhantom markers may be present."

#define CALIB_ERROR__TRACKAXES2DAXESALIGNED			 102
#define CALIB_ERROR__TRACKAXES2DAXESALIGNED_STR	     "Bad axes sequence: the labeling of the 2D points on axes object failed!\nThe 2D coordinates of two axes are aligned."

#define CALIB_ERROR__TRACKFLOATINGFAILED			 200
#define CALIB_ERROR__TRACKFLOATINGFAILED_STR		 "Bad floating sequence: the tracking of the 2D points on floating object failed."

#define CALIB_ERROR__LOADFLOATINGFAILED				 201
#define CALIB_ERROR__LOADFLOATINGFAILED_STR		     "Loading floating data failed!"

#define CALIB_ERROR__WRONGFLOATINGFILE				 202
#define CALIB_ERROR__WRONGFLOATINGFILE_STR		     "Number of cameras in the floating file is not coherent with axes object file!"

#define CALIB_ERROR__NOUSEFULRECONSTRUCTEDFRAMES	  203
#define CALIB_ERROR__NOUSEFULRECONSTRUCTEDFRAMES_STR  "No useful reconstructed frames!"


#define CALIB_ERROR__FREEOBJ_FILEERROR                204   
#define CALIB_ERROR__FREEOBJ_FILEERROR_STR      	  "2D and 3D files are not coherent!"


#define CALIB_ERROR__MEMALLOC_RICO						400
#define CALIB_ERROR__MEMALLOC_RICO_STR					"Memory allocation error in extracting floating points!"

#define CALIB_ERROR__MEMALLOC_DLTDESIGNMATRIX			500
#define CALIB_ERROR__MEMALLOC_DLTDESIGNMATRIX_STR		"Memory allocation error for dlt design matrix!"
#define CALIB_ERROR__MEMALLOC_DLTKNOWNVECTOR			501
#define CALIB_ERROR__MEMALLOC_DLTKNOWNVECTOR_STR		"Memory allocation error for dlt known vector!"
#define CALIB_ERROR__SVDDLT								502
#define CALIB_ERROR__SVDDLT_STR							"SVD error in DLT calibration!"
#define CALIB_ERROR__DLT_SINGULAR_MATRIX_FOUND			503
#define CALIB_ERROR__DLT_SINGULAR_MATRIX_FOUND_STR		"Bad conditioning in the design matrix for DLT calibration!"
#define CALIB_ERROR__SVDBUNDLE							504
#define CALIB_ERROR__SVDBUNDLE_STR						"SVD error in BUNDLE calibration!"
#define CALIB_ERROR__BUNDLE_SINGULAR_MATRIX_FOUND		505
#define CALIB_ERROR__BUNDLE_SINGULAR_MATRIX_FOUND_STR	"Bad conditioning in the design matrix for BUNDLE calibration!"

#define CALIB_ERROR_PINVSVD								506
#define CALIB_ERROR_PINVSVD_STR							"SVD error in PINV!"

#define CALIB_ERROR__NORECONSTRUCTION_AVAILABLE         600
#define CALIB_ERROR__NORECONSTRUCTION_AVAILABLE_STR     "Problems with reconstruction in bundle adjustment!"

#define CALIB_ERROR__NOFRAMES_AVAILABLE_FORTIPCALIB     700
#define CALIB_ERROR__NOFRAMES_AVAILABLE_FORTIPCALIB_STR "The number of valid frames is not reached! Please try to acquire another sequence."
