# Supplementary material for: Moving system with action sport cameras: 3D kinematics of the walking and running in a large volume
Source: PLoS One. 2019 Nov 12;14(11):e0224182. doi: 10.1371/journal.pone.0224182 (PMC6850531; doi:10.1371/journal.pone.0224182)
Supplement: S1 File — (ZIP) [file pone.0224182.s001.zip › S1_File/Mathematics.cpp]

// Mathematics.cpp: implementation of the Mathematics class.
//
//////////////////////////////////////////////////////////////////////

#include "stdafx.h"
#include "VIMS_CalibModule.h"
#include <stdlib.h>
#include <math.h>

#include "struct.h"

#include "Mathematics_ErrorCodes.h"
#include "Mathematics.h"

#ifdef _DEBUG
#undef THIS_FILE
static char THIS_FILE[]=__FILE__;
#define new DEBUG_NEW
#endif

//////////////////////////////////////////////////////////////////////
// Construction/Destruction
//////////////////////////////////////////////////////////////////////

Mathematics::Mathematics()
{

}

Mathematics::~Mathematics()
{

}

//////////////////////////////////////////////
//////////////////////////////////////////////
//MEMORYALLOCATION//
/*
 * MMAKE :
 * -------
 * This function allocates memory for a matrix of the specified size
 * and assigns the specified dimensions to the allocated matrix.
 * Inputs  : rows - number of rows.
 *           cols - number of columns.
 * Outputs : *ptm - pointer to the new matrix structure.
 */
Mathematics::matrix* Mathematics::mmake( int rows, int cols )
{
	matrix *ptm=NULL;
	double **row_pointers=NULL;
	register int i;

	/* Memory allocation for matrix structure. */
	ptm = (matrix*)malloc(sizeof(matrix));

	if (ptm!=NULL)
	{
		/* Memory for array of pointers to rows. */;
		row_pointers = (double**)malloc((size_t)rows*(size_t)sizeof(double*));

		if (row_pointers!=NULL)
		{

			/* Memory for all rows, initialize row pointers. */
			row_pointers[0] = (double*)malloc((size_t)rows*(size_t)cols*(size_t)sizeof(double));
			
			if (row_pointers[0]!=NULL)
			{
				for (i=1;i<rows;i++)
				{
					row_pointers[i] = row_pointers[i-1] + cols;
				}

				ptm->row = rows;             /* Initialize matrix structure */
				ptm->col = cols;
				ptm->mat = row_pointers;     /* Pointer to row pointers     */
			}
			else
			{
				free(row_pointers);
				row_pointers = NULL;

				free(ptm);
				ptm = NULL;
			}
		}
		else
		{
			free(ptm);
			ptm = NULL;
		}
	}

	return ptm;           /* Return pointer to matrix structure */
}


/*
 * MFREE :
 * -------
 * This function deallocates the memory that was used for a matrix.
 * Input : Pointer to the matrix to be deallocated.
 */
void Mathematics::mfree( matrix *ptm )
{
	if (ptm!=NULL)
	{
		/* Deallocate rows */
		free(ptm->mat[0]);

		/* Deallocate row pointer array */
		free(ptm->mat);

		/* Deallocate matrix structure */
		free(ptm);
		ptm = NULL;
	}
}

/*
 * VMAKE :
 * -------
 * This function allocates memory for a vector of the specified size
 * and assigns the specified dimensions to the allocated vector.
 * Inputs  : elements - number of elements.
 * Outputs : *ptm - pointer to the new vector structure.
 */
Mathematics::vector *Mathematics::vmake( int elements )
{
	vector *ptm;
	double *row_pointers;

	/* Memory allocation for vector structure. */
	ptm = (vector*)malloc(sizeof(vector));

	/* Memory for array of pointers to elements. */;
	row_pointers = (double*)malloc((long)elements*(long)sizeof(double));

	ptm->element = elements;     /* Initialize vector structure */
	ptm->mat = row_pointers;     /* Pointer to elements pointers     */

	return ptm;					 /* Return pointer to vector structure */
}

/*
 * VFREE :
 * -------
 * This function deallocates the memory that was used for a vector.
 * Input : Pointer to the matrix to be deallocated.
 */
void Mathematics::vfree( vector *ptm )
{
	if (ptm!=NULL)
	{
		/* Deallocate rows */
		free(ptm->mat);
  
		/* Deallocate matrix structure */
		free(ptm);
		ptm = NULL;
	}
}


/*
 * INTMMAKE :
 * ----------
 * This function allocates memory for a matrix of the specified size
 * and assigns the specified dimensions to the allocated matrix.
 * Inputs  : rows - number of rows.
 *           cols - number of columns.
 * Outputs : *ptm - pointer to the new matrix structure.
 */
Mathematics::intmatrix *Mathematics::intmmake( int rows, int cols )
{
	intmatrix *ptm;
	int **row_pointers;
	long int i;

	/* Memory allocation for matrix structure. */
	ptm = (intmatrix*)malloc(sizeof(intmatrix));

	/* Memory for array of pointers to rows. */;
	row_pointers = (int**)malloc((long)rows*(long)sizeof(int*));

	/* Memory for all rows, initialize row pointers. */
	row_pointers[0] = (int*)malloc((long)rows*(long)cols*(long)sizeof(int));
	for (i=1L;i<(long)rows;i++) {
		row_pointers[i] = row_pointers[i-1L] + cols;
	}

	ptm->row = rows;             /* Initialize matrix structure */
	ptm->col = cols;
	ptm->mat = row_pointers;     /* Pointer to row pointers     */

	return ptm;           /* Return pointer to matrix structure */
}

/*
 * INTMFREE :
 * ----------
 * This function deallocates the memory that was used for a matrix.
 * Input : Pointer to the matrix to be deallocated.
 */
void Mathematics::intmfree( intmatrix *ptm )
{
	if (ptm!=NULL)
	{
		if (ptm->mat!=NULL)
		{
			/* Deallocate rows */
			free(ptm->mat[0]);

			/* Deallocate row pointer array */
			free(ptm->mat);

			/* Deallocate matrix structure */
			free(ptm);
			ptm = NULL;
		}
	}
}


/*
 * INTVMAKE :
 * -------
 * This function allocates memory for a vector of the specified size
 * and assigns the specified dimensions to the allocated vector.
 * Inputs  : elements - number of elements.
 * Outputs : *ptm - pointer to the new vector structure.
 */
Mathematics::intvector *Mathematics::intvmake( int elements )
{
	intvector *ptm=NULL;
	int *row_pointers=NULL;

	/* Memory allocation for vector structure. */
	ptm = (intvector*)malloc(sizeof(intvector));
	if (ptm!=NULL)
	{
		/* Memory for array of pointers to elements. */;
		row_pointers = (int*)malloc((long)elements*(long)sizeof(int));
		
		if (row_pointers!=NULL)
		{
			ptm->element = elements;     /* Initialize vector structure */
			ptm->mat = row_pointers;     /* Pointer to elements pointers     */
		}
		else
		{
			free(ptm); ptm=NULL;
		}
	}

	return ptm;					 /* Return pointer to vector structure */
}


/*
 * INTVFREE :
 * -------
 * This function deallocates the memory that was used for a vector.
 * Input : Pointer to the matrix to be deallocated.
 */
void Mathematics::intvfree( intvector *ptm )
{
	if (ptm!=NULL)
	{
		/* Deallocate rows */
		free(ptm->mat);
  
		/* Deallocate matrix structure */
		free(ptm);
		ptm = NULL;
	}
}

/*
 * MINIT :
 * -------
 * This function initializes a matrix to all zeros.
 * Inputs : ptm - Pointer to the matrix that will be initialized.
 */
void Mathematics::minit( matrix *ptm )
{
	register unsigned char zero_byte = 0;
	long int bytes;
	
	/* Number of bytes in matrix data area. */
	bytes = 8L*(long)(ptm->row)*(long)(ptm->col);

	/* Set data area to all zeroes. */
	memset( ptm->mat[0], zero_byte, bytes );
}

/*
 * MEYE :
 * -------
 * This function initializes a matrix to a eye matrix.
 * Inputs : ptm - Pointer to the matrix that will be initialized.
 */
void Mathematics::meye( matrix *ptm )
{
	for (int i=0;i<ptm->row;i++)
		for (int j=0;j<ptm->col;j++)
		{
			if (i==j) ptm->mat[i][j] = 1.0;
			else	  ptm->mat[i][j] = 0.0;
		}
}

/*
 * INTMINIT :
 * -------
 * This function initializes a matrix to all zeros.
 * Inputs : ptm - Pointer to the matrix that will be initialized.
 */
void Mathematics::intminit( intmatrix *ptm )
{
	register unsigned char zero_byte = 0;
	long int bytes;
	
	/* Number of bytes in matrix data area. */
	bytes = sizeof(int)*(long)(ptm->row)*(long)(ptm->col);

	/* Set data area to all zeroes. */
	memset( ptm->mat[0], zero_byte, bytes );
}

/*
 * VINIT :
 * -------
 * This function initializes a vector to all zeros.
 * Inputs : ptm - Pointer to the vector that will be initialized.
 */
void Mathematics::vinit( vector *ptm )
{
	register unsigned char zero_byte = 0;
	long int bytes;
	
	/* Number of bytes in matrix data area. */
	bytes = 8L*(long)(ptm->element);

	/* Set data area to all zeroes. */
	memset( ptm->mat, zero_byte, bytes );
}

/*
 * VEYE :
 * -------
 * This function set to one the elements of the vector
 * Input : Pointer to the vecor 
*/
void Mathematics::veye( vector *ptm )
{
	for (int i=0;i<ptm->element;i++)
		ptm->mat[i] = 1.0;
}
	
/*
 * INTVINIT :
 * -------
 * This function initializes a vector to all zeros.
 * Inputs : ptm - Pointer to the vector that will be initialized.
 */
void Mathematics::intvinit( intvector *ptm )
{
	register unsigned char zero_byte = 0;
	long int bytes;
	
	/* Number of bytes in matrix data area. */
	bytes = sizeof(int)*(long)(ptm->element);

	/* Set data area to all zeroes. */
	memset( ptm->mat, zero_byte, bytes );
}


//////////////////////////////////////////////
//////////////////////////////////////////////
//MATHEMATICS//
BOOL Mathematics::IsOdd(double x)
{
	if (x>=2.0)
	{

		if (fmod(x,2.0)!=0)
			return FALSE;
		else
			return TRUE;
	}

	return TRUE;
}

BOOL Mathematics::IsRatioInt(long x, long y)
{
	
	ldiv_t div_result;
	div_result = ldiv( x, y );
   
    if (div_result.rem!=0)
		return FALSE;
	else
		return TRUE;

}

//////////////////////////////////////////////
//////////////////////////////////////////////
//VECTOR_OPERATIONS//

double Mathematics::NormSq( _VECT2D &vect ) 
{ 
	return (double)(vect.X * vect.X + vect.Y * vect.Y); 
}

double Mathematics::Norm2( _VECT2D & vect ) 
{ 
	return (double)sqrt(vect.X * vect.X + vect.Y * vect.Y); 
}

double Mathematics::Norm3( _VECT3D & vect ) 
{ 
	return (double)sqrt(vect.X * vect.X + vect.Y * vect.Y + vect.Z * vect.Z); 
}

double Mathematics::Distance3D( _VECT3D & vect0 ,_VECT3D & vect1 )
{
	return (double)sqrt(pow((vect0.X - vect1.X),2.0) + pow((vect0.Y - vect1.Y),2.0) + pow((vect0.Z - vect1.Z),2.0) );
}

double Mathematics::Dot( _VECT3D & vect1, _VECT3D & vect2 ) 
{ 
	return (double)(vect1.X * vect2.X + vect1.Y * vect2.Y + vect1.Z * vect2.Z); 
}

void  Mathematics::Line3Dfrom2Points(_VECT3D &vect1, _VECT3D &vect2 , _VECT3D &line)
{
    line.X = vect1.X - vect2.X;
    line.Y = vect1.Y - vect2.Y;
    line.Z = vect1.Z - vect2.Z;
}

//////////////////////////////////////////////
//////////////////////////////////////////////
//LINEAR_ALGEBRA//
double Mathematics::Dpythag(double a, double b)
{
	double absa,absb;
	absa=fabs(a);
	absb=fabs(b);
	if (absa > absb) return absa*sqrt(1.0+DSQR(absb/absa));
	else return (absb == 0.0 ? 0.0 : absb*sqrt(1.0+DSQR(absa/absb)));
}

int Mathematics::Dsvdcmp(long int mlong, long int nlong, double a[2*MAX_N_TV][4], double v[4][4],	double w[4])
{
	int flag,i,its,j,jj,k,l,nm,n, m;
	double anorm,c,f,g,h,s,scale,x,y,z;
	static double rv1[2*MAX_N_TV];
	int err_flag = 0;

	m = mlong;
	n = nlong;
	
//	if ( (rv1 = (double*)malloc(nlong*sizeof(double))) == NULL) return(1);
	g=scale=anorm=0.0;

	for (i=0;i<n;i++) {
		l=i+1;
		rv1[i]=scale*g;
		g=s=scale=0.0;
		if (i < m) {
			for (k=i;k<m;k++) scale += fabs(a[k][i]);
			if (scale) {
				for (k=i;k<m;k++) {
					a[k][i] /= scale;
					s += a[k][i]*a[k][i];
				}
				f=a[i][i];
				g = -SIGN(sqrt(s),f);
				h=f*g-s;
				a[i][i]=f-g;
				for (j=l;j<n;j++) {
					for (s=0.0,k=i;k<m;k++) s += a[k][i]*a[k][j];
					f=s/h;
					for (k=i;k<m;k++) a[k][j] += f*a[k][i];
				}
				for (k=i;k<m;k++) a[k][i] *= scale;
			}
		}
		w[i]=scale * g;
		g=s=scale=0.0;
		if ( (i < m ) && (i != n - 1) )
		{
			for (k=l;k<n;k++) scale += fabs(a[i][k]);
			if (scale)
			{
				for (k=l;k<n;k++) {
					a[i][k] /= scale;
					s += a[i][k]*a[i][k];
				}
				f=a[i][l];
				g = -SIGN(sqrt(s),f);
				h=f*g-s;
				a[i][l]=f-g;
				for (k=l;k<n;k++) rv1[k]=a[i][k]/h;
				for (j=l;j<m;j++) {
					for (s=0.0,k=l;k<n;k++) s += a[j][k]*a[i][k];
					for (k=l;k<n;k++) a[j][k] += s*rv1[k];
				}
				for (k=l;k<n;k++) a[i][k] *= scale;
			}
		}
		anorm=DMAX(anorm,(fabs(w[i])+fabs(rv1[i])));
	}
	for (i=n-1;i>=0;i--) 
	{
		if (i < n - 1) 
		{
			if (g) 
			{
				for (j=l;j<n;j++) v[j][i]=(a[i][j]/a[i][l])/g;
				for (j=l;j<n;j++)
				{
					for (s=0.0,k=l;k<n;k++) s += a[i][k]*v[k][j];
					for (k=l;k<n;k++) v[k][j] += s*v[k][i];
				}
			}
			for (j=l;j<n;j++) v[i][j]=v[j][i]=0.0;
		}
		v[i][i]=1.0;
		g=rv1[i];
		l=i;
	}
	for (i=IMIN(m,n)-1;i>=0;i--)
	{
		l=i+1;
		g=w[i];
		for (j=l;j<n;j++) a[i][j]=0.0;
		if (g) {
			g=1.0/g;
			for (j=l;j<n;j++) 
			{
				for (s=0.0,k=l;k<m;k++) s += a[k][i]*a[k][j];
				f=(s/a[i][i])*g;
				for (k=i;k<m;k++) a[k][j] += f*a[k][i];
			}
			for (j=i;j<m;j++) a[j][i] *= g;
		} else for (j=i;j<m;j++) a[j][i]=0.0;
		++a[i][i];
	}
	for (k=n-1;k>=0;k--) {
		for (its=0;its<30;its++) {
			flag=1;
			for (l=k;l>=0;l--) {
				nm=l-1;
				if ((double)(fabs(rv1[l])+anorm) == anorm) {
					flag=0;
					break;
				}
				if ((double)(fabs(w[nm])+anorm) == anorm) break;
			}
			if (flag)
			{
				c=0.0;
				s=1.0;
				for (i=l;i<=k;i++) 
				{
					f=s*rv1[i];
					rv1[i]=c*rv1[i];
					if ((double)(fabs(f)+anorm) == anorm) break;
					g=w[i];
					h=Dpythag(f,g);
					w[i]=h;
					h=1.0/h;
					c=g*h;
					s = -f*h;
					for (j=0;j<m;j++) 
					{
						y=a[j][nm];
						z=a[j][i];
						a[j][nm]=y*c+z*s;
						a[j][i]=z*c-y*s;
					}
				}
			}
			z=w[k];
			if (l == k)
			{
				if (z < 0.0) 
				{
					w[k] = -z;
					for (j=0;j<n;j++) v[j][k] = -v[j][k];
				}
				break;
			}
			if (its >= 30)
				{ err_flag = 2; goto FINE; }
			x=w[l];
			nm=k-1;
			y=w[nm];
			g=rv1[nm];
			h=rv1[k];
			f=((y-z)*(y+z)+(g-h)*(g+h))/(2.0*h*y);
			g=Dpythag(f,1.0);
			f=((x-z)*(x+z)+h*((y/(f+SIGN(g,f)))-h))/x;
			c=s=1.0;
			for (j=l;j<=nm;j++) {
				i=j+1;
				g=rv1[i];
				y=w[i];
				h=s*g;
				g=c*g;
				z=Dpythag(f,h);
				rv1[j]=z;
				c=f/z;
				s=h/z;
				f=x*c+g*s;
				g = g*c-x*s;
				h=y*s;
				y *= c;
				for (jj=0;jj<n;jj++) {
					x=v[jj][j];
					z=v[jj][i];
					v[jj][j]=x*c+z*s;
					v[jj][i]=z*c-x*s;
				}
				z=Dpythag(f,h);
				w[j]=z;
				if (z) {
					z=1.0/z;
					c=f*z;
					s=h*z;
				}
				f=c*g+s*y;
				x=c*y-s*g;
				for (jj=0;jj<m;jj++) {
					y=a[jj][j];
					z=a[jj][i];
					a[jj][j]=y*c+z*s;
					a[jj][i]=z*c-y*s;
				}
			}
			rv1[l]=0.0;
			rv1[k]=f;
			w[k]=x;
		}
	}

FINE:
	return(err_flag);
}


int Mathematics::Dsvdcmp3x3(double a[3][3], double v[3][3],	double w[3])
{
	int flag,i,its,j,jj,k,l,nm,n, m;
	double anorm,c,f,g,h,s,scale,x,y,z;
	static double rv1[3];
	int err_flag = 0;

	m = 3;
	n = 3;
	
//	if ( (rv1 = (double*)malloc(nlong*sizeof(double))) == NULL) return(1);
	g=scale=anorm=0.0;

	for (i=0;i<n;i++) {
		l=i+1;
		rv1[i]=scale*g;
		g=s=scale=0.0;
		if (i < m) {
			for (k=i;k<m;k++) scale += fabs(a[k][i]);
			if (scale) {
				for (k=i;k<m;k++) {
					a[k][i] /= scale;
					s += a[k][i]*a[k][i];
				}
				f=a[i][i];
				g = -SIGN(sqrt(s),f);
				h=f*g-s;
				a[i][i]=f-g;
				for (j=l;j<n;j++) {
					for (s=0.0,k=i;k<m;k++) s += a[k][i]*a[k][j];
					f=s/h;
					for (k=i;k<m;k++) a[k][j] += f*a[k][i];
				}
				for (k=i;k<m;k++) a[k][i] *= scale;
			}
		}
		w[i]=scale * g;
		g=s=scale=0.0;
		if ( (i < m ) && (i != n - 1) )
		{
			for (k=l;k<n;k++) scale += fabs(a[i][k]);
			if (scale)
			{
				for (k=l;k<n;k++) {
					a[i][k] /= scale;
					s += a[i][k]*a[i][k];
				}
				f=a[i][l];
				g = -SIGN(sqrt(s),f);
				h=f*g-s;
				a[i][l]=f-g;
				for (k=l;k<n;k++) rv1[k]=a[i][k]/h;
				for (j=l;j<m;j++) {
					for (s=0.0,k=l;k<n;k++) s += a[j][k]*a[i][k];
					for (k=l;k<n;k++) a[j][k] += s*rv1[k];
				}
				for (k=l;k<n;k++) a[i][k] *= scale;
			}
		}
		anorm=DMAX(anorm,(fabs(w[i])+fabs(rv1[i])));
	}
	for (i=n-1;i>=0;i--) 
	{
		if (i < n - 1) 
		{
			if (g) 
			{
				for (j=l;j<n;j++) v[j][i]=(a[i][j]/a[i][l])/g;
				for (j=l;j<n;j++)
				{
					for (s=0.0,k=l;k<n;k++) s += a[i][k]*v[k][j];
					for (k=l;k<n;k++) v[k][j] += s*v[k][i];
				}
			}
			for (j=l;j<n;j++) v[i][j]=v[j][i]=0.0;
		}
		v[i][i]=1.0;
		g=rv1[i];
		l=i;
	}
	for (i=IMIN(m,n)-1;i>=0;i--)
	{
		l=i+1;
		g=w[i];
		for (j=l;j<n;j++) a[i][j]=0.0;
		if (g) {
			g=1.0/g;
			for (j=l;j<n;j++) 
			{
				for (s=0.0,k=l;k<m;k++) s += a[k][i]*a[k][j];
				f=(s/a[i][i])*g;
				for (k=i;k<m;k++) a[k][j] += f*a[k][i];
			}
			for (j=i;j<m;j++) a[j][i] *= g;
		} else for (j=i;j<m;j++) a[j][i]=0.0;
		++a[i][i];
	}
	for (k=n-1;k>=0;k--) {
		for (its=0;its<30;its++) {
			flag=1;
			for (l=k;l>=0;l--) {
				nm=l-1;
				if ((double)(fabs(rv1[l])+anorm) == anorm) {
					flag=0;
					break;
				}
				if ((double)(fabs(w[nm])+anorm) == anorm) break;
			}
			if (flag)
			{
				c=0.0;
				s=1.0;
				for (i=l;i<=k;i++) 
				{
					f=s*rv1[i];
					rv1[i]=c*rv1[i];
					if ((double)(fabs(f)+anorm) == anorm) break;
					g=w[i];
					h=Dpythag(f,g);
					w[i]=h;
					h=1.0/h;
					c=g*h;
					s = -f*h;
					for (j=0;j<m;j++) 
					{
						y=a[j][nm];
						z=a[j][i];
						a[j][nm]=y*c+z*s;
						a[j][i]=z*c-y*s;
					}
				}
			}
			z=w[k];
			if (l == k)
			{
				if (z < 0.0) 
				{
					w[k] = -z;
					for (j=0;j<n;j++) v[j][k] = -v[j][k];
				}
				break;
			}
			if (its >= 30)
				{ err_flag = 2; goto FINE; }
			x=w[l];
			nm=k-1;
			y=w[nm];
			g=rv1[nm];
			h=rv1[k];
			f=((y-z)*(y+z)+(g-h)*(g+h))/(2.0*h*y);
			g=Dpythag(f,1.0);
			f=((x-z)*(x+z)+h*((y/(f+SIGN(g,f)))-h))/x;
			c=s=1.0;
			for (j=l;j<=nm;j++) {
				i=j+1;
				g=rv1[i];
				y=w[i];
				h=s*g;
				g=c*g;
				z=Dpythag(f,h);
				rv1[j]=z;
				c=f/z;
				s=h/z;
				f=x*c+g*s;
				g = g*c-x*s;
				h=y*s;
				y *= c;
				for (jj=0;jj<n;jj++) {
					x=v[jj][j];
					z=v[jj][i];
					v[jj][j]=x*c+z*s;
					v[jj][i]=z*c-x*s;
				}
				z=Dpythag(f,h);
				w[j]=z;
				if (z) {
					z=1.0/z;
					c=f*z;
					s=h*z;
				}
				f=c*g+s*y;
				x=c*y-s*g;
				for (jj=0;jj<m;jj++) {
					y=a[jj][j];
					z=a[jj][i];
					a[jj][j]=y*c+z*s;
					a[jj][i]=z*c-y*s;
				}
			}
			rv1[l]=0.0;
			rv1[k]=f;
			w[k]=x;
		}
	}

FINE:
	return(err_flag);
}

int Mathematics::Dsvdcmp(long int mlong, long int nlong, double **a, double **v,	double *w)
{
	int flag,i,its,j,jj,k,l,nm,n, m;
	double anorm,c,f,g,h,s,scale,x,y,z;
	double *rv1=NULL;
	int err_flag = 0;

	m = mlong;
	n = nlong;
	
	if ( (rv1 = (double*)malloc(nlong*sizeof(double))) == NULL) return (MATH_ERR_ALLOCATEMEM_SVD);
	g=scale=anorm=0.0;

	for (i=0;i<n;i++) {
		l=i+1;
		rv1[i]=scale*g;
		g=s=scale=0.0;
		if (i < m) {
			for (k=i;k<m;k++) scale += fabs(a[k][i]);
			if (scale) {
				for (k=i;k<m;k++) {
					a[k][i] /= scale;
					s += a[k][i]*a[k][i];
				}
				f=a[i][i];
				g = -SIGN(sqrt(s),f);
				h=f*g-s;
				a[i][i]=f-g;
				for (j=l;j<n;j++) {
					for (s=0.0,k=i;k<m;k++) s += a[k][i]*a[k][j];
					f=s/h;
					for (k=i;k<m;k++) a[k][j] += f*a[k][i];
				}
				for (k=i;k<m;k++) a[k][i] *= scale;
			}
		}
		w[i]=scale * g;
		g=s=scale=0.0;
		if ( (i < m ) && (i != n - 1) )
		{
			for (k=l;k<n;k++) scale += fabs(a[i][k]);
			if (scale)
			{
				for (k=l;k<n;k++) {
					a[i][k] /= scale;
					s += a[i][k]*a[i][k];
				}
				f=a[i][l];
				g = -SIGN(sqrt(s),f);
				h=f*g-s;
				a[i][l]=f-g;
				for (k=l;k<n;k++) rv1[k]=a[i][k]/h;
				for (j=l;j<m;j++) {
					for (s=0.0,k=l;k<n;k++) s += a[j][k]*a[i][k];
					for (k=l;k<n;k++) a[j][k] += s*rv1[k];
				}
				for (k=l;k<n;k++) a[i][k] *= scale;
			}
		}
		anorm=DMAX(anorm,(fabs(w[i])+fabs(rv1[i])));
	}
	for (i=n-1;i>=0;i--) 
	{
		if (i < n - 1) 
		{
			if (g) 
			{
				for (j=l;j<n;j++) v[j][i]=(a[i][j]/a[i][l])/g;
				for (j=l;j<n;j++)
				{
					for (s=0.0,k=l;k<n;k++) s += a[i][k]*v[k][j];
					for (k=l;k<n;k++) v[k][j] += s*v[k][i];
				}
			}
			for (j=l;j<n;j++) v[i][j]=v[j][i]=0.0;
		}
		v[i][i]=1.0;
		g=rv1[i];
		l=i;
	}
	for (i=IMIN(m,n)-1;i>=0;i--)
	{
		l=i+1;
		g=w[i];
		for (j=l;j<n;j++) a[i][j]=0.0;
		if (g) {
			g=1.0/g;
			for (j=l;j<n;j++) 
			{
				for (s=0.0,k=l;k<m;k++) s += a[k][i]*a[k][j];
				f=(s/a[i][i])*g;
				for (k=i;k<m;k++) a[k][j] += f*a[k][i];
			}
			for (j=i;j<m;j++) a[j][i] *= g;
		} else for (j=i;j<m;j++) a[j][i]=0.0;
		++a[i][i];
	}
	for (k=n-1;k>=0;k--) {
		for (its=0;its<30;its++) {
			flag=1;
			for (l=k;l>=0;l--) {
				nm=l-1;
				if ((double)(fabs(rv1[l])+anorm) == anorm) {
					flag=0;
					break;
				}
				if ((double)(fabs(w[nm])+anorm) == anorm) break;
			}
			if (flag)
			{
				c=0.0;
				s=1.0;
				for (i=l;i<=k;i++) 
				{
					f=s*rv1[i];
					rv1[i]=c*rv1[i];
					if ((double)(fabs(f)+anorm) == anorm) break;
					g=w[i];
					h=Dpythag(f,g);
					w[i]=h;
					h=1.0/h;
					c=g*h;
					s = -f*h;
					for (j=0;j<m;j++) 
					{
						y=a[j][nm];
						z=a[j][i];
						a[j][nm]=y*c+z*s;
						a[j][i]=z*c-y*s;
					}
				}
			}
			z=w[k];
			if (l == k)
			{
				if (z < 0.0) 
				{
					w[k] = -z;
					for (j=0;j<n;j++) v[j][k] = -v[j][k];
				}
				break;
			}
			if (its >= 50)
				{ err_flag = 2; goto FINE; }
			x=w[l];
			nm=k-1;
			y=w[nm];
			g=rv1[nm];
			h=rv1[k];
			f=((y-z)*(y+z)+(g-h)*(g+h))/(2.0*h*y);
			g=Dpythag(f,1.0);
			f=((x-z)*(x+z)+h*((y/(f+SIGN(g,f)))-h))/x;
			c=s=1.0;
			for (j=l;j<=nm;j++) {
				i=j+1;
				g=rv1[i];
				y=w[i];
				h=s*g;
				g=c*g;
				z=Dpythag(f,h);
				rv1[j]=z;
				c=f/z;
				s=h/z;
				f=x*c+g*s;
				g = g*c-x*s;
				h=y*s;
				y *= c;
				for (jj=0;jj<n;jj++) {
					x=v[jj][j];
					z=v[jj][i];
					v[jj][j]=x*c+z*s;
					v[jj][i]=z*c-x*s;
				}
				z=Dpythag(f,h);
				w[j]=z;
				if (z) {
					z=1.0/z;
					c=f*z;
					s=h*z;
				}
				f=c*g+s*y;
				x=c*y-s*g;
				for (jj=0;jj<m;jj++) {
					y=a[jj][j];
					z=a[jj][i];
					a[jj][j]=y*c+z*s;
					a[jj][i]=z*c-y*s;
				}
			}
			rv1[l]=0.0;
			rv1[k]=f;
			w[k]=x;
		}
	}

FINE:
	if (rv1) free(rv1);
	return(err_flag);
}

int	Mathematics::Pinv(long int rows, long int cols, double **matrixIn, double **invmatOut, double &rcondNumber)
{
	int i, j,k,codeError = 0;
	double tolerance, maxW=MIN_DOUBLE, minW=MAX_DOUBLE;
	Mathematics::matrix *u = NULL;
	Mathematics::matrix *v = NULL;
	Mathematics::vector *w = NULL;

	u = mmake(rows,cols);
	v = mmake(cols,cols);
	w = vmake(cols);

	for (i=0;i<rows;i++)
	{
		for (j=0;j<cols;j++)
		{
			u->mat[i][j] = matrixIn[i][j];
		}
		
	}

	// Solve the linear system with SVD
	codeError = Dsvdcmp(rows, cols, u->mat, v->mat,	w->mat);
	
	if (codeError>0)
	{
		goto END_PINV;
	}
	
	//Find max(w)

	for (i=0;i<cols;i++)
	{
		if (w->mat[i]>maxW)
			maxW = w->mat[i];
		
		if (w->mat[i]<minW)
			minW = w->mat[i];
	}		

	rcondNumber = minW / maxW;
		
	tolerance = rows * maxW * EPS ;

	// Look for singularities
	for (i=0;i<cols;i++)
	{   
		if (w->mat[i] < tolerance) 
		{ 
			w->mat[i] = 0;
		}
		else
			w->mat[i] = 1./w->mat[i];
	}


	
	/* Multiply the three matrices element by element */
	for ( i=0; i < cols; i++ )
	{
		for ( j=0; j < rows; j++ )
		{
			invmatOut[i][j] = 0.0;

			for ( k=0; k < cols; k++ )
			{
				invmatOut[i][j] += v->mat[i][k] * w->mat[k] * u->mat[j][k];
			}
		}
	}

END_PINV:
	mfree(u);
	mfree(v);
	vfree(w);

	return codeError;
}
	

int	Mathematics::Pinv3x3(double matrixIn[3][3], double invmatrixOut[3][3])
{
	int i, j,k,codeError = 0;
	double tolerance, maxW=MIN_DOUBLE;
	int rows = 3;
	int cols = 3;

	double u[3][3], w[3], v[3][3];
	
	for (i=0;i<rows;i++)
	{
		for (j=0;j<cols;j++)
		{
			u[i][j] = matrixIn[i][j];
		}
		
	}

	// Solve the linear system with SVD
	codeError = Dsvdcmp3x3(u,v,w);
	
	if (codeError>0)
	{
		goto END_PINV;
	}
	
	//Find max(w)

	for (i=0;i<cols;i++)
	{
		if (w[i]>maxW)
			maxW = w[i];	
	}		
		
	tolerance = rows * maxW * EPS ;

	// Look for singularities
	for (i=0;i<cols;i++)
	{   
		if (w[i] < tolerance) 
		{ 
			w[i] = 0;
		}
		else
			w[i] = 1./w[i];
	}


	
	/* Multiply the three matrices element by element */
	for ( i=0; i < cols; i++ )
	{
		for ( j=0; j < rows; j++ )
		{
			invmatrixOut[i][j] = 0.0;

			for ( k=0; k < cols; k++ )
			{
				invmatrixOut[i][j] += v[i][k] * w[k] * u[j][k];
			}
		}
	}

END_PINV:

	return codeError;
}
	


//s is the solution vector
//s = v*w*u'*b
void Mathematics::ComputeLinearSolution(int m, int n, double **u, double **v, double *w, double *b, double *s)
{
	int k, j, l;	
	for (k=0;k<n;k++)
	{	
		//Zeroing the k-th element of the solution
		s[k] = 0.;
		for (l=0;l<m;l++)
		{
			for (j=0;j<n;j++)
				//makes the iterative product
				s[k] += v[k][j]*w[j]*u[l][j]*b[l];
		}
	}
}

void Mathematics::ComputeLinearSolution(int m, int n, double **matDesign, double *vectKnown, double *solution)
{
    int i,j;
    matrix* u;
	matrix* v;
	vector* w;
	u				 = mmake(m,n);
	v				 = mmake(n,n);
	w				 = vmake(n);
	
	
	//Copy Jacobian matrix in u
	for (i=0;i<m;i++)
	{
		for (j=0;j<n;j++)
		{
			u->mat[i][j] = matDesign[i][j];
		}
	}
		
		
	// Solve the linear system for dlt with SVD
	int codeError = Dsvdcmp(m, n,u->mat,v->mat,w->mat);
	if (codeError>0)
	{
		goto END;
	}
	// Look for singularities
	for (i=0;i<n;i++)
	{   
		if (w->mat[i] < SVD_THRESHOLD) 
		{ 
			goto END;
		}

		w->mat[i] = 1./w->mat[i];
	}
    
    ComputeLinearSolution(m,n, u->mat, v->mat, w->mat, vectKnown, solution);

END:

    mfree(u);
    mfree(v);
    vfree(w);

}

//s is the solution vector
//s = invNormalMatrix*jacobianMatrix*b
//nx1=nxn*nxm*mx1
void Mathematics::ComputeLinearSolution(int m, int n, double **invNormalMatrix, double **jacobianMatrix, double *b, double *s)
{
	int i, j, k;	
	for (i=0;i<n;i++)
	{	
		//Zeroing the k-th element of the solution
		s[i] = 0.;
		for (j=0;j<m;j++)
		{
			for (k=0;k<n;k++)
			{	//makes the iterative product
				s[i] += invNormalMatrix[i][k] * jacobianMatrix[j][k] * b[j];
			}
		}
	}
}

void Mathematics::ComputeUUMatrix(int numP, int numM, double **UU, double **normalMatrix, double **invV)
{
	//UU = U - W*invV*W'
	
	//W*invV*W'
	for (int i=0;i<numP;i++)
	{
		for (int j=0;j<numP;j++)
		{	
			UU[i][j] = 0.0;

			for (int k=0;k<numM;k++)
			{
				for (int h=0;h<numM;h++)
				{
					if (invV[k][h]!=0.0)
						UU[i][j] += normalMatrix[numP+k][i] * invV[k][h] * normalMatrix[numP+h][j];			
				}
			}

			UU[i][j] = normalMatrix[i][j] - UU[i][j];	
		}
	}

}

void Mathematics::ComputeBVector(int numP, int numM, double *eE, double **normalMatrix, double **invV, double *b)
{
	//b = eP - W*inv(V)*eM 
	//W*invV*W'
	for (int i=0;i<numP;i++)
	{
		b[i] = 0.0;

		for (int j=0;j<numM;j++)
		{	
				
			for (int k=0;k<numM;k++)
			{
				if (invV[j][k]!=0.0)
					b[i] += normalMatrix[numP+k][i] * invV[j][k] * eE[numP+j];			
			}
		}

		b[i] = eE[i] - b[i];
	}

}
	

//////////////////////////////////////////////
//////////////////////////////////////////////
/******************************************************************/
double Mathematics::Det3x3(double A[3][3])
	{
	/* Takes a 3 by 3 determinant */
	return A[0][0]*A[1][1]*A[2][2] + A[0][1]*A[1][2]*A[2][0] +
	  A[0][2]*A[1][0]*A[2][1] - A[0][0]*A[1][2]*A[2][1] -
	  A[0][1]*A[1][0]*A[2][2] - A[0][2]*A[1][1]*A[2][0];
	}

/*******************************************************************/


//////////////////////////////////////////////
//////////////////////////////////////////////
//ROTATION 
void Mathematics::Angle2Rot(double matrot[3][3], double omega, double fi, double cappa, int f_rad)
{
	if (f_rad==0)
	{
		omega	*= RAD;
		fi		*= RAD;
		cappa	*= RAD;
	}

	matrot[0][0] = cos(fi)*cos(cappa);
	matrot[0][1] = sin(omega)*sin(fi)*cos(cappa)+cos(omega)*sin(cappa);
	matrot[0][2] = -cos(omega)*sin(fi)*cos(cappa)+sin(omega)*sin(cappa);
	matrot[1][0] = -cos(fi)*sin(cappa); 
	matrot[1][1] = -sin(omega)*sin(fi)*sin(cappa)+cos(omega)*cos(cappa);
	matrot[1][2] = cos(omega)*sin(fi)*sin(cappa)+sin(omega)*cos(cappa);
	matrot[2][0] = sin(fi);
	matrot[2][1] = -sin(omega)*cos(fi);
	matrot[2][2] = cos(fi)*cos(omega);
}

int Mathematics::Rot2Angle(double matrot[3][3], double &omega, double &fi, double &cappa, int out_rad)
{
    
/*
	double fi1,fi2;

	//Check the gimbal lock fi = 90�
	if (sqrt((double)(1.0-matrot[2][0]*matrot[2][0]) ) < THRESHOLD_ROTATION_MATRIX)
		return MATH_ERR_THRESHOLD_ROTATION_MATRIX;

	//Compute fi
	fi1 = asin(matrot[2][0]);
	fi2 = PI - asin(matrot[2][0]);
	if ( ((-PI/2.0) < fi1) && ((PI/2.0) > fi1) )
	   fi = fi1;
	else if ( ((-PI/2.0) < fi2) && ((PI/2.0) > fi2) )
	   fi = fi2;
	
	//Compute omega
	if ((matrot[2][2]*cos(fi))<0)
	   omega = PI - atan((matrot[2][1])/(matrot[2][2]));
	else if ((matrot[2][2]*cos(fi))>0)
	   omega = -atan((matrot[2][1])/(matrot[2][2]));
	
	//Compute kappa
	if ((matrot[0][0]*cos(fi))<0)
	   cappa = PI - atan((-matrot[1][0])/(matrot[0][0]));
	else if ((matrot[0][0]*cos(fi))>0)
	   cappa = - atan((-matrot[1][0])/(matrot[0][0]));
*/
  		
	
	double s5, c5, s6, c6, c4, s4, errot1,errot0;
    double omega_temp[2], fi_temp[2], cappa_temp[2], Mver[3][3];
    int signum, i, j;
	double rotation[3][3];

	for (i=0;i<3;i++)
		for (j=0;j<3;j++)
			rotation[i][j] = matrot[i][j];

    errot1 = 0.0;
    errot0 = 0.0;
    s5=rotation[2][0];
    c5=sqrt((double)(1.0-s5*s5) );

   // if c5 vanishes it is impossible to compute the angles 

    if (c5 < THRESHOLD_ROTATION_MATRIX) return(1);

  //  ipothesys fi > 0 (signum=0)
	//	if fi is minor than 0  (signum=1) The coefficients must be
    // inverted 

//  with signum negative (=1) The rotation matrix must be negated 

    for (signum=0;signum<2;signum++)
    {  if (signum == 1)
       {  for (i=0;i<3;i++)
				 for (j=0;j<3;j++)
					rotation[i][j]=-rotation[i][j];
       }

		   //  Suppose c5 > 0. Compute omega 
       c4=rotation[2][2]/c5;
       s4=-rotation[2][1]/c5;
       if (s4 < 0)
	  {  if (c4 >= 0)
		   // fourth quadrant  
		omega_temp[signum] = -asin(fabs(s4));
	     else
		   // third quadrant (c4<0) 
		omega_temp[signum] = 180 * RAD + asin(fabs(s4));
	  }
       else        // s4 > 0 
	  {  if (c4 >= 0)
		   //* first quadrant 
		omega_temp[signum] = +asin(fabs(s4));
	     else
		   //* (c4 < 0) second quadrant 
		omega_temp[signum] = 180 * RAD - asin(fabs(s4));
		   //  Compute  cappa 
	  }
       c6=rotation[0][0]/c5;
       s6=-rotation[1][0]/c5;
	 if (s6 < 0)
	 {  if (c6 >= 0)
		  // fourth quadrant 
	       cappa_temp[signum] = -asin(fabs(s6));
	    else
		   // c6 < 0  third quadrant 
	       cappa_temp[signum] = 180 * RAD + asin(fabs(s6));
	  }
	  else       // s6 > 0 
	  { if (c6 >= 0)
		   /// first quadrant 
	       cappa_temp[signum] = asin(fabs(s6));

	    else
		   // c6 < 0  second quadrant 
	       cappa_temp[signum] = 180 * RAD - asin(fabs(s6));
	  }
		   // Compute  fi 
	  if (s5 < 0)
		   // fourth quadrant 
		fi_temp[signum] = -asin(fabs(s5));
       else
		   // s5 > 0  first quadrant 
	   fi_temp[signum] = asin(fabs(s5));

    }
		   // Verify the ipothesys on the signum of fi 

		   // fi < 0 
    Angle2Rot(Mver, omega_temp[1], -fi_temp[1], cappa_temp[1] ,1 );

    errot1 = 0.0;
   
    for (i=0;i<3;i++)
       for (j=0;j<3;j++)
	  errot1 += fabs(Mver[i][j]-rotation[i][j]);

		   // fi > 0 
    Angle2Rot(Mver, omega_temp[0], fi_temp[0], cappa_temp[0] ,1 );

    errot0 = 0.0;
    for (i=0;i<3;i++)
      for (j=0;j<3;j++)
	  errot0 += fabs(Mver[i][j]+rotation[i][j]);

    if (errot1<errot0) {
		omega = omega_temp[1];
		fi    = -fi_temp[1];
		cappa = cappa_temp[1];
    }
    else {
		omega = omega_temp[0];
		fi    = fi_temp[0];
        cappa = cappa_temp[0];
    }
	

    if (out_rad==0)	
	{
		omega	= omega/RAD;
		fi		= fi/RAD;
		cappa   = cappa/RAD;
	}
	return(0);

}


int Mathematics::ComputeIndexReg(int _itv0, int _itv1, int _itv2, int _itv3, int ntv)
{
	int h=0;

	for (int itv0=0;itv0<ntv-1;itv0++)
	{
		for (int itv1=itv0+1;itv1<ntv;itv1++)
		{	
			for (int itv2=0;itv2<ntv-1;itv2++)
			{
				for (int itv3=itv2+1;itv3<ntv;itv3++)
				{
					if ((itv0==itv2)&&(itv1==itv3))
                        continue;
                    if ((itv0==itv3)&&(itv1==itv2))
                        continue;
                    if ((itv0==itv2)&&(itv1>itv3))
                        continue;
                    if (itv0>itv1)
                        continue;
                    
                    if (itv0==_itv0)
						if (itv1==_itv1)
							if (itv2==_itv2)
								if (itv3==_itv3)
									return h;
					h++;
				}
			}
		}
	}
	
	return -1;
}

BOOL Mathematics::ComputeIndexReg(int index, int &_itv0, int &_itv1, int &_itv2, int &_itv3, int ntv)
{
	int h=0;
	for (int itv0=0;itv0<ntv-1;itv0++)
	{
		for (int itv1=itv0+1;itv1<ntv;itv1++)
		{	
			for (int itv2=0;itv2<ntv-1;itv2++)
			{
				for (int itv3=itv2+1;itv3<ntv;itv3++)
				{
					if ((itv0==itv2)&&(itv1==itv3))
                        continue;
                    if ((itv0==itv3)&&(itv1==itv2))
                        continue;
                    if ((itv0==itv2)&&(itv1>itv3))
                        continue;
                    if (itv0>itv1)
                        continue;
                    
                    if (h==index)
					{
						_itv0= itv0;
						_itv1= itv1;
						_itv2= itv2;
						_itv3= itv3;

						return TRUE;
					}
					h++;
				}
			}
		}
	}
	return FALSE;
}

void Mathematics::OrtogonalizeRotationMatrix(double R[3][3])
{
	int i;
	double u[3][3];
	double v[3][3];
	double w[3];


	for (i=0;i<3;i++)
		for (int j=0;j<3;j++)
			u[i][j] = R[i][j];

	//svd
	Dsvdcmp3x3(u,v,w);

	for (i=0;i<3;i++)
		w[i] = 1.0;
		
	//Rebuild the matrix R=u*w*v'
	/* Multiply the three matrices element by element */
	for (i=0; i < 3; i++ )
	{
		for (int j=0; j < 3; j++ )
		{
			R[i][j] = 0.0;

			for (int k=0; k < 3; k++ )
			{
				for (int  h=0; h < 3; h++ )
				{
					if (k==h)
						R[i][j] += u[i][k] * w[k] * v[j][k];
				}
			}
		}
	}

}
	
#define ROTATE(a,i,j,k,l) g=a[i][j];h=a[k][l];a[i][j]=g-s*(h+g*tau);a[k][l]=h+s*(g-h*tau);
int Mathematics::EigenVector(double **a, int n, double *d, double **v)
{
	int j,iq,ip,i;
	int errc = 0;
    int nrot=0;
	double tresh,theta,tau,t,sm,s,h,g,c,*b,*z;

	if ( (b=(double*)malloc(n*sizeof(double))) == NULL) { errc = 1; goto END;}
	if ( (z=(double*)malloc(n*sizeof(double))) == NULL) { errc = 2; goto END;}
	for (ip=0;ip<n;ip++) {
		for (iq=0;iq<n;iq++) v[ip][iq]=0.0;
		v[ip][ip]=1.0;
	}
	for (ip=0;ip<n;ip++) {
		b[ip]=d[ip]=a[ip][ip];
		z[ip]=0.0;
	}
	for (i=1;i<=100;i++) {
	        sm=0.0;
		for (ip=0;ip<n-1;ip++) {
			for (iq=ip+1;iq<n;iq++)
				sm += fabs(a[ip][iq]);
		}
		if (sm == 0.0 ) {
			 if (z) free(z);
			 if (b) free(b);
			return(errc);
		}
		if (i < 4)
			tresh=0.2*sm/(n*n);
		else
			tresh=0.0;
		for (ip=0;ip<n-1;ip++) {
			for (iq=ip+1;iq<n;iq++) {
				g=100.0*fabs(a[ip][iq]);
				if (i > 4 && (float)(fabs(d[ip])+g) == (float)fabs(d[ip])
					&& (float)(fabs(d[iq])+g) == (float)fabs(d[iq]))
					a[ip][iq]=0.0;
				else if (fabs(a[ip][iq]) > tresh) {
					h=d[iq]-d[ip];
					if ((float)(fabs(h)+g) == (float)fabs(h))
						t=(a[ip][iq])/h;
					else {
						theta=0.5*h/(a[ip][iq]);
						t=1.0/(fabs(theta)+sqrt(1.0+theta*theta));
						if (theta < 0.0) t = -t;
					}
					c=1.0/sqrt(1+t*t);
					s=t*c;
					tau=s/(1.0+c);
					h=t*a[ip][iq];
					z[ip] -= h;
					z[iq] += h;
					d[ip] -= h;
					d[iq] += h;
					a[ip][iq]=0.0;
					for (j=0;j<=ip-1;j++) {
						ROTATE(a,j,ip,j,iq)
					}
					for (j=ip+1;j<=iq-1;j++) {
						ROTATE(a,ip,j,j,iq)
					}
					for (j=iq+1;j<n;j++) {
						ROTATE(a,ip,j,iq,j)
					}
					for (j=0;j<n;j++) {
						ROTATE(v,j,ip,j,iq)
					}
					nrot++;
				}
			}
		}
		for (ip=0;ip<n;ip++) {
			b[ip] += z[ip];
			d[ip]=b[ip];
			z[ip]=0.0;
		}
	}
	return(3);
	END:
	if (z) free(z);
	if (b) free(b);
	return(errc);
}
#undef ROTATE

long int	Mathematics::Factorial(long int a)
{

	if (a == 1)
		return 1;
	else
    {
		a *= Factorial(a-1);
		return a;
    }

}
