# Supplementary material for: Moving system with action sport cameras: 3D kinematics of the walking and running in a large volume
Source: PLoS One. 2019 Nov 12;14(11):e0224182. doi: 10.1371/journal.pone.0224182 (PMC6850531; doi:10.1371/journal.pone.0224182)
Supplement: S1 File — (ZIP) [file pone.0224182.s001.zip › S1_File/Mathematics.h]

// Mathematics.h: interface for the Mathematics class.
//
//////////////////////////////////////////////////////////////////////

#if !defined(AFX_MATHEMATICS_H__FA8F3A49_398C_4791_8390_2516F31ED262__INCLUDED_)
#define AFX_MATHEMATICS_H__FA8F3A49_398C_4791_8390_2516F31ED262__INCLUDED_

#if _MSC_VER > 1000
#pragma once
#endif // _MSC_VER > 1000

//////////////////////////////
//		CONSTANT VALUES		//
//////////////////////////////
//Numbers
#define		MAX_DOUBLE						1e100					//Sorting
#define		MIN_DOUBLE						1e-100					//Sorting
#define		THRESHOLD_ROTATION_MATRIX		0.00001					//Angle conversion
#define		RAD								0.01745329252L			//Angle conversion
#define		PI								3.14159265358979L			//Angle conversion

#define		NUMDLTPARAMETERS				11						//DLT parameters
#define		SVD_THRESHOLD					1e-6					//Threshold for SVD
#define     EPS								2.220446049250313e-016

static double dsqrarg;
#define DSQR(a) ((dsqrarg=(a)) == 0.0 ? 0.0 : dsqrarg*dsqrarg)

static double dmaxarg1,dmaxarg2;
#define DMAX(a,b) (dmaxarg1=(a),dmaxarg2=(b),(dmaxarg1) > (dmaxarg2) ?\
        (dmaxarg1) : (dmaxarg2))

static int iminarg1,iminarg2;
#define IMIN(a,b) (iminarg1=(a),iminarg2=(b),(iminarg1) < (iminarg2) ?\
        (iminarg1) : (iminarg2))

#define SIGN(a,b) ((b) >= 0.0 ? fabs(a) : -fabs(a))

////////////////////////////////////////////////////////////////////////
////////////////////////////////////////////////////////////////////////
class Mathematics  
{
public:
	
	typedef struct {          /* Matrix structure for C library  */
	int row;               /* These are meant to be "private" */
	int col;               /* and should only be accessed via */
	double **mat;          /* the "member functions" below.   */
	} matrix;

	typedef struct {          /* Vector structure for C library  */
		int element;          /* These are meant to be "private" */
		double *mat;          /* the "member functions" below.   */
	} vector;


	typedef struct {          /* Matrix structure for C library  */
		int row;               /* These are meant to be "private" */
		int col;               /* and should only be accessed via */
		int **mat;             /* the "member functions" below.   */
	} intmatrix;

	typedef struct {          /* Vector structure for C library  */
		int element;          /* These are meant to be "private" */
		int *mat;              /* the "member functions" below.   */
	} intvector;

	
	Mathematics();
	virtual ~Mathematics();

	
	//Memory allocation
	matrix *mmake( int, int );
	void minit( matrix *ptm );
	void meye( matrix *ptm );
	void mfree( matrix *ptm );

	vector *vmake( int );
	void vinit( vector *ptm );
	void veye( vector *ptm );
	void vfree( vector *ptm );

	intmatrix *intmmake( int, int );
	void intminit( intmatrix *ptm );
	void intmfree( intmatrix *ptm );

	intvector *intvmake( int );
	void intvinit( intvector *ptm );
	void intvfree( intvector *ptm );


	//Vector
	double	NormSq(_VECT2D &vect ) ;
	double	Norm2(_VECT2D &vect ) ;
	double	Norm3(_VECT3D &vect ) ;
	double  Distance3D( _VECT3D &vect0 ,_VECT3D &vect1 );
	double	Dot( _VECT3D &vect1, _VECT3D &vect2 ) ;
	double  Det3x3(double A[3][3]);
	void    Line3Dfrom2Points(_VECT3D &vect1, _VECT3D &vect2 , _VECT3D &line); 

	//Mathematics
	BOOL			IsOdd(double x);
    BOOL			IsRatioInt(long x, long y);
	int				ComputeIndexReg(int _itv0,int _itv1,int _itv2,int _itv3, int ntv);
	BOOL            ComputeIndexReg(int index, int &_itv0, int &_itv1, int &_itv2, int &_itv3, int ntv);
	long int		Factorial(long int a);

	//Linear Algebra
	int				Dsvdcmp(long int mlong, long int nlong, double a[2*MAX_N_TV][4], double v[4][4],	double w[4]);
	int				Dsvdcmp3x3(double a[3][3], double v[3][3],	double w[3]);
	int				Dsvdcmp(long int mlong, long int nlong, double **a, double **v,	double *w);
	double			Dpythag(double a, double b);
	int				Pinv3x3(double matrixIn[3][3], double matrixOut[3][3]);
	int				Pinv(long int rows, long int cols, double **matrixIn, double **invmatOut, double &rcondNumber);
	int             EigenVector(double **a, int n, double *d, double **v);

	//Bundle functions
	void			ComputeLinearSolution(int m, int n, double **a, double **v, double *w, double *b, double *s);
	void			ComputeLinearSolution(int m, int n, double **invNormalMatrix, double **jacobianMatrox, double *b, double *s);
	void            ComputeLinearSolution(int m, int n, double **matDesign, double *vectKnown, double *solution);
    void			ComputeUUMatrix(int m, int n, double **UU, double **normalMatrix, double **invV);
	void			ComputeBVector(int numP, int numM, double *eE, double **normalMatrix, double **invV, double *b);
	
	
	//Rotation
	int				Rot2Angle(double matrot[3][3], double &omega, double &fi, double &cappa, int out_rad);
	void			Angle2Rot(double matrot[3][3], double omega, double fi, double cappa , int in_rad);
	void			OrtogonalizeRotationMatrix(double R[3][3]); 		 

};

#endif // !defined(AFX_MATHEMATICS_H__FA8F3A49_398C_4791_8390_2516F31ED262__INCLUDED_)
