# Supplementary material for: Moving system with action sport cameras: 3D kinematics of the walking and running in a large volume
Source: PLoS One. 2019 Nov 12;14(11):e0224182. doi: 10.1371/journal.pone.0224182 (PMC6850531; doi:10.1371/journal.pone.0224182)
Supplement: S1 File — (ZIP) [file pone.0224182.s001.zip › S1_File/Mathematics_ErrorCodes.h]

///////////////////////////////
//Error calibration

#define MATH_ERR_THRESHOLD_ROTATION_MATRIX			10
#define MATH_ERR_THRESHOLD_ROTATION_MATRIX_STR		"The rotation matrix is near gimbal lock!"

#define MATH_ERR_ALLOCATEMEM_SVD					50
#define MATH_ERR_ALLOCATEMEM_SVD_STR				"Cannot allocate memory in svd!"
