# Supplementary material for: Moving system with action sport cameras: 3D kinematics of the walking and running in a large volume
Source: PLoS One. 2019 Nov 12;14(11):e0224182. doi: 10.1371/journal.pone.0224182 (PMC6850531; doi:10.1371/journal.pone.0224182)
Supplement: S1 File — (ZIP) [file pone.0224182.s001.zip › S1_File/Reconstruction.cpp]

// Reconstruction.cpp: implementation of the Reconstruction class.
//
//////////////////////////////////////////////////////////////////////
#include "stdafx.h"
#include "VIMS_CalibModule.h"

#include "global.h"
#include "Struct.h"
#include "math.h"

#include "Mathematics_ErrorCodes.h"
#include "Mathematics.h"

#include "Reconstruction_Constants.h"
#include "Reconstruction_ErrorCodes.h"
#include "Reconstruction.h"

#ifdef _DEBUG
#undef THIS_FILE
static char THIS_FILE[]=__FILE__;
#define new DEBUG_NEW
#endif

//////////////////////////////////////////////////////////////////////
// Construction/Destruction
//////////////////////////////////////////////////////////////////////
Reconstruction::Reconstruction()
{
 
}

Reconstruction::~Reconstruction()
{

}


//////////////////////////////////////////
/////RECONSTRUCTION
//////////////////////////////////////////
//Initialization for multiframe reconstruction
int Reconstruction::Ric_Init(double intersectionThreshold, double registrationThreshold)
{

#ifdef DEBUG_3D
	DBfp = NULL;
	DBfp = fopen(LOGFILE_RECONSTRUCTION,"wt");
	if (DBfp==NULL)
		return ERR_DEBUG_OPENFILE;
#endif

	this->THESHOLD_INTERSECTION_ERROR  = intersectionThreshold;
	this->THRESHOLD_REGISTRATION_ERROR = registrationThreshold;


	return 0;
}

//Stop of the multiframe reconstruction
int Reconstruction::Ric_End()
{

#ifdef DEBUG_3D
	if (DBfp!=NULL)
	{	fclose(DBfp);
		DBfp = NULL;
	}
#endif

	return 0;

}

//2D point linearization (scaling and distortion correction)
void Reconstruction::Ric_Linear2D(_CAMERA_STRUCT &cameraStruct, _CAMERA_DATA &CamData, _VECT2D point, _VECT2D &pointLin)
{
	double r;
	
	if (cameraStruct.calibType==SINGLEPON_CAL)
	{	
		pointLin.X = (point.X - CamData.C.X)/CamData.F.X; 
		pointLin.Y = (point.Y - CamData.C.Y)/CamData.F.Y; 
			
	
	    r = o_mathematics.NormSq(pointLin);
		double distx = (CamData.k1*pointLin.X*r)+
					   (CamData.k2*pointLin.X*pow(r,2))+
					   (CamData.k3*pointLin.X*pow(r,3))+
					   (CamData.p1*(r+(2*pointLin.X*pointLin.X)))+
					   (CamData.p2*2*pointLin.X*pointLin.Y);

		double disty = (CamData.k1*pointLin.Y*r)+
					   (CamData.k2*pointLin.Y*pow(r,2))+
					   (CamData.k3*pointLin.Y*pow(r,3))+
					   (CamData.p1*2*pointLin.X*pointLin.Y)+
					   (CamData.p2*(r+(2*pointLin.Y*pointLin.Y)));

		pointLin.X -= distx;
		pointLin.Y -= disty;
 
	}
	else if (cameraStruct.calibType==THOR_CAL)
	{

		// SMART Linearization
		pointLin.X = (point.X - CamData.C.X) / CamData.F.X;
		pointLin.Y = (point.Y - CamData.C.Y) / CamData.F.Y;
		r = o_mathematics.NormSq( pointLin );

		pointLin.X = pointLin.X * ( 1 - CamData.k1 * r - CamData.k2 * pow(r,2) );
		pointLin.Y = pointLin.Y * ( 1 - CamData.k1 * r - CamData.k2 * pow(r,2) );
	}

}
	
//Main function for 3D reconstruction
//Input: _CAMERA_STRUCT , _CAMERA_DATA , _CALIBRATION_VOLUME
//Output: this->Dataslot_3D 
void Reconstruction::Ric_3DReconstruction(_CAMERA_STRUCT &cameraStruct, _CAMERA_DATA cameraData[], _CALIBRATION_VOLUME &calibVolume)
{
	//VARIABLES
	BOOL b_Ghost;
	int codeError=0,k,h;
	// Number of markers progressively reconstructed with a pair	
	int numReconstructCameraCouple = 0;
	int numLabel,label, currLabel, previousLabel, indexlabel;
	double intersection_error;
	_VECT3D point3D; 
	_VECT2D arrPoint2D[MAX_N_TV];
	static _VECT2D pPoint0Lin, pPoint1Lin;
	
	//Reset dataslot3D and dataprocess3D
	Dataslot_3D_Reset();
					
	//Verify the number of active cameras (a camera is considered active if is has seen at least one point)
	if (cameraStruct.n_ActiveCameras>1)
	{						
		//3D reconstruction by camera couple with measure of the intersection error
		for (int itv0=0;itv0<cameraStruct.n_Cameras-1;itv0++)
		{
			//The first camera has seen at least one point
			if (cameraStruct.b_ActiveCameras[itv0]==TRUE)
			{
				//For all markers of the current first camera
				for (int im0=0;im0<Dataslot_2D_GetNumMarkers(itv0);im0++)
				{
					//camera itv0
					//point im0
					
					Ric_Linear2D(cameraStruct,cameraData[itv0],Dataslot_2D_GetMarker(itv0,im0),pPoint0Lin);
								
					for (int itv1=itv0+1;itv1<cameraStruct.n_Cameras;itv1++)
					{
						//Check if the current camera pair can be used
						if (Ric_CheckPair(cameraStruct,itv0,itv1))
						{
							
							//The second camera has seen at least one point
							if (cameraStruct.b_ActiveCameras[itv1]==TRUE)
							{
								
								//For all markers of the current second camera
								for (int im1=0;im1<Dataslot_2D_GetNumMarkers(itv1);im1++)
								{
									//camera itv1
									//point im1
									//2D point Linearization
									Ric_Linear2D(cameraStruct,cameraData[itv1],Dataslot_2D_GetMarker(itv1,im1),pPoint1Lin);

									//Initialize the intersection error
									intersection_error = -1;
									
									//Triangulation with two cameras
									codeError = Ric_Triangulation2TV( pPoint0Lin, pPoint1Lin,
													 cameraData[itv0], cameraData[itv1],
													 point3D, intersection_error); 
									
									
									if (codeError==0)
									{

										//Test the intersection error
										if (intersection_error < cameraStruct.intersectionThreshold) 
										{
											//Control for static memory allocation
											if (numReconstructCameraCouple >= MAX_RECONSTRUCTED_MARKERS)
											{	
												//::MessageBox(viewHwnd,"MAX_RECONSTRUCTED_MARKERS has been overcome!","Warning",MB_OK);
												break;
											}

											//indexes of the reconstructed marker. It has been reconstructed with im0 on itv0
											// and im1 on itv1
											dataprocess_3D.indexReconstructCameraCouple[numReconstructCameraCouple][0]=im0;
											dataprocess_3D.indexReconstructCameraCouple[numReconstructCameraCouple][1]=im1;
											dataprocess_3D.indexReconstructCameraCouple[numReconstructCameraCouple][2]=itv0;
											dataprocess_3D.indexReconstructCameraCouple[numReconstructCameraCouple][3]=itv1;
											dataprocess_3D.indexReconstructCameraCouple[numReconstructCameraCouple][4]=numReconstructCameraCouple;
											
											//coordinates
											dataprocess_3D.coordReconstructCameraCouple[numReconstructCameraCouple][0] = point3D.X;
											dataprocess_3D.coordReconstructCameraCouple[numReconstructCameraCouple][1] = point3D.Y;
											dataprocess_3D.coordReconstructCameraCouple[numReconstructCameraCouple][2] = point3D.Z;
											dataprocess_3D.coordReconstructCameraCouple[numReconstructCameraCouple][3] = intersection_error;
											
											//Increment the number of couples
											numReconstructCameraCouple++;

										}
									}
								}
							}
						}
					}
				}
			}	
		}

#ifdef DEBUG_3D
	this->Debug_Print_Dataslot_3D(DBfp,cameraStruct.iFrame,numReconstructCameraCouple);
#endif

		//If at least a camera pair has reconstructed points
		if (numReconstructCameraCouple>0)
		{
			dataprocess_3D.numReconstructCameraCouple = numReconstructCameraCouple;

#ifdef DEBUG_3D
	this->Debug_Print_Dataslot_3D_IndexReconstructCameraCouple(DBfp,numReconstructCameraCouple,0);
#endif		

			//Verify outlyiers outside calibration volume
			//If outside the volume  the reconstructed point is labeled with '-1'
			// i.e. dataprocess_3D.indexReconstructCameraCouple[][4] = -1
			if (cameraStruct.checkPointsinVolume)	
				Ric_Check3DPointOutlier(numReconstructCameraCouple, calibVolume);

			
			//Labeling 3D point by proximity
			// At this stage numLabel may be < numReconstructCameraCouple
			if (numReconstructCameraCouple>1)
			{
				numLabel = Ric_Labeling3DPointbyProximity(cameraStruct,numReconstructCameraCouple);


				//Multicamera check
				if (cameraStruct.n_ActiveCameras>2)
				{	
			
	#ifdef DEBUG_3D
		this->Debug_Print_Dataslot_3D_IndexReconstructCameraCouple(DBfp,numReconstructCameraCouple,1);
	#endif		
					if (numLabel>0)
					{
						
						//GHOST WITHIN LABEL
						b_Ghost = FALSE;
						previousLabel = -1;
						k=0;
						while (k<numReconstructCameraCouple)
						{
							//Get the label
							label = Ric_ScanForlabel(numReconstructCameraCouple, previousLabel , indexlabel);
							
							if (label==-1)
							{
								previousLabel++;
								k++;
								continue;
							}
							previousLabel = label;

							//Mark ghost marker within a label
							b_Ghost = Ric_FindGhostMarkersWithinLabel(k,numReconstructCameraCouple, label);
							k++;
						}
		
	#ifdef DEBUG_3D
		this->Debug_Print_Dataslot_3D_IndexReconstructCameraCouple(DBfp,numReconstructCameraCouple,2);
	#endif		

						//GHOST ACROSS LABEL
						b_Ghost = FALSE;
						previousLabel = -1;
						k=0;
						while (k<numReconstructCameraCouple-1)
						{
							//Get first label
							label = Ric_ScanForlabel(numReconstructCameraCouple, previousLabel , indexlabel);
							
							if (label==-1)
							{
								previousLabel++;
								k++;
								continue;
							}
							previousLabel = label;

							h = k+1;

							while (h<numReconstructCameraCouple)
							{
									
								//Get second label
								currLabel = Ric_ScanForlabel(numReconstructCameraCouple, previousLabel , indexlabel);
							
								if (currLabel==-1)
								{
									previousLabel++;
									h++;
									continue;
								}
								previousLabel = currLabel;

								//Set the label priority
								b_Ghost = Ric_FindGhostMarkersAcrossLabels(numReconstructCameraCouple, label, currLabel);
								
								h++;
								
							}

							previousLabel = label;
		
							k++;
						}					

	#ifdef DEBUG_3D
		this->Debug_Print_Dataslot_3D_IndexReconstructCameraCouple(DBfp,numReconstructCameraCouple,3);
	#endif


						//BUILD MARKER INDEX
						previousLabel = -1;
						k=0;h=0;
						while (k<numReconstructCameraCouple)
						{
							//Get the label
							label = Ric_ScanForlabel(numReconstructCameraCouple, previousLabel , indexlabel);
							
							if (label==-1)
							{
								previousLabel++;
								k++;
								continue;
							}
							previousLabel = label;

							if (label>=0)
							{
								//Get the 2D marker indexes of the point
								Ric_FindMaxTVforPointReconstruction(h,numReconstructCameraCouple, label);
								h++;
							}

							k++;
						}
						
									
						//SET THE LABEL PRIORITY
						if (h>0)
							Ric_SetPriority2Labels(h,cameraStruct.n_Cameras);

	#ifdef DEBUG_3D
		this->Debug_Print_Dataslot_3D_CoordReconstructCameraCouple(DBfp, numReconstructCameraCouple);
		this->Debug_Print_Dataslot_3D_MarkerIndex(DBfp,h);
		this->Debug_Print_Dataslot_2D_Coordinates(DBfp);
	#endif

						//MULTICAMERA RECONSTRUCTION
						dataSlot_3D.numMarkers = 0;
						for (int i=0;i<h;i++)
						{
							if (dataprocess_3D.priority[i]==1)
							{
								//Extract the 2D coordinates
								Dataslot_2D_BuildArray2DPoints(
									cameraStruct.n_Cameras,
									cameraStruct.b_ActiveCameras,
									dataprocess_3D.markerIndex[i],arrPoint2D);
								
								for ( int cam = 0; cam < cameraStruct.n_Cameras; cam++ )
								{
									if (dataprocess_3D.markerIndex[i][cam] != -1)
									{
										// Linearization 
										Ric_Linear2D(cameraStruct,cameraData[cam],arrPoint2D[cam],pPoint0Lin);
										arrPoint2D[cam].X = pPoint0Lin.X;
										arrPoint2D[cam].Y = pPoint0Lin.Y;
									}
								}

								//Mutliple camera reconstruction
								Ric_TriangulationNTV(
											cameraStruct.n_Cameras, 
											arrPoint2D, 
											dataprocess_3D.markerIndex[i],
											cameraData,
											dataSlot_3D.point3D[dataSlot_3D.numMarkers]);	
								
								dataSlot_3D.numMarkers++;
							}	
						}
					}
				}
			}
			else
			{	
				
				previousLabel = -1;
				dataSlot_3D.numMarkers=0;
				k=0;
				while (k<numReconstructCameraCouple)
				{
					//Get the label
					label = Ric_ScanForlabel(numReconstructCameraCouple, previousLabel , indexlabel);
					
					if (label==-1)
					{
						previousLabel++;
						k++;
						continue;
					}

					if (indexlabel>=0)
					{	
						dataSlot_3D.point3D[dataSlot_3D.numMarkers].X = dataprocess_3D.coordReconstructCameraCouple[indexlabel][0];
						dataSlot_3D.point3D[dataSlot_3D.numMarkers].Y = dataprocess_3D.coordReconstructCameraCouple[indexlabel][1];
						dataSlot_3D.point3D[dataSlot_3D.numMarkers].Z = dataprocess_3D.coordReconstructCameraCouple[indexlabel][2];
			
						dataSlot_3D.numMarkers++;
						k++;
					}
				}			
			}				
		}
	}
}
	


//Main function for 3D reconstruction
//Input: _CAMERA_STRUCT , _CAMERA_DATA , _CALIBRATION_VOLUME
//Output: this->Dataslot_3D 
void Reconstruction::Ric_3DReconstruction_Sorted(_CAMERA_STRUCT &cameraStruct, _CAMERA_DATA cameraData[], _CALIBRATION_VOLUME &calibVolume)
{
	//VARIABLES
	//BOOL b_Ghost;
	int im, itv0, itv1, codeError=0;
	double intersection_error;

	// Number of markers progressively reconstructed with a pair	
	int numReconstructCameraCouple = 0;
	_VECT2D arrPoint2D[MAX_N_TV];
	int arrValidCameras[MAX_N_TV];
	static _VECT2D pPoint0Lin, pPoint1Lin;
	_VECT3D point3D; 

	//Reset dataslot3D and dataprocess3D
	Dataslot_3D_Reset();
					
	
	//Verify the number of active cameras (a camera is considered active if is has seen at least one point)
	if (cameraStruct.n_ActiveCameras>1)
	{						
		for ( im = 0;im<Dataslot_2D_GetNumMarkers(0);im++)
		{
			numReconstructCameraCouple = 0;

			for (int itv=0;itv<cameraStruct.n_Cameras;itv++)
				arrValidCameras[itv] = -1;

			for ( itv0=0;itv0<cameraStruct.n_Cameras-1;itv0++)
			{	

				Ric_Linear2D(cameraStruct,cameraData[itv0],Dataslot_2D_GetMarker(itv0,im),pPoint0Lin);
					
				for (itv1=itv0+1;itv1<cameraStruct.n_Cameras;itv1++)
				{

					Ric_Linear2D(cameraStruct,cameraData[itv1],Dataslot_2D_GetMarker(itv1,im),pPoint1Lin);
					
					//Initialize the intersection error
					intersection_error = -1;
					
					//Triangulation with two cameras
					codeError = Ric_Triangulation2TV( pPoint0Lin, pPoint1Lin,
									 cameraData[itv0], cameraData[itv1],
									 point3D, intersection_error); 
					
					
					if (codeError==0)
					{

						//Test the intersection error
						if (intersection_error < cameraStruct.intersectionThreshold) 
						{

							//VALID CAMERAS
							arrValidCameras[itv0] = 1;
							arrValidCameras[itv1] = 1;

							dataprocess_3D.indexReconstructCameraCouple[numReconstructCameraCouple][0]=im;
							dataprocess_3D.indexReconstructCameraCouple[numReconstructCameraCouple][1]=im;
							dataprocess_3D.indexReconstructCameraCouple[numReconstructCameraCouple][2]=itv0;
							dataprocess_3D.indexReconstructCameraCouple[numReconstructCameraCouple][3]=itv1;
							dataprocess_3D.indexReconstructCameraCouple[numReconstructCameraCouple][4]=numReconstructCameraCouple;
							
							//coordinates
							dataprocess_3D.coordReconstructCameraCouple[numReconstructCameraCouple][0] = point3D.X;
							dataprocess_3D.coordReconstructCameraCouple[numReconstructCameraCouple][1] = point3D.Y;
							dataprocess_3D.coordReconstructCameraCouple[numReconstructCameraCouple][2] = point3D.Z;
							dataprocess_3D.coordReconstructCameraCouple[numReconstructCameraCouple][3] = intersection_error;
											
							
							numReconstructCameraCouple++;
						}

					}

				}
			
			}
			

			if ( (numReconstructCameraCouple>0) ) // && (numReconstructCameraCouple == cameraStruct.NumberOfCouples) )
			{			
				if (numReconstructCameraCouple>1)
				{
					int numLabel = Ric_Labeling3DPointbyProximity(cameraStruct,numReconstructCameraCouple);
				}
				
				dataprocess_3D.numReconstructCameraCouple = numReconstructCameraCouple;

				for (itv0=0;itv0<cameraStruct.n_Cameras;itv0++)
				{

					if (arrValidCameras[itv0]==1)
					{
						
						Ric_Linear2D(cameraStruct,cameraData[itv0],Dataslot_2D_GetMarker(itv0,im),pPoint0Lin);
						arrPoint2D[itv0].X = pPoint0Lin.X;
						arrPoint2D[itv0].Y = pPoint0Lin.Y;
						dataprocess_3D.markerIndex[im][itv0] = 1;

					}
					else
					{
						dataprocess_3D.markerIndex[im][itv0] = -1;

					}

				}
				
				//Mutliple camera reconstruction
				Ric_TriangulationNTV(
					cameraStruct.n_Cameras, 
					arrPoint2D, 
					dataprocess_3D.markerIndex[im],
					cameraData,
					dataSlot_3D.point3D[im]);	

					dataSlot_3D.numMarkers++;


			}

		}
		
	}	
	
}

//Main function for 3D reconstruction
//Input: _CAMERA_STRUCT , _CAMERA_DATA , _CALIBRATION_VOLUME
//Output: this->Dataslot_3D 
void Reconstruction::Ric_3DReconstruction_Sorted2(_CAMERA_STRUCT &cameraStruct, _CAMERA_DATA cameraData[], _CALIBRATION_VOLUME &calibVolume)
{
	//VARIABLES
	//BOOL b_Ghost;
	int im, itv0, itv1, itvc, codeError=0;
	
	// Number of markers progressively reconstructed with a pair	
	int numReconstructCameraCouple = 0;
	_VECT2D arrPoint2D[MAX_N_TV];
    static _VECT2D pPoint0Lin, pPoint1Lin;
	_VECT3D point3D;
	double intersection_error;
	
	//Reset dataslot3D and dataprocess3D
	Dataslot_3D_Reset();
					
	int goodCameras = 0;

	//Verify the number of active cameras (a camera is considered active if is has seen at least one point)
	if (cameraStruct.n_ActiveCameras>1)
	{						
		
		for ( im = 0;im<Dataslot_2D_GetNumMarkers(0);im++)
		{
			numReconstructCameraCouple = 0;
			goodCameras = 0;

			for ( itv0=0;itv0<cameraStruct.n_Cameras;itv0++)
			{
			
				_VECT2D &point2D = Dataslot_2D_GetMarker(itv0,im);
				if ( (point2D.X<0) || (point2D.Y<0) )
				{
					dataprocess_3D.markerIndex[im][itv0] = -1;
					continue;
				}
				else
				{
					Ric_Linear2D(cameraStruct,cameraData[itv0],Dataslot_2D_GetMarker(itv0,im),pPoint0Lin);
					arrPoint2D[itv0].X = pPoint0Lin.X;
					arrPoint2D[itv0].Y = pPoint0Lin.Y;
					dataprocess_3D.markerIndex[im][itv0] = 1;
					goodCameras++;
				}

			}

			if (goodCameras<2)
			{
				dataSlot_3D.point3D[im].X = 0;
				dataSlot_3D.point3D[im].Y = 0;
				dataSlot_3D.point3D[im].Z = 0;

				dataSlot_3D.numMarkers++;
			}
			else if (goodCameras==2)
			{
				//Initialize the intersection error
				intersection_error = -1;
				
				itv0 = itv1 = 0;
				for (itvc=0;itvc<cameraStruct.n_Cameras;itvc++)
				{
					if (dataprocess_3D.markerIndex[im][itvc] == 1) 
					{
						if (itv1==itv0) 
						{
							itv0 = itvc;
							itv1 = itv0 + 1;
							pPoint0Lin.X = arrPoint2D[itv0].X;
							pPoint0Lin.Y = arrPoint2D[itv0].Y;
						}
						else
						{
							itv1 = itvc;
							pPoint1Lin.X = arrPoint2D[itv1].X;
							pPoint1Lin.Y = arrPoint2D[itv1].Y;
						}
					}				
				}

				//Triangulation with two cameras
				Ric_Triangulation2TV( pPoint0Lin, pPoint1Lin,
									 cameraData[itv0], cameraData[itv1],
									 point3D, intersection_error); 

				dataSlot_3D.point3D[im].X = point3D.X;
				dataSlot_3D.point3D[im].Y = point3D.Y;
				dataSlot_3D.point3D[im].Z = point3D.Z;

				dataSlot_3D.numMarkers++;	
						
			}
			else
			{
				//Mutliple camera reconstruction
				Ric_TriangulationNTV(
					cameraStruct.n_Cameras, 
					arrPoint2D, 
					dataprocess_3D.markerIndex[im],
					cameraData,
					dataSlot_3D.point3D[im]);	

					dataSlot_3D.numMarkers++;
			}
		}
		
	}	
	
}


// 3D reconstruction by triangulation
// 2D Linearization outside
int Reconstruction::Ric_Triangulation2TV(_VECT2D pPoint0Lin,_VECT2D pPoint1Lin,
								_CAMERA_DATA &CamData0,	_CAMERA_DATA &CamData1,
								_VECT3D &Point3D, double &intersection_error)  
{
    
	static double c0,c1,h0,h1;
	static double D, det_erm,view_angle;
	static _VECT3D PT0,PT1, rP3D0, rP3D1;
	
	// Direction cosine
	PT0.X = pPoint0Lin.X * CamData0.R[0][0] + pPoint0Lin.Y * CamData0.R[1][0] + CamData0.R[2][0];
	PT0.Y = pPoint0Lin.X * CamData0.R[0][1] + pPoint0Lin.Y * CamData0.R[1][1] + CamData0.R[2][1];
	PT0.Z = pPoint0Lin.X * CamData0.R[0][2] + pPoint0Lin.Y * CamData0.R[1][2] + CamData0.R[2][2];
	D = o_mathematics.Norm3( PT0 );
	PT0.X = PT0.X/D;
	PT0.Y = PT0.Y/D;
	PT0.Z = PT0.Z/D;

	// Direction cosine
	PT1.X = pPoint1Lin.X * CamData1.R[0][0] + pPoint1Lin.Y * CamData1.R[1][0] + CamData1.R[2][0];
	PT1.Y = pPoint1Lin.X * CamData1.R[0][1] + pPoint1Lin.Y * CamData1.R[1][1] + CamData1.R[2][1];
	PT1.Z = pPoint1Lin.X * CamData1.R[0][2] + pPoint1Lin.Y * CamData1.R[1][2] + CamData1.R[2][2];
	D = o_mathematics.Norm3( PT1 );
	PT1.X = PT1.X/D;
	PT1.Y = PT1.Y/D;
	PT1.Z = PT1.Z/D;
	
	//ViewAngle
	view_angle = PT0.X*PT1.X + PT0.Y*PT1.Y + PT0.Z*PT1.Z;
	det_erm = 1.0-(view_angle)*(view_angle);

	if ( det_erm == 0.)
	     return ERR_TRIANG_VIEWANGLE;

	//Scaled vectors with respect to intercamera distance
	c0 =	PT0.X * ( CamData0.T.X-CamData1.T.X) +
			PT0.Y * ( CamData0.T.Y-CamData1.T.Y) + 
			PT0.Z * ( CamData0.T.Z-CamData1.T.Z) ;

	c1 =	PT1.X * ( CamData0.T.X-CamData1.T.X) + 
			PT1.Y * ( CamData0.T.Y-CamData1.T.Y) + 
			PT1.Z * ( CamData0.T.Z-CamData1.T.Z) ;

	//Linear coordinates on the two rays
	h0 = (-c0				+ (view_angle) * c1) / det_erm;
	h1 = (-c0*(view_angle)  +				 c1) / det_erm;

	//3D Points on the corresponding ray at minimal distance in between
	rP3D0.X = CamData0.T.X + h0 * PT0.X;
	rP3D0.Y = CamData0.T.Y + h0 * PT0.Y;
	rP3D0.Z = CamData0.T.Z + h0 * PT0.Z;

	rP3D1.X = CamData1.T.X + h1 * PT1.X;
	rP3D1.Y = CamData1.T.Y + h1 * PT1.Y;
	rP3D1.Z = CamData1.T.Z + h1 * PT1.Z;

	//Reconstructed point
	//Mid point of the minimal distance segment 
	Point3D.X = (rP3D0.X + rP3D1.X)/2.0;
	Point3D.Y = (rP3D0.Y + rP3D1.Y)/2.0;
	Point3D.Z = (rP3D0.Z + rP3D1.Z)/2.0;

	//intersection error
	intersection_error = o_mathematics.Distance3D(rP3D0,rP3D1);

	return 0;
}

// Triangulation on a single point seen by NCams cameras
//2D Linearization outside
void Reconstruction::Ric_TriangulationNTV(int NCams, _VECT2D pPointLinVect[], short int indexMarkers[MAX_N_TV], _CAMERA_DATA *CamData, _VECT3D &Point3D)
{
	int counter = 0;
	register int i, index;
	static double U[2*MAX_N_TV][4], m_val;
	static double W[4];
	static double V[4][4];

	static _VECT2D pPointLin;
	static _VECT3D PT0,PT1;
			

	for ( int cam = 0; cam < NCams; cam++ )
	{
		if (indexMarkers[cam] != -1)
		{
			pPointLin.X = pPointLinVect[cam].X;
			pPointLin.Y = pPointLinVect[cam].Y;

			// Colinearity equations
			PT0.X = pPointLin.X * CamData[cam].R[2][0] - CamData[cam].R[0][0];
			PT0.Y = pPointLin.X * CamData[cam].R[2][1] - CamData[cam].R[0][1];
			PT0.Z = pPointLin.X * CamData[cam].R[2][2] - CamData[cam].R[0][2];

			PT1.X = pPointLin.Y * CamData[cam].R[2][0] - CamData[cam].R[1][0];
			PT1.Y = pPointLin.Y * CamData[cam].R[2][1] - CamData[cam].R[1][1];
			PT1.Z = pPointLin.Y * CamData[cam].R[2][2] - CamData[cam].R[1][2];

			//Homogeneous system
			// aX + bY + cZ + d = 0 
			// cX + dY + eZ + f = 0
			// UX=0 
			//  X is the unkwown 3D point
			//	U is the 2*Nx4 matrix 
			// Using svd the solution id the fourth column of matrix V
			
			U[counter*2][0]			= PT0.X;
			U[counter*2][1]			= PT0.Y;
			U[counter*2][2]			= PT0.Z;
			U[counter*2][3]			= -o_mathematics.Dot( PT0, CamData[cam].T );
			U[counter*2+1][0]		= PT1.X;
			U[counter*2+1][1]		= PT1.Y;
			U[counter*2+1][2]		= PT1.Z;
			U[counter*2+1][3]		= -o_mathematics.Dot( PT1, CamData[cam].T );
			
			counter++;
		}

	}
	
	//Externally it is verified that counteris >=2

	//dsvdcmp(long int mlong, long int nlong, double **a, double **v,double *w)
	if (o_mathematics.Dsvdcmp(2*counter,4,U,V,W)  >0)
	{
		return ;
	}
	
	//Select the eigenvector associated to the minimum eigenvalue
	m_val = MAX_DOUBLE;
	for (i=0;i<4;i++)
	{
		if (W[i]<m_val)
		{
			m_val = W[i];
			index = i;
		}
	}

	// Using svd the solution id the fourth column of matrix V
	Point3D.X = V[0][index]/V[3][index];
	Point3D.Y = V[1][index]/V[3][index];
	Point3D.Z = V[2][index]/V[3][index];

}

// Check id tghe camera pair canbe used for reconstruction
BOOL Reconstruction::Ric_CheckPair(_CAMERA_STRUCT &cameraStruct, int itv0, int itv1)
{
	return cameraStruct.validPairs[itv0][itv1];
}


// Outlier removal when outside calibration volume
void Reconstruction::Ric_Check3DPointOutlier(int numReconstructCameraCouple, _CALIBRATION_VOLUME &calibVolume)
{

	for (int i=0;i<numReconstructCameraCouple;i++)
	{
		//X direction
		if ( (this->dataprocess_3D.coordReconstructCameraCouple[i][0]<calibVolume.minX) || 
			 (this->dataprocess_3D.coordReconstructCameraCouple[i][0]>calibVolume.maxX) )
		{
			this->dataprocess_3D.indexReconstructCameraCouple[i][4] = OUTSIDE_VOLUME;
			break;
		}

		//Y direction
		if ( (this->dataprocess_3D.coordReconstructCameraCouple[i][1]<calibVolume.minY) || 
			 (this->dataprocess_3D.coordReconstructCameraCouple[i][1]>calibVolume.maxY) )
		{
			this->dataprocess_3D.indexReconstructCameraCouple[i][4] = OUTSIDE_VOLUME;
			break;
		}

		//Z direction
		if ( (this->dataprocess_3D.coordReconstructCameraCouple[i][2]<calibVolume.minZ) || 
			 (this->dataprocess_3D.coordReconstructCameraCouple[i][2]>calibVolume.maxZ) )
		{
			this->dataprocess_3D.indexReconstructCameraCouple[i][4] = OUTSIDE_VOLUME;
			break;
		}
	}
}

//Labeling 3D point by proximity: in ouput the number of labels
int Reconstruction::Ric_Labeling3DPointbyProximity(_CAMERA_STRUCT &cameraStruct, int numReconstructCameraCouple)
{
	int	numLabels = numReconstructCameraCouple;
	_VECT3D P1,P2;
	//double D;

	for (int i=0;i<numReconstructCameraCouple-1;i++)
	{
		if (this->dataprocess_3D.indexReconstructCameraCouple[i][4]>=0)
		{
			P1.X = this->dataprocess_3D.coordReconstructCameraCouple[i][0];
			P1.Y = this->dataprocess_3D.coordReconstructCameraCouple[i][1];
			P1.Z = this->dataprocess_3D.coordReconstructCameraCouple[i][2];

			for (int j=i+1;j<numReconstructCameraCouple;j++)
			{
				if ( (this->dataprocess_3D.indexReconstructCameraCouple[j][4]>=0) && (this->dataprocess_3D.indexReconstructCameraCouple[j][5]!=PAIR_RECONSTRUCTION_LABELED) )
				{
					if (this->dataprocess_3D.indexReconstructCameraCouple[j][4]!=this->dataprocess_3D.indexReconstructCameraCouple[i][4])
					{	
						P2.X = this->dataprocess_3D.coordReconstructCameraCouple[j][0];
						P2.Y = this->dataprocess_3D.coordReconstructCameraCouple[j][1];
						P2.Z = this->dataprocess_3D.coordReconstructCameraCouple[j][2];
						if (o_mathematics.Distance3D(P1,P2) < cameraStruct.registrationThreshold)
						{
							if (this->dataprocess_3D.indexReconstructCameraCouple[j][5] != PAIR_RECONSTRUCTION_LABELED)
							{
								// Gives to j-th marker the same label of i-th marker
								this->dataprocess_3D.indexReconstructCameraCouple[j][4] = 
								this->dataprocess_3D.indexReconstructCameraCouple[i][4];

								this->dataprocess_3D.indexReconstructCameraCouple[j][5] = PAIR_RECONSTRUCTION_LABELED; 
								numLabels--;
							}
						}
					}
				}
			}
		}
	}
	
	return numLabels;
}

int Reconstruction::Ric_CheckNextPriority(int numLabel ,int numReconstructCameraCouple, int priority)
{
	int count =0;
	
	return count;
}

//Find the marker index for each camera corresponding to the current label
int Reconstruction::Ric_ScanForlabel(int numReconstructCameraCouple, int previousLabel, int &index)
{
	int counter =  1;
	index		= -1;

	for (int i=0;i<numReconstructCameraCouple;i++)
	{
		if (this->dataprocess_3D.indexReconstructCameraCouple[i][4]>=0)
		{
			if( this->dataprocess_3D.indexReconstructCameraCouple[i][4] == previousLabel+counter)
			{
				index = i;
				return this->dataprocess_3D.indexReconstructCameraCouple[i][4];
			}
		}
	}
	return -1;
}


//Set the initial priority for the marker
BOOL Reconstruction::Ric_FindGhostMarkersWithinLabel(
				int k,
				int numReconstructCameraCouple,
				int label)
{
	BOOL b_Ghost = FALSE;
	int iM0, iT0,itv,i,mt,im,in;
	int indexBestMarkers, maxCount, countTV[MAX_N_TV], countMarkers[MAX_N_MARKERS][MAX_N_TV];
	int countRic;
	double vectDist[MAX_RECONSTRUCTED_MARKERS];

	for (i=0;i<MAX_RECONSTRUCTED_MARKERS;i++)
		vectDist[i] = MAX_DOUBLE;
						

	//First marker of the pair mt=0
	//Second marker of the pair mt=1
	for (mt=0;mt<2;mt++)
	{
	
		//Reset
		indexBestMarkers = -1;
		for (itv=0;itv<MAX_N_TV;itv++)
		{
			countTV[itv] = 0;
			for (im=0;im<MAX_N_MARKERS;im++)
			{
				countMarkers[im][itv]=0;
			}
		}

		//Scan and count the multiplicity of the first markers of the pair
		for (i=0;i<numReconstructCameraCouple;i++)
		{
			if (this->dataprocess_3D.indexReconstructCameraCouple[i][4]==label)
			{	
				//Get first camera
				iT0	= this->dataprocess_3D.indexReconstructCameraCouple[i][2+mt];
				
				//Get first marker
				iM0 = this->dataprocess_3D.indexReconstructCameraCouple[i][0+mt];

				//Counts how many different markers are present in the same camera for the reconstruction of the same label
				if (countMarkers[iM0][iT0] == 0)
					countTV[iT0]++;
				
				// Counts how many times the marker IM0, IT0 is used to reconstrcut the 
				// marker label
				countMarkers[iM0][iT0]++;
			}
		}

		//Check for marker multiplicity
		for (itv=0;itv<MAX_N_TV;itv++)
		{
			indexBestMarkers = -1;
			maxCount = -1;
			
			//Find if a unique maximum exists (if a single maximum multiplicity exists)
			//If a camera itv presents one single marker for the current label then id0 is >0 
			//	whereas id1 will not be >0 maxCount=-1
			//If unique maximum exists indexBestMarkers = im with a maxCount>0 
			//	else
			//if same multiplicity then maxCount=0 
			for (im=0;im<MAX_N_MARKERS-1;im++)
			{			
				int id0 = countMarkers[im][itv];
				
				if (id0>0)
				{
					
					for (in=im+1;in<MAX_N_MARKERS;in++)
					{
						int id1 = countMarkers[in][itv];
						if (id1>0)
						{
							if ( (id0>id1) && (id0>maxCount) )
							{
								maxCount = id0;
								indexBestMarkers   = im; 
							}
							else if ( (id0==id1) && (id0>=maxCount) )
							{
								maxCount = 0;	
							}
							else if ( (id0<id1) && (id1>maxCount) )
							{
								maxCount = id1;
								indexBestMarkers   = im; 
							}
						}
					}
				}
			}

			//There exists a marker (indexBestMarkers) with multiplicity overcoming all others 
			if (maxCount==0)
			{
				//Check if double markers exist
				if (countTV[itv]>1)
				{
					//doublemarkers 
					_VECT3D meanP;meanP.X = meanP.Y = meanP.Z = 0;
					countRic=0;	
					
					//Compute the mean reconstructed point for all cameras
					for (i=0;i<numReconstructCameraCouple;i++)
					{
						if (this->dataprocess_3D.indexReconstructCameraCouple[i][4]==label)
						{	
							meanP.X += this->dataprocess_3D.coordReconstructCameraCouple[i][0];
							meanP.Y += this->dataprocess_3D.coordReconstructCameraCouple[i][1];
							meanP.Z += this->dataprocess_3D.coordReconstructCameraCouple[i][2];
							countRic++;
						}
					}
					meanP.X /= countRic;
					meanP.Y /= countRic;
					meanP.Z /= countRic;
					
					//Build distance vector for the points belonging to the current camera itv
					for (i=0;i<numReconstructCameraCouple;i++)
					{
						if (this->dataprocess_3D.indexReconstructCameraCouple[i][4]==label)
						{	
							if (this->dataprocess_3D.indexReconstructCameraCouple[i][2+mt]==itv)
							{
								_VECT3D tmpP; 
								tmpP.X = this->dataprocess_3D.coordReconstructCameraCouple[i][0];
								tmpP.Y = this->dataprocess_3D.coordReconstructCameraCouple[i][1];
								tmpP.Z = this->dataprocess_3D.coordReconstructCameraCouple[i][2];

								vectDist[i] = o_mathematics.Distance3D(meanP,tmpP);	
							}
						}
					}


					double minD = MAX_DOUBLE;
					for (i=0;i<numReconstructCameraCouple;i++)
					{
						if (this->dataprocess_3D.indexReconstructCameraCouple[i][4]==label)
						{
							if (this->dataprocess_3D.indexReconstructCameraCouple[i][2+mt]==itv)
							{
								if (vectDist[i] < minD)
								{
									minD = vectDist[i];
									indexBestMarkers = this->dataprocess_3D.indexReconstructCameraCouple[i][0+mt];		
								}
							}
						}
					}
				
#ifdef DEBUG_3D
		this->Debug_Print_Dataslot_3D_Distances_GWM(DBfp, indexBestMarkers , vectDist, meanP);
#endif
				
				}
			}
			
			if (indexBestMarkers>=0)
			{	
				// Remove markers other than indexBestMarkers
				for (i=0;i<numReconstructCameraCouple;i++)
				{
					if (this->dataprocess_3D.indexReconstructCameraCouple[i][4]==label)
					{
						if (this->dataprocess_3D.indexReconstructCameraCouple[i][2+mt]==itv)
						{
							if (this->dataprocess_3D.indexReconstructCameraCouple[i][0+mt]!=indexBestMarkers)
							{

								//Set GHOST_MARKER label
								this->dataprocess_3D.indexReconstructCameraCouple[i][4] = GHOST_MARKER_WITHINLABEL;
								b_Ghost = TRUE;

#ifdef DEBUG_3D
		if (b_Ghost)
			this->Debug_Print_Dataslot_3D_CountMarkers_GWM(DBfp, label, countMarkers, countTV);
#endif

							}
						}
					}
				}
			}
		}

		/*
		 doppi = 0;
		for (int im=0;im<MAX_N_MARKERS;im++)
		{
			if (countMarkers[im][itv]== maxCount)
			{	
				maxCount = countMarkers[im][itv];
				doppi++;
			}

			if (countMarkers[im][itv]> maxCount)
			{	
				maxCount = countMarkers[im][itv];
				indexM   = im; doppi = 0;
			}
		}

		// If not doppi, esiste un marker a molteplicita' piu' elevata degli altri.
		// verra' utilizzato quel marker per la ricostruzione. 
		// verranno cancellati tutti gli altri marcatori per la camera corrente e le 
		// corrispondenti ricostruzioni 3D messe a ghost.


		// discrimina per la distanza
		if (doppi > 0)
			error = MAX_ERROR; best_marker = - 1;
			//DEBUG CON DOPPI
			//Calcoli media e distanza per ogni marker con la label label.
			for (m =0; m < dataslot2D[itv].numMarkers; m++)
				if (countMarkers[m][itv] > 0)
					if (error[m] < error;
						curr_error = error[m];
						best_marker = m;


			indexM = best_marker;
			elimino gli altri marcatori
		*/
	
	}
	
	return b_Ghost;

}

//Find the marker index for each camera corresponding to the current label
BOOL Reconstruction::Ric_FindGhostMarkersAcrossLabels(int numReconstructCameraCouple, int targetLabel, int currLabel)
{
	BOOL b_Ghost=FALSE;
	int iM0, iT0,i,mt,itv,im;
	int countMarkersTL[MAX_N_MARKERS][MAX_N_TV];
	int countMarkersCL[MAX_N_MARKERS][MAX_N_TV];
	
	//Reset
	for (itv=0;itv<MAX_N_TV;itv++)
	{
		for (im=0;im<MAX_N_MARKERS;im++)
		{
			countMarkersTL[im][itv]=0;
			countMarkersCL[im][itv]=0;
		}
	}
	
	//Count for the multiplicity of a marker-tv (both in the first and second camera) in the targetLabel
	//How many times the marker IM0 has ben used to reconstruct the label targetlabel
	for (i=0;i<numReconstructCameraCouple;i++)
	{
		if (this->dataprocess_3D.indexReconstructCameraCouple[i][4]==targetLabel)
		{	
			for (mt=0;mt<2;mt++)
			{
				//Get first camera
				iT0	= this->dataprocess_3D.indexReconstructCameraCouple[i][2+mt];
				
				//Get first marker
				iM0 = this->dataprocess_3D.indexReconstructCameraCouple[i][0+mt];

				//Increment the counter
				countMarkersTL[iM0][iT0]++;
			}
		}
	}

	//Count for the multiplicity of a marker-tv (both in the first and second camera) in the currLabel
	for (i=0;i<numReconstructCameraCouple;i++)
	{
		if (this->dataprocess_3D.indexReconstructCameraCouple[i][4]==currLabel)
		{	
			for (mt=0;mt<2;mt++)
			{
				//Get first camera
				iT0	= this->dataprocess_3D.indexReconstructCameraCouple[i][2+mt];
				
				//Get first marker
				iM0 = this->dataprocess_3D.indexReconstructCameraCouple[i][0+mt];

				//Increment the counter
				countMarkersCL[iM0][iT0]++;
			}
		}
	}

	//Compare the two counters
	for (itv=0;itv<MAX_N_TV;itv++)
	{
		for (im=0;im<MAX_N_MARKERS;im++)
		{
			if (countMarkersTL[im][itv]>0)
			{
				if (countMarkersCL[im][itv]>0)
				{
					if (countMarkersTL[im][itv]>countMarkersCL[im][itv])
					{
						//If im-itv has to be removed from the reconstruction of label currLabel
						for (i=0;i<numReconstructCameraCouple;i++)
						{
							if (this->dataprocess_3D.indexReconstructCameraCouple[i][4]==currLabel)
							{
								if ( ( (this->dataprocess_3D.indexReconstructCameraCouple[i][2]==itv) && (this->dataprocess_3D.indexReconstructCameraCouple[i][0]==im) ) || 
								( (this->dataprocess_3D.indexReconstructCameraCouple[i][3]==itv) && (this->dataprocess_3D.indexReconstructCameraCouple[i][1]==im) ) )
								{
									this->dataprocess_3D.indexReconstructCameraCouple[i][4]	= GHOST_MARKER_ACROSSLABEL;
									b_Ghost = TRUE;
#ifdef DEBUG_3D
		if (b_Ghost)
			this->Debug_Print_Dataslot_3D_CountMarkers_GAM(DBfp, targetLabel, currLabel, countMarkersTL, countMarkersCL);
#endif

								
								}
								
							}
						}
					}
					else if (countMarkersTL[im][itv]<countMarkersCL[im][itv])
					{
						for (int i=0;i<numReconstructCameraCouple;i++)
						{
							if (this->dataprocess_3D.indexReconstructCameraCouple[i][4]==targetLabel)
							{
								if ( ( (this->dataprocess_3D.indexReconstructCameraCouple[i][2]==itv) && (this->dataprocess_3D.indexReconstructCameraCouple[i][0]==im) ) || 
									 ( (this->dataprocess_3D.indexReconstructCameraCouple[i][3]==itv) && (this->dataprocess_3D.indexReconstructCameraCouple[i][1]==im) ) )
								{
									this->dataprocess_3D.indexReconstructCameraCouple[i][4]	= GHOST_MARKER_ACROSSLABEL;
									b_Ghost = TRUE;
								
#ifdef DEBUG_3D
		if (b_Ghost)
			this->Debug_Print_Dataslot_3D_CountMarkers_GAM(DBfp, targetLabel, currLabel, countMarkersTL, countMarkersCL);
#endif

								}
								
							}
						}

					}
				}
			}
		}
	}


	
	return b_Ghost;
}
							


void Reconstruction::Ric_FindMaxTVforPointReconstruction(
				int k,
				int numReconstructCameraCouple,
				int label)
{
	
	for (int i=0;i<numReconstructCameraCouple;i++)
	{
		if (this->dataprocess_3D.indexReconstructCameraCouple[i][4]>=0)
		{
			// Copy the camera couple useful to the reconstruction of the marker k
			// indexReconstructCameraCouple[i][0] and indexReconstructCameraCouple[i][1]  
			// inside dataprocess_3D.markerIndex[k]
			//				 itv0  itv1  itv2  itv3
			// markerIndex [ im0   im0   im0   im0   ]
			if (this->dataprocess_3D.indexReconstructCameraCouple[i][4]==label)
			{	
				this->dataprocess_3D.markerIndex[k][this->dataprocess_3D.indexReconstructCameraCouple[i][2]] = this->dataprocess_3D.indexReconstructCameraCouple[i][0];
				this->dataprocess_3D.markerIndex[k][this->dataprocess_3D.indexReconstructCameraCouple[i][3]] = this->dataprocess_3D.indexReconstructCameraCouple[i][1];
			}
		}
	}
}


void Reconstruction::Ric_SetPriority2Labels(int numUsefulLabel, int nCams)
{
	int i,h,k, icam,indexM;
	int tvcountRif, tvcount;
	
	i = 0;
	while (TRUE)
	{
		
		if (this->dataprocess_3D.priority[i]>=0)
		{
			tvcountRif = 0;
			for (icam=0;icam<nCams;icam++)
			{
				if (this->dataprocess_3D.markerIndex[i][icam]==-1)
				{
					tvcountRif++;		
				}
			}

			if (this->dataprocess_3D.priority[i] == 0)
				this->dataprocess_3D.priority[i] = 1;
         
			
			for (icam=0;icam<nCams;icam++)
			{
				if (this->dataprocess_3D.markerIndex[i][icam]!=-1)
				{
					
					indexM = this->dataprocess_3D.markerIndex[i][icam];
					
					h = i + 1;
					if (h>=numUsefulLabel)
						break;
					
					k = i;
					while (TRUE)
					{
						if (this->dataprocess_3D.markerIndex[h][icam]==indexM)
						{
							tvcount = 0;
							for (int icam=0;icam<nCams;icam++)
							{
								if (this->dataprocess_3D.markerIndex[h][icam]==-1)
									tvcount++;
							}
							
							if (tvcount<tvcountRif)
							{
								tvcountRif = tvcount;
								this->dataprocess_3D.priority[h] = 1;
								this->dataprocess_3D.priority[k] = -1;
								k = h;
							}
							else
								this->dataprocess_3D.priority[h] = -1;
						}
						
						h++;
						if (h>=numUsefulLabel)
							break;
			
					}
				}
			}		
		}

		i++;
		if (i>=numUsefulLabel)
			break;
	}

}

//////////////////////////////////////////
/////DATASLOT2D
//////////////////////////////////////////
void Reconstruction::Dataslot_2D_SetPTR(_DATASLOT_2D dataSlot_2D[MAX_N_TV])
{
	for (int i=0;i<MAX_N_TV;i++)
		this->dataSlot_2D[i] = &dataSlot_2D[i];
}

void Reconstruction::Dataslot_2D_Reset(int N_ActiveCameras)
{
	for (int i=0;i<N_ActiveCameras;i++)
		this->dataSlot_2D[i]->numMarkers=0;
}

void Reconstruction::Dataslot_2D_SetNumMarkers(int itv, int numMarkers)
{
	this->dataSlot_2D[itv]->numMarkers = numMarkers;
}

int  Reconstruction::Dataslot_2D_GetNumMarkers(int itv)
{
	return this->dataSlot_2D[itv]->numMarkers;
}


_VECT2D& Reconstruction::Dataslot_2D_GetMarker(int itv,int imarker)
{
	return (_VECT2D&)this->dataSlot_2D[itv]->point2D[imarker];
}

void Reconstruction::Dataslot_2D_SetMarker(int itv,int imarker, _VECT2D point)
{
	this->dataSlot_2D[itv]->point2D[imarker].X = point.X;
	this->dataSlot_2D[itv]->point2D[imarker].Y = point.Y;
}


void Reconstruction::Dataslot_2D_BuildArray2DPoints(int N_Cameras, BOOL activeCameras[], short int indexMarker[], _VECT2D arrPoint2D[MAX_N_TV])
{

	for (int itv=0;itv<N_Cameras;itv++)
	{
		if (activeCameras[itv]==TRUE)
		{
			if (indexMarker[itv]!=-1)
			{
				arrPoint2D[itv].X = dataSlot_2D[itv]->point2D[indexMarker[itv]].X;
				arrPoint2D[itv].Y = dataSlot_2D[itv]->point2D[indexMarker[itv]].Y;
			}
		}
	}
}


//////////////////////////////////////////
/////DATASLOT3D
//////////////////////////////////////////
//Reset the dataslot
void Reconstruction::Dataslot_3D_Reset()
{
	dataSlot_3D.numMarkers = 0;
	
	for (int im=0;im<MAX_RECONSTRUCTED_MARKERS;im++)
	{
		Dataslot_3D_ResetIndexReconstructCameraCouple(im);
		Dataslot_3D_ResetIndexMarkers(im);
		Dataslot_3D_ResetCoordinates(im);
		
	}
}

//Reset the 3D coordinates
void Reconstruction::Dataslot_3D_ResetCoordinates(int k)
{
	for (int i=0;i<4;i++)
	{
		this->dataprocess_3D.coordReconstructCameraCouple[k][i] = 0.0;
	}
}

//Reset the indexes for the current camera pair
void Reconstruction::Dataslot_3D_ResetIndexMarkers(int k)
{
	for (int i=0;i<6;i++)
	{
		//i=0 index first marker on the first camera
		//i=1 index second marker on the second camera
		//i=2 index of the first camera
		//i=3 index of the second camera
		//i=4 label
        //i=5 already labeled
		
		this->dataprocess_3D.indexReconstructCameraCouple[k][i] = -1;	
	}
}

void Reconstruction::Dataslot_3D_ResetIndexReconstructCameraCouple(int k)
{
	for (int i=0;i<MAX_N_TV;i++)
	{
		this->dataprocess_3D.markerIndex[k][i] = -1;	
		this->dataprocess_3D.priority[k] = 0; 
		this->dataprocess_3D.markerPriority[k] = 0;
	}
}

void Reconstruction::Dataslot_3D_SetNumMarkers(int numMarkers)
{
	this->dataSlot_3D.numMarkers = numMarkers;
}

void Reconstruction::Dataslot_3D_SetPoint3D(int k, _VECT3D &point3D)
{
	this->dataSlot_3D.point3D[k] = point3D;
}

int Reconstruction::Dataslot_3D_GetNumMarkers()
{
	return this->dataSlot_3D.numMarkers;
}

_VECT3D Reconstruction::Dataslot_3D_GetPoint3D(int k)
{
	return this->dataSlot_3D.point3D[k];
}
	
double Reconstruction::Dataslot_3D_GetPoint3D_X(int k)
{
	return this->dataSlot_3D.point3D[k].X;
}

double Reconstruction::Dataslot_3D_GetPoint3D_Y(int k)
{
	return this->dataSlot_3D.point3D[k].Y;
}

double Reconstruction::Dataslot_3D_GetPoint3D_Z(int k)
{
	return this->dataSlot_3D.point3D[k].Z;
}

void Reconstruction::Dataslot_3D_GetIntersectionError(
     double MEAN_3DIntersectionError[MAX_N_TV][MAX_N_TV],
     double STD_3DIntersectionError[MAX_N_TV][MAX_N_TV],
     double MAX_3DIntersectionError[MAX_N_TV][MAX_N_TV],
     double MIN_3DIntersectionError[MAX_N_TV][MAX_N_TV],
     int count_3DIntersectionError[MAX_N_TV][MAX_N_TV])
{
	for (int ip=0;ip<dataprocess_3D.numReconstructCameraCouple;ip++)
	{
		if (dataprocess_3D.indexReconstructCameraCouple[ip][4]>=0)
		{
			if (MAX_3DIntersectionError[dataprocess_3D.indexReconstructCameraCouple[ip][2]][dataprocess_3D.indexReconstructCameraCouple[ip][3]]<dataprocess_3D.coordReconstructCameraCouple[ip][3])
                MAX_3DIntersectionError[dataprocess_3D.indexReconstructCameraCouple[ip][2]][dataprocess_3D.indexReconstructCameraCouple[ip][3]]=dataprocess_3D.coordReconstructCameraCouple[ip][3];

            if (MIN_3DIntersectionError[dataprocess_3D.indexReconstructCameraCouple[ip][2]][dataprocess_3D.indexReconstructCameraCouple[ip][3]]>dataprocess_3D.coordReconstructCameraCouple[ip][3])
                MIN_3DIntersectionError[dataprocess_3D.indexReconstructCameraCouple[ip][2]][dataprocess_3D.indexReconstructCameraCouple[ip][3]]=dataprocess_3D.coordReconstructCameraCouple[ip][3];

            MEAN_3DIntersectionError[dataprocess_3D.indexReconstructCameraCouple[ip][2]][dataprocess_3D.indexReconstructCameraCouple[ip][3]] += dataprocess_3D.coordReconstructCameraCouple[ip][3]; 	
			STD_3DIntersectionError[dataprocess_3D.indexReconstructCameraCouple[ip][2]][dataprocess_3D.indexReconstructCameraCouple[ip][3]]  += pow(dataprocess_3D.coordReconstructCameraCouple[ip][3],2); 	
			count_3DIntersectionError[dataprocess_3D.indexReconstructCameraCouple[ip][2]][dataprocess_3D.indexReconstructCameraCouple[ip][3]]++; 				
		}
	}
}

void Reconstruction::Dataslot_3D_GetRegistrationError(int ntv, 
						double MEAN_3DRegistrationError[],
						double STD_3DRegistrationError[],
                        double MAX_3DRegistrationError[],
                        double MIN_3DRegistrationError[],
						double MEAN_3DRegistrationErrorX[],
						double STD_3DRegistrationErrorX[],
						double MEAN_3DRegistrationErrorY[],
						double STD_3DRegistrationErrorY[],
						double MEAN_3DRegistrationErrorZ[],
						double STD_3DRegistrationErrorZ[],
						int count_3DRegistrationError[])
{
	
    int indexlabel, label, previousLabel = -1;
	int k=0;

	while (k<dataprocess_3D.numReconstructCameraCouple)
	{
		//Get the label
		label = Ric_ScanForlabel(dataprocess_3D.numReconstructCameraCouple, previousLabel , indexlabel);
		
		if (label==-1)
		{
			previousLabel++;
			k++;
			continue;
		}
		
		previousLabel = label;

		if (label>=0)
		{
			for (int ip0=0;ip0<dataprocess_3D.numReconstructCameraCouple-1;ip0++)
			{
				if (dataprocess_3D.indexReconstructCameraCouple[ip0][4]==label)
				{
					int itv0 = dataprocess_3D.indexReconstructCameraCouple[ip0][2];
					int itv1 = dataprocess_3D.indexReconstructCameraCouple[ip0][3];
					
					_VECT3D point3D0;
					point3D0.X = dataprocess_3D.coordReconstructCameraCouple[ip0][0];
					point3D0.Y = dataprocess_3D.coordReconstructCameraCouple[ip0][1];
					point3D0.Z = dataprocess_3D.coordReconstructCameraCouple[ip0][2];


					for (int ip1=ip0+1;ip1<dataprocess_3D.numReconstructCameraCouple;ip1++)
					{
						if (dataprocess_3D.indexReconstructCameraCouple[ip1][4]==label)
						{
							int itv2 = dataprocess_3D.indexReconstructCameraCouple[ip1][2];
							int itv3 = dataprocess_3D.indexReconstructCameraCouple[ip1][3];
							
							_VECT3D point3D1;
							point3D1.X = dataprocess_3D.coordReconstructCameraCouple[ip1][0];
							point3D1.Y = dataprocess_3D.coordReconstructCameraCouple[ip1][1];
							point3D1.Z = dataprocess_3D.coordReconstructCameraCouple[ip1][2];

							int index = o_mathematics.ComputeIndexReg(itv0,itv1,itv2,itv3,ntv);

							if (index<MAX_REG_PAIR_TV)
							{	
                                double val = o_mathematics.Distance3D(point3D0,point3D1);
								
                                if (MAX_3DRegistrationError[index]<val)
                                    MAX_3DRegistrationError[index] = val;
                                if (MIN_3DRegistrationError[index]>val)
                                    MIN_3DRegistrationError[index] = val;
                               
                                MEAN_3DRegistrationError[index] += val;
								STD_3DRegistrationError[index]  += val*val;
								
								val = (point3D0.X -point3D1.X);
								MEAN_3DRegistrationErrorX[index] += val;
								STD_3DRegistrationErrorX[index]  += val*val;
								
								val = (point3D0.Y -point3D1.Y);
								MEAN_3DRegistrationErrorY[index] += val;
								STD_3DRegistrationErrorY[index]  += val*val;
								
								val = (point3D0.Z -point3D1.Z);
								MEAN_3DRegistrationErrorZ[index] += val;
								STD_3DRegistrationErrorZ[index]  += val*val;
															
								count_3DRegistrationError[index]++;
							}
						}
					}
				}
			}
		}
		k++;
	}
}
	
//////////////////////////////////////////
/////DEBUG
//////////////////////////////////////////

void Reconstruction::Debug_Print_Dataslot_3D(FILE *fp, int iframe, int numMarkers)
{
	fprintf(fp,"[DATA_PROCESS3D]\n");
	fprintf(fp,"Frame: %d MarkersbyPair: %d\n", iframe, numMarkers);
}

void Reconstruction::Debug_Print_Dataslot_3D_IndexReconstructCameraCouple(FILE *fp, int numMarkers, int beforeOp)
{
	fprintf(fp,"[INDEX_TVCOUPLE]\n");
	
	if (beforeOp==0)
	{
		fprintf(fp,"Initial_Labels\n");
	}
	else if (beforeOp==1)
	{
		fprintf(fp,"After_VolumeChecking_and_Proximity\n");
	}
	else if (beforeOp==2)
	{
		fprintf(fp,"After_GhostChecking_WithinLabels\n");
	}
	else if (beforeOp==3)
	{
		fprintf(fp,"After_GhostChecking_AcrossLabels\n");
	}

	
	for (int i=0;i<numMarkers;i++)
	{
		for (int j=0;j<5;j++)
		{
			fprintf(fp,"%d ",this->dataprocess_3D.indexReconstructCameraCouple[i][j]);
		}
		fprintf(fp,"\n");
	}
}

void Reconstruction::Debug_Print_Dataslot_3D_CoordReconstructCameraCouple(FILE *fp, int numMarkers)
{
	fprintf(fp,"[3DCOORDINATES_TVCOUPLE]\n");

	for (int i=0;i<numMarkers;i++)
	{
		for (int j=0;j<4;j++)
		{
			fprintf(fp,"%lf ",this->dataprocess_3D.coordReconstructCameraCouple[i][j]);
		}
		fprintf(fp,"\n");
	}

}

void Reconstruction::Debug_Print_Dataslot_3D_MarkerIndex(FILE *fp, int numLabel)
{
	fprintf(fp,"[MARKER_INDEX_WITH_PRIORITY]\n");

	for (int i=0;i<numLabel;i++)
	{	
		for (int j=0;j<4;j++)
		{
			fprintf(fp,"%d ",this->dataprocess_3D.markerIndex[i][j]);
		}
		fprintf(fp,"%d\n",this->dataprocess_3D.priority[i]);
	}
}

void Reconstruction::Debug_Print_Dataslot_2D_Coordinates(FILE *fp)
{
	
	fprintf(fp,"[2D_COORDINATES]\n");

	for (int itv = 0;itv<4;itv++)
	{
		fprintf(fp,"Camera: %d Nummarkers: %d\n",itv,dataSlot_2D[itv]->numMarkers);
		for (int im=0;im<dataSlot_2D[itv]->numMarkers;im++)
		{
			fprintf(fp,"%lf %lf\n",this->dataSlot_2D[itv]->point2D[im].X,this->dataSlot_2D[itv]->point2D[im].Y );
		}
	}
}

void Reconstruction::Debug_Print_Dataslot_3D_CountMarkers_GWM(FILE *fp,int label, int countMarkers[MAX_N_MARKERS][MAX_N_TV], int countTV[MAX_N_TV])
{
	fprintf(fp,"[GHOST_WITHIN_LABEL]\n");

	fprintf(fp,"Label: %d\n", label);
	fprintf(fp,"CountMarkers\n");
	for (int i=0;i<MAX_N_MARKERS;i++)
	{	
		for (int j=0;j<MAX_N_TV;j++)
		{
			fprintf(fp,"%d ",countMarkers[i][j]);

		}
		fprintf(fp,"\n");
	}

	fprintf(fp,"CountTV\n");
	for (int j=0;j<MAX_N_TV;j++)
	{
		fprintf(fp,"%d ",countTV[j]);
	}
	fprintf(fp,"\n");
	

}

void Reconstruction::Debug_Print_Dataslot_3D_CountMarkers_GAM(FILE *fp, int targetLabel, int currLabel, int countMarkersTL[MAX_N_MARKERS][MAX_N_TV],int countMarkersCL[MAX_N_MARKERS][MAX_N_TV])
{
	int i,j;

	fprintf(fp,"[GHOST_ACROSS_LABELS]\n");

	fprintf(fp,"Target label: %d\n", targetLabel);
	for (i=0;i<MAX_N_MARKERS;i++)
	{	
		for (j=0;j<MAX_N_TV;j++)
		{
			fprintf(fp,"%d ",countMarkersTL[i][j]);

		}
		fprintf(fp,"\n");
	}
	
	fprintf(fp,"Current label %d\n",currLabel);
	for (i=0;i<MAX_N_MARKERS;i++)
	{	
		for (j=0;j<MAX_N_TV;j++)
		{
			fprintf(fp,"%d ",countMarkersCL[i][j]);

		}
		fprintf(fp,"\n");
	}

}

void Reconstruction::Debug_Print_Dataslot_3D_Distances_GWM(FILE *fp, int indexBestMarkers , double vectDist[], _VECT3D &meanP)
{
	int i;
	fprintf(fp,"[VECT_DISTANCES]\n");
	
	for (i=0;i<MAX_RECONSTRUCTED_MARKERS;i++)
	{
		if ( (vectDist[i]>0.0) && (vectDist[i]<MAX_DOUBLE) )
		{
			fprintf(fp,"%lf\n",vectDist[i]);	
		}
	}

	//

	fprintf(fp,"Mean Point\n");
	fprintf(fp,"%lf %lf %lf\n",meanP.X, meanP.Y, meanP.Z);

	//
	fprintf(fp,"IndexMarkersMinDistance: %d\n",indexBestMarkers);
	
}
