# Supplementary material for: Moving system with action sport cameras: 3D kinematics of the walking and running in a large volume
Source: PLoS One. 2019 Nov 12;14(11):e0224182. doi: 10.1371/journal.pone.0224182 (PMC6850531; doi:10.1371/journal.pone.0224182)
Supplement: S1 File — (ZIP) [file pone.0224182.s001.zip › S1_File/Reconstruction.h]

// Recontruction.h: interface for the Recontruction class.
//
//////////////////////////////////////////////////////////////////////

#if !defined(AFX_Recontruction_H__5158FBDC_65D7_4F81_85C1_8CF2DEB1E58C__INCLUDED_)
#define AFX_Recontruction_H__5158FBDC_65D7_4F81_85C1_8CF2DEB1E58C__INCLUDED_

#if _MSC_VER > 1000
#pragma once
#endif // _MSC_VER > 1000

class Reconstruction  
{

private:
	//////////////////////////////
	//		VARIABLES			//
	//////////////////////////////
	//////////////////////////////
	Mathematics o_mathematics;

	double THESHOLD_INTERSECTION_ERROR;
	double THRESHOLD_REGISTRATION_ERROR;
    
struct _DATAPROCESS_3D
{
   short int	numReconstructCameraCouple;
   short int	markerIndex[MAX_RECONSTRUCTED_MARKERS][MAX_N_TV];			//itv0 itv1 itv2 .... -1 indicates no 2D marker in the current camera
   short int    priority[MAX_RECONSTRUCTED_MARKERS];
   short int    markerPriority[MAX_RECONSTRUCTED_MARKERS];
   short int	indexReconstructCameraCouple[MAX_RECONSTRUCTED_MARKERS][6]; //im0 im1 itv0 itv1 label already labeled
   double		coordReconstructCameraCouple[MAX_RECONSTRUCTED_MARKERS][4]; //X Y Z intersection_error
};

	
	
	//Data
	_DATASLOT_2D *dataSlot_2D[MAX_N_TV]; //TO BE PASSED BY IMAGE CLASS

	//Debug
#ifdef DEBUG_3D
	FILE *DBfp;
#endif


public: 
	_DATAPROCESS_3D dataprocess_3D;
    _DATASLOT_3D dataSlot_3D;
	
	//////////////////////////////
	//		METHODS				//
	//////////////////////////////
	//////////////////////////////
	Reconstruction();
	virtual ~Reconstruction();
	
	//////////////////
	//Reconstruction
	//////////////////
	//Initialize and end
	int Ric_Init(double intersectionThreshold, double registrationThreshold);
	int Ric_End();
	
	//Main reconstruction function UNSORTED POINTS
	void Reconstruction::Ric_3DReconstruction(_CAMERA_STRUCT &cameraStruct, _CAMERA_DATA cameraData[], _CALIBRATION_VOLUME &calibVolume);


	//Main reconstruction function SORTED POINTS
	void Reconstruction::Ric_3DReconstruction_Sorted(_CAMERA_STRUCT &cameraStruct, _CAMERA_DATA cameraData[], _CALIBRATION_VOLUME &calibVolume);
	void Reconstruction::Ric_3DReconstruction_Sorted2(_CAMERA_STRUCT &cameraStruct, _CAMERA_DATA cameraData[], _CALIBRATION_VOLUME &calibVolume);


	//Linearization
	void Ric_Linear2D(_CAMERA_STRUCT &cameraStruct, _CAMERA_DATA &CamData, _VECT2D point, _VECT2D &pointLin);  //Linearization 2D
	//Two cameras
	int Ric_Triangulation2TV(_VECT2D pPoint0Lin,			_VECT2D pPoint1Lin,
						_CAMERA_DATA &CamData0,	_CAMERA_DATA &CamData1,
						_VECT3D &Point3D, double &intersection_error) ;        //2 camera triangulation
	//Ncameras
	void Ric_TriangulationNTV(int NCams,
							_VECT2D pPointLinVect[], 
							short int indexMarkers[MAX_N_TV],
							_CAMERA_DATA *CamData, 
							_VECT3D &Point3D);								  //multi-camera triangulation


private:	
	// Check id tghe camera pair canbe used for reconstruction
	BOOL Ric_CheckPair(_CAMERA_STRUCT &cameraStruct, int itv0, int itv1);

	// Outlier removal when outside calibration volume
	void Ric_Check3DPointOutlier(int numReconstructCameraCouple,  _CALIBRATION_VOLUME &calibVolume);

	//Labeling 3D point by proximity: in ouput the number of labels
	int Ric_Labeling3DPointbyProximity(_CAMERA_STRUCT &cameraStruct, int numReconstructCameraCouple);

	//Find the marker index for each camera corresponding to the current label
	void Ric_FindMaxTVforPointReconstruction(int k, int numReconstructCameraCouple,int label);
	void Ric_SetInitialProrityforMarker(int k,	int numReconstructCameraCouple,	int label);
	int Ric_CheckNextPriority(int numLabel ,int numReconstructCameraCouple, int priority);

	//Find the point label
	int Ric_ScanForlabel(int numReconstructCameraCouple, int previousLabel,int &index);
    BOOL Ric_FindGhostMarkersWithinLabel(int k,int numReconstructCameraCouple,	int label);
	BOOL Ric_FindGhostMarkersAcrossLabels(int numReconstructCameraCouple, int targetLabel, int currLabel);

	//Set the priority to the labels
	void Ric_SetPriority2Labels(int numLabel, int nCams);
   
	//////////////////
		
	//Dataslot 
	int			Dataslot_2D_GetNumMarkers(int itv);
	_VECT2D&	Dataslot_2D_GetMarker(int itv,int imarker);
	void        Dataslot_2D_BuildArray2DPoints(int N_Cameras, BOOL activeCameras[],  short int indexMarker[], _VECT2D arrPoint2D[MAX_N_TV]);
	
	void		Dataslot_3D_ResetIndexMarkers(int k);	
	void		Dataslot_3D_ResetIndexReconstructCameraCouple(int k);	
    void        Dataslot_3D_ResetCoordinates(int k);

public:
	void        Dataslot_3D_Reset();
	
	void		Dataslot_2D_SetPTR(_DATASLOT_2D dataSlot_2D[MAX_N_TV]);
	void		Dataslot_2D_Reset(int N_ActiveCameras);
	void		Dataslot_2D_SetNumMarkers(int itv, int numMarkers);
	void		Dataslot_2D_SetMarker(int itv,int imarker, _VECT2D point);

	void		Dataslot_3D_GetIntersectionError(
                    double MEAN_3DIntersectionError[MAX_N_TV][MAX_N_TV],
                    double STD_3DIntersectionError[MAX_N_TV][MAX_N_TV],
                    double MAX_3DIntersectionError[MAX_N_TV][MAX_N_TV],
                    double MIN_3DIntersectionError[MAX_N_TV][MAX_N_TV],
                   int count_3DIntersectionError[MAX_N_TV][MAX_N_TV]);
	void		Dataslot_3D_GetRegistrationError(int ntv, 
						double MEAN_3DRegistrationError[],
						double STD_3DRegistrationError[],
						double MAX_3DRegistrationError[],
                        double MIN_3DRegistrationError[],
					    double MEAN_3DRegistrationErrorX[],
						double STD_3DRegistrationErrorX[],
						double MEAN_3DRegistrationErrorY[],
						double STD_3DRegistrationErrorY[],
						double MEAN_3DRegistrationErrorZ[],
						double STD_3DRegistrationErrorZ[],
						int count_3DRegistrationError[]);

	int 		Dataslot_3D_GetNumMarkers();
	_VECT3D		Dataslot_3D_GetPoint3D(int k);
	double		Dataslot_3D_GetPoint3D_X(int k);
	double		Dataslot_3D_GetPoint3D_Y(int k);
	double		Dataslot_3D_GetPoint3D_Z(int k);

	void Dataslot_3D_SetNumMarkers(int numMarkers);
    void Dataslot_3D_SetPoint3D(int k, _VECT3D &point3D);

	//////////////////
	//DEBUG
	//////////////////
	void Debug_Print_Dataslot_3D(FILE *fp, int iframe, int numMarkers);
    void Debug_Print_Dataslot_3D_IndexReconstructCameraCouple(FILE *fp, int numMarkers, int beforeOp);
	void Debug_Print_Dataslot_3D_CoordReconstructCameraCouple(FILE *fp, int numMarkers);
	void Debug_Print_Dataslot_3D_MarkerIndex(FILE *fp, int numLabel);
	void Debug_Print_Dataslot_2D_Coordinates(FILE *fp);
	void Debug_Print_Dataslot_3D_CountMarkers_GWM(FILE *fp, int label, int countMarkers[MAX_N_MARKERS][MAX_N_TV], int countTV[MAX_N_TV]);
	void Debug_Print_Dataslot_3D_CountMarkers_GAM(FILE *fp, int targetLabel, int currLabel, int countMarkersTL[MAX_N_MARKERS][MAX_N_TV],int countMarkersCL[MAX_N_MARKERS][MAX_N_TV]);
	void Debug_Print_Dataslot_3D_Distances_GWM(FILE *fp, int indexBestMarkers , double vectDist[], _VECT3D &meanP);

};

#endif // !defined(AFX_Recontruction_H__5158FBDC_65D7_4F81_85C1_8CF2DEB1E58C__INCLUDED_)
