# Supplementary material for: Moving system with action sport cameras: 3D kinematics of the walking and running in a large volume
Source: PLoS One. 2019 Nov 12;14(11):e0224182. doi: 10.1371/journal.pone.0224182 (PMC6850531; doi:10.1371/journal.pone.0224182)
Supplement: S1 File — (ZIP) [file pone.0224182.s001.zip › S1_File/Reconstruction_Constants.h]

//-----------------------------
// ReconstructionConstants
//-----------------------------

//-------------------------------------
// Constants

//For debugging
//#define DEBUG_3D
#define UNIT_MEASURE					1				 // 1 corresponds to one mm
#define MAX_RECONSTRUCTED_MARKERS		1000			 // Maximum number of markers reconstructed with couple of cameras
#define	MAX_REG_PAIR_TV					378				 //Maximum 8 cameras: per = fact(n)/(fact(2)*fact(n-2)); numReg = 0; for i = 1 : per-1 ; for j = i+1:per ; numReg = numReg+1; end; end
#define OUTSIDE_VOLUME					-2
#define	GHOST_MARKER_WITHINLABEL		-3
#define	GHOST_MARKER_ACROSSLABEL		-4
#define	MAX_PRIORITY					100
#define	ALREADY_LABELED					1
#define	PAIR_RECONSTRUCTION_LABELED		1

// Constants (end)
//-------------------------------------

//For debugging
//#define DEBUG_3D
