# Supplementary material for: Moving system with action sport cameras: 3D kinematics of the walking and running in a large volume
Source: PLoS One. 2019 Nov 12;14(11):e0224182. doi: 10.1371/journal.pone.0224182 (PMC6850531; doi:10.1371/journal.pone.0224182)
Supplement: S2 File — (TXT) [file pone.0224182.s002.txt]

0 1.241646 42.784697 849.763030
0 183.545470 202.182102 853.406415
0 78.012501 320.576176 858.291404
1 -4.366979 45.710016 845.229361
1 179.551928 208.631856 847.780716
1 72.685945 326.081704 853.499883
2 -8.823673 49.066278 842.475811
2 173.681328 209.404830 844.849914
2 66.706733 329.246389 850.451201
3 -13.534369 54.297088 838.670015
3 168.464774 212.336058 842.149702
3 61.434280 334.255913 848.049408
4 -17.567631 55.642286 835.091485
4 163.419339 214.899755 838.064807
4 57.738110 331.123735 843.085400
5 -24.374268 57.508240 831.625511
5 156.644082 217.862212 831.911045
5 51.228277 334.713700 841.458174
6 -29.901234 61.644925 829.173069
6 151.611092 221.886736 828.434649
6 45.141476 336.664664 837.390136
7 -35.031616 63.372824 823.938273
7 146.083187 224.008271 823.987272
7 40.440819 340.299375 832.286313
8 -41.103047 66.999341 819.216100
8 142.073105 223.815497 818.407897
8 34.195612 340.512689 828.357162
9 -47.277189 65.254087 816.165440
9 135.841644 224.708919 812.639552
9 28.554439 343.101040 824.266945
10 -53.786279 68.284007 811.313746
10 130.229102 225.663791 807.505392
10 24.267826 348.137605 818.613001
11 -61.943755 66.746824 806.029701
11 123.099484 227.881554 803.039455
11 15.850954 350.593421 813.142203
12 -68.199054 72.159997 802.187471
12 115.108163 227.954025 797.469370
12 10.978531 352.444091 809.233394
13 -75.705947 73.604405 797.490566
13 108.330408 231.190135 791.480490
13 5.213798 352.600864 804.643401
14 -84.086598 75.344702 792.819597
14 102.122485 232.499088 785.268825
14 -1.824835 351.377209 799.378354
15 -91.277763 76.362159 787.549454
15 94.088368 230.730350 778.601035
15 -7.932979 351.983776 792.832410
16 -99.173530 78.568467 781.730801
16 87.357206 231.544089 773.694046
16 -13.841871 355.550262 787.905272
17 -107.223098 77.134604 777.916354
17 80.715121 229.449731 767.292640
17 -21.530674 355.355823 783.031630
18 -115.471751 78.928226 772.427821
18 72.932341 229.199063 760.960970
18 -28.663250 357.339863 778.060490
19 -124.405477 78.842557 769.218466
19 65.465378 230.513495 754.872509
19 -34.850477 356.447209 773.404576
20 -133.361165 82.032280 763.383867
20 55.578284 229.527325 748.653666
20 -41.479208 355.857290 767.685172
21 -141.205642 81.785809 757.340223
21 47.853547 232.127955 743.696794
21 -49.517589 354.280051 762.946035
22 -151.211430 81.135125 752.993287
22 40.494538 227.974218 738.325719
22 -58.401661 353.370223 758.042945
23 -161.481605 78.936329 748.529142
23 32.642846 226.362015 732.074006
23 -64.635235 354.288667 751.785184
24 -170.510580 79.692182 743.734269
24 22.293225 225.197525 727.052012
24 -72.744314 352.321547 747.158101
25 -178.682346 81.051050 739.759978
25 13.129311 228.146253 720.744267
25 -80.519987 350.894977 740.812997
26 -188.652508 78.156627 735.549605
26 5.706613 223.797009 715.672128
26 -88.094108 347.319313 737.620646
27 -199.497693 77.149119 732.547887
27 -3.375098 218.524868 709.733459
27 -96.028983 350.511030 732.330472
28 -209.261339 76.691714 727.111344
28 -13.453349 216.582293 704.246072
28 -104.431025 346.619823 726.119790
29 -218.921318 78.195836 723.501585
29 -21.431990 217.005616 698.726522
29 -111.691675 345.044539 721.929150
30 -228.795185 74.469942 718.376423
30 -31.294923 210.901866 693.420488
30 -119.723082 342.156215 716.434947
31 -239.936160 76.034616 716.202639
31 -40.747201 212.071874 688.825942
31 -128.082470 339.230463 711.466678
32 -247.157144 72.404313 712.136116
32 -50.479616 208.082230 683.463108
32 -135.928116 337.795277 706.491382
33 -258.249186 70.213200 709.732780
33 -58.225947 203.172782 678.077997
33 -143.970231 335.404435 702.412520
34 -267.603577 67.069922 706.997817
34 -67.995129 200.313860 673.597314
34 -152.490704 330.581444 696.467322
35 -278.416878 63.940347 705.227872
35 -76.984268 194.457651 669.695628
35 -161.438509 329.408535 691.134736
36 -287.188714 62.153649 703.561453
36 -84.802545 192.947726 665.471324
36 -168.557425 325.644941 686.337381
37 -297.477468 59.429980 700.957299
37 -94.575060 185.599536 661.319821
37 -176.292047 321.572896 680.625734
38 -307.600308 56.139410 699.305929
38 -103.338009 185.005195 657.990802
38 -184.971272 319.263075 676.379257
39 -315.094551 54.127059 697.172463
39 -111.448200 179.431734 653.722480
39 -192.342286 314.261425 671.484056
40 -324.475713 49.313085 696.152719
40 -121.031747 173.012694 649.823011
40 -199.705208 311.878268 667.260954
41 -333.710316 43.362250 695.618447
41 -129.963884 167.425643 647.433287
41 -208.326200 306.242692 662.002244
42 -341.841416 42.815196 693.759537
42 -136.122910 161.860259 644.321641
42 -214.112923 301.449088 657.482678
43 -350.301179 38.963763 692.487037
43 -145.229895 154.674740 641.446088
43 -221.922457 294.648467 655.140053
44 -358.484508 35.541942 692.151651
44 -151.452495 150.436275 638.908934
44 -227.443578 291.369176 651.208387
45 -365.861271 31.227456 692.204953
45 -160.854030 145.670329 635.805625
45 -235.081353 282.644200 648.455472
46 -373.363573 24.866121 691.752816
46 -166.488845 136.535975 633.772374
46 -239.853056 279.393762 645.109542
47 -380.150039 22.880962 691.592739
47 -173.343692 133.374630 629.162461
47 -245.974775 273.117928 641.306694
48 -387.355470 17.086158 690.733721
48 -179.242420 126.304268 630.569399
48 -251.146124 267.948515 639.526247
49 -393.091370 14.304582 690.786829
49 -184.934044 117.725025 628.477125
49 -254.798293 261.106131 637.985025
50 -398.225591 7.888571 692.236953
50 -191.104105 111.332245 627.146896
50 -259.702966 256.646546 635.297074
51 -402.913917 1.509560 693.378879
51 -195.307039 105.750573 626.565386
51 -263.570096 247.944451 632.252432
52 -408.665981 -1.198895 693.771401
52 -199.964331 98.618896 625.287251
52 -267.012757 242.622203 632.128289
53 -414.803259 -6.761791 694.735877
53 -205.056713 92.001476 625.477598
53 -269.989090 238.702460 631.033680
54 -417.685895 -9.690877 695.328333
54 -207.843602 87.211512 626.367237
54 -273.091343 229.321095 630.040471
55 -422.198068 -13.179702 698.038516
55 -210.858882 79.287717 626.985884
55 -276.245100 224.005888 630.429644
56 -424.455825 -19.393291 700.001357
56 -214.798738 72.400415 628.216392
56 -278.782942 216.739031 629.242259
57 -428.383546 -23.906236 701.273267
57 -216.671374 64.375956 628.982756
57 -279.917209 211.574118 629.216424
58 -429.280449 -29.753025 702.481833
58 -218.955534 59.369857 629.278734
58 -280.873940 205.176521 630.290504
59 -433.406052 -35.276934 704.376713
59 -219.647213 54.987796 631.057623
59 -280.775369 199.800064 630.849234
60 -432.711680 -39.370809 706.028874
60 -222.571631 48.389077 633.262751
60 -282.578910 194.113860 632.787895
61 -433.699230 -44.395043 708.579678
61 -221.407354 41.109394 635.048880
61 -282.269555 189.482607 634.544215
62 -433.651347 -49.381844 710.429145
62 -222.410127 35.553143 636.818939
62 -282.269121 184.675877 634.507412
63 -434.071738 -50.466060 713.322792
63 -222.250912 31.681209 637.902474
63 -281.493283 177.547675 636.441932
64 -435.262630 -55.871894 715.121949
64 -220.993568 27.510230 640.247144
64 -280.202296 172.304776 637.131719
65 -432.253194 -59.101557 716.746954
65 -220.297063 23.660719 641.286052
65 -279.284298 167.756943 639.238941
66 -431.269791 -65.246514 720.607034
66 -218.637061 20.737569 645.854483
66 -277.751856 165.362616 639.450599
67 -430.868379 -69.018269 724.335240
67 -218.267440 13.267028 648.317045
67 -276.520061 159.421755 640.943868
68 -428.864750 -72.426793 725.466367
68 -216.429663 10.743832 650.206172
68 -274.159970 155.657213 641.697621
69 -426.795335 -74.155263 728.904165
69 -212.818287 7.433845 653.102786
69 -273.317997 153.596499 643.323924
70 -425.095152 -73.774729 731.758207
70 -211.073667 3.859506 656.580908
70 -270.562295 151.602824 645.062818
71 -421.356169 -81.118224 735.583072
71 -207.268799 2.152225 660.278541
71 -267.414357 147.091082 646.432301
72 -418.212827 -79.240270 737.690231
72 -203.846373 2.694806 662.440251
72 -264.550655 146.446399 647.167717
73 -414.741564 -81.616500 739.876731
73 -200.548810 -0.009011 665.632713
73 -262.279254 144.282107 650.040364
74 -411.392059 -83.385551 742.989751
74 -195.175144 0.215255 670.442620
74 -257.652857 143.425755 651.056619
75 -406.533937 -83.979624 745.794480
75 -192.003178 -2.853679 673.731918
75 -254.343789 142.417461 654.112385
76 -401.411682 -84.895873 749.028608
76 -187.660887 -0.917131 676.666854
76 -251.685911 142.273500 657.693895
77 -397.439473 -84.211483 750.648639
77 -182.608586 1.099423 681.461551
77 -247.165037 142.430845 659.940789
78 -392.019434 -84.254640 754.777542
78 -177.883681 -0.854730 684.464448
78 -242.594560 143.249748 661.863265
79 -386.559330 -88.016746 756.631991
79 -174.246630 0.026859 687.713355
79 -238.431498 143.079372 663.946946
80 -380.946987 -88.134622 759.026891
80 -167.022410 4.041965 690.834076
80 -233.683332 144.453016 666.476564
81 -375.125771 -85.432201 760.986719
81 -161.843914 4.963489 694.294588
81 -230.061053 146.932266 669.187309
82 -368.697265 -84.420072 763.029034
82 -156.721149 1.734962 695.695956
82 -223.881041 146.223035 672.445780
83 -361.387666 -83.912378 764.954871
83 -149.603758 8.189559 700.205235
83 -220.986706 147.333291 674.975606
84 -355.698467 -84.306633 767.119727
84 -144.488959 7.823432 703.271912
84 -216.027718 153.777211 675.905866
85 -348.525286 -81.954599 769.095356
85 -139.391197 11.628592 705.567395
85 -209.119526 154.163228 676.366281
86 -342.251218 -79.516123 770.261066
86 -130.554142 17.352816 706.697463
86 -205.372273 152.801945 677.513542
87 -335.112766 -76.492708 770.084946
87 -125.081483 20.295459 710.370175
87 -199.015076 158.406722 678.756792
88 -327.430843 -74.758099 771.043703
88 -118.831447 22.790636 713.321179
88 -194.066942 160.215617 679.256220
89 -321.422952 -72.208602 772.506622
89 -111.272212 30.533041 715.556807
89 -188.065594 165.761190 681.926453
90 -313.972056 -68.662887 772.434783
90 -104.671872 33.875881 717.274668
90 -181.912220 169.236597 683.347782
91 -306.857669 -67.497379 772.832394
91 -100.386012 36.367761 718.708567
91 -177.566293 172.556991 683.821647
92 -298.968203 -62.501995 774.264153
92 -92.920781 42.749203 718.974500
92 -170.396122 175.400989 685.200117
93 -291.498931 -59.891959 772.429064
93 -83.503181 51.820531 720.240323
93 -166.740201 181.595423 686.038596
94 -285.495671 -56.775890 773.102232
94 -79.164688 52.689172 720.882722
94 -161.257088 184.332647 686.315622
95 -278.733169 -53.027408 772.219642
95 -70.937251 64.670154 721.027887
95 -155.155700 191.087596 687.168088
96 -270.782707 -47.580109 773.327642
96 -62.642598 70.834855 720.373522
96 -150.565108 199.414632 686.831415
97 -262.846402 -45.285245 771.720561
97 -59.153628 77.120252 720.716061
97 -145.255797 207.247444 686.905949
98 -257.336495 -38.081842 769.898658
98 -53.348181 82.227091 720.262279
98 -141.200150 211.407041 686.806644
99 -250.013674 -33.150327 768.933857
99 -47.929013 88.025436 721.247543
99 -135.483723 216.066742 686.188648
100 -243.575140 -30.924073 767.879035
100 -42.118589 100.402009 722.389669
100 -131.349319 226.316618 686.586541
101 -238.215441 -23.586820 768.126466
101 -36.396271 103.807949 721.325289
101 -127.806727 229.369572 685.426931
102 -231.335233 -15.923697 766.038136
102 -32.864327 113.373995 721.357894
102 -123.802745 240.147149 686.636877
103 -225.105095 -10.569271 765.216882
103 -27.815140 120.618008 720.631163
103 -120.296864 243.696573 686.245733
104 -219.892912 -3.770437 762.862300
104 -23.775428 131.212577 721.525496
104 -118.327204 253.066820 684.790618
105 -215.659208 2.353241 761.995541
105 -19.935894 140.171729 720.036231
105 -115.450955 260.877815 686.219337
106 -211.502321 9.335622 760.322162
106 -16.019283 149.843030 720.371361
106 -112.828277 270.820771 684.383235
107 -206.256309 17.120270 758.791509
107 -12.076340 157.280858 719.545164
107 -112.689574 274.917215 683.314614
108 -202.407656 22.165612 759.062255
108 -10.789854 166.558326 719.068713
108 -110.606100 286.818057 683.508151
109 -198.509160 30.151182 756.441207
109 -9.605476 177.591476 719.130347
109 -109.596025 292.876870 682.969071
110 -195.617666 37.061491 754.952365
110 -7.312184 188.868211 719.158837
110 -109.445652 302.559098 684.829761
111 -191.890719 43.100680 754.386904
111 -6.959844 198.977589 718.524251
111 -111.478910 311.025093 682.419808
112 -189.997531 51.597516 752.348568
112 -5.436337 203.341678 717.441989
112 -111.081985 317.008357 682.175235
113 -188.118264 60.390584 750.395723
113 -5.805002 214.854569 716.480305
113 -112.084694 328.694611 682.765035
114 -186.148617 64.344440 748.949670
114 -5.637573 224.227426 716.149974
114 -112.900293 335.945268 682.225941
115 -185.544268 72.138883 749.240685
115 -5.399060 235.223944 715.503848
115 -114.117427 346.476802 683.022070
116 -184.840187 80.598149 748.157337
116 -7.084055 243.006925 715.773836
116 -117.637409 356.550510 682.975482
117 -185.646729 89.703188 746.530823
117 -8.463015 253.463218 714.884348
117 -118.674980 359.116428 681.974862
118 -186.099582 98.120503 746.856397
118 -9.893662 260.582652 715.505986
118 -122.927870 371.598171 681.577819
119 -184.637176 102.116194 744.566105
119 -12.061466 269.650161 714.639507
119 -127.287592 379.078969 683.191034
120 -186.000441 108.553377 742.640271
120 -14.182483 278.051576 713.912253
120 -130.326283 388.525072 683.369585
121 -187.315026 115.983755 741.764195
121 -18.340817 289.278539 714.004591
121 -133.106703 395.025374 684.083719
122 -187.305273 121.894196 739.197407
122 -20.277992 297.018314 713.580884
122 -139.082526 401.917723 682.845249
123 -188.714104 130.212913 738.808221
123 -22.957237 307.179525 712.528234
123 -142.786794 408.713036 683.523162
124 -191.305277 137.564607 736.388877
124 -27.924623 315.391076 712.288267
124 -147.327241 414.456119 681.897771
125 -192.797450 143.967597 735.736973
125 -29.825592 321.948106 712.243865
125 -152.250828 423.032853 684.263767
126 -195.175314 147.078293 734.591495
126 -34.521482 328.224383 709.587578
126 -158.351017 430.526147 683.549368
127 -198.028612 154.072680 732.965469
127 -40.230069 338.450628 708.453843
127 -162.737420 435.729053 684.413990
128 -201.661569 160.128478 731.480202
128 -43.913311 343.582714 706.819731
128 -168.479765 444.934493 684.035319
129 -203.697545 165.398207 728.999439
129 -48.249757 348.828122 705.967001
129 -173.243043 450.408990 683.877103
130 -208.091791 171.819465 726.909049
130 -52.422759 358.804985 704.797250
130 -178.183812 453.196252 682.358076
131 -210.679632 174.752418 726.137759
131 -58.515731 366.020435 703.497512
131 -184.463011 456.691476 681.661209
132 -214.968629 180.215533 723.966357
132 -64.036790 370.474011 701.264364
132 -192.461865 465.396514 683.481979
133 -219.948830 185.315522 723.489306
133 -69.247423 376.139959 699.761538
133 -199.794038 470.361525 681.145130
134 -223.347835 189.352500 721.162354
134 -76.386664 382.379653 699.194353
134 -205.040299 475.185171 680.992212
135 -227.478339 195.608736 719.643867
135 -82.261581 389.247276 696.280781
135 -211.616305 479.109461 679.795908
136 -232.721125 198.155863 717.783339
136 -88.033924 394.264359 693.823475
136 -218.936669 483.059154 678.631677
137 -238.874748 203.513266 716.905806
137 -95.717786 401.771310 694.286194
137 -226.286942 489.359595 678.038705
138 -243.187865 208.133507 714.236083
138 -102.801597 403.641366 692.178173
138 -233.811782 490.925038 675.788181
139 -249.252228 212.146540 712.637130
139 -109.225731 409.013800 688.314245
139 -242.167637 497.495058 675.299375
140 -255.417644 215.100319 710.904336
140 -116.950029 412.456918 685.940265
140 -247.425095 499.827910 674.877347
141 -259.955969 218.114395 709.330672
141 -123.198047 416.303030 684.344554
141 -256.577168 501.076441 672.735864
142 -264.923167 221.864103 707.795189
142 -129.585570 419.644270 684.021497
142 -264.044624 504.631151 670.952700
143 -271.124427 219.071297 705.803137
143 -137.168559 421.754675 679.514636
143 -273.178554 505.837626 668.950224
144 -276.798565 226.285162 704.405060
144 -145.538855 425.221012 677.811474
144 -280.707098 510.747744 667.654628
145 -282.868811 225.134846 701.902090
145 -153.162125 431.917942 675.503484
145 -287.859711 512.003277 665.151527
146 -290.676864 226.534511 700.444615
146 -160.882819 431.337167 673.029203
146 -297.062564 513.567842 662.937704
147 -297.716195 228.367619 698.176181
147 -167.709130 433.093956 670.492506
147 -305.163211 514.869444 659.756896
148 -303.138863 231.840737 696.016374
148 -175.748883 439.156914 669.253336
148 -312.702868 515.609835 659.020118
149 -310.735111 232.795620 695.200275
149 -183.073905 436.374887 664.675389
149 -320.016190 516.620032 656.215697
150 -316.467505 233.155513 692.297898
150 -190.646637 439.647519 661.669645
150 -328.644114 518.202828 655.911264
151 -323.696779 234.798874 690.004607
151 -199.500341 440.823976 657.743619
151 -336.228975 518.116209 653.362214
152 -330.734966 235.117898 689.016240
152 -205.933223 444.295748 656.485637
152 -344.550664 517.450096 650.378390
153 -337.834266 234.205284 686.957457
153 -213.541286 441.819606 652.144322
153 -352.386097 521.262943 647.138864
154 -345.545182 236.600018 684.380407
154 -222.462432 440.019963 647.427823
154 -359.472242 518.332958 644.330826
155 -353.774067 238.053022 681.734102
155 -229.608543 444.519634 645.409193
155 -366.978985 519.579614 642.857006
156 -360.429066 236.958029 679.810575
156 -237.410102 441.489204 641.278349
156 -375.474657 519.855024 639.244542
157 -367.672293 235.627370 677.036554
157 -245.304377 438.755678 636.775558
157 -383.260046 519.250722 635.262777
158 -374.794273 234.712304 674.941182
158 -253.316775 438.972976 634.547367
158 -390.667759 517.593643 633.623448
159 -383.425107 233.555761 672.497497
159 -260.071106 440.179159 632.064868
159 -396.703655 514.436823 629.259921
160 -391.977225 230.109065 671.026937
160 -267.262804 438.475271 627.970265
160 -404.935067 515.424665 626.376414
161 -400.665357 230.388964 669.378782
161 -277.823363 438.402153 623.911655
161 -414.029943 512.930316 622.999892
162 -407.772782 227.486777 667.522290
162 -283.764793 435.123995 621.706791
162 -420.563944 512.522495 619.407661
163 -416.813716 228.453032 665.323474
163 -292.215480 430.599105 617.717091
163 -428.265975 509.977563 615.857219
164 -426.211196 226.054639 664.793600
164 -298.271390 427.048176 614.733630
164 -434.126035 508.424207 613.434047
165 -434.888410 223.866018 661.802902
165 -306.489917 427.049576 611.944733
165 -441.691846 505.009829 609.564795
166 -443.002521 220.717223 659.949187
166 -314.904409 421.155384 608.335719
166 -449.783115 503.700282 607.977101
167 -451.911020 217.362869 659.185640
167 -321.823759 417.617618 605.732745
167 -456.417873 499.503451 604.897720
168 -461.498019 214.191071 656.749331
168 -330.508032 415.873106 600.778995
168 -462.800647 496.048305 602.503119
169 -470.482110 211.359932 655.597300
169 -339.052409 412.202860 599.817994
169 -469.778415 494.156191 600.696288
170 -478.505122 210.215631 654.539012
170 -346.287947 404.644592 596.326156
170 -476.266310 492.530676 596.975158
171 -487.028304 207.431435 652.901913
171 -352.640157 401.220268 593.965646
171 -482.703805 490.186442 595.661418
172 -495.948662 202.877138 651.073193
172 -359.932044 398.347888 589.537993
172 -488.836925 486.276093 594.089283
173 -505.328033 201.926157 650.587366
173 -366.585357 392.430203 588.549870
173 -496.395026 481.096845 591.196744
174 -513.854345 198.293870 649.418885
174 -374.202350 385.861026 586.411194
174 -503.143794 479.648969 589.405029
175 -522.528349 195.561960 648.107675
175 -383.019983 380.075070 583.082738
175 -509.053192 473.964522 586.682661
176 -531.988720 189.244346 647.562390
176 -388.260760 377.551921 583.455493
176 -514.160716 473.110858 586.227942
177 -541.362565 184.979615 645.101785
177 -396.141097 371.420362 581.007606
177 -520.057479 467.081632 585.788482
178 -548.875366 183.979241 644.618742
178 -403.486536 364.127440 577.036151
178 -526.998773 463.310950 584.429787
179 -558.620031 178.379949 644.381163
179 -411.063997 358.607184 575.521718
179 -531.061101 457.409698 581.711035
180 -566.167096 173.182076 643.891645
180 -416.422256 351.204204 574.527707
180 -536.520434 452.724645 581.446784
181 -575.409236 169.840066 643.311884
181 -423.350076 345.928296 571.941162
181 -541.074744 447.340189 579.123173
182 -583.022501 164.091367 642.260539
182 -429.856535 338.256158 570.133111
182 -547.001531 443.494444 578.955984
183 -592.755540 158.417019 642.487659
183 -434.765102 332.259011 568.703553
183 -551.227659 434.979929 577.130752
184 -599.806245 152.680080 642.002343
184 -440.899319 320.676506 569.190765
184 -555.628249 429.759054 575.920469
185 -608.004178 149.372811 642.265672
185 -448.670196 315.528560 567.574267
185 -558.911546 423.545812 577.120171
186 -615.214512 146.620582 643.716074
186 -453.253681 311.446331 567.333299
186 -563.715249 416.788671 576.698842
187 -623.807133 139.913154 644.018076
187 -458.342327 299.007071 566.524916
187 -567.402234 410.137287 575.170512
188 -629.153805 132.375635 643.805046
188 -464.878719 293.378914 565.424394
188 -571.058265 406.531216 574.002982
189 -636.640077 128.933383 643.045132
189 -470.270168 286.776145 566.614750
189 -574.415383 400.629895 573.808105
190 -643.305346 120.587400 644.424284
190 -474.447054 277.715162 566.001504
190 -577.837989 393.780244 574.005223
191 -650.366409 115.715074 645.674609
191 -479.603885 268.573851 566.278946
191 -580.418232 388.226349 575.290709
192 -656.042039 113.127337 645.750483
192 -483.591377 262.374743 566.362223
192 -584.429869 379.335896 573.967738
193 -662.178055 103.529607 646.028521
193 -487.370962 251.031674 566.316083
193 -586.279612 372.585926 574.360113
194 -667.034800 98.494703 645.827243
194 -491.698434 243.961037 566.716088
194 -587.339436 363.302483 575.198146
195 -673.356552 92.234659 650.114411
195 -494.502630 232.726626 566.181350
195 -589.162569 357.675561 575.804191
196 -678.183465 86.665475 649.804109
196 -499.142347 227.149945 567.421149
196 -591.220513 351.615253 577.178160
197 -682.105613 78.765446 650.844529
197 -501.817468 217.817256 568.448380
197 -593.754464 342.855185 576.449596
198 -687.043599 77.326309 651.641912
198 -504.779365 206.838914 568.515464
198 -593.045910 336.491267 577.816996
199 -691.291344 67.215966 653.360450
199 -507.267644 196.666755 569.720567
199 -594.965076 327.113394 577.939986
200 -696.637543 61.328539 654.164354
200 -509.549005 188.202675 570.172566
200 -595.289639 319.982288 577.567755
201 -698.150426 56.013476 655.604206
201 -511.509534 181.096390 571.262498
201 -594.998919 312.381434 578.602281
202 -702.075009 47.594362 657.874040
202 -513.077986 173.312252 574.515385
202 -596.659387 305.785843 579.445108
203 -705.047611 42.692095 659.052758
203 -514.420144 163.985329 572.955500
203 -596.704220 296.543857 577.598630
204 -707.435429 34.782563 659.292350
204 -516.314123 154.699382 573.926585
204 -596.141205 288.685333 579.890630
205 -711.526874 28.586119 660.406558
205 -516.784964 147.615413 576.455960
205 -595.954312 280.489557 580.230851
206 -712.724491 22.885413 662.612153
206 -518.279263 135.069431 576.441499
206 -594.750971 271.568041 579.918116
207 -714.991704 17.764273 664.424526
207 -518.229022 125.681219 578.412522
207 -592.731146 262.696092 581.179903
208 -716.418477 11.290441 666.262647
208 -520.270370 116.737417 580.749893
208 -592.785997 254.093772 581.786148
209 -718.010103 4.698319 667.758186
209 -520.222014 109.598082 582.440611
209 -591.444414 247.855647 582.969665
210 -718.906770 -2.926697 669.623273
210 -519.769592 98.809571 584.208958
210 -590.769974 239.050762 584.329344
211 -719.674043 -10.559825 670.882333
211 -519.028474 89.899687 585.914881
211 -587.412563 229.873988 584.733982
212 -721.478450 -15.858096 672.444590
212 -520.975094 81.706176 586.535357
212 -586.587429 223.982541 585.650350
213 -723.555839 -21.349237 674.736378
213 -519.053822 71.478404 589.123833
213 -585.062484 215.408553 586.725283
214 -722.521671 -27.105892 676.341441
214 -519.102565 64.309915 591.383397
214 -582.641804 206.281312 589.177227
215 -723.083520 -34.107245 678.150585
215 -518.008678 52.890153 593.480054
215 -580.183635 199.580330 590.312684
216 -723.432736 -42.266085 678.888706
216 -517.239495 47.446493 595.243014
216 -576.557911 190.078443 592.876600
217 -723.634871 -46.471678 682.722894
217 -514.830439 39.743806 599.100199
217 -575.647426 184.029976 593.215146
218 -723.609466 -52.041667 683.512277
218 -514.152918 28.806842 600.826171
218 -571.077176 173.936734 596.553499
219 -724.042787 -56.577185 685.614992
219 -512.473492 23.062013 603.758244
219 -568.723620 169.898775 596.665030
220 -721.527165 -63.078881 686.737099
220 -510.862424 15.640358 606.083578
220 -564.688503 163.303979 598.742475
221 -721.180536 -66.242959 689.416904
221 -508.836815 7.907069 608.254653
221 -562.774309 155.821697 601.062673
222 -719.559606 -76.342807 691.607714
222 -506.657819 1.495576 611.183555
222 -557.645870 148.875557 603.631175
223 -719.663892 -75.988639 693.184956
223 -504.075465 -7.566198 615.022869
223 -555.636870 141.973620 604.612345
224 -716.292840 -83.405986 695.349622
224 -501.509475 -10.323220 617.160854
224 -551.944415 137.382230 607.997902
225 -714.266223 -86.600067 696.380229
225 -498.294831 -17.657578 620.291040
225 -548.135784 129.436963 609.707765
226 -712.356919 -90.450294 698.709891
226 -495.687442 -21.201133 622.857987
226 -545.511285 124.435509 611.219307
227 -709.353556 -95.665091 699.789102
227 -491.900482 -27.316028 625.955640
227 -541.809539 117.323312 613.689374
228 -707.345829 -101.599829 701.917988
228 -489.259239 -33.475875 626.884849
228 -534.773327 115.950284 616.838799
229 -704.192595 -103.833949 703.941844
229 -485.188134 -37.051267 629.811891
229 -531.657417 112.783520 617.673237
230 -699.666346 -105.504788 704.704168
230 -480.908858 -43.547798 630.872816
230 -526.343758 106.917252 619.469739
231 -696.592213 -108.363395 706.129058
231 -477.299314 -48.862807 633.221453
231 -521.568528 102.140230 621.065773
232 -692.580702 -115.069113 707.554999
232 -471.814730 -52.456993 634.450267
232 -516.755849 97.559211 622.237940
233 -688.992566 -117.800692 708.322326
233 -467.906190 -55.599382 637.031892
233 -511.881012 93.398584 624.383080
234 -683.891834 -121.067263 709.221870
234 -462.034390 -62.418525 639.341712
234 -507.599743 90.016445 624.056627
235 -679.772743 -123.732422 711.735466
235 -458.075787 -62.891466 639.953711
235 -501.848004 84.258283 627.703084
236 -673.478902 -124.572146 711.185477
236 -452.714015 -66.011251 641.638688
236 -496.065226 82.119042 627.170504
237 -669.815552 -127.638743 712.349375
237 -446.870675 -68.320175 643.516863
237 -490.054573 81.117949 628.238018
238 -662.850368 -132.213869 713.532137
238 -440.962561 -69.892778 644.866710
238 -484.118616 77.529890 629.323274
239 -657.774770 -131.818138 714.032170
239 -434.551830 -74.970711 647.307178
239 -478.670485 75.247505 630.742587
240 -651.905522 -134.332087 715.080428
240 -428.812127 -75.316014 647.665147
240 -473.143185 71.699443 631.979138
241 -646.226741 -139.833644 714.942558
241 -421.361932 -77.890296 649.441101
241 -466.888147 72.009595 633.204159
242 -639.314738 -138.839720 716.107258
242 -415.270343 -77.901117 649.957634
242 -460.045008 69.162952 633.012875
243 -633.948976 -139.229054 715.952623
243 -409.423216 -79.670736 650.897570
243 -454.121310 68.009537 634.565297
244 -626.825846 -142.696719 714.680361
244 -401.974572 -82.541746 652.210603
244 -446.795891 67.338355 635.190927
245 -620.106561 -144.396996 716.391837
245 -394.945973 -85.033280 653.627400
245 -440.213721 66.178383 635.333293
246 -612.821505 -145.983148 716.651991
246 -388.558894 -83.720350 653.867618
246 -433.928577 68.037443 635.296510
247 -606.397188 -144.185143 717.803603
247 -380.868697 -83.767604 655.172708
247 -427.140341 65.283474 635.068802
248 -599.111506 -147.523232 717.555441
248 -373.938952 -84.943939 654.704435
248 -419.489917 65.083911 635.631843
249 -591.711638 -149.102700 716.364187
249 -366.776207 -84.074629 655.832840
249 -413.964345 63.447514 635.704965
250 -584.332928 -150.141715 717.698118
250 -360.458417 -84.658854 656.430693
250 -406.631921 62.713773 636.084615
251 -577.812454 -149.859173 715.832409
251 -351.795043 -88.339304 657.326906
251 -398.556571 62.583565 637.100002
252 -569.128958 -149.888922 714.462139
252 -343.491808 -86.181046 656.765662
252 -392.425389 62.180641 637.040801
253 -562.252261 -149.047389 713.759569
253 -336.464374 -84.977873 656.954100
253 -383.473220 64.549905 636.799617
254 -553.011135 -151.267901 713.546964
254 -328.513804 -83.047017 657.936047
254 -376.491125 64.423232 637.576159
255 -544.701727 -151.533947 713.083738
255 -319.997621 -83.344280 657.732584
255 -369.943215 66.724463 637.296035
256 -536.929399 -150.781702 713.321357
256 -312.075933 -82.803837 657.633604
256 -362.322418 65.437874 638.138100
257 -527.544077 -152.615368 710.969996
257 -303.473930 -85.208398 657.724045
257 -354.087159 68.431013 639.479595
258 -520.487901 -149.239478 709.657142
258 -294.466025 -81.236458 657.679087
258 -346.463434 67.173806 640.272915
259 -511.004980 -148.896817 709.640939
259 -287.888864 -76.745811 657.409254
259 -339.041740 70.155351 641.850970
260 -503.192098 -147.167865 709.045212
260 -278.623569 -75.026433 658.193712
260 -331.480252 72.272607 641.775059
261 -494.004348 -147.144123 707.751974
261 -271.314138 -70.070534 657.502735
261 -323.536099 75.733330 642.900582
262 -485.990943 -145.128840 707.123067
262 -261.420549 -70.140030 659.180114
262 -317.006325 77.948721 643.611532
263 -476.244084 -144.033535 705.955843
263 -254.956160 -66.140183 658.302336
263 -307.963228 80.453859 644.171927
264 -466.406411 -142.443615 705.733239
264 -245.109784 -59.381051 658.339534
264 -301.607876 83.447978 644.166343
265 -459.301574 -141.166288 703.846875
265 -237.242653 -56.437215 658.311398
265 -294.842610 86.537769 645.029275
266 -450.449464 -138.501184 703.369463
266 -229.732782 -54.963134 659.105350
266 -287.466262 91.034241 645.763541
267 -441.792492 -136.708980 702.859472
267 -219.745304 -51.009733 658.766650
267 -281.964126 95.779327 645.244608
268 -433.603217 -134.766095 702.291453
268 -211.677557 -45.325834 658.500798
268 -274.361536 97.333834 645.434850
269 -424.772182 -132.223671 701.898218
269 -202.855499 -39.999912 659.587482
269 -266.902461 104.036146 644.901338
270 -415.588127 -130.527260 701.383612
270 -195.783924 -35.146964 658.651611
270 -260.199181 106.287353 645.707302
271 -407.335041 -123.780134 700.910873
271 -188.945387 -32.329104 661.113489
271 -253.623477 112.047588 646.916580
272 -398.488555 -123.248939 699.611988
272 -179.115213 -13.451974 666.684046
272 -247.755744 114.287896 646.297022
273 -390.269902 -120.551070 699.900037
273 -173.288106 -5.415255 667.150072
273 -241.143263 119.890535 646.041535
274 -382.452005 -114.365122 699.169254
274 -166.093299 -12.272620 660.506768
274 -236.100807 128.221681 646.566900
275 -374.540071 -109.129128 698.789535
275 -159.071958 -8.114752 661.095943
275 -230.960078 135.023009 647.775884
276 -367.664466 -107.525456 698.467053
276 -152.406543 -1.448118 662.392306
276 -226.225105 137.419589 647.931776
277 -359.720962 -103.743180 698.865643
277 -147.503330 3.944954 663.368148
277 -221.147010 145.734538 647.914135
278 -353.203591 -96.425556 698.117733
278 -141.856773 15.569377 663.827628
278 -216.711230 148.643165 648.644493
279 -345.630305 -91.916351 699.339989
279 -134.969170 20.054824 664.854256
279 -212.888428 155.315248 648.617357
280 -339.000032 -86.876891 699.164673
280 -133.811113 27.043360 671.035056
280 -209.887027 159.416673 649.209349
281 -333.461065 -82.583276 699.937730
281 -123.440566 35.529287 666.266004
281 -206.909410 170.199724 650.232389
282 -328.165896 -76.298617 698.373369
282 -124.336112 41.855861 673.113905
282 -202.829510 175.105817 650.841056
283 -323.459100 -71.219208 698.658474
283 -116.181561 49.762141 667.348308
283 -200.379017 184.525048 651.152662
284 -318.860884 -67.443578 700.027459
284 -111.553808 55.229601 668.050321
284 -198.101732 190.527532 652.228650
285 -312.553088 -61.725005 700.659192
285 -109.042663 63.332151 668.553027
285 -195.427004 196.268013 653.122469
286 -307.447645 -55.811480 700.470909
286 -105.401086 74.823637 669.494343
286 -194.155224 203.406656 653.365915
287 -304.436297 -51.928430 701.764867
287 -102.917721 81.360508 670.274826
287 -193.466568 211.974388 653.867665
288 -299.492000 -44.748276 700.908443
288 -100.683652 85.863598 670.691470
288 -192.836270 215.582156 655.524383
289 -295.877955 -39.888468 701.631097
289 -97.958483 100.932165 672.884185
289 -191.346684 226.005702 655.272587
290 -294.911899 -33.444528 701.972298
290 -98.269124 102.546132 672.154548
290 -191.056998 230.644289 657.308347
291 -290.727642 -27.186139 702.054382
291 -96.643112 110.235779 672.265774
291 -191.540813 237.648243 657.338526
292 -288.453102 -24.805864 702.614009
292 -95.315080 119.482070 673.511617
292 -192.047595 243.256064 657.659575
293 -286.834257 -16.777697 701.927846
293 -94.285488 125.747368 673.102525
293 -193.025475 252.768011 658.498513
294 -284.843995 -12.739586 703.099187
294 -93.901584 134.925242 673.405349
294 -192.700686 257.829738 659.168765
295 -282.551595 -5.195207 703.862337
295 -92.366620 143.899129 673.708968
295 -194.440761 263.232406 660.386143
296 -282.065281 -1.439822 703.889397
296 -94.491207 150.565389 673.092411
296 -196.665490 270.836638 661.139068
297 -282.034656 2.704678 704.889242
297 -94.322833 153.138310 673.729087
297 -197.459824 276.828852 661.322985
298 -280.859004 9.095807 705.075991
298 -96.679107 164.233473 673.620143
298 -200.001334 281.116590 662.588685
299 -279.821924 16.553107 704.474170
299 -97.602780 169.396476 673.430070
299 -202.832668 289.181858 662.771386
300 -280.523598 19.735092 704.967669
300 -98.592626 173.833937 672.745889
300 -205.086677 294.208910 662.317696
301 -280.085168 24.183335 704.601922
301 -99.226407 183.145966 674.101806
301 -207.643337 300.712331 664.222969
302 -280.536937 28.975999 705.997959
302 -102.427745 189.428791 674.076136
302 -211.442307 305.222177 663.432656
303 -281.978438 33.407281 705.567158
303 -104.051036 194.902754 674.303828
303 -214.109935 311.867447 663.525482
304 -283.085118 37.023654 705.190732
304 -106.035076 201.229381 674.153458
304 -216.347733 310.337948 664.179262
305 -285.431831 42.904371 706.673075
305 -110.718291 206.536581 672.830392
305 -221.454640 317.412051 663.103159
306 -286.964193 45.424904 704.902951
306 -113.574168 211.525320 673.279608
306 -226.509901 321.570963 663.823874
307 -289.505293 50.470851 705.484658
307 -116.976223 215.170224 673.635280
307 -229.161484 326.519976 663.646668
308 -291.491785 51.794860 705.206737
308 -118.540484 222.315600 672.042958
308 -233.687172 330.320961 663.843554
309 -294.177892 56.611218 705.877448
309 -123.294103 227.411354 671.614334
309 -238.462686 334.668232 662.374542
310 -295.007081 58.973433 705.588747
310 -127.462850 230.493287 670.864817
310 -242.251553 340.820311 661.991182
311 -299.827584 62.025808 705.732057
311 -131.755259 234.994364 669.803567
311 -248.045314 341.244206 661.186339
312 -301.489836 67.350768 704.351976
312 -136.449937 243.384336 670.547262
312 -252.244330 343.447006 661.477923
313 -306.733572 69.801227 704.605079
313 -140.363495 243.009373 668.216397
313 -256.889554 347.077969 661.401684
314 -307.510726 71.832175 704.075555
314 -144.471601 247.088652 668.687965
314 -262.361108 350.153769 659.925192
315 -312.767523 74.431648 703.370414
315 -148.685667 246.702459 665.518370
315 -268.611406 355.667266 658.955137
316 -316.253168 76.196778 703.316186
316 -154.545585 250.116193 664.597153
316 -271.997610 356.222835 657.605413
317 -320.332993 77.263396 701.884245
317 -159.566763 249.534489 662.988142
317 -278.208846 356.818360 656.073342
318 -325.154837 78.307421 700.911883
318 -163.416926 256.371359 660.747739
318 -282.596718 358.996914 656.047323
319 -328.565185 80.538576 699.219554
319 -167.813760 257.525304 657.798004
319 -287.270085 359.495813 655.309119
320 -333.850795 81.148701 697.934467
320 -172.809346 256.038974 656.287191
320 -291.158969 362.115444 651.712399
321 -339.409585 81.871051 695.380683
321 -178.591844 257.493874 653.611991
321 -296.517721 360.582855 650.804581
322 -343.390713 82.551374 694.512481
322 -182.404575 257.298691 650.354808
322 -300.136497 363.385944 649.019086
323 -347.961013 82.313081 693.257682
323 -186.693447 256.113371 646.293175
323 -304.710117 366.403314 647.021909
324 -353.596374 83.236552 691.704872
324 -192.331198 261.047412 645.340081
324 -309.844093 365.531784 646.776345
325 -358.983800 84.147340 689.386504
325 -197.587260 258.739531 641.087762
325 -314.754023 360.913523 644.359252
326 -363.972321 82.676145 687.013586
326 -202.603989 256.750758 638.219441
326 -320.553880 363.744147 641.244775
327 -369.793858 80.630301 685.263070
327 -209.401258 256.691717 636.157816
327 -324.835388 362.248182 638.658472
328 -375.671093 82.764187 684.399733
328 -213.815514 254.761430 632.368961
328 -330.912075 362.014050 635.976537
329 -380.907711 78.709050 681.480139
329 -219.075387 254.346553 630.383428
329 -335.433060 360.443713 633.926434
330 -386.334416 80.731505 679.295913
330 -224.943830 254.114057 626.648568
330 -340.792749 359.309479 630.597967
331 -392.829221 80.413547 677.740033
331 -229.477502 250.562926 624.933840
331 -346.867801 356.040406 628.290196
332 -397.512336 77.008488 675.591902
332 -236.252959 247.726956 620.323520
332 -349.977183 354.715471 625.775821
333 -403.935659 74.089318 674.184396
333 -239.760288 243.852026 618.492078
333 -354.783092 353.974097 621.679023
334 -409.575011 73.289897 672.575881
334 -246.711050 240.404035 614.876549
334 -359.895310 351.920629 620.471512
335 -416.533309 70.144487 668.463677
335 -251.232399 237.529183 612.290017
335 -365.636560 348.573922 616.718819
336 -421.416411 67.162347 668.765113
336 -256.645786 234.579050 609.249165
336 -369.547329 345.249161 614.667044
337 -427.235625 64.590910 664.346231
337 -262.093666 230.110177 606.256587
337 -374.590014 342.399054 611.308148
338 -433.226420 61.923100 663.537825
338 -267.181781 226.386220 602.340533
338 -379.352336 339.662441 608.574265
339 -439.918858 60.546004 661.614010
339 -273.007208 222.686025 599.474628
339 -382.743532 335.346970 605.286426
340 -445.300297 55.578948 659.900621
340 -277.146399 217.931135 598.533246
340 -386.495775 329.928516 602.493299
341 -450.660525 50.133429 658.314360
341 -281.822236 213.496970 594.240467
341 -392.422986 326.233003 599.613333
342 -456.062688 49.336269 655.471009
342 -287.208833 210.902127 591.795623
342 -396.277943 323.610263 596.491726
343 -462.244726 45.092491 654.187171
343 -292.122191 206.523293 587.872494
343 -399.871114 321.201177 594.370792
344 -466.443010 42.786048 651.545748
344 -295.783070 197.677463 584.885092
344 -402.611957 315.511791 590.995323
345 -473.404232 38.340889 650.594564
345 -301.509389 195.448304 581.951720
345 -406.419369 310.980438 588.986965
346 -478.891373 31.885784 648.129499
346 -305.507308 187.704580 580.676593
346 -410.543305 302.856104 586.681481
347 -482.607265 28.093588 647.913665
347 -310.677377 177.601122 577.083095
347 -413.223364 300.278057 583.843219
348 -487.650452 22.101751 644.554575
348 -313.332280 174.989241 574.570482
348 -416.843382 294.833541 580.657077
349 -493.905560 16.196375 644.575688
349 -318.061217 169.546724 572.248655
349 -420.728517 288.637567 576.174301
350 -499.024279 12.798073 644.594477
350 -322.773536 160.742267 569.653140
350 -421.684919 280.250629 575.276529
351 -503.341235 8.853721 641.581133
351 -326.317102 153.275139 567.797894
351 -425.054988 276.292442 574.094333
352 -507.310196 2.051799 640.838660
352 -329.346026 148.259724 565.951618
352 -425.780498 269.853577 571.933330
353 -512.354399 -1.966878 640.423630
353 -332.907147 139.579511 565.337304
353 -428.354925 263.360741 571.093095
354 -517.572850 -8.499192 639.041621
354 -336.574367 128.131587 564.137748
354 -430.525394 252.384659 568.791033
355 -520.442921 -13.757121 637.591261
355 -339.469928 122.641761 561.178260
355 -432.056033 245.314576 567.434869
356 -525.503605 -22.732817 637.693452
356 -342.156970 112.281890 560.463961
356 -433.988895 241.502522 565.462221
357 -530.438169 -28.121842 637.605920
357 -344.022447 102.715579 558.529312
357 -433.745040 233.460569 564.970237
358 -533.289419 -33.595189 638.345572
358 -346.564608 94.032680 557.803280
358 -435.035071 224.825652 563.764446
359 -536.148363 -39.839866 636.489950
359 -348.223452 87.984436 557.073644
359 -435.460089 220.107708 561.532601
360 -539.564742 -47.781847 637.272370
360 -351.256135 79.020884 554.184445
360 -435.213396 209.444402 561.645456
361 -542.693748 -55.310941 637.061307
361 -352.499771 67.598136 555.148904
361 -435.790363 201.389607 559.442473
362 -547.827580 -60.505183 636.608451
362 -354.291220 57.424917 553.459526
362 -436.901996 195.335403 559.161375
363 -549.494048 -67.607398 637.123041
363 -356.348418 48.436424 553.722039
363 -435.553615 185.874576 557.391385
364 -550.705280 -73.921463 636.491380
364 -358.026550 41.523755 552.269043
364 -434.153202 175.013668 558.074768
365 -553.999958 -81.770426 637.289281
365 -358.485948 27.893675 553.328313
365 -433.689938 169.765276 556.390394
366 -555.787737 -90.198907 638.856927
366 -358.501973 19.972983 552.078101
366 -433.800014 159.896420 558.540533
367 -559.297209 -95.265718 637.147242
367 -359.731394 7.302733 551.386545
367 -430.245830 146.019806 557.475855
368 -559.808144 -105.057415 639.752361
368 -361.817466 -0.868035 552.189682
368 -430.139494 139.556805 557.947332
369 -561.646617 -109.978996 639.196977
369 -360.019739 -13.511551 552.703731
369 -428.092474 133.250358 556.524782
370 -565.047021 -116.612230 640.612659
370 -360.425980 -22.534705 551.986467
370 -426.636600 117.853699 556.848475
371 -565.263460 -126.454568 641.098286
371 -360.523277 -34.268227 553.755686
371 -425.144191 111.124773 557.610578
372 -566.079200 -133.895634 642.692392
372 -360.710105 -45.129248 555.005343
372 -421.457971 102.307844 557.328263
373 -567.251146 -138.920129 643.012453
373 -360.316498 -56.037330 555.403031
373 -419.385781 91.987546 557.050110
374 -567.452209 -150.988974 642.741164
374 -359.499363 -65.407292 556.265209
374 -416.722928 82.127183 557.964800
375 -567.488599 -153.403097 643.407383
375 -358.440411 -76.660894 556.401519
375 -414.059596 69.702753 559.028800
376 -567.807870 -163.618985 645.412842
376 -359.461439 -86.605732 557.850683
376 -412.141600 61.897448 559.284781
377 -568.699264 -170.173582 645.846311
377 -359.020858 -98.225352 558.159110
377 -409.441319 52.826498 559.652660
378 -568.133708 -176.883414 647.627945
378 -356.550037 -106.686411 561.021602
378 -405.816737 41.766394 560.354270
379 -567.256245 -185.909516 648.292890
379 -354.994836 -118.026463 560.831170
379 -403.823987 31.375048 561.368621
380 -565.994489 -195.882932 650.815477
380 -354.514082 -130.660343 562.405840
380 -397.982983 20.915988 561.191998
381 -564.823510 -199.631122 650.388369
381 -351.297881 -140.134973 563.930673
381 -395.568415 10.897768 561.532770
382 -563.365541 -209.852785 651.346368
382 -349.341913 -146.643799 564.250561
382 -392.528729 3.450718 561.789801
383 -561.282301 -218.236125 652.555320
383 -345.539687 -159.445954 566.604384
383 -388.907417 -7.131551 562.051465
384 -560.612222 -222.627035 653.154654
384 -343.969352 -167.911857 566.815297
384 -385.232341 -17.637737 562.346323
385 -558.167388 -231.588444 654.881357
385 -341.644969 -178.307085 568.914157
385 -381.761820 -24.956084 561.513373
386 -555.599442 -239.525960 655.764992
386 -338.219895 -187.472813 570.162783
386 -375.927887 -33.344181 562.726170
387 -553.142956 -247.447556 656.977123
387 -336.298807 -194.981974 569.359163
387 -372.374121 -42.850180 563.500329
388 -549.767855 -251.413746 657.963291
388 -331.879930 -202.714331 571.355767
388 -366.938799 -51.362324 563.087221
389 -545.840923 -259.576530 657.561645
389 -327.480341 -214.167435 573.442365
389 -363.010126 -60.222401 564.135866
390 -542.182436 -265.921720 659.145010
390 -323.140987 -218.416798 572.220163
390 -358.097783 -67.659126 562.758067
391 -536.708664 -274.139726 660.488769
391 -319.632862 -228.098705 574.741990
391 -353.480471 -74.431289 563.088634
392 -532.658299 -278.161588 661.501583
392 -313.854980 -238.916392 575.779954
392 -347.642434 -84.138991 564.688123
393 -528.368491 -285.453451 661.455432
393 -308.028386 -248.630394 578.939845
393 -342.102640 -92.516557 564.630976
394 -524.009135 -291.862173 662.501156
394 -302.745001 -251.917728 579.111117
394 -336.456815 -94.567446 564.261639
395 -516.979682 -296.383547 663.551174
395 -297.042890 -256.462350 579.714615
395 -330.396102 -101.016602 565.205964
396 -512.341436 -301.033237 663.215024
396 -291.381330 -266.113651 581.982915
396 -323.783361 -108.639581 564.458097
397 -505.338330 -309.008494 665.421306
397 -284.720543 -270.378924 581.384462
397 -317.433290 -116.314766 566.796589
398 -501.117689 -311.821601 664.546827
398 -277.981205 -275.311652 582.238676
398 -311.387876 -120.194371 567.109023
399 -492.587094 -317.529929 664.999892
399 -270.350029 -280.165366 584.384397
399 -304.661663 -129.088426 568.388969
400 -486.215153 -321.004706 667.119685
400 -264.716245 -285.318699 586.623126
400 -297.561493 -132.546834 568.094277
401 -478.467392 -327.073865 667.321127
401 -256.817313 -286.660183 586.810839
401 -289.120636 -133.953702 568.845402
402 -471.518842 -330.766189 668.994680
402 -248.700380 -292.018449 591.569496
402 -282.099947 -138.977861 570.445854
403 -463.256166 -330.223651 669.128176
403 -240.100761 -294.869619 591.459461
403 -273.803871 -143.685623 570.974678
404 -454.737908 -337.290908 670.891823
404 -231.872830 -298.350906 592.941914
404 -265.739273 -145.023162 571.778335
405 -447.066545 -340.172947 671.468905
405 -224.701456 -299.484067 593.487196
405 -258.411769 -147.720854 574.001991
406 -437.621574 -341.893718 672.293687
406 -214.415367 -303.602046 596.010056
406 -250.712703 -149.295625 575.557917
407 -430.517527 -345.290364 672.843262
407 -205.553957 -303.811094 597.318780
407 -241.352740 -150.310602 576.105708
408 -420.166586 -350.560273 673.912104
408 -196.252977 -308.152241 599.403141
408 -231.628891 -153.390196 578.213726
409 -412.505020 -350.060363 675.066846
409 -187.074990 -309.192178 601.358161
409 -223.863152 -153.234823 580.463675
410 -402.200000 -350.898515 675.914478
410 -178.079258 -309.524666 603.352646
410 -215.061794 -155.142632 581.170940
411 -393.665483 -352.053727 675.933367
411 -168.101980 -308.731500 605.142407
411 -206.058369 -156.389034 583.536693
412 -383.105429 -352.837879 676.495634
412 -158.760692 -310.278900 605.829056
412 -198.951793 -157.501775 585.482433
413 -373.394364 -355.554695 676.933595
413 -150.489112 -308.446441 606.829187
413 -189.675592 -159.477561 587.384106
414 -364.076024 -356.385482 678.377667
414 -140.493057 -309.323439 610.343241
414 -181.561848 -157.067647 588.854423
415 -354.588310 -357.664430 679.977413
415 -130.063290 -307.926865 612.350356
415 -171.142027 -157.128128 590.316859
416 -344.008903 -359.753136 681.546963
416 -120.040866 -310.170992 615.268451
416 -162.790677 -157.759331 591.710702
417 -333.801168 -358.961206 680.434769
417 -110.685373 -305.112959 616.702774
417 -153.719601 -154.723873 593.008885
418 -325.783602 -358.595262 681.564814
418 -101.544854 -303.011017 616.635882
418 -145.042683 -152.839463 593.442082
419 -314.676819 -358.248314 683.070603
419 -90.285214 -301.981140 618.885991
419 -136.304036 -151.098076 596.161775
420 -303.201424 -359.188473 684.327171
420 -79.240414 -299.082626 620.786845
420 -128.523742 -149.123865 597.320526
421 -294.985388 -360.290663 685.905983
421 -72.178492 -297.323477 622.120306
421 -119.117168 -147.305307 600.793508
422 -284.773241 -356.427144 686.287048
422 -60.716057 -295.183872 625.059349
422 -112.269347 -145.754506 602.861154
423 -275.777374 -355.606238 686.044063
423 -51.977578 -292.782217 627.455995
423 -102.907337 -144.579759 603.734478
424 -265.394911 -354.482927 688.348403
424 -42.543746 -288.276339 628.659457
424 -93.997124 -142.061487 606.268970
425 -255.894227 -355.610041 689.475061
425 -33.995675 -285.784987 630.993374
425 -87.343001 -137.153985 608.103459
426 -247.423017 -353.351476 690.451246
426 -23.904689 -282.383090 633.080878
426 -78.192665 -134.849419 608.752641
427 -237.517666 -351.470181 690.948725
427 -14.302136 -277.527418 635.527502
427 -70.470726 -131.146246 612.428039
428 -227.768365 -350.965578 691.395662
428 -6.609549 -273.985926 638.382850
428 -63.526261 -126.585845 613.772432
429 -219.713975 -346.967306 692.306688
429 1.864202 -269.934168 638.942395
429 -55.926807 -123.802600 616.552273
430 -211.794153 -345.865741 693.491065
430 9.437713 -263.637198 641.875903
430 -51.462197 -122.228406 619.487645
431 -202.304932 -339.979355 694.494134
431 18.604975 -258.464771 643.915936
431 -42.762227 -118.334732 621.549702
432 -194.361656 -339.400831 696.078129
432 25.005518 -254.098515 645.650170
432 -38.254137 -111.159032 623.369217
433 -187.193703 -335.041505 696.928913
433 32.121513 -252.740044 648.241191
433 -30.783476 -107.352201 626.772431
434 -179.287023 -333.987640 699.149955
434 38.201218 -248.034129 651.414420
434 -25.915931 -102.973605 628.923172
435 -172.796463 -328.852721 700.587905
435 45.501930 -240.296876 653.173408
435 -21.756540 -99.213356 629.191145
436 -164.912558 -326.044953 701.466560
436 52.467869 -235.306537 656.681871
436 -15.842736 -94.388963 631.556670
437 -158.658835 -323.412284 704.241470
437 57.302707 -227.739429 658.324321
437 -11.775658 -86.916796 633.443890
438 -151.913710 -318.539102 704.948342
438 62.401047 -224.381696 661.497863
438 -8.034605 -83.423259 637.400475
439 -147.541406 -316.521302 706.899015
439 68.810730 -217.766022 664.201576
439 -3.170154 -77.509675 641.485446
440 -140.675974 -313.634151 708.766307
440 72.552530 -208.368045 665.936014
440 -0.409789 -71.216939 643.319693
441 -135.199415 -309.109268 710.361492
441 76.376172 -205.298955 667.200134
441 2.136366 -66.447446 645.052133
442 -130.607117 -304.291076 710.918958
442 79.594105 -198.485393 669.675781
442 4.265687 -60.590484 646.130615
443 -127.119658 -299.961110 712.172951
443 83.722526 -189.029795 672.338253
443 7.640685 -55.333536 648.969751
444 -123.179769 -294.530740 713.785071
444 87.399787 -185.538161 674.259832
444 9.343268 -48.808506 651.910794
445 -118.852037 -293.117833 714.603809
445 91.309237 -178.728060 677.308829
445 10.867146 -41.440591 653.516849
446 -114.327120 -289.318148 715.950765
446 92.566108 -173.009050 678.343681
446 11.630488 -39.179033 655.232084
447 -111.288786 -285.550937 716.951297
447 94.162890 -165.394253 681.231445
447 11.485388 -32.396664 658.413609
448 -109.572201 -279.134968 717.290212
448 96.805401 -160.257157 683.486147
448 12.018126 -26.659389 661.134664
449 -106.932419 -274.074270 718.793595
449 96.288049 -150.288052 682.690335
449 14.151208 -21.368740 662.810558
450 -105.339175 -269.012079 719.965336
450 98.030740 -143.569049 684.003113
450 11.862620 -15.589144 664.639581
451 -104.037653 -265.032622 718.792402
451 98.105471 -138.774914 685.089225
451 12.306189 -9.130730 665.130879
452 -103.276912 -260.759562 719.655112
452 99.643136 -133.444625 686.186323
452 11.506293 -3.560018 667.516833
453 -101.050278 -254.222986 720.805189
453 99.371153 -127.139670 687.447649
453 9.818818 3.456768 667.990846
454 -100.088106 -250.410812 721.876344
454 98.581597 -123.223953 688.927207
454 8.595909 7.932049 669.706420
455 -100.266353 -247.204017 721.653957
455 97.704660 -112.997379 688.831486
455 6.615060 13.030793 669.752494
456 -100.026998 -239.851303 721.087735
456 97.471064 -109.619550 688.958843
456 4.004749 20.704852 670.922481
457 -100.101603 -237.678167 723.023550
457 95.537555 -103.623576 689.977701
457 2.756239 25.623161 672.101806
458 -101.177271 -231.404943 723.105406
458 93.825524 -96.189876 689.430654
458 -0.247430 30.346696 672.733475
459 -101.137760 -229.288546 723.903995
459 91.950922 -91.494325 690.089758
459 -3.115383 33.755723 673.073924
460 -103.309579 -226.455372 723.634546
460 90.980531 -84.425872 689.586872
460 -5.358924 41.892206 674.278389
461 -104.936741 -220.964798 723.359618
461 88.525723 -81.694349 691.041271
461 -10.007714 47.409725 672.929395
462 -105.716241 -216.450118 722.907994
462 86.540907 -76.131117 689.984714
462 -12.208893 49.823583 674.659813
463 -107.693560 -212.643111 722.831016
463 82.141887 -69.506575 687.950323
463 -16.350808 52.873295 674.826334
464 -110.832455 -207.788756 723.860935
464 80.023264 -64.266192 688.233026
464 -20.031696 55.300820 674.691616
465 -111.874696 -207.104905 723.366920
465 76.112302 -61.374026 687.253272
465 -25.034568 61.537681 672.880964
466 -113.928224 -203.845890 722.025020
466 72.909560 -55.616222 686.967786
466 -28.880986 68.162192 672.364661
467 -118.313344 -199.325964 722.074361
467 68.985435 -49.069063 685.904973
467 -33.735263 71.141812 672.160084
468 -119.652099 -196.173575 721.772012
468 65.076929 -45.021028 683.941384
468 -38.505057 74.192515 671.060639
469 -124.783842 -193.876718 719.837148
469 61.503468 -40.704847 684.141998
469 -43.129865 78.883111 669.609087
470 -126.374302 -189.002548 718.703465
470 56.134714 -38.068726 681.198567
470 -48.057988 81.492797 668.391478
471 -130.405004 -187.022124 719.614346
471 51.421869 -30.943052 681.822280
471 -53.078415 84.317995 667.683390
472 -134.794558 -183.488910 718.457019
472 47.135070 -27.122006 680.549611
472 -57.826146 87.895254 667.139217
473 -139.458061 -177.228920 716.490287
473 42.982457 -23.954033 678.177350
473 -64.606978 92.784781 665.823703
474 -143.530351 -173.786554 715.478322
474 37.434609 -24.454084 676.125453
474 -70.971616 94.675694 662.966372
475 -147.529702 -175.418039 715.700498
475 31.861520 -18.803189 674.436584
475 -74.823113 96.486603 661.764421
476 -151.624143 -174.874729 713.376698
476 26.718628 -14.910950 672.967670
476 -82.862333 101.201232 659.489884
477 -154.635696 -172.960054 711.397899
477 21.436442 -12.144989 670.487009
477 -86.939756 99.589787 657.791963
478 -159.736231 -167.633611 709.055064
478 17.295769 -11.304167 667.129881
478 -91.506341 103.861490 654.088918
479 -163.835991 -168.279352 709.281158
479 11.868957 -8.077800 665.437463
479 -97.943645 103.837834 653.251795
480 -169.810652 -165.802054 705.102070
480 6.438567 -6.151569 662.028944
480 -103.583618 106.468782 649.822681
481 -171.814608 -165.434636 704.461278
481 0.787711 -6.424439 659.727282
481 -109.262102 106.499848 647.669669
482 -177.600468 -164.106956 701.280686
482 -4.010122 -5.150762 656.390552
482 -114.011829 108.714479 645.638455
483 -183.090254 -162.367893 698.424792
483 -9.631804 -2.015826 653.519654
483 -120.891663 111.915001 643.127637
484 -186.587503 -162.942014 696.075779
484 -14.204719 0.220086 648.880625
484 -125.704216 109.152306 639.417421
485 -190.850297 -162.626871 693.714431
485 -18.967922 -2.497815 645.660409
485 -131.315245 112.686523 635.669593
486 -195.237228 -162.995247 692.188155
486 -24.893344 0.282412 643.256559
486 -134.977866 113.220146 632.850821
487 -200.220574 -160.295711 688.825011
487 -27.666537 -1.836183 638.180579
487 -140.433062 111.217613 629.310945
488 -205.810963 -162.989054 685.960785
488 -32.482397 -1.415561 634.252174
488 -144.410246 109.737220 625.577915
489 -209.468867 -162.828486 682.240337
489 -36.669268 -1.937448 632.384022
489 -149.365841 112.350967 620.909402
490 -212.556289 -163.892568 679.965414
490 -41.233731 -5.143410 627.052346
490 -153.276582 106.307285 618.823596
491 -218.804642 -166.454682 677.064898
491 -46.170473 -3.300199 623.341042
491 -156.471728 109.662033 614.567570
492 -221.999334 -165.837391 675.578257
492 -49.525847 -8.562649 620.053782
492 -159.273025 106.093988 611.509178
493 -225.348233 -166.685349 672.096672
493 -53.915553 -7.386956 615.619698
493 -164.206921 106.071363 607.642656
494 -230.029652 -168.563765 669.592245
494 -57.052211 -10.476926 612.116997
494 -166.838462 104.036183 604.520332
495 -234.405694 -170.004475 667.004936
495 -60.735258 -12.937587 607.946105
495 -170.965185 101.828120 601.297245
496 -238.437253 -172.995493 664.455960
496 -64.758166 -17.124119 604.573406
496 -172.892688 100.160283 597.431584
497 -241.401750 -174.782445 660.976437
497 -69.944418 -15.338352 600.243969
497 -177.378803 95.682968 595.839881
498 -244.997177 -176.863215 659.903094
498 -72.343787 -19.748981 597.026362
498 -180.774534 95.606429 592.014302
499 -248.582131 -177.730993 657.813113
499 -74.065367 -22.227362 593.444245
499 -182.614620 91.516047 588.150725
500 -253.040231 -180.196483 656.025032
500 -75.939137 -26.784332 590.504097
500 -183.240830 86.852055 586.020959
501 -256.246878 -182.344822 653.804132
501 -80.510576 -30.999488 587.519409
501 -186.281543 85.734879 582.501573
502 -257.888362 -186.086706 651.721588
502 -82.790823 -35.330119 584.767326
502 -189.257341 81.766812 580.764091
503 -262.414012 -188.613380 650.084346
503 -85.309643 -40.470606 581.153147
503 -188.849684 77.279822 578.549988
504 -264.849191 -192.386341 648.158513
504 -86.840277 -44.242963 578.152938
504 -191.280971 74.663476 577.644145
505 -267.250589 -195.214797 647.441665
505 -89.544361 -49.142255 575.161054
505 -191.621944 72.926346 574.566101
506 -269.428572 -198.673947 645.807025
506 -91.206217 -53.085831 574.687654
506 -194.098352 68.458495 573.081203
507 -272.470814 -201.173972 644.931482
507 -93.787979 -57.012538 572.867910
507 -194.757606 65.003409 569.910371
508 -273.253932 -204.527100 644.402125
508 -94.529742 -64.521715 570.049374
508 -195.375398 59.582929 566.743210
509 -276.455646 -209.568449 643.198482
509 -95.897294 -69.621065 568.000508
509 -194.720546 57.460831 566.982302
510 -277.036156 -213.756054 642.166617
510 -97.054101 -74.759407 567.176657
510 -195.071751 55.095026 563.788414
511 -278.020737 -214.168803 641.387079
511 -96.395889 -77.226487 564.781523
511 -193.960294 48.200250 562.695706
512 -278.958208 -220.749904 640.836800
512 -95.863092 -85.264275 564.335242
512 -192.828094 43.015982 560.891668
513 -282.028718 -222.430138 640.697060
513 -96.390304 -91.377603 562.003004
513 -191.742365 39.040469 559.700817
514 -281.278418 -227.313187 639.586487
514 -96.132203 -94.157434 560.929906
514 -191.768982 34.263132 558.103463
515 -282.212984 -230.311705 639.090112
515 -95.840424 -101.373414 561.282611
515 -189.445968 27.780499 557.968541
516 -281.179186 -233.329202 639.706143
516 -93.791903 -108.722419 559.956591
516 -186.356143 24.910874 557.529969
517 -281.240274 -238.267301 639.575363
517 -94.027345 -114.462892 559.090519
517 -184.566145 18.037732 557.270541
518 -280.089099 -244.522028 640.090754
518 -91.726564 -118.906589 558.336627
518 -181.458048 10.839202 557.565617
519 -280.500330 -247.258500 639.919017
519 -90.569665 -127.078387 558.823326
519 -176.903820 6.919857 556.461651
520 -278.898309 -251.255887 640.455840
520 -86.945927 -134.727884 558.320249
520 -173.988951 1.516237 555.864146
521 -277.197023 -255.561084 641.019275
521 -84.348398 -138.010817 558.100957
521 -169.454059 -5.690464 555.398773
522 -274.884490 -262.363698 640.275817
522 -83.579412 -144.295054 556.840629
522 -165.464911 -11.997554 554.866364
523 -272.814843 -264.707866 640.393144
523 -78.959614 -153.106679 556.660696
523 -160.063291 -14.279150 554.099759
524 -270.090299 -270.309613 641.219811
524 -75.945414 -158.695145 557.584034
524 -155.127233 -21.477515 554.103603
525 -266.213658 -273.753930 642.378180
525 -70.243967 -165.125489 557.445062
525 -150.637056 -27.920843 555.057812
526 -263.988163 -276.435310 642.687287
526 -66.584955 -171.198977 558.350963
526 -144.538596 -30.159384 555.107783
527 -259.290630 -283.167460 643.132852
527 -62.056960 -176.745793 559.361744
527 -138.105299 -38.647200 555.219735
528 -254.882107 -287.163701 645.050950
528 -56.213299 -182.602848 559.970819
528 -131.733995 -43.448708 555.334121
529 -250.352761 -290.114094 644.372424
529 -51.225142 -187.251403 559.626030
529 -125.360901 -45.892522 552.840151
530 -244.563231 -294.675082 645.529629
530 -44.452928 -195.482109 560.266983
530 -117.665652 -51.511888 555.718105
531 -242.281117 -297.638178 645.918157
531 -39.643435 -199.249706 562.265698
531 -111.117958 -59.557953 557.271189
532 -235.551467 -302.582082 648.237938
532 -32.332461 -204.222035 563.072216
532 -103.156885 -67.192914 557.108196
533 -229.905553 -304.601882 648.056594
533 -25.341940 -211.903394 564.105541
533 -95.634847 -68.391623 556.803884
534 -222.865663 -309.840502 649.424444
534 -18.597113 -219.409773 566.258662
534 -87.119216 -75.391915 558.859534
535 -216.607726 -312.343653 648.684351
535 -11.248467 -221.381706 566.057091
535 -77.857814 -77.827605 558.582591
536 -210.345166 -316.426561 650.308864
536 -2.944175 -227.222691 568.148387
536 -71.471106 -84.113152 560.850416
537 -202.266413 -320.513542 652.481012
537 4.910497 -230.351975 570.023895
537 -61.670554 -87.168922 560.155526
538 -196.139734 -323.233624 652.902149
538 12.869134 -235.994314 571.886642
538 -52.195296 -92.093458 562.094990
539 -187.746744 -327.700578 654.314488
539 20.719052 -238.764822 572.549901
539 -43.271023 -98.159211 563.955506
540 -178.804654 -330.163809 655.852319
540 30.499377 -243.043427 575.139519
540 -33.847782 -101.024583 564.298667
541 -171.466718 -332.391302 655.567490
541 39.091865 -248.099396 577.494448
541 -24.577791 -102.152045 564.514906
542 -162.018165 -334.245942 657.918224
542 49.041272 -251.862688 579.176464
542 -13.845877 -106.581357 565.577207
543 -151.830820 -336.757154 659.215502
543 57.272263 -255.663710 581.847570
543 -3.360086 -109.401815 567.746697
544 -143.753603 -337.907370 659.403641
544 68.540673 -258.419815 582.664987
544 6.087606 -113.194631 568.021556
545 -133.051280 -341.446064 660.006300
545 78.006149 -261.808400 585.472333
545 15.573364 -115.285682 568.932698
546 -126.485339 -343.514334 662.779054
546 88.927197 -265.791945 588.440543
546 25.129777 -116.375810 570.283447
547 -117.122092 -345.477322 662.962544
547 97.735085 -265.243929 589.278561
547 36.972533 -120.287263 570.820231
548 -106.690156 -346.148594 664.339241
548 108.051563 -267.275667 591.187363
548 46.356577 -124.579796 572.613477
549 -95.937916 -348.842973 665.593771
549 118.580973 -268.456183 594.514613
549 57.773190 -125.333713 573.906496
550 -85.374051 -351.460530 665.711284
550 130.153454 -268.924318 595.632516
550 68.796209 -126.386027 575.060481
551 -74.816790 -348.034409 666.894482
551 141.579112 -272.243074 598.016333
551 79.800208 -127.598505 576.469397
552 -64.813671 -348.326091 668.134408
552 151.020417 -272.161801 600.707135
552 89.399351 -128.086467 577.705882
553 -54.987916 -351.005307 668.588496
553 161.636019 -274.002245 604.787312
553 100.833419 -126.461020 578.901798
554 -43.546247 -350.903077 668.751332
554 173.247402 -271.608784 605.104918
554 112.049638 -127.744600 581.269092
555 -31.476336 -350.870774 671.421223
555 184.099222 -273.348887 606.502981
555 123.800688 -125.068516 582.481108
556 -20.858777 -352.365772 671.868402
556 196.395047 -268.203208 608.712836
556 135.106511 -129.227379 586.417531
557 -10.662755 -347.663658 673.011759
557 206.832803 -269.432179 611.673769
557 145.379660 -122.120849 589.047508
558 -0.287299 -347.606217 673.650997
558 218.238284 -270.556508 615.903844
558 157.394492 -125.253556 591.015193
559 10.897854 -349.185578 674.456069
559 228.224604 -264.824801 617.251688
559 166.538721 -121.521741 593.598686
560 21.490166 -346.663190 676.106134
560 240.148964 -262.574407 619.744308
560 179.133792 -117.728232 595.666783
561 33.638945 -344.612938 678.221101
561 251.439590 -262.488274 622.694829
561 189.412443 -115.630822 600.296024
562 45.978902 -341.132229 678.767006
562 262.980655 -261.584624 626.425176
562 201.452871 -112.710898 602.237491
563 57.905147 -338.480528 680.837154
563 274.906208 -259.215130 630.501166
563 213.033528 -112.254553 604.827975
564 67.827394 -338.642986 683.308161
564 285.473376 -252.646632 632.154791
564 222.964327 -108.191902 607.788683
565 79.303809 -338.633537 683.983768
565 297.452220 -249.566326 633.933089
565 234.631483 -104.699063 609.842097
566 89.899983 -332.277749 686.995658
566 308.226391 -246.514905 637.768994
566 244.518798 -99.460708 611.965885
567 101.365444 -332.098666 687.298461
567 317.402445 -239.898064 640.333127
567 256.344783 -99.160278 615.700991
568 112.806376 -324.602571 688.586713
568 331.365099 -239.048795 642.577361
568 266.447204 -93.268505 618.479560
569 123.073957 -321.303954 691.778605
569 341.244876 -232.316463 647.385099
569 276.934536 -86.542698 620.837279
570 134.486887 -319.429297 692.816258
570 351.150201 -228.583328 648.390770
570 288.179110 -83.804859 624.047563
571 145.978052 -312.222403 692.578301
571 361.544306 -222.169202 652.064401
571 295.738371 -83.182535 626.340129
572 153.942688 -309.943889 695.896514
572 371.299731 -213.657137 654.439677
572 305.384730 -73.794106 629.043986
573 164.539093 -307.228480 698.305867
573 382.677192 -212.920472 658.578976
573 313.807457 -70.433387 631.040965
574 176.420895 -302.076300 699.152782
574 391.690880 -203.788751 662.133000
574 325.528555 -65.251120 634.591007
575 184.242197 -298.364783 701.090723
575 400.897058 -198.324021 663.897208
575 332.317833 -60.130230 636.912475
576 194.583407 -291.435515 702.479819
576 409.180556 -192.150496 667.114134
576 340.475939 -51.070489 640.383562
577 201.627117 -286.652511 703.461098
577 418.176951 -185.768635 670.401768
577 348.956000 -44.824650 642.691549
578 212.887138 -280.677250 705.522377
578 426.762684 -179.179409 674.213061
578 356.512396 -38.214051 645.927634
579 221.718070 -275.980700 707.940265
579 434.246254 -169.526904 677.310973
579 364.562585 -30.651522 650.303202
580 229.096727 -269.497287 710.258668
580 443.574551 -163.372908 679.721644
580 371.631240 -24.895175 652.561630
581 238.484796 -262.539679 712.557297
581 450.497212 -157.711535 683.229782
581 377.472698 -15.548664 655.819617
582 246.099381 -255.291860 713.767525
582 458.764110 -150.144841 686.770827
582 384.180584 -9.715691 660.602760
583 254.173225 -249.738509 717.087729
583 464.051629 -139.370157 689.798750
583 391.412890 -3.645493 663.896531
584 261.768320 -245.441606 718.646751
584 471.367385 -131.777821 691.859250
584 394.658759 8.006231 667.584159
585 269.153188 -236.846450 720.811828
585 476.299050 -122.222422 695.596764
585 401.474719 11.273291 669.967497
586 274.268941 -228.536064 722.756214
586 481.821546 -111.058853 698.335314
586 405.438878 21.408476 671.879347
587 280.646228 -224.992781 725.191955
587 487.852366 -104.576143 701.342371
587 409.873265 28.808333 675.365688
588 285.562980 -216.486883 726.019338
588 493.047792 -95.423865 704.627290
588 413.200737 40.657127 678.906166
589 293.634561 -209.379828 728.797253
589 497.912125 -87.173418 708.635386
589 416.867481 46.255349 680.963075
590 297.538994 -202.471872 730.456115
590 501.986912 -79.089310 711.206717
590 420.954103 53.472813 685.551989
591 301.301951 -195.538020 732.490326
591 505.366016 -69.092056 713.660517
591 424.136340 62.683106 688.982923
592 305.542124 -188.598884 734.646177
592 508.607891 -59.418162 716.659336
592 424.581092 69.832025 691.308192
593 310.520659 -179.546867 737.045858
593 510.973474 -51.420786 720.226098
593 425.747707 81.582795 694.127673
594 314.326165 -172.439196 737.659114
594 513.816251 -41.341814 722.015149
594 427.986547 88.516382 697.104507
595 317.682802 -165.583678 739.267860
595 514.708367 -31.562398 725.447251
595 429.803459 99.332337 701.517369
596 320.876636 -157.352105 740.522452
596 517.592729 -22.950149 728.468609
596 429.753320 104.547002 702.710311
597 323.261023 -149.021878 743.947817
597 519.881285 -14.477695 731.541026
597 428.893785 114.248516 706.321800
598 324.456098 -143.871382 744.191116
598 519.608862 -5.105261 733.693256
598 428.976580 124.317686 709.353466
599 326.643584 -133.192774 746.497616
599 520.428102 4.323922 735.799983
599 428.853151 130.694027 711.745328
600 326.028523 -126.098085 747.489371
600 520.407279 14.108483 738.225460
600 426.835146 141.250804 715.551923
601 327.667353 -120.610521 748.824678
601 519.444251 22.601459 739.661377
601 425.507717 149.442906 717.221585
602 329.407095 -114.075924 750.364170
602 519.325157 34.564473 741.463938
602 423.850362 157.235193 719.412723
603 329.503727 -105.462962 751.171177
603 517.660289 41.538875 743.081718
603 421.795190 166.444622 721.969628
604 329.272012 -99.485883 753.262637
604 516.564717 54.186777 744.341762
604 419.389682 172.268520 725.008333
605 328.905002 -91.811490 753.910646
605 515.161172 60.608362 746.094092
605 415.889423 181.277237 728.008319
606 327.696756 -85.199651 755.517034
606 513.382465 67.878396 748.053022
606 412.253277 190.460522 730.445979
607 327.524266 -77.281700 755.102251
607 510.424792 77.573645 748.908376
607 409.061068 197.499883 731.879930
608 324.549411 -72.241859 756.028535
608 508.314244 85.489950 750.923040
608 404.353993 205.862119 732.861677
609 323.096321 -64.525144 756.789457
609 504.470494 94.658032 750.664028
609 401.150812 213.105022 735.407345
610 320.761911 -59.288553 758.033546
610 501.371348 101.203283 752.100420
610 396.120581 219.887617 737.056382
611 319.384634 -51.830499 757.830148
611 498.354491 108.210612 752.115477
611 390.273560 225.510136 738.651918
612 316.139747 -45.168664 757.777419
612 493.862096 116.961576 750.997566
612 386.426624 231.655301 740.411188
613 311.825763 -40.986970 758.776510
613 488.810604 124.825567 752.254623
613 381.186694 238.924957 739.063895
614 308.850001 -32.267548 757.843001
614 485.399643 132.938068 752.016394
614 375.609068 246.911523 740.858876
615 305.152986 -27.906054 758.107563
615 478.763003 136.580677 751.517951
615 369.805732 253.749506 741.954550
616 301.693088 -25.224352 757.922693
616 474.148850 147.101411 751.499244
616 365.057773 259.417833 741.834429
617 298.216010 -17.942633 758.084063
617 470.007897 151.658332 749.278101
617 357.930082 265.465125 743.184920
618 293.444941 -11.944226 756.297267
618 465.433301 155.335791 750.205859
618 353.926568 269.335194 742.809086
619 290.163977 -7.513264 756.028070
619 459.648560 163.095997 746.959720
619 345.787201 274.098281 741.990578
620 284.079890 -3.682582 756.716450
620 454.093389 168.562283 747.249637
620 339.704579 279.792339 740.664939
621 280.142817 -0.708483 755.662895
621 447.046247 173.329174 745.530037
621 332.019734 285.360089 739.785332
622 274.784797 6.428957 754.867021
622 441.265113 179.849666 743.868892
622 325.940079 289.036478 738.431208
623 268.720364 8.332307 753.658158
623 434.158366 185.275366 742.262963
623 318.244951 293.518653 736.926723
624 263.254599 13.186293 753.942155
624 428.125549 186.319085 740.709148
624 311.783809 297.636558 735.680932
625 257.457847 18.810799 752.028327
625 421.292910 193.473368 738.542054
625 303.747573 302.699866 734.740615
626 252.304841 20.540422 750.519972
626 414.532004 196.910044 737.498300
626 296.939949 306.224224 734.072561
627 247.038641 22.041600 749.780643
627 408.696243 202.064433 734.861150
627 289.062540 306.629159 733.412382
628 240.228208 27.094772 747.819059
628 401.854884 205.569748 731.470996
628 282.497885 310.730389 731.353716
629 234.550548 27.504195 746.372633
629 395.679305 209.152904 730.229289
629 276.211471 313.170952 728.608109
630 228.406722 32.514225 745.248868
630 387.602269 214.688299 725.837023
630 267.393990 317.649195 727.886701
631 222.322387 34.311718 743.847144
631 381.101734 213.187452 724.488790
631 259.924319 321.219091 726.079079
632 215.300046 33.022979 742.270448
632 373.536642 217.528589 721.641141
632 251.947529 324.584766 723.018799
633 209.198538 36.466600 740.699530
633 366.461124 224.661739 719.538806
633 246.051399 326.373279 720.971405
634 202.530007 39.639520 738.595860
634 359.787234 224.152237 716.264092
634 238.298559 325.428580 717.782674
635 195.927256 39.966241 737.552517
635 352.939629 226.658529 714.245066
635 230.040437 325.097543 715.410617
636 190.596764 41.589448 735.684986
636 345.344886 227.921277 710.884805
636 222.337167 329.704472 713.483818
637 183.922304 43.148383 733.785916
637 337.339570 228.535231 707.874934
637 215.343640 330.147980 709.863565
638 176.323858 46.069333 732.022111
638 330.284036 230.471525 705.247672
638 207.618849 330.891128 706.425516
639 171.758635 45.290908 731.281871
639 323.806623 230.631680 703.580445
639 201.232090 331.049299 704.710369
640 163.684160 45.691339 729.517055
640 316.878516 232.598889 698.984381
640 191.966594 332.093997 701.504995
641 157.060970 46.006041 725.988743
641 308.049225 232.524142 696.334408
641 184.627196 333.315099 697.952732
642 150.590782 46.802875 725.795097
642 301.605227 234.353485 692.649549
642 178.646355 331.907867 694.464432
643 144.089571 47.381961 724.723414
643 294.634257 232.859644 691.008714
643 171.009013 333.201042 691.337078
644 136.619470 47.913308 722.922490
644 289.759860 232.504254 687.167731
644 164.447694 331.754684 687.960901
645 132.510620 46.273715 720.651079
645 281.878615 231.265035 684.411341
645 158.261317 331.335132 685.847213
646 124.207010 46.414201 718.606768
646 275.361235 232.301533 682.529329
646 151.443623 332.232446 681.582205
647 118.117675 46.758104 717.373445
647 269.112727 233.460417 678.893105
647 144.532001 331.883240 679.679876
648 112.713608 44.152739 715.108551
648 262.960137 232.602548 676.409894
648 138.128101 329.126917 677.272162
649 105.912147 43.776535 714.135164
649 255.964468 230.275706 671.776583
649 132.652741 327.556054 674.793641
650 100.165895 43.946274 712.070884
650 250.390995 228.558681 669.416083
650 126.005372 329.319070 671.834994
651 93.404041 42.130385 710.022536
651 243.852831 228.991865 666.576407
651 119.364978 326.003605 669.542203
652 88.364410 42.768995 707.655869
652 237.605750 228.207889 662.537637
652 113.874477 326.976784 667.162574
653 83.135679 40.795474 706.655617
653 232.300682 225.741414 661.303962
653 107.609241 325.596341 664.672049
654 78.093209 37.178329 704.324876
654 225.412797 223.206433 658.620979
654 102.303558 325.300187 662.125419
655 71.570668 36.255178 701.630094
655 221.210417 218.993074 654.239353
655 97.761381 320.859031 658.166291
656 67.925245 35.471258 699.477154
656 214.584625 217.332733 651.053209
656 93.055715 321.909286 656.620151
657 61.570447 33.307332 698.375312
657 210.787943 216.757502 648.327859
657 87.706354 315.847066 653.860909
658 57.674649 31.088834 696.889359
658 206.373491 212.579566 644.480259
658 82.843242 316.298985 650.903048
659 52.942486 26.953212 695.642625
659 200.834764 209.400534 641.810192
659 79.642570 313.142550 648.931128
660 47.389461 27.135885 693.248540
660 196.373704 209.492631 639.222234
660 75.776928 313.275232 646.868289
661 42.608892 23.332038 692.177290
661 193.019048 206.051998 636.232271
661 72.507664 304.942464 644.801702
662 39.309871 19.172887 691.686351
662 189.332346 202.841753 632.421922
662 68.905769 305.272483 640.966120
663 34.482577 20.550871 689.633987
663 185.232799 200.221934 629.628476
663 65.129981 304.422748 638.136374
664 31.168028 15.112515 689.551479
664 183.465707 197.823009 626.667044
664 62.817611 298.037552 636.333905
665 27.295656 16.049919 687.197222
665 179.984043 191.401960 625.034160
665 59.588128 296.911101 632.374099
666 25.593197 10.631141 685.916430
666 176.435826 190.055310 622.918797
666 58.515565 293.756437 629.800748
667 21.908502 7.314758 685.810321
667 172.900167 187.959130 619.291518
667 55.030215 291.406829 627.339196
668 19.110754 8.670512 685.623460
668 171.834167 180.867361 617.918767
668 51.902896 285.715496 625.098551
669 17.620304 1.971426 685.212463
669 170.591765 178.586795 615.321989
669 50.196808 283.463905 623.734582
670 14.889480 -0.608336 685.885057
670 168.046371 175.433781 613.298849
670 49.217976 280.784342 619.798077
671 13.715738 -0.214012 685.348019
671 166.121173 170.250630 611.882831
671 48.652574 280.345215 617.322425
672 12.241659 -5.689146 684.237522
672 165.740203 169.492929 608.673271
672 49.244553 275.100603 616.457379
673 10.969492 -5.368783 683.470760
673 165.459820 163.549942 607.094811
673 48.631048 269.985125 613.481753
674 10.463019 -8.944890 683.093527
674 165.616089 162.308702 605.638462
674 49.383011 266.409434 612.029370
675 9.890306 -11.151526 683.032809
675 165.776837 156.098715 603.352451
675 50.062191 266.119432 610.763837
676 10.002885 -14.266200 681.955525
676 166.353219 152.455650 602.708625
676 51.627743 265.205033 608.566664
677 10.955650 -14.695286 682.071503
677 165.374522 149.618361 602.367341
677 53.612784 262.485148 606.957282
678 11.540033 -19.268379 683.172648
678 167.627298 146.782590 600.873901
678 54.416439 258.418134 605.820426
679 11.833130 -19.616848 683.168065
679 169.642543 143.035877 599.398792
679 56.540181 253.854356 603.357636
680 14.340580 -22.670697 682.943409
680 171.329627 142.087642 598.246675
680 57.702766 250.987961 601.930015
681 16.096941 -25.416959 682.340240
681 174.289458 137.969069 597.732031
681 61.546863 246.821785 600.997400
682 17.970230 -25.987607 683.675742
682 176.966464 135.060779 597.570720
682 64.412109 247.834359 599.812469
683 20.323452 -26.175826 683.068526
683 179.430124 132.921049 596.429537
683 68.209118 244.477993 599.023823
684 24.603216 -26.906720 684.138747
684 184.048898 126.652774 597.205098
684 73.279570 242.975230 597.374568
685 27.768270 -30.068758 683.734949
685 188.665908 128.347758 596.678762
685 76.429734 243.497805 596.985732
686 32.168139 -29.125114 684.348459
686 193.209786 124.817070 596.783540
686 82.322461 235.890973 596.231869
687 36.548654 -30.022292 685.170823
687 198.302800 124.446880 596.602621
687 87.419303 240.693181 596.257413
688 40.111155 -32.003875 685.216704
688 204.138743 124.865027 596.958816
688 93.957067 237.800619 594.832066
689 45.047527 -32.500881 685.278765
689 209.136903 121.341184 596.750376
689 100.178608 234.218086 593.669572
690 51.333552 -31.486657 686.729093
690 215.138362 120.801554 597.667615
690 105.245261 235.789133 593.370139
691 56.945211 -31.722847 686.040409
691 221.613881 120.335047 597.527332
691 112.422657 235.161987 593.415332
692 60.800331 -31.072758 686.892511
692 227.968124 119.876804 597.913313
692 119.164577 234.466023 593.805750
693 68.873708 -29.428783 688.078350
693 234.845050 118.174172 598.816317
693 126.008370 235.890831 593.202749
694 74.452247 -29.053410 688.948385
694 242.620913 119.206114 599.565705
694 132.539175 236.643417 593.843482
695 81.862363 -28.419137 688.447536
695 249.604097 119.164162 599.808704
695 142.294069 234.374394 593.725117
696 89.767000 -28.429139 689.999915
696 257.975636 119.304749 600.234750
696 149.920544 235.783918 593.430488
697 97.530518 -28.305012 689.027135
697 265.529668 121.620758 601.350613
697 158.432743 238.919740 595.087518
698 105.160759 -24.561425 691.032319
698 274.429785 121.702123 603.025638
698 167.071017 240.074773 593.314989
699 112.667051 -25.187927 690.680617
699 283.763836 122.677833 602.554327
699 177.976126 242.235345 595.712161
700 121.240438 -21.531562 690.791936
700 292.863061 124.106514 604.344919
700 185.690680 244.163404 596.711303
701 130.524325 -21.955416 691.358832
701 300.598538 127.867243 605.558522
701 194.665358 244.906503 597.554903
702 139.267365 -20.108420 689.848874
702 310.600547 129.172834 607.531924
702 204.614737 246.767920 598.438674
703 148.809581 -18.109896 691.814365
703 320.381649 130.856523 607.432524
703 214.090143 245.948449 599.730693
704 158.044687 -12.965434 691.822931
704 328.879216 134.951163 609.259321
704 225.021434 253.326097 600.675679
705 167.711335 -11.611114 692.737429
705 339.812944 136.279264 610.245443
705 234.922685 257.726782 601.936896
706 177.225971 -7.456312 693.090952
706 349.967270 141.068684 612.688705
706 244.075208 258.717542 603.085337
707 186.856318 -0.290367 693.997357
707 360.414182 142.910246 612.239107
707 254.070480 265.472168 604.224241
708 197.189824 -0.280173 692.264553
708 370.523024 147.448420 614.626147
708 266.670682 267.253281 604.091879
709 208.075900 3.908900 693.305064
709 380.065764 152.333100 614.733303
709 275.540275 273.713801 605.931921
710 217.638050 10.482237 693.435272
710 390.901979 159.542492 616.798427
710 286.359154 276.649629 606.749522
711 227.910250 13.047800 694.036379
711 401.697055 162.384598 618.919633
711 295.238000 279.681724 608.012757
712 237.320186 18.994992 693.501630
712 411.954840 169.513069 619.316900
712 305.763599 286.054482 609.813300
713 249.077480 24.739490 694.216794
713 423.271233 175.159877 620.107300
713 316.507274 288.943104 608.371297
714 257.947043 30.367879 694.315281
714 430.867585 178.696909 622.237716
714 326.872672 296.822933 610.627512
715 269.673967 34.440466 695.607920
715 441.751431 187.282795 623.766504
715 334.176437 300.969722 611.182161
716 279.443605 37.427110 695.291858
716 451.686222 192.260772 624.020519
716 345.399777 306.862371 611.580752
717 289.565495 47.763378 695.061698
717 461.129072 197.563962 625.947223
717 353.767868 312.375747 611.643129
718 299.685463 51.890336 695.583221
718 470.638075 206.440808 628.334540
718 362.745031 322.119897 611.754714
719 308.653406 54.344770 695.545761
719 479.379419 213.767919 628.674962
719 371.820584 329.268803 613.043961
720 318.999224 62.871640 694.731908
720 488.653328 220.837303 631.234370
720 380.660482 332.269734 614.728695
721 328.427319 68.406365 696.341685
721 498.719286 226.392846 633.268077
721 388.203550 340.964991 615.374595
722 337.546188 75.771236 695.540606
722 506.428037 234.960826 632.933368
722 397.036080 345.691183 615.569564
723 345.230729 83.568782 694.707734
723 515.970644 241.227682 635.035906
723 405.190745 354.595106 617.474397
724 355.194002 90.258990 696.249520
724 523.126501 246.341418 635.829060
724 413.591928 360.691050 617.089406
725 363.610652 96.765952 693.932005
725 532.312774 257.492004 636.310557
725 419.993511 369.361598 616.785456
726 370.946271 104.002476 694.677395
726 539.175212 264.295909 637.465774
726 427.706010 375.350913 618.343546
727 379.331113 107.942804 695.017837
727 547.709375 272.672158 639.294958
727 435.422489 384.552196 618.114911
728 386.749545 120.303346 694.831416
728 553.519845 283.631751 640.871965
728 440.770534 392.885254 620.355213
729 394.372898 125.475850 693.557225
729 561.160799 292.162945 639.794336
729 447.186579 399.416134 620.364599
730 401.827146 132.301162 692.915770
730 567.611259 299.183849 641.085104
730 452.658411 409.209149 622.752676
731 407.372352 141.048348 693.499752
731 574.353158 306.691348 641.256239
731 459.171293 417.663984 623.369093
732 415.060391 146.921767 693.577845
732 578.573789 315.419664 643.113045
732 463.232572 425.327355 623.755356
733 420.088604 156.224893 693.096675
733 583.630996 325.440517 643.176931
733 469.067013 432.860187 625.503030
734 424.586114 163.030746 693.749187
734 587.608715 332.706823 644.280726
734 472.106310 440.286455 626.592801
735 430.966661 170.537430 692.647737
735 591.481630 344.605847 645.355076
735 474.833200 448.937355 627.370748
736 434.112015 179.536213 691.891395
736 595.992991 351.830230 645.827713
736 477.544233 459.417516 628.876526
737 438.934743 186.074284 692.865917
737 597.571420 363.406856 647.147870
737 479.426147 463.334744 629.899618
738 442.921767 193.295949 691.881190
738 601.780891 367.700827 649.015067
738 481.194314 473.117869 629.999140
739 447.644466 200.893458 691.362890
739 603.826173 380.351603 648.460882
739 483.409212 483.312717 632.190872
740 451.238411 208.509292 690.651753
740 604.859602 387.261475 649.744797
740 485.015613 490.913835 634.682132
741 452.998581 218.799465 691.091925
741 606.523376 398.072131 648.809300
741 484.743897 498.569512 635.282997
742 456.058268 223.680793 690.944452
742 608.836875 405.759879 650.718563
742 486.784024 505.671590 637.421804
743 457.903536 232.019669 689.973354
743 609.726757 416.725290 650.962497
743 486.527692 513.496789 637.645145
744 461.504380 237.511532 690.696409
744 610.718362 423.970888 652.205311
744 485.730851 520.379524 638.751152
745 462.300777 246.336581 690.562895
745 609.469077 431.438854 651.926216
745 485.207551 528.709646 639.631578
746 463.594638 252.535124 689.590282
746 609.757752 442.671944 653.597919
746 484.024881 535.339391 639.902103
747 464.325812 259.389640 690.554240
747 608.756450 451.667672 653.997126
747 482.522261 543.289796 641.047468
748 465.680926 265.711994 691.291626
748 606.689661 460.742684 653.944333
748 481.283483 554.228724 640.498123
749 464.845794 274.279436 690.561707
749 606.938677 468.498105 654.700086
749 479.073993 558.397624 640.863776
750 465.475179 277.651778 690.343251
750 605.103144 473.887747 654.923414
750 475.830125 567.073239 640.066866
751 465.031496 288.064019 690.703107
751 603.198612 479.165131 653.948674
751 472.781720 575.079189 641.544761
752 464.805421 295.135562 689.539233
752 600.898246 489.494038 654.892734
752 470.384980 577.862380 639.955735
753 463.862750 299.171039 689.759980
753 598.120633 498.308021 654.433478
753 467.177155 583.568419 642.080008
754 462.174107 306.358539 689.344748
754 594.537142 503.916006 654.204360
754 461.420656 592.139497 641.857094
755 459.584455 314.187600 689.510002
755 592.021182 512.973096 653.056751
755 458.786124 597.898403 643.408691
756 458.035591 318.041659 688.401763
756 587.863597 520.410205 653.901176
756 455.828186 601.856584 643.226434
757 456.524527 324.447279 687.486978
757 583.742733 524.453122 652.897125
757 449.133767 611.128846 642.823851
758 454.338570 328.298729 687.548370
758 580.800356 530.631100 652.952004
758 444.511570 617.777956 644.464456
759 451.680413 334.089965 687.496593
759 574.955008 539.174801 653.493021
759 439.917822 620.339315 643.691820
760 448.572390 340.955142 687.118246
760 571.113738 544.569785 652.833245
760 438.176309 616.423921 641.361224
761 445.237799 343.327100 687.357302
761 566.838851 548.042147 652.493891
761 433.681016 620.446643 643.056321
762 441.931085 348.893133 686.452339
762 561.169328 555.176755 651.573288
762 427.854638 624.193632 643.270993
763 438.336359 354.579144 685.919205
763 556.550512 562.049094 651.288646
763 421.386141 628.929250 642.712672
764 435.060852 356.578559 685.641677
764 551.564097 566.696154 651.523807
764 417.374497 630.022963 643.568515
765 431.954571 360.530784 685.428874
765 545.579431 571.586745 651.262508
765 410.817084 632.975352 643.141606
766 425.476501 368.096369 685.984742
766 539.484055 573.942555 650.347331
766 403.537715 639.713749 642.304491
767 423.267231 366.558101 684.099842
767 534.047676 578.928775 649.125333
767 397.986754 643.776050 642.964099
768 418.120402 373.114351 683.177371
768 527.437842 582.584758 647.769746
768 392.185634 645.372719 640.670613
769 412.886638 372.685401 682.836002
769 522.107183 585.896479 648.422521
769 384.720801 647.157070 641.529868
770 409.528121 374.744753 682.322518
770 515.351916 591.659096 648.342267
770 377.426692 650.795772 639.400588
771 404.167333 377.059311 681.702640
771 509.833129 592.472656 645.200079
771 371.515482 652.548818 638.619883
772 400.135932 378.913450 680.697553
772 503.603626 597.850867 645.510658
772 364.238550 655.604396 638.510247
773 393.889694 381.603485 680.338062
773 498.002697 597.869065 643.721249
773 357.691512 656.418481 636.226481
774 389.002834 383.504522 680.190070
774 491.606834 599.639476 642.410105
774 352.087345 654.817708 635.065097
775 384.745133 384.264319 678.983390
775 484.174055 601.895977 641.933039
775 345.116615 655.760495 634.509133
776 378.889497 386.550054 678.038330
776 478.246994 603.152529 640.247951
776 338.321632 657.978966 633.200335
777 373.387635 385.868524 676.561025
777 471.801227 602.651369 637.760399
777 331.103697 659.195630 631.001181
778 367.377801 383.033051 676.808441
778 464.878640 605.328012 635.837515
778 323.303135 661.713820 630.855247
779 361.592828 385.383505 676.023622
779 456.037652 607.715035 635.635829
779 317.520231 659.182996 628.529793
780 355.946379 386.692556 674.857764
780 451.511712 606.852261 635.048240
780 310.858865 656.611043 626.053475
781 351.594340 386.002278 673.316956
781 443.988301 605.670176 632.052548
781 303.779165 658.935107 627.168964
782 344.580833 385.781960 673.788335
782 437.414856 602.690674 629.092652
782 294.542197 655.489396 624.913401
783 337.746989 382.229019 671.373005
783 431.126595 605.031653 627.943934
783 288.276456 658.146630 622.685081
784 330.056725 382.252701 671.861412
784 423.983633 606.568475 627.476071
784 281.482230 654.974676 621.676545
785 326.656929 382.579030 670.597803
785 417.103210 603.854902 625.792563
785 274.952935 652.769006 620.097851
786 318.082744 384.169372 670.965065
786 411.504066 602.748740 623.725083
786 268.732231 652.502323 617.651552
787 311.515892 382.303210 669.372733
787 403.332419 601.336157 622.911074
787 260.063166 649.094754 614.809705
788 305.858021 379.535024 669.824072
788 397.551890 596.859103 620.315040
788 254.123334 646.882990 612.992835
789 299.726325 379.340031 668.662123
789 390.527009 595.388262 617.974452
789 246.043724 647.917245 612.048130
790 295.626225 367.188738 666.646401
790 383.557644 595.269038 616.160873
790 239.006074 644.598341 610.068114
791 288.898899 366.912401 667.598531
791 377.588313 590.727071 615.102071
791 233.100733 639.898660 607.924867
792 282.990099 362.806034 666.560499
792 371.717757 588.765389 612.910432
792 226.713006 639.131258 607.991926
793 276.872856 360.395067 667.455946
793 363.466379 582.803462 612.946955
793 220.138534 632.573636 604.351598
794 269.809549 358.380334 668.717510
794 357.553144 579.486336 610.143286
794 213.132716 631.364569 603.765753
795 262.812954 350.959805 666.825762
795 349.119293 578.446906 608.239810
795 206.205095 625.900169 601.542863
796 254.027856 352.455766 667.358019
796 343.903041 573.124092 608.544221
796 199.206346 626.114083 600.795932
797 248.216442 345.917170 666.149356
797 337.382946 574.859736 609.514271
797 192.983153 620.770303 599.270961
798 241.313004 348.761706 668.344087
798 329.886775 564.455894 605.551307
798 185.742998 619.024728 598.271657
799 233.328397 341.555603 668.725897
799 323.495518 561.912570 605.189946
799 179.405617 615.188643 596.980328
800 227.096995 337.542043 668.639513
800 317.400320 557.474770 604.356125
800 174.223656 609.924664 596.902725
801 220.007748 334.323408 670.085982
801 311.712446 550.289283 603.649930
801 166.765971 602.708936 594.546953
802 212.685861 326.213685 669.698023
802 305.051185 546.433351 602.231500
802 161.055094 601.557810 594.973081
803 204.789467 320.501351 669.775435
803 299.210081 543.555160 602.860859
803 154.813496 600.232951 594.168116
804 198.008290 322.593868 672.556019
804 292.738629 539.983063 602.039464
804 149.132426 591.488951 592.561394
805 192.045481 314.998950 670.322009
805 286.785769 534.786743 602.754563
805 142.775558 588.440139 593.539179
806 185.191135 308.337808 671.908586
806 280.145270 526.182374 601.923450
806 138.730649 583.670047 592.536017
807 176.236717 305.418181 672.668965
807 276.752663 519.672037 601.331275
807 131.756765 579.466353 591.412394
808 168.865206 300.172270 672.499425
808 268.749456 515.458116 601.464594
808 126.431094 568.486056 590.309349
809 162.893209 298.822476 674.871464
809 264.725334 509.406669 601.772956
809 122.908651 569.963921 591.230731
810 156.422158 294.683115 675.639987
810 257.754808 504.063680 602.841872
810 117.124185 561.923584 589.964970
811 151.010593 286.830892 676.285693
811 253.527286 496.253563 602.127061
811 111.990146 557.178496 590.093747
812 144.300287 280.510181 676.366742
812 247.076968 493.271531 602.577388
812 109.005855 555.663411 590.905148
813 137.407358 276.814820 677.210469
813 244.348726 482.779699 601.392175
813 105.338482 548.833487 591.101696
814 130.677737 272.425038 677.143824
814 239.881924 475.545679 601.889970
814 100.509156 547.796594 591.656813
815 124.696395 269.378781 678.523416
815 233.632024 472.599604 601.983926
815 97.461735 540.092279 590.883189
816 120.366563 262.489551 679.421884
816 232.181700 467.085776 600.924555
816 94.954823 533.939653 592.166044
817 115.032334 257.971582 681.788727
817 228.418410 457.323026 601.640509
817 92.304724 530.100690 591.899244
818 108.973376 253.200279 681.885516
818 223.913056 451.714719 600.636050
818 88.642973 527.289377 591.569536
819 103.369885 247.508581 682.530414
819 221.722371 446.191051 602.522760
819 86.251248 519.319226 592.011181
820 97.752570 248.086233 685.354630
820 217.465568 437.896148 602.561833
820 82.978806 513.732848 593.000683
821 93.230192 239.169261 685.720817
821 215.528605 432.101832 603.377692
821 80.703505 509.591177 592.818764
822 89.500359 237.021822 686.545743
822 212.519924 425.697361 604.236194
822 79.674825 502.903356 593.654197
823 84.911761 230.690302 687.441716
823 210.512203 421.350986 605.043944
823 77.575882 500.416874 595.433328
824 80.744309 226.109402 689.627632
824 207.939544 414.575868 606.222255
824 76.319607 493.621560 594.759518
825 76.595990 219.139861 690.422306
825 204.443181 409.106444 607.297544
825 74.882641 488.354276 596.782563
826 72.772645 212.720720 691.527260
826 204.231906 401.073832 608.617771
826 73.864404 483.455660 597.706019
827 69.720882 209.167041 692.963147
827 201.294209 394.406718 608.954942
827 71.792649 478.199834 598.447116
828 68.280355 206.924159 693.656822
828 200.095410 389.457773 610.887532
828 71.779905 476.191551 598.866685
829 64.532737 200.477391 696.465412
829 199.447101 382.092853 612.407217
829 73.180709 469.922841 600.824096
830 62.759744 194.061184 697.216889
830 199.283920 377.513698 611.555413
830 71.358663 462.668998 601.284773
831 61.634597 190.491705 699.220565
831 197.887683 368.592981 613.425725
831 73.088702 455.910827 601.123049
832 59.027541 183.612431 700.544307
832 198.748209 362.583757 614.412737
832 72.888324 450.174947 603.380107
833 56.902583 179.911595 702.157970
833 198.152872 358.327083 616.769736
833 74.555960 447.257922 603.686769
834 55.706832 174.007518 703.724896
834 199.101128 353.114061 617.905401
834 75.368647 440.513828 603.938480
835 54.663344 168.790620 705.691733
835 198.863510 344.810219 619.924826
835 77.938871 436.551991 604.741844
836 55.570519 164.784322 706.190158
836 200.241267 339.535396 620.295078
836 78.756050 432.024646 606.099748
837 53.932764 162.281765 708.651659
837 201.980037 332.617823 622.267101
837 79.809643 428.829724 607.635341
838 53.910137 152.693081 709.892428
838 202.838563 325.757549 624.609307
838 83.664327 422.411448 608.885722
839 54.645275 151.943213 712.430509
839 204.945437 320.895289 624.116880
839 86.152399 417.243837 609.398106
840 54.757791 147.201020 714.583227
840 206.501565 313.612737 627.533919
840 88.344767 412.755347 610.037911
841 56.676283 144.193542 715.291586
841 209.320707 311.055542 628.268753
841 91.579819 405.772718 612.358770
842 57.034572 137.296472 717.176168
842 212.592772 304.008011 630.798691
842 94.648733 402.678155 613.720162
843 58.115653 134.915028 718.380770
843 214.462646 299.249972 630.990266
843 99.514920 400.095675 615.207280
844 59.412756 130.526454 719.644613
844 218.428982 292.127469 632.652155
844 102.870033 395.005016 616.717145
845 63.662952 127.960555 720.912433
845 222.086696 290.326189 635.536173
845 106.672267 391.721564 618.306825
846 64.982216 125.283136 722.409778
846 224.608854 282.776561 636.816278
846 111.387721 387.749404 620.533575
847 67.848267 122.806255 724.239878
847 228.863985 281.844702 638.583717
847 116.800880 381.107954 620.732882
848 71.560231 116.463270 724.982898
848 233.226746 277.882972 639.906896
848 120.558391 378.206841 621.987927
849 74.032552 113.721996 725.653334
849 238.306285 274.601039 641.464021
849 124.657022 378.450696 624.342982
850 78.399728 112.543823 728.015652
850 241.721173 268.574017 642.592226
850 130.765926 375.290989 623.373919
851 80.711382 110.139551 728.673186
851 247.353929 264.998941 645.333142
851 136.683070 371.834292 625.533979
852 85.340515 109.988523 728.444428
852 252.058616 261.776526 647.368523
852 141.324554 370.624914 626.667713
853 89.903157 106.928462 730.859129
853 257.141588 260.684557 648.617375
853 147.958295 366.959340 627.638725
854 93.901950 103.883818 731.166106
854 261.725881 256.999415 648.854350
854 154.178470 365.099708 629.316380
855 99.388443 102.654209 732.688618
855 267.454572 256.527767 649.656195
855 158.431479 364.096312 628.258546
856 103.894492 101.845009 732.697975
856 272.407627 255.250204 651.959914
856 163.348384 361.284393 628.762519
857 109.297535 99.604711 733.502673
857 278.023858 253.784254 653.803179
857 171.080320 362.957088 628.834780
858 113.841891 100.602702 733.206781
858 285.507926 252.019216 654.502291
858 178.453390 357.029964 629.250894
859 119.725633 98.797302 733.048602
859 290.999503 248.833757 653.859562
859 184.777722 356.109211 629.878452
860 125.776078 101.825400 734.044348
860 297.646053 251.123020 654.250301
860 189.208518 356.871858 628.758907
861 131.731366 98.360078 734.281652
861 303.466659 252.173587 654.269857
861 197.560139 353.946371 629.441564
862 138.314766 99.688188 734.121366
862 310.507181 250.797022 655.885214
862 202.185633 354.994571 629.354225
863 143.770268 99.759283 731.821785
863 317.940504 250.489480 656.670251
863 209.756228 357.636377 630.466900
864 151.173287 100.579647 730.833423
864 324.995349 252.670764 656.338837
864 216.368927 360.018301 629.899596
865 157.939696 100.441848 730.343159
865 330.454373 251.758804 655.824116
865 223.958361 358.752420 628.023808
866 164.512862 102.745461 729.936441
866 337.425025 253.126183 654.964536
866 230.819913 360.657717 627.864347
867 170.863402 102.518100 728.455341
867 344.320033 253.256748 654.778682
867 236.211042 360.925641 626.219215
868 178.695888 104.494238 726.494687
868 352.175861 256.512634 654.625116
868 244.924592 363.656585 626.314701
869 185.421417 105.136847 724.671645
869 359.324080 257.924366 653.378834
869 251.869120 365.905567 624.870740
870 192.636994 107.881218 723.738324
870 365.581662 261.142760 652.772435
870 259.531129 366.566080 624.190318
871 200.550789 108.286605 721.338261
871 374.280268 262.322980 652.420637
871 264.788957 368.665328 623.330804
872 205.804920 112.686755 719.754055
872 380.106117 266.669072 651.222057
872 271.172448 370.728052 621.603754
873 213.552537 112.553859 717.847550
873 386.376293 268.268885 651.069935
873 280.381811 373.520423 620.053117
874 220.125168 115.974515 714.186784
874 393.908285 269.837828 650.337705
874 285.380876 376.315706 618.838961
875 226.989133 116.624481 713.549182
875 398.231103 273.058312 647.890936
875 291.049220 380.546542 619.006163
876 233.351107 123.324725 710.168666
876 404.257534 276.991484 646.863014
876 296.045816 383.633910 617.953171
877 237.419126 123.627616 710.141211
877 409.697617 282.310806 646.836153
877 303.287114 388.213037 616.566476
878 244.241391 124.595648 706.811360
878 416.407636 286.204170 646.418772
878 307.196202 390.783799 614.871217
879 248.626205 130.161679 704.317723
879 421.577633 291.972268 645.225715
879 311.800872 395.673403 615.440415
880 254.127910 132.853341 703.199624
880 425.571473 294.347280 644.013354
880 316.237018 401.582311 613.318237
881 259.418512 139.128601 700.967122
881 429.131631 299.535133 641.908596
881 319.864723 399.639639 612.397406
882 262.515153 140.725496 698.137195
882 433.822632 303.153477 642.768425
882 323.545157 405.490602 611.322392
883 267.756178 144.790324 695.633190
883 436.143117 311.609942 641.967068
883 325.649439 411.154965 611.201865
884 271.754443 149.111515 694.546288
884 439.285330 316.296017 640.630407
884 328.169511 417.885319 611.883643
885 274.788212 152.938965 693.337057
885 441.148245 320.690014 640.125123
885 329.757116 424.084653 610.412685
886 276.845140 157.415999 691.143461
886 442.815663 326.390091 638.181502
886 329.746329 425.482837 611.224652
887 278.823005 162.908268 690.186459
887 444.669736 333.047241 639.157074
887 330.963767 431.403980 609.976113
888 280.214647 168.090467 689.060909
888 445.032979 337.442990 638.838752
888 331.697787 434.554758 608.906448
889 281.977214 169.729902 686.691505
889 445.990530 342.403879 638.047476
889 331.182713 437.707285 609.482371
890 282.924996 175.718212 685.451252
890 445.068309 349.349594 638.367287
890 326.778039 451.879449 609.775028
891 283.337704 178.254820 683.111673
891 445.741497 353.242154 638.233925
891 326.392367 456.636525 608.953793
892 283.113158 184.702819 680.891394
892 443.983907 359.139337 638.792493
892 325.011045 460.659221 607.792357
893 283.847493 188.630159 679.242562
893 442.535071 366.256603 638.195482
893 322.227127 464.336557 608.870055
894 282.061028 190.746067 677.740314
894 440.226992 371.030009 637.861220
894 319.625642 471.298453 609.136887
895 281.956643 195.868640 676.145704
895 437.785617 375.847192 636.695959
895 317.204563 477.115148 609.031674
896 280.137779 201.047265 673.547371
896 436.032791 380.077681 636.232120
896 314.624658 478.711731 610.141336
897 278.849690 203.195956 672.594611
897 432.916504 387.937006 635.279866
897 310.326706 483.609769 608.589930
898 275.884137 207.313770 670.306930
898 429.737364 391.874222 634.866988
898 306.794765 491.178838 609.354159
899 274.406974 210.841604 668.213508
899 426.096839 399.928825 634.440315
899 302.373238 492.819401 610.036155
900 271.488165 215.096673 666.816567
900 423.179464 400.203518 633.284976
900 299.567409 496.067975 609.143457
901 269.285934 217.579538 666.559466
901 419.956545 406.988571 630.807893
901 293.696331 499.627540 609.483446
902 265.999752 221.550895 663.424736
902 414.960638 410.186795 631.477425
902 289.947749 504.109364 610.243644
903 261.808975 222.215135 663.008642
903 411.430637 412.884204 630.312361
903 284.021092 508.505983 610.581366
904 259.355356 226.519937 660.448639
904 405.415385 415.965708 629.205381
904 278.279981 513.008122 609.471503
905 254.156136 229.680183 659.946209
905 400.995469 420.511304 627.228650
905 273.382872 514.609715 610.020882
906 251.558117 230.508269 657.414128
906 395.941964 425.220583 626.577922
906 266.363913 519.180026 609.738621
907 246.403207 235.400717 657.572300
907 389.118259 432.489760 624.652698
907 259.031132 521.620017 608.823487
908 241.361223 237.348095 655.248159
908 383.512982 433.876676 624.903151
908 252.929318 524.363699 608.640714
909 235.431883 240.974582 655.194776
909 377.044565 435.173478 623.394043
909 245.254903 526.485637 609.317183
910 231.227457 241.116562 652.822380
910 370.546275 439.226944 622.344625
910 239.939779 528.713552 608.872192
911 226.442074 245.082252 652.554966
911 363.870025 442.229635 620.966632
911 231.738981 528.156052 608.445180
912 220.612466 245.455663 651.781746
912 357.577449 444.254064 619.983416
912 225.103162 531.982109 608.193786
913 214.518371 247.048264 651.304520
913 350.038731 443.882078 619.223243
913 217.719804 532.931702 608.609669
914 208.772081 248.850532 649.042079
914 341.979594 447.224071 618.828963
914 209.635070 535.182718 608.030675
915 202.318622 250.017166 648.528040
915 335.695696 449.023789 617.991788
915 201.551012 537.465396 607.830292
916 195.572272 252.012850 647.778416
916 328.263252 452.123805 616.719978
916 193.589372 536.782876 607.652289
917 190.475080 250.659256 646.337513
917 321.293311 450.825390 614.564208
917 186.898640 537.271463 607.453744
918 183.994884 251.978873 645.692323
918 314.398989 452.602429 613.160001
918 179.270416 536.337168 607.043623
919 177.608951 252.743929 645.403079
919 306.740967 451.440691 612.854034
919 171.351367 539.440058 606.382897
920 170.503342 251.630256 644.721238
920 299.102344 452.377673 611.521015
920 162.679126 537.226555 605.822433
921 162.624812 251.650886 642.851453
921 291.423908 453.327178 611.566533
921 153.834667 537.966336 604.889205
922 154.568661 250.085405 642.070217
922 281.528612 451.955650 609.401472
922 147.376372 535.029676 604.244036
923 147.646036 249.538663 641.854528
923 275.367537 452.583929 608.417123
923 140.186031 536.177579 605.397271
924 141.387831 247.088941 641.499065
924 267.014171 452.955161 608.578360
924 131.466145 534.137492 604.590419
925 135.068362 247.757933 641.209562
925 259.527786 452.048094 607.137652
925 122.860143 533.492214 604.391695
926 126.185694 246.327832 640.598639
926 252.414087 450.453401 606.475607
926 116.340863 534.230483 604.789406
927 117.770950 244.833530 641.011062
927 245.296253 449.657512 604.358352
927 106.918761 529.954463 603.306598
928 111.306471 242.858544 639.711143
928 236.962689 445.714051 603.319537
928 99.687661 531.777393 602.582711
929 103.416482 240.167259 638.997642
929 227.874463 443.835141 602.222186
929 92.319994 529.367499 603.216523
930 95.296629 238.218622 638.887799
930 220.031868 442.983332 601.877929
930 84.184404 527.809996 602.384873
931 87.243642 238.461130 639.844998
931 212.136294 439.259230 600.101288
931 75.498479 522.159011 602.641862
932 79.382358 232.192887 637.985365
932 204.231443 437.014298 598.951715
932 67.244154 522.111409 601.526494
933 70.523052 232.319380 638.031299
933 195.587646 437.321893 598.305830
933 60.599267 520.896825 602.715826
934 62.667681 230.336769 637.890500
934 188.464919 436.217518 597.625839
934 50.784994 517.669827 602.420017
935 53.745573 229.061663 637.793426
935 180.400133 434.728650 598.534647
935 43.111432 514.467966 600.887767
936 45.719446 224.410480 637.399708
936 170.545933 428.825860 595.427807
936 36.204307 511.218348 601.678660
937 35.426134 221.885278 638.136566
937 163.530916 423.386672 595.494681
937 27.753291 506.646400 599.603121
938 28.040896 217.548734 637.309979
938 155.413184 422.631863 594.390747
938 20.344221 506.329902 599.371925
939 17.721451 216.701244 636.100562
939 147.910701 417.896717 593.959923
939 12.353676 500.626147 600.002784
940 9.936716 211.879647 637.247637
940 138.179712 414.117116 593.244519
940 3.127646 499.224590 598.165889
941 0.027545 207.505554 638.520140
941 128.940542 412.047215 594.082307
941 -3.724861 495.899619 598.987686
942 -8.444160 206.003993 638.352954
942 120.480761 406.444966 592.469963
942 -13.151723 489.837352 599.222968
943 -17.427712 201.635680 638.794955
943 111.965807 404.491533 593.136092
943 -20.233189 487.072363 598.901242
944 -26.189650 197.113413 638.595186
944 105.459694 399.327664 592.333566
944 -28.765215 483.698042 597.761042
945 -35.466696 193.984443 637.790042
945 95.781937 395.311735 592.091086
945 -38.229778 479.990815 596.822524
946 -44.937790 188.972663 639.323382
946 87.860997 389.715706 591.528378
946 -45.669857 475.339738 594.784664
947 -55.570053 185.317984 640.485017
947 79.509889 381.665650 590.933917
947 -53.752149 470.566892 593.978088
948 -64.150196 181.634885 640.026932
948 72.321680 378.139863 590.274131
948 -61.294401 467.256240 594.235705
949 -73.708535 177.108270 640.792387
949 61.738262 374.519549 590.888531
949 -69.893020 462.299401 592.047193
950 -82.048210 171.270256 641.717286
950 54.923498 368.846963 590.920988
950 -76.235984 458.094112 592.345529
951 -92.718975 167.392572 642.281326
951 45.835674 361.213134 589.774592
951 -84.514212 458.331332 591.970775
952 -99.695129 163.233602 643.186455
952 38.093373 356.051021 588.762667
952 -90.607484 449.496110 592.864708
953 -110.658490 160.463608 643.168684
953 29.795799 351.667788 590.827939
953 -97.885026 444.512977 592.190931
954 -119.225828 156.612368 643.952071
954 24.154463 345.292626 589.472449
954 -103.698425 438.001992 593.131477
955 -128.325755 151.230778 644.534682
955 15.354596 339.116227 589.623321
955 -111.924763 434.221266 592.337198
956 -138.314889 148.140261 643.624224
956 9.361315 333.281181 589.560701
956 -118.272638 433.459909 592.579500
957 -145.585415 139.006159 645.241752
957 1.510317 328.451100 590.328403
957 -123.885591 423.526057 594.075866
958 -154.428815 135.943057 645.681735
958 -5.281569 316.953475 590.442025
958 -128.243386 420.874369 593.977232
959 -163.822718 132.727709 646.567968
959 -12.169798 312.466366 590.128899
959 -134.830334 414.252523 593.958976
960 -170.770041 126.210670 647.097784
960 -19.129798 308.476475 591.276160
960 -141.832269 412.424338 596.023542
961 -179.650502 122.788998 648.610623
961 -24.156829 301.492727 591.169924
961 -144.623575 404.518875 597.124043
962 -188.531531 116.378957 649.912828
962 -31.646113 294.000917 591.398672
962 -150.261747 399.091470 598.086202
963 -195.807503 112.236045 650.185180
963 -37.767181 287.812535 592.591483
963 -155.326588 393.598279 597.003688
964 -202.934562 106.950807 650.857370
964 -43.998832 277.158313 592.926459
964 -158.950880 386.246145 598.414929
965 -211.427604 98.370233 651.858507
965 -47.374155 270.453654 594.876706
965 -162.695140 379.614262 599.293477
966 -218.457682 93.640569 652.340884
966 -54.105991 264.236814 595.211056
966 -166.838643 373.712887 599.165223
967 -225.812797 86.584059 654.638370
967 -60.009810 256.862914 595.982114
967 -171.195034 365.278623 601.073940
968 -233.459657 83.619781 655.140342
968 -64.926239 245.803758 596.612551
968 -174.313961 363.179825 601.020681
969 -240.455819 77.505722 657.458220
969 -68.140498 239.657590 597.271934
969 -177.510526 355.336928 603.764441
970 -246.314388 72.193559 657.516560
970 -74.130560 232.995793 599.766551
970 -181.040807 348.770767 603.422839
971 -253.032509 63.237976 659.958437
971 -77.637433 222.802284 599.773500
971 -183.925131 345.582865 606.029923
972 -259.219569 61.615966 660.548881
972 -83.714187 215.051192 601.236907
972 -187.430296 335.046942 606.285390
973 -265.134370 53.789185 662.441560
973 -86.794488 208.778659 601.856928
973 -189.183402 326.675771 605.968006
974 -270.760235 49.475394 662.029179
974 -91.091095 197.526205 603.058968
974 -191.495450 318.292954 608.368749
975 -276.128674 40.990773 664.581136
975 -94.209017 191.535598 604.443801
975 -194.449469 312.930141 608.640898
976 -280.533822 37.475022 665.505468
976 -96.847964 181.112164 605.931979
976 -195.580643 305.916119 608.184220
977 -284.853440 26.417330 667.373782
977 -100.082198 170.435349 605.671718
977 -196.768875 297.312219 610.338315
978 -289.747568 23.296189 667.694688
978 -103.431560 165.303629 607.129169
978 -199.606539 290.539124 611.303648
979 -294.152977 17.165401 669.130582
979 -106.006633 155.380340 607.646000
979 -200.125984 283.465183 610.470947
980 -299.163314 10.108193 669.710889
980 -107.533083 148.808786 608.524835
980 -201.698607 272.575372 609.872395
981 -301.267256 2.151544 671.759325
981 -109.836144 138.221169 609.289546
981 -201.852651 267.631618 610.341570
982 -303.936175 -3.585375 671.780194
982 -112.522853 129.197903 608.956930
982 -203.035501 259.081584 610.538659
983 -307.602007 -10.287385 673.404166
983 -113.757367 120.114257 611.758529
983 -203.197671 251.346587 609.847442
984 -309.363692 -17.196518 674.383114
984 -113.879215 111.830627 609.210277
984 -203.448573 244.622234 608.653291
985 -311.738514 -22.276759 676.790305
985 -115.584387 102.744150 611.971147
985 -201.772926 235.352739 608.682977
986 -312.845112 -28.461932 677.285775
986 -116.202270 93.701000 611.106411
986 -201.931530 228.696099 608.056541
987 -314.367538 -34.042252 677.154051
987 -117.551091 86.693770 611.010776
987 -200.989832 220.377401 608.004274
988 -317.010907 -43.035618 679.563081
988 -117.283172 75.376103 611.320467
988 -199.366219 212.561158 606.537211
989 -317.446284 -47.113660 679.936651
989 -116.735693 71.338556 610.082390
989 -200.300248 205.058969 605.981153
990 -318.515997 -56.051265 680.635050
990 -117.868521 61.936923 611.352817
990 -199.010475 198.911624 604.408648
991 -318.619912 -59.429012 682.266319
991 -116.873139 52.207424 611.856258
991 -196.854521 189.920033 603.725776
992 -318.968339 -64.785557 682.338523
992 -116.932320 46.500208 612.016407
992 -194.926506 181.233946 602.833336
993 -319.143410 -71.754084 683.751176
993 -115.033278 36.709922 613.227444
993 -193.966042 176.011147 601.734580
994 -318.969685 -74.025903 684.654428
994 -114.967539 29.813123 611.907131
994 -190.814663 169.916194 602.282309
995 -316.473762 -80.670688 686.011631
995 -112.372004 24.600791 613.721501
995 -190.025107 162.419568 601.458287
996 -315.967659 -85.395778 687.796396
996 -111.936437 17.159668 613.760809
996 -187.781003 157.621232 600.644516
997 -314.457552 -90.283069 688.162856
997 -109.321851 11.303251 613.533055
997 -184.018473 149.553590 599.171934
998 -312.632655 -93.764193 689.445141
998 -107.750795 6.825660 614.646271
998 -182.718469 146.029611 599.153164
999 -311.380961 -99.820363 691.091822
999 -104.799586 -1.965012 615.590902
999 -180.417871 136.435517 596.891076
