# Supplementary material for: Moving system with action sport cameras: 3D kinematics of the walking and running in a large volume
Source: PLoS One. 2019 Nov 12;14(11):e0224182. doi: 10.1371/journal.pone.0224182 (PMC6850531; doi:10.1371/journal.pone.0224182)
Supplement: S4 File — (TXT) [file pone.0224182.s004.txt]

0 -579.975606 489.899104 498.692393
0 -607.745758 255.396904 457.132383
0 -452.664019 235.094762 451.861254
1 -582.094723 483.330790 496.838022
1 -609.951103 247.556023 454.661150
1 -455.784261 230.064654 451.921625
2 -585.161720 477.415719 494.872366
2 -612.985923 242.794277 455.326280
2 -459.285407 223.090996 452.600444
3 -588.546135 470.573937 494.613604
3 -614.664626 236.364111 454.984052
3 -459.745791 217.925808 450.871529
4 -589.787882 463.497553 493.186969
4 -617.734829 230.178023 455.254549
4 -462.791665 210.443291 452.234366
5 -591.723346 458.355051 493.506341
5 -617.584275 221.276352 455.001261
5 -461.957249 205.426087 452.044374
6 -592.203141 452.071276 493.788798
6 -620.902788 214.399643 455.715498
6 -464.407408 196.642147 452.843807
7 -594.937345 443.820611 493.656958
7 -620.667454 208.094831 458.614121
7 -466.016178 191.082650 451.310154
8 -595.522690 437.040249 493.811259
8 -620.271235 200.123166 459.112084
8 -466.245695 183.164873 453.336311
9 -596.230519 428.895602 493.527187
9 -621.444002 191.460841 461.383058
9 -467.110563 176.937793 454.290937
10 -596.745136 421.384121 494.920298
10 -621.162851 185.701271 464.104042
10 -465.270360 168.146439 456.318628
11 -597.024018 413.465753 496.755575
11 -620.947406 178.010452 466.587471
11 -466.089264 160.620270 458.416018
12 -596.674226 405.248570 497.107378
12 -617.945998 169.240744 467.960284
12 -465.323765 152.482083 461.758926
13 -596.220028 397.543917 499.408763
13 -617.888595 159.397548 473.713591
13 -463.667173 145.281812 464.854033
14 -594.996771 388.384537 501.143117
14 -615.746459 151.343182 475.811363
14 -461.174751 137.977150 467.940143
15 -593.992585 381.807213 502.291569
15 -612.879831 142.348166 480.146677
15 -458.390962 130.417612 472.600938
16 -592.043608 371.885185 504.399037
16 -608.949550 134.946545 483.734120
16 -453.757753 122.598006 474.522302
17 -589.439380 363.347093 507.658591
17 -606.177670 125.955157 488.124895
17 -451.854175 114.724591 478.987541
18 -587.499953 355.358615 509.422171
18 -601.820849 116.415113 493.322104
18 -446.839615 107.250457 482.596496
19 -583.409771 348.095160 512.297601
19 -597.598217 108.521312 497.446719
19 -443.393641 98.977920 487.248864
20 -580.274134 338.900798 516.012052
20 -591.511006 100.760664 502.266093
20 -437.960936 91.950065 491.264195
21 -576.122928 330.689318 517.922574
21 -586.617196 91.034243 508.335062
21 -433.392744 82.757333 496.546499
22 -572.023251 321.693932 520.674242
22 -581.787752 82.983221 514.520028
22 -426.504525 75.231898 501.676854
23 -567.798975 314.334855 524.293440
23 -573.419012 73.521265 518.909535
23 -420.475276 69.485726 507.949334
24 -562.375692 306.705636 527.649288
24 -566.761437 67.006411 524.102160
24 -412.643227 61.942219 512.709428
25 -557.833182 299.861241 530.700891
25 -560.276513 59.432481 529.360869
25 -406.654148 55.042018 519.852323
26 -551.850162 291.882953 534.383547
26 -551.905966 52.841907 535.657634
26 -397.703226 48.649452 525.011458
27 -545.714126 284.144279 537.544600
27 -545.775300 46.354384 541.426029
27 -389.453712 42.707221 530.949677
28 -539.296486 275.227965 540.573935
28 -535.626837 37.932817 546.434489
28 -380.192688 36.803758 537.589611
29 -532.820325 270.796926 544.859256
29 -526.954448 31.955724 551.888421
29 -373.896018 33.403558 543.145628
30 -525.252198 264.667772 548.007484
30 -518.411468 23.729596 557.866441
30 -362.957891 28.099669 550.596672
31 -519.430202 258.844322 550.395169
31 -508.394383 20.303954 564.295990
31 -353.541563 23.920895 555.913765
32 -509.008802 252.972970 552.155337
32 -498.492351 14.168712 569.647965
32 -345.136306 20.390717 561.682684
33 -502.688481 247.899477 557.213537
33 -487.457158 9.406409 575.345000
33 -333.598494 16.013555 567.295832
34 -494.093031 243.040372 560.061550
34 -477.163068 5.370074 580.106766
34 -323.291213 13.661262 573.356104
35 -484.829348 237.815863 563.409874
35 -468.034928 0.462805 584.414309
35 -312.958618 10.528247 580.141163
36 -477.851040 234.412152 566.068741
36 -454.191617 -3.000817 588.124243
36 -301.337467 8.627941 584.537832
37 -469.646718 230.332633 570.331226
37 -445.241087 -6.735567 594.006837
37 -291.123359 7.751060 591.927388
38 -460.132583 227.672975 572.066461
38 -433.836279 -10.153182 598.796482
38 -278.876477 6.469310 596.683160
39 -451.764371 223.751063 575.150534
39 -423.029692 -12.310659 602.310939
39 -268.587328 7.167800 600.972309
40 -442.675449 221.911066 580.104999
40 -409.617396 -14.424557 606.086784
40 -257.661403 5.348199 606.547467
41 -434.167421 219.994859 581.616569
41 -400.144056 -16.005540 610.488799
41 -247.179308 6.159485 610.713749
42 -426.039266 218.522179 582.762277
42 -388.695912 -16.911603 613.104715
42 -235.018238 7.201002 613.725453
43 -416.022114 215.937194 584.188596
43 -376.970280 -17.334564 614.727541
43 -224.516986 6.708139 618.937539
44 -408.288661 217.217511 587.626118
44 -364.816072 -17.491888 618.242647
44 -212.859389 9.928105 623.164760
45 -399.500485 215.775106 587.783798
45 -354.455169 -16.650571 621.795526
45 -201.485929 12.168680 626.007442
46 -391.760244 215.998887 591.097327
46 -342.906897 -17.551228 624.912687
46 -191.874101 14.301255 629.929302
47 -382.818417 217.268560 591.501873
47 -332.481453 -16.028691 625.270816
47 -181.375373 18.065446 632.113915
48 -374.746420 218.062110 592.214451
48 -320.798003 -14.718863 627.341076
48 -170.494890 20.677010 636.488340
49 -366.462621 217.278865 594.078222
49 -309.609698 -14.457448 628.652040
49 -159.336841 24.237351 638.650331
50 -357.699473 218.902792 593.597764
50 -300.072872 -12.375108 629.518935
50 -150.147258 28.386410 640.417507
51 -349.761374 220.592869 595.256139
51 -288.667290 -9.400397 631.223448
51 -140.693313 32.064732 642.946720
52 -342.238335 221.569962 595.113976
52 -279.602103 -5.423083 632.413761
52 -130.113069 37.084413 643.720206
53 -334.983507 225.325833 595.808690
53 -268.993659 -2.697098 632.150699
53 -121.905256 41.626069 645.178659
54 -327.036340 227.416745 594.555934
54 -260.123830 -0.021544 632.454546
54 -110.485874 45.796211 644.808961
55 -319.950589 230.190438 596.104425
55 -248.369497 3.442666 633.513896
55 -102.158396 51.688182 645.403809
56 -313.227834 233.105892 596.741739
56 -240.078121 6.180517 632.186470
56 -93.208967 57.714438 645.073133
57 -306.285688 236.109928 595.479819
57 -230.978362 9.886954 632.832839
57 -84.720452 62.750858 646.701393
58 -300.322188 241.046984 594.554583
58 -221.990470 14.861131 631.887443
58 -76.195335 68.038772 645.743680
59 -293.585347 243.673615 594.270146
59 -212.701402 20.717840 630.343838
59 -66.841194 73.760211 647.835532
60 -287.479513 248.353321 593.557809
60 -203.969243 24.696184 630.243669
60 -60.196939 80.883753 646.956712
61 -282.344802 253.143342 593.958536
61 -196.833675 28.802688 628.495138
61 -52.297237 87.600277 645.366999
62 -274.446860 257.191030 591.798090
62 -187.990526 35.894283 627.527510
62 -44.491361 96.440296 644.802190
63 -269.528815 261.796931 590.903007
63 -179.974814 41.090609 626.972791
63 -36.548330 103.589884 643.594000
64 -263.658965 267.578918 590.090929
64 -172.779309 47.970839 625.686008
64 -31.803613 111.095690 641.171839
65 -257.591943 271.512565 587.646361
65 -165.290425 52.473134 623.235931
65 -22.200199 118.082555 639.034439
66 -253.427110 276.622540 588.482815
66 -156.833154 58.799755 621.523978
66 -17.307706 124.680396 637.484218
67 -249.201948 283.033909 585.727374
67 -151.063146 65.183824 619.141068
67 -9.736102 131.867022 637.815618
68 -244.739488 289.597760 585.794178
68 -145.135503 71.615897 616.745858
68 -4.482106 140.973320 633.923482
69 -239.926636 295.944163 582.868725
69 -139.345629 78.931045 613.905754
69 1.054865 148.783297 634.386829
70 -235.604378 301.560405 582.500204
70 -132.897517 85.109194 611.980359
70 5.472984 156.930800 630.334931
71 -231.382227 306.896555 578.999205
71 -126.887434 93.651817 607.958350
71 11.535331 165.475922 629.200591
72 -228.629184 314.754738 577.587730
72 -121.244815 100.168030 606.081929
72 16.350406 173.028819 627.225342
73 -224.682033 321.560000 574.400488
73 -115.099192 107.473954 603.155576
73 20.718146 181.292053 623.790840
74 -221.873400 327.653230 573.049872
74 -109.950212 114.042319 601.840671
74 24.188109 191.421089 620.724119
75 -218.358602 334.399257 570.766466
75 -105.615185 122.342728 596.757877
75 30.582214 199.406581 617.570975
76 -214.493784 342.167028 568.832878
76 -101.330922 130.081491 594.569855
76 34.203315 208.678520 614.037384
77 -211.529179 350.004921 566.664088
77 -96.632315 139.018677 589.633692
77 37.194158 218.667948 611.226283
78 -208.989275 356.422391 565.587786
78 -93.163015 145.713758 586.948304
78 40.714555 227.636852 608.203178
79 -207.644262 364.224355 562.975082
79 -90.232022 154.243208 583.592243
79 45.005386 235.010188 603.828364
80 -206.224513 372.185733 561.005822
80 -86.414870 163.074719 579.392177
80 47.524503 244.653282 598.553930
81 -204.153807 380.218517 560.243615
81 -84.018145 172.126302 576.714004
81 49.021996 252.885004 595.195307
82 -203.914015 386.963934 557.392587
82 -82.868495 178.919797 571.912273
82 52.283980 262.383226 592.930260
83 -202.221217 394.001888 553.811989
83 -79.963200 186.899951 567.362640
83 54.859183 270.008440 588.373993
84 -200.658029 403.945038 551.386452
84 -77.495612 196.688357 562.673694
84 54.311421 279.254606 583.310159
85 -200.463639 411.382413 549.010922
85 -76.095306 204.137331 559.446140
85 55.991470 288.372360 579.598070
86 -200.193972 418.630018 546.060372
86 -75.112447 212.628624 553.468709
86 57.159577 296.724184 575.489112
87 -199.440937 425.993406 543.760478
87 -74.451341 221.505988 549.516425
87 55.954783 306.160612 570.775217
88 -200.791167 434.815491 541.249661
88 -74.390664 227.807471 545.057332
88 57.378970 313.536137 565.435868
89 -200.381413 443.054085 540.149178
89 -74.705725 237.670718 540.091725
89 58.057772 323.750562 562.505916
90 -201.145805 449.635795 536.638486
90 -74.751666 246.162703 535.709773
90 56.806016 331.164516 557.782496
91 -201.760113 459.840994 533.047297
91 -74.844608 254.630891 530.272551
91 56.425963 339.050011 553.410807
92 -203.962591 467.110799 531.144579
92 -78.062296 260.944689 524.392316
92 54.703263 346.592418 549.436693
93 -204.712304 474.851304 528.634737
93 -79.831768 269.277327 521.321810
93 51.193690 354.226495 546.409667
94 -206.430245 483.223435 526.490191
94 -81.612499 278.163433 516.256388
94 49.688704 360.034011 539.870470
95 -209.114302 491.977405 523.754606
95 -85.051387 285.623104 510.290940
95 48.043170 368.720704 535.984121
96 -211.626431 498.502354 522.083333
96 -87.746209 292.380230 506.033368
96 45.943634 374.352231 532.344256
97 -214.050693 507.209647 519.451712
97 -91.219128 299.763041 500.381292
97 41.224361 382.228854 528.475067
98 -216.499441 514.649505 515.724909
98 -93.896085 307.129863 496.787145
98 39.609197 388.667133 522.860644
99 -218.678089 523.121529 514.423011
99 -98.070384 314.699349 491.395869
99 35.664101 396.181854 519.294496
100 -221.986482 529.076751 512.423169
100 -102.538031 323.270891 486.621502
100 33.717650 401.387589 513.486870
101 -225.801033 537.261513 510.978047
101 -104.328424 328.709681 483.744623
101 29.647057 407.426329 509.129305
102 -228.268588 545.071582 507.813744
102 -110.815911 336.098547 478.403810
102 24.611514 413.918861 503.983914
103 -231.460089 552.059224 506.478508
103 -116.211074 343.805957 474.511006
103 20.500294 419.095307 500.112436
104 -235.272374 559.359328 504.146059
104 -122.935221 349.925614 470.286022
104 15.999097 423.828287 495.469024
105 -240.290600 565.543271 502.388938
105 -128.795666 355.807259 465.293574
105 11.461963 429.363379 489.910525
106 -243.815835 572.207275 501.847215
106 -134.592621 361.398586 461.471693
106 5.103254 433.422714 486.208541
107 -249.498881 580.618180 499.204796
107 -141.570530 367.439538 457.287290
107 -0.693872 438.701621 482.035917
108 -253.445574 584.791296 496.717862
108 -148.183124 372.954482 454.028132
108 -6.235797 442.099871 477.069340
109 -258.664630 592.053360 497.042274
109 -155.219890 378.920303 449.777379
109 -12.950214 446.945214 474.661641
110 -262.936544 598.127759 493.464866
110 -162.499693 383.572029 445.886423
110 -20.221587 450.583013 469.305848
111 -267.946509 603.165910 493.051312
111 -170.604949 389.603091 442.804753
111 -26.301559 452.800345 465.605793
112 -274.274700 608.936311 493.060143
112 -178.217521 394.035125 437.853842
112 -34.627746 455.936740 461.005066
113 -278.874703 613.934304 491.825270
113 -185.778700 399.628389 436.801494
113 -41.136611 459.133125 456.869410
114 -284.674544 618.298621 490.682034
114 -195.566015 402.653751 433.020775
114 -49.719976 461.339680 452.612519
115 -290.337416 623.432745 489.670485
115 -203.324902 406.665410 430.003766
115 -58.498420 463.770224 449.182092
116 -296.464058 627.258048 488.162618
116 -211.975541 409.999551 426.823798
116 -65.064247 465.684196 446.276878
117 -301.700149 631.998969 487.896586
117 -220.626760 414.170857 422.165625
117 -73.058086 466.171651 442.710034
118 -308.114757 635.226115 487.407519
118 -230.513488 416.753890 421.029593
118 -81.436499 467.122914 438.897409
119 -313.981912 637.928491 485.078309
119 -238.810748 418.618145 416.728829
119 -91.384329 467.185361 436.606410
120 -321.001452 639.844613 485.579919
120 -248.244113 420.283594 415.518354
120 -99.008113 467.938111 434.007490
121 -325.664740 643.136076 484.301335
121 -258.094707 422.935837 413.410434
121 -107.413649 467.260109 430.123102
122 -332.508952 643.643666 484.693988
122 -266.855789 424.537155 412.422629
122 -115.633440 466.766648 427.129661
123 -338.974759 645.983478 484.642869
123 -276.174248 424.595753 410.077027
123 -124.249642 465.130533 424.621600
124 -344.516609 646.986898 483.802966
124 -285.788194 426.845659 407.395689
124 -133.538236 463.692067 422.882287
125 -351.694734 646.087095 483.545931
125 -295.950175 425.075136 405.838244
125 -143.114955 459.901962 420.114300
126 -357.056672 646.206196 482.931271
126 -307.359212 423.717310 406.998163
126 -152.012016 459.162490 418.202271
127 -363.446598 644.805173 482.477739
127 -314.328775 422.990473 404.270003
127 -160.816450 455.375689 415.282332
128 -370.181287 643.495512 484.184559
128 -322.775610 421.915506 404.209728
128 -169.790042 451.364478 415.355361
129 -375.376788 641.941675 483.821400
129 -333.417748 418.784300 404.443590
129 -179.646724 448.152102 413.393419
130 -383.077856 638.803489 484.911686
130 -342.386434 415.991817 403.852553
130 -186.898661 444.176832 411.924641
131 -388.376521 636.242773 485.687068
131 -350.064062 412.478411 403.129725
131 -195.045027 440.119654 410.580546
132 -394.142381 633.440049 485.420410
132 -358.944843 409.502768 405.649837
132 -203.742266 433.985384 410.022425
133 -401.085366 629.072450 486.137523
133 -366.857959 403.759888 405.622823
133 -212.987508 428.623461 409.781174
134 -405.716886 624.218112 487.518916
134 -375.608979 399.818660 406.544579
134 -220.361452 421.909191 408.534148
135 -411.356256 620.813016 488.549357
135 -384.237606 394.264081 408.265872
135 -228.351827 415.535072 411.146008
136 -417.549165 614.632295 488.891111
136 -393.807685 388.342129 410.270780
136 -235.665912 408.967295 407.141170
137 -422.067301 607.891352 489.662782
137 -399.100968 383.552662 410.613364
137 -244.090831 400.155033 409.704489
138 -427.439626 602.331732 490.859977
138 -406.691953 376.832217 412.378109
138 -250.978873 392.898362 408.543290
139 -432.511997 595.174148 492.703812
139 -416.470628 369.203041 414.729488
139 -258.129774 385.073510 410.797677
140 -438.399516 589.116855 494.864766
140 -420.611755 362.354513 417.381399
140 -265.284421 377.438378 412.192148
141 -442.668574 581.649180 495.844616
141 -429.114907 353.591729 420.097480
141 -273.566372 367.436180 413.225701
142 -446.961431 574.431656 498.381900
142 -435.002628 347.004891 422.584901
142 -279.046725 358.215832 415.041634
143 -451.363604 566.961298 499.187359
143 -439.967472 337.950951 427.158646
143 -284.306372 348.187775 417.114593
144 -453.799920 559.230009 501.353752
144 -445.017570 328.555818 430.580890
144 -289.995146 339.201433 419.153578
145 -456.309634 551.408072 503.596133
145 -450.334655 321.285687 433.588806
145 -295.342248 328.716745 422.571863
146 -459.886949 541.993880 506.022280
146 -456.278507 310.150633 437.729912
146 -298.945074 319.064586 425.325027
147 -463.658788 533.705306 508.395104
147 -459.765736 302.857617 441.152695
147 -303.045408 308.100599 428.052576
148 -465.614283 524.489656 510.385173
148 -465.250894 291.139445 447.131311
148 -308.654577 297.886668 431.928917
149 -467.565355 513.905790 512.310587
149 -467.440909 282.981016 450.184727
149 -311.586988 288.650877 434.213392
150 -469.236102 505.789474 515.285762
150 -470.152287 272.784710 455.648647
150 -316.419630 277.117389 438.558041
151 -469.133925 495.790229 518.119670
151 -471.795315 262.718655 461.094407
151 -317.482060 266.916918 441.251049
152 -472.000758 485.990103 521.944226
152 -473.036039 253.173599 465.028083
152 -318.294845 255.432165 445.202632
153 -470.575014 476.106049 524.332780
153 -475.037127 242.512255 471.690429
153 -320.432087 245.979428 448.934573
154 -471.600325 466.122886 527.505517
154 -475.409190 230.812475 475.270780
154 -321.497589 234.646676 452.694531
155 -471.772961 455.964709 530.765914
155 -474.065160 219.741895 480.638947
155 -320.455704 224.128433 455.641711
156 -470.521207 445.141107 533.282188
156 -474.602162 209.024385 485.829929
156 -319.524266 214.323877 459.168573
157 -470.610252 435.148908 536.544762
157 -472.038329 199.567522 491.843927
157 -318.845541 203.705754 461.959041
158 -467.638450 423.838376 540.833116
158 -470.039552 188.790541 497.384656
158 -317.252076 193.643696 465.818469
159 -466.504513 413.412981 544.274888
159 -467.258291 177.741326 502.266254
159 -314.603682 182.990911 468.907427
160 -462.185139 402.931647 548.933831
160 -463.933209 166.402789 507.760453
160 -312.060774 173.533123 472.683233
161 -460.667144 391.956566 551.606926
161 -458.823211 156.542943 513.024486
161 -308.676389 163.155884 475.112488
162 -455.105121 381.830903 554.360358
162 -453.896212 144.603165 519.775105
162 -303.073448 153.205837 480.016882
163 -452.763020 371.527302 559.144624
163 -448.379167 133.970401 523.953161
163 -298.911394 142.367703 483.245812
164 -446.099447 359.995947 561.691329
164 -442.643152 123.513416 529.540522
164 -294.056542 133.189724 487.383616
165 -442.303266 349.637602 566.562891
165 -436.811446 111.957247 533.746172
165 -288.766190 123.602724 493.370762
166 -438.007699 340.335420 568.539726
166 -430.555606 103.440383 538.990063
166 -280.230631 113.813845 496.473549
167 -431.313431 329.779647 571.529113
167 -423.270775 91.384065 543.971934
167 -272.760181 102.667133 501.458745
168 -425.279453 319.466123 574.664746
168 -415.305550 82.147934 548.062320
168 -265.527447 93.437895 506.854961
169 -418.501768 309.044833 577.972023
169 -406.231167 72.615231 552.696358
169 -257.761558 84.159177 511.648042
170 -410.769346 299.159334 580.957327
170 -396.859008 60.922780 556.542116
170 -247.608477 74.960826 516.426322
171 -404.174214 290.048521 583.948414
171 -386.720205 52.871018 562.535895
171 -238.290244 67.987536 521.666975
172 -396.696224 281.980405 588.344413
172 -377.942751 43.883896 567.259138
172 -228.574951 59.767912 525.788258
173 -387.277834 273.430509 590.815140
173 -366.552701 35.374791 572.574825
173 -217.548968 51.603116 531.697892
174 -378.856527 264.290194 594.492189
174 -357.242280 26.358859 577.607910
174 -206.848699 45.453407 536.144851
175 -368.066053 255.984613 596.485022
175 -343.823162 19.109168 581.939406
175 -194.277504 38.326331 540.844853
176 -359.781972 246.957826 600.538305
176 -331.071019 9.319273 586.040261
176 -184.345795 31.719396 546.970343
177 -349.726795 240.069232 603.252112
177 -319.567367 3.179265 591.876499
177 -170.460120 26.080920 551.619214
178 -339.552112 232.278899 605.109811
178 -304.901333 -3.306715 594.889436
178 -157.010328 21.241208 556.869439
179 -329.208986 225.685737 608.417115
179 -292.598511 -9.025746 600.327874
179 -144.733839 15.363889 563.179952
180 -318.529825 218.552795 611.152671
180 -279.316718 -17.140707 604.273498
180 -131.071913 10.009050 567.944071
181 -308.370193 212.388807 614.175470
181 -266.410666 -23.336411 608.883258
181 -116.608869 6.098748 572.546954
182 -296.335165 206.785561 615.591503
182 -251.965607 -28.232008 613.238677
182 -102.596504 2.529912 578.649550
183 -285.608877 200.978412 618.797669
183 -236.488363 -33.398214 617.262809
183 -88.198166 -1.827291 582.186394
184 -274.029057 195.392944 621.324481
184 -221.077136 -37.748444 619.487033
184 -74.259383 -3.650607 587.367065
185 -261.703543 191.320635 622.194773
185 -208.752299 -44.053672 625.308551
185 -60.737045 -6.341589 591.279317
186 -250.454382 185.986437 624.498422
186 -193.405351 -45.975304 627.871820
186 -44.727128 -9.926357 595.445176
187 -238.014098 181.257291 625.597612
187 -178.547199 -49.926821 631.079943
187 -31.128686 -11.430887 599.142777
188 -225.097761 177.072421 628.049874
188 -163.102949 -54.299797 635.372958
188 -15.278004 -12.413969 603.386144
189 -211.579412 174.073512 627.854747
189 -146.555739 -56.730416 637.688608
189 -0.540611 -13.331601 605.919653
190 -199.126847 169.703330 629.736644
190 -132.378857 -59.246092 640.414471
190 13.639982 -14.789728 609.675900
191 -186.615415 167.548999 631.299517
191 -115.798803 -59.674391 643.135227
191 29.946690 -14.207510 613.196320
192 -174.805910 164.322057 633.737286
192 -100.625311 -62.701969 645.437539
192 45.666629 -14.249418 616.854205
193 -160.774424 161.738692 632.901915
193 -86.097591 -63.417220 649.113313
193 61.424345 -12.572192 620.507651
194 -148.562944 161.292645 634.920673
194 -69.878342 -65.604548 647.817327
194 76.270560 -12.983682 623.152810
195 -135.280335 159.768098 635.234189
195 -54.782218 -64.541811 650.871540
195 89.417765 -11.061531 625.050564
196 -122.480376 157.950053 636.094333
196 -39.283479 -66.379179 652.357957
196 105.531851 -9.374826 627.920468
197 -109.270706 156.712841 636.630827
197 -24.373015 -64.471971 653.732401
197 122.268458 -7.072187 632.608434
198 -97.014324 155.835904 636.616292
198 -7.506922 -64.842320 654.174531
198 135.285815 -4.385072 633.609147
199 -84.262243 158.109612 636.896561
199 8.059174 -63.192523 654.701928
199 150.375502 -2.047776 634.224490
200 -71.377731 157.616117 637.398150
200 21.747254 -62.391144 655.236479
200 164.334046 2.013048 637.519522
201 -58.295602 157.273557 638.153830
201 38.628029 -59.546083 657.157480
201 180.243859 4.713185 637.817023
202 -46.723577 159.933301 636.762703
202 54.432133 -55.505214 655.765863
202 194.568067 10.179960 639.980927
203 -34.136540 163.532949 636.930108
203 68.696623 -54.310431 656.470513
203 208.625477 15.611324 640.936665
204 -21.748518 164.904594 635.485304
204 82.434265 -50.529290 657.609931
204 222.492635 20.933152 641.292445
205 -9.461579 166.560190 633.139788
205 96.547108 -45.951349 657.524206
205 235.949965 26.739772 643.383657
206 2.486037 169.224233 634.000489
206 111.712837 -42.231262 654.806243
206 249.201314 32.964236 642.740061
207 13.416858 173.683394 632.161444
207 125.689631 -37.467282 653.733788
207 262.365960 39.361665 643.003421
208 23.330492 175.423402 632.300332
208 138.824252 -32.314370 652.534940
208 275.176829 46.289372 643.116678
209 35.422729 180.739807 628.974186
209 152.027500 -26.892753 651.732008
209 289.384058 53.215142 643.419939
210 46.133457 185.239455 629.027890
210 166.284080 -21.314081 651.761184
210 301.610320 60.258932 643.676763
211 57.393880 190.338278 627.784786
211 178.434646 -14.837332 649.187911
211 314.611447 69.236251 642.996359
212 70.382283 196.675912 624.976175
212 191.111002 -8.004308 648.151986
212 324.861020 77.602742 641.150992
213 78.693991 200.665679 623.534566
213 204.685578 -1.023380 645.616359
213 338.035721 86.769150 640.101822
214 88.144406 207.552010 621.546096
214 217.046280 7.234020 644.381750
214 347.355716 95.333082 638.738837
215 98.328023 213.260140 619.539993
215 229.183537 13.713022 640.609819
215 358.197918 103.462045 636.669775
216 106.622194 218.673069 616.996835
216 240.022674 21.336855 638.435443
216 371.356989 113.847560 635.604794
217 117.145617 225.460415 613.264432
217 251.652621 29.967475 635.464473
217 379.819823 123.183173 633.244517
218 127.419150 234.093338 611.288517
218 261.870989 38.175949 632.231697
218 391.129691 134.140924 630.289449
219 134.646898 240.879116 608.481955
219 273.632421 47.096094 629.362776
219 399.728443 143.560204 629.171820
220 142.916201 246.895126 604.722306
220 284.711201 54.956955 625.442753
220 410.443435 153.719338 626.747494
221 150.963925 254.349908 601.806601
221 294.642929 63.376231 622.556302
221 419.051200 164.825195 622.770485
222 159.156682 261.666585 597.449499
222 303.280641 72.540316 618.379741
222 427.567107 174.826951 621.001813
223 165.459123 271.133135 593.220954
223 312.508338 83.143708 613.830676
223 436.596327 185.030571 617.147158
224 172.328592 279.464433 588.591644
224 321.837182 93.089290 608.361902
224 445.521332 197.278870 613.997094
225 179.291603 287.628880 585.156084
225 329.736382 102.438689 602.681966
225 452.238137 206.923985 610.376443
226 185.686767 295.722632 580.879342
226 337.979338 111.924189 597.455374
226 459.809680 217.151686 605.229610
227 193.308571 305.006325 576.511897
227 346.910438 121.424730 591.547190
227 465.447131 227.747296 601.015860
228 200.021588 313.533448 572.125443
228 354.556197 131.624202 586.296324
228 471.893130 238.289322 595.862467
229 205.081393 321.991275 566.517067
229 361.143722 141.260409 580.628102
229 478.354754 250.046449 590.760159
230 209.155664 330.156699 561.927579
230 369.042075 150.156876 574.862134
230 485.366842 260.019002 584.493883
231 215.874738 339.727440 558.544537
231 376.361284 161.072003 567.741157
231 490.756244 270.267416 580.439019
232 217.758976 347.985178 552.466388
232 380.472625 170.432089 562.106017
232 496.689109 282.209612 572.819255
233 225.145898 357.482324 547.842876
233 386.317647 180.584656 554.580262
233 501.839124 290.510816 566.091408
234 228.571767 367.642120 543.689615
234 391.645592 190.613291 547.190008
234 506.692093 302.034404 560.254029
235 233.831683 376.548482 538.032286
235 394.984991 200.315503 539.624074
235 511.449869 311.909583 552.803896
236 237.298974 384.581542 533.532529
236 400.311047 211.466599 531.829104
236 514.215546 322.142813 547.492240
237 239.122507 392.739649 527.803889
237 404.303323 219.484878 525.119465
237 519.196875 332.602438 540.048564
238 244.136728 403.276792 522.058873
238 407.171665 228.851198 516.375471
238 521.911620 341.241838 531.405759
239 246.797113 412.161684 518.231855
239 411.461231 238.346262 509.545243
239 526.043059 351.573435 524.498232
240 247.619460 421.229603 512.813412
240 414.628735 247.514540 500.702972
240 527.255245 360.728818 517.122514
241 251.392059 429.673352 507.174542
241 418.253896 256.764672 493.740340
241 531.034675 369.652520 509.333897
242 253.545308 439.342816 503.463412
242 419.174777 264.791437 486.612652
242 532.229882 379.221969 501.561426
243 254.967698 447.852997 499.313173
243 421.736058 275.601636 478.816620
243 534.601362 388.574413 494.687106
244 256.454888 456.084318 494.437111
244 422.581280 283.859268 470.873409
244 537.262692 396.078970 485.679855
245 258.915223 463.549081 489.580713
245 422.643124 291.807509 462.999737
245 538.822813 403.718575 479.176818
246 257.851939 472.521065 484.373132
246 424.167188 300.081871 456.615143
246 538.104900 413.362937 471.643240
247 260.974805 482.576429 480.378694
247 423.304360 309.108674 448.895001
247 538.447224 421.296217 465.110680
248 260.053340 489.134447 478.124442
248 423.426720 317.336705 441.083310
248 538.642012 429.512848 456.880106
249 258.143958 497.574151 474.134433
249 423.642835 325.244063 433.987336
249 538.274530 437.280325 448.721456
250 259.286750 506.068120 470.934874
250 422.548575 334.192682 428.228646
250 538.538947 444.195933 442.363333
251 259.295743 514.770177 467.149330
251 421.767519 341.206077 422.466637
251 538.318105 452.154156 434.154867
252 260.043328 523.498410 463.109624
252 419.182574 349.544249 416.457279
252 536.505352 460.409116 428.350835
253 257.457303 530.493519 461.421278
253 416.302877 356.267220 411.788985
253 534.525449 467.411996 422.090633
254 256.889230 538.311861 458.691819
254 414.425280 365.229093 406.832140
254 533.636538 474.408239 414.847741
255 255.138041 545.936542 456.191109
255 412.462205 372.351346 400.957899
255 530.297286 480.227621 408.675443
256 254.658520 553.141826 453.902866
256 407.080135 378.293117 397.126451
256 527.965948 486.898454 405.418962
257 250.213509 559.586082 450.581529
257 406.035923 384.855451 392.135343
257 527.716650 491.928981 399.717549
258 248.780854 565.696526 448.490661
258 401.391327 391.581821 388.097005
258 522.575968 498.405582 395.398583
259 247.267672 574.182843 447.449965
259 395.821088 397.511101 384.117888
259 520.095270 502.906439 392.444026
260 243.016091 581.458421 445.029297
260 393.120308 402.846389 380.372114
260 514.979977 507.556362 388.149515
261 241.559445 586.862340 445.262124
261 388.239651 409.357266 375.447855
261 511.873265 512.789847 384.901575
262 236.857176 593.059343 443.266432
262 381.902163 415.265888 372.060009
262 507.289459 517.132021 381.719077
263 233.625070 598.821149 441.472205
263 377.286977 421.202422 369.770755
263 503.176622 520.784711 378.548429
264 229.272411 604.792352 441.801117
264 370.741808 425.168469 366.778182
264 497.678797 524.473733 375.238974
265 224.828181 609.426548 440.554637
265 365.310422 429.433279 365.028726
265 494.126622 527.340029 373.023636
266 222.529956 613.648974 440.342452
266 359.232693 433.804415 360.543198
266 487.656921 529.757816 368.504993
267 218.298139 618.107422 439.187647
267 353.011090 437.725279 360.053945
267 481.770546 532.495678 366.081217
268 212.216112 622.774208 438.647377
268 346.669776 440.276499 355.908279
268 476.744029 535.674129 363.388843
269 208.498595 627.478917 439.723933
269 339.116171 443.286167 355.682630
269 470.250754 538.301106 362.520278
270 202.898041 631.791070 438.976570
270 331.547643 446.155893 354.782146
270 465.052818 538.551849 358.511199
271 198.439387 633.289712 440.028260
271 324.562009 449.748386 350.617269
271 459.166603 540.570881 357.285177
272 192.886305 637.431940 439.632144
272 316.742714 450.435991 350.154334
272 452.510708 541.704176 354.833207
273 188.029622 640.830843 440.798259
273 309.377085 452.954502 349.349853
273 444.884957 541.675967 353.112589
274 182.463809 641.981194 441.141799
274 302.238133 454.830828 347.858101
274 436.915808 542.653873 351.949093
275 177.349236 644.222921 441.298249
275 294.374046 455.437190 348.693856
275 430.302540 542.390441 349.016272
276 172.871373 646.563703 442.395786
276 286.292835 456.685945 348.106724
276 425.081502 543.397882 348.696634
277 165.945051 647.987414 443.844989
277 277.280214 457.833637 348.162173
277 415.945513 542.144423 346.721877
278 160.372408 650.261625 444.494046
278 268.543154 455.915347 347.879801
278 409.023042 540.951765 346.372832
279 155.086073 649.800994 446.277454
279 260.996849 456.933538 347.636344
279 400.106993 539.346382 345.106863
280 148.733184 650.009420 446.843506
280 252.847716 456.975531 348.263056
280 394.085591 538.509086 344.188811
281 142.528208 650.838423 448.774992
281 245.659225 455.927891 349.221220
281 385.575534 535.399797 343.536950
282 137.545766 649.709052 448.938167
282 237.335618 454.744858 349.556082
282 377.609349 533.228120 342.548452
283 131.561271 648.542495 449.252734
283 227.223941 451.675403 351.095644
283 370.980991 529.586269 342.779290
284 125.586954 647.999340 452.222363
284 220.634454 449.747301 351.907092
284 363.605557 526.915300 342.216760
285 120.149735 646.697873 452.380870
285 212.215809 446.726918 351.715219
285 355.066070 521.917183 342.595565
286 114.585214 643.236241 453.205017
286 204.039023 443.919827 353.306559
286 347.647882 518.444494 342.130770
287 109.996121 641.177289 455.380498
287 196.667097 440.379414 354.851076
287 339.502809 512.678799 341.626696
288 104.395733 638.160466 455.213321
288 187.753051 435.422715 355.985049
288 331.914464 507.244367 340.977011
289 99.846603 634.568296 457.334514
289 181.269836 430.337320 357.478315
289 325.953274 502.241120 340.973059
290 93.229372 630.196036 457.314312
290 173.175375 426.097799 358.226740
290 319.053459 495.529545 340.016492
291 88.740896 626.333743 458.466084
291 167.138055 421.976200 360.113100
291 313.047188 488.306631 340.645813
292 86.388996 621.416833 459.433803
292 161.233148 414.150459 361.206201
292 304.080112 481.899818 340.075696
293 80.891591 615.151025 459.737661
293 152.764789 409.037747 363.944898
293 299.230026 473.989374 339.437489
294 76.146675 608.159263 460.996573
294 147.066994 401.157464 363.173148
294 294.222022 465.866942 339.230778
295 74.228551 604.233426 462.257273
295 142.550132 393.466479 364.718467
295 288.155439 457.939878 341.323114
296 69.123794 597.590211 462.445627
296 136.926490 386.540350 365.629664
296 282.105062 448.793384 340.373059
297 68.484315 592.400870 463.461118
297 130.941230 379.361322 368.082256
297 278.554893 440.628910 340.896214
298 64.674329 583.890719 463.687441
298 126.225073 370.725014 370.407302
298 273.601923 429.655388 342.305419
299 61.764177 576.323812 464.597452
299 122.211739 362.964725 373.193800
299 271.138710 420.325799 343.441878
300 60.966655 570.336988 465.322607
300 118.697383 354.449886 374.624635
300 266.343420 412.163456 344.012446
301 58.732925 561.991109 466.357801
301 114.817121 346.862104 376.960286
301 261.856641 399.884773 345.610251
302 57.330949 554.651832 468.020277
302 111.797512 336.346139 378.435982
302 260.456208 390.626214 347.836729
303 57.565405 546.665550 469.706822
303 109.361741 328.010527 381.665670
303 258.032591 381.697705 348.419182
304 56.310376 539.083741 469.245736
304 108.338852 319.328000 384.190712
304 256.500478 370.934781 349.983295
305 58.607950 530.252687 470.021413
305 106.168455 310.348146 387.497461
305 256.822369 360.754846 351.915896
306 58.412311 522.480616 472.736303
306 106.946370 300.935122 389.959276
306 255.286948 351.116918 353.694843
307 59.065062 514.198834 473.704924
307 107.856947 292.419160 393.661935
307 254.887696 340.848905 356.199120
308 61.482922 507.029162 477.142837
308 106.968575 283.546598 397.983337
308 256.702808 330.955071 358.197128
309 64.161881 498.639822 477.469376
309 108.826365 274.327269 400.204484
309 255.638898 321.945388 362.140279
310 65.802751 490.525068 479.783123
310 110.152187 264.774114 403.983365
310 257.658004 310.332083 365.455231
311 69.594853 482.170165 482.262210
311 111.391952 254.910536 408.415496
311 260.058924 301.789998 369.459755
312 72.106677 473.843131 483.685747
312 113.882739 246.587986 413.674480
312 262.273758 290.985295 371.932036
313 75.592373 464.614045 485.517895
313 116.789412 238.575754 416.852041
313 264.713230 281.270230 375.980342
314 79.134311 457.270665 487.334788
314 118.595310 229.777724 421.715589
314 268.289329 270.359277 379.614754
315 84.542703 449.740870 487.742178
315 122.627063 220.070823 424.712924
315 271.222613 261.115163 385.089961
316 88.777016 441.219727 490.429621
316 126.404524 212.105445 429.291663
316 274.939862 251.370000 388.396441
317 94.535439 433.286261 492.965249
317 130.813982 202.908101 432.346534
317 280.561058 241.311657 392.142094
318 99.160655 426.351529 495.009725
318 135.552278 194.896791 437.685366
318 284.666637 231.914879 397.445001
319 105.368583 419.447146 497.447254
319 139.999597 184.943161 442.605933
319 290.776898 221.208456 403.150088
320 110.992909 411.901890 498.342231
320 145.108677 178.630248 447.335488
320 295.134350 212.066884 407.540763
321 117.599949 405.749613 502.133062
321 150.608669 170.368624 451.356017
321 300.530362 205.220451 412.910735
322 123.615322 397.368259 504.935910
322 156.590312 163.780912 455.465956
322 307.881635 196.928267 418.483515
323 130.781126 390.511315 507.628535
323 162.009531 156.544558 460.289653
323 314.261685 188.293036 423.587318
324 138.711913 384.362002 510.295875
324 170.027183 149.453423 466.695055
324 321.804535 181.133854 429.418527
325 146.701311 377.370943 511.116077
325 175.779750 142.117180 470.054724
325 329.482100 173.328988 433.713400
326 153.564191 371.435638 513.618633
326 185.480030 135.124123 475.009093
326 334.063601 165.702415 439.618137
327 161.745221 365.386591 515.897898
327 192.009107 129.299349 479.960682
327 343.975784 158.139594 444.255419
328 169.393422 359.370383 518.835969
328 198.885118 123.169135 484.153753
328 351.397447 151.656947 450.131361
329 177.308835 353.770231 521.270863
329 207.296736 115.954869 489.040684
329 360.169871 145.184604 454.915878
330 186.991207 347.969172 522.513139
330 217.266336 111.592755 491.313322
330 369.745521 138.434237 458.059560
331 195.011114 342.530992 525.738178
331 223.738718 105.991790 496.713303
331 377.186253 132.334750 465.358240
332 203.597188 337.592230 527.980466
332 234.127814 98.858616 501.494461
332 385.727020 126.221034 469.738112
333 212.329845 332.175312 530.365001
333 241.998642 93.653762 505.328308
333 396.777749 121.724613 475.142932
334 222.020617 326.403382 532.410230
334 251.555878 88.559626 511.073039
334 406.657334 115.821613 479.899706
335 232.505255 321.260416 534.347312
335 263.538265 83.352670 514.043975
335 416.151000 111.239055 485.947934
336 239.904865 317.383305 537.016907
336 271.878305 77.706449 517.828680
336 426.874382 105.953213 488.926233
337 250.368814 312.069411 539.830270
337 282.401342 72.660026 522.681337
337 437.396952 101.089223 495.025198
338 259.040985 308.771811 541.397728
338 293.689018 69.446655 526.404413
338 447.792353 97.371095 499.608352
339 270.647707 302.895383 543.790713
339 304.713686 64.703486 530.922344
339 457.818899 92.437795 503.150275
340 279.909336 297.211935 545.022707
340 315.637693 61.212136 534.170910
340 469.132477 89.017346 507.692156
341 289.076438 295.439104 547.341339
341 326.650472 55.808976 537.937841
341 479.774026 85.483687 514.132166
342 299.942317 291.148020 550.492481
342 336.428589 51.568589 542.380422
342 491.479193 81.001748 517.918851
343 309.772615 287.077796 550.882881
343 349.192406 48.496179 545.335683
343 503.623225 80.010827 522.100573
344 320.835378 283.634496 551.775348
344 359.754950 45.844836 549.196854
344 515.403602 75.681603 526.895141
345 331.704001 279.260059 554.633573
345 372.693438 41.834584 553.875199
345 526.831430 74.032106 532.794576
346 341.837777 275.574714 556.554030
346 385.096367 38.191639 556.111847
346 538.526144 71.528114 535.964202
347 353.239158 271.889973 557.679225
347 396.967227 34.758310 559.579303
347 550.593070 68.854894 540.912949
348 363.602914 269.163079 559.120432
348 408.603128 32.608291 562.513760
348 563.075359 66.886874 544.373504
349 375.514086 266.311036 560.805966
349 421.785633 29.499935 564.699050
349 575.026839 64.692454 548.787409
350 386.230764 262.479875 562.733336
350 432.851329 25.320672 568.509718
350 587.075616 63.240932 552.927746
351 395.954431 260.257703 563.031492
351 447.751114 22.731006 569.753366
351 598.008850 61.785293 555.592228
352 408.419493 256.529113 565.295668
352 458.480075 22.512682 571.672952
352 611.327170 59.473694 558.925787
353 419.669667 254.638770 566.913896
353 472.543133 19.976086 575.166896
353 626.494297 57.865485 561.003301
354 429.778362 251.585930 568.420850
354 484.362768 17.182791 576.803501
354 638.380440 58.883952 565.053040
355 441.166433 249.114908 569.813634
355 497.840953 15.985315 579.146783
355 650.794175 57.690753 566.083792
356 453.567658 245.706513 571.250550
356 510.853770 13.747966 581.663629
356 663.877822 56.523312 569.388037
357 463.524834 246.157974 571.270199
357 524.155627 11.519649 583.370785
357 677.390706 56.431212 570.460794
358 476.482679 242.919711 572.175773
358 538.222150 11.479942 583.862412
358 690.423712 56.623719 572.137973
359 487.702622 240.928298 573.362054
359 552.905222 10.515897 584.910517
359 702.979343 57.673644 573.843804
360 497.447297 240.887000 574.703568
360 567.183386 10.151390 586.616530
360 717.267086 58.496282 574.960700
361 508.856837 238.664170 574.436393
361 578.755490 8.328264 585.825686
361 730.862391 58.779221 577.231213
362 519.844904 238.190369 574.409135
362 592.398682 9.060849 587.141186
362 743.062469 61.351226 578.994809
363 533.675579 237.536766 574.899156
363 606.712957 9.367664 587.493287
363 757.154742 62.311356 580.333462
364 544.705028 236.918191 574.164546
364 619.805628 9.876032 588.574563
364 768.299645 64.476536 579.670681
365 555.394182 236.968520 575.114368
365 632.785004 10.427932 589.027320
365 782.860837 66.841027 581.717922
366 567.600900 236.434439 573.568156
366 646.040382 11.497276 589.145673
366 796.111762 69.550586 581.226273
367 576.621166 237.825416 574.414807
367 660.661133 12.897775 588.137214
367 808.937620 71.546481 582.096495
368 590.162381 237.743336 573.234712
368 674.108917 15.207277 587.915952
368 820.756028 75.710252 582.906057
369 599.000437 238.334097 572.873319
369 688.516027 15.821859 588.638351
369 834.590975 78.029887 582.851941
370 610.912779 239.239968 572.651712
370 700.915910 19.405858 587.422771
370 847.290409 83.035496 583.203223
371 621.736364 241.844841 571.367694
371 713.832264 20.855955 586.469148
371 859.878246 86.948530 582.715594
372 632.028693 243.194798 571.127973
372 727.391221 22.618380 584.483439
372 871.301166 91.080802 582.361475
373 643.395782 244.330726 569.719234
373 740.704350 26.271322 584.349483
373 884.694587 94.682570 581.872478
374 653.775739 246.267518 568.866158
374 751.600921 28.815204 582.722947
374 897.485235 100.646915 581.215604
375 663.694459 248.933475 567.376835
375 765.359172 33.134166 580.175299
375 909.539989 105.614075 581.150457
376 672.824833 251.321074 565.938664
376 777.542102 38.067277 579.398765
376 919.378768 110.259948 580.603745
377 682.861432 255.035040 564.042983
377 789.686986 40.523880 577.919433
377 930.214297 115.783461 579.490920
378 693.113017 258.949866 562.231306
378 800.873158 44.769454 575.989133
378 940.254144 122.630343 579.112750
379 701.699237 262.045072 559.483243
379 812.320170 51.233781 573.885223
379 951.578768 127.776466 576.191835
380 710.872319 266.408379 558.352439
380 821.937289 54.332562 570.173735
380 962.277767 134.615398 574.964223
381 719.086795 269.106043 556.920349
381 833.563713 60.091276 568.861921
381 970.277346 140.550739 572.533372
382 727.525240 273.529307 555.731527
382 845.163958 65.491304 566.092459
382 980.854105 145.563163 570.265306
383 737.870575 278.322652 553.474715
383 853.857240 70.404956 562.461679
383 991.543641 151.994899 567.675243
384 744.585764 282.686676 551.338237
384 861.847583 74.525828 558.536523
384 999.368445 158.850849 563.722600
385 751.862446 287.127215 550.033949
385 871.228908 79.483596 555.583247
385 1007.680661 165.171481 559.840841
386 760.195007 292.775234 547.436889
386 880.397445 86.141233 551.107753
386 1016.669593 171.469437 557.389873
387 766.696583 296.106373 545.635039
387 890.365500 92.531132 547.246848
387 1024.431735 178.880157 553.425885
388 772.472880 301.836397 541.823060
388 898.295995 97.742940 543.417032
388 1031.694716 184.695183 549.658903
389 779.854370 306.034367 539.536158
389 905.456196 104.030032 539.193878
389 1039.158524 192.564816 545.857612
390 785.404339 312.512822 538.004757
390 913.069201 110.207634 534.840158
390 1046.590648 199.393573 542.861434
391 790.508348 317.733618 535.045887
391 920.298602 116.786239 529.918549
391 1052.624845 206.406996 538.238091
392 796.390885 324.088583 532.387246
392 927.781758 123.500688 524.792443
392 1058.561180 212.908080 533.255085
393 802.454306 329.651164 529.865381
393 933.303422 130.609157 520.647086
393 1064.916221 220.770881 528.608196
394 807.623822 333.824472 529.119403
394 938.865443 136.807204 514.991923
394 1070.827341 229.829864 524.284970
395 811.110887 340.487537 526.106953
395 944.359461 144.576122 510.535105
395 1075.146248 235.709411 517.481364
396 815.424265 346.106686 521.952130
396 951.201344 151.834477 505.976182
396 1079.858815 243.852364 513.085092
397 819.588110 353.210576 520.321242
397 956.233128 158.089264 500.109026
397 1084.241564 252.455422 507.196165
398 823.388303 357.889734 517.426295
398 961.646552 164.759334 495.538214
398 1089.071898 261.106008 501.783002
399 825.845312 364.529214 515.600694
399 965.014166 173.054511 489.535561
399 1093.299416 269.398824 496.722677
400 829.792482 370.761226 512.267342
400 969.116506 181.250260 485.507615
400 1097.673513 275.598583 491.157021
401 831.169145 377.391151 508.644225
401 972.511386 187.671502 480.519638
401 1099.901503 285.603866 485.501933
402 833.732830 383.442686 506.251008
402 976.778373 195.530513 476.397825
402 1103.325333 293.255155 479.734209
403 836.909450 389.814178 504.398568
403 979.795792 202.667745 469.177104
403 1105.225531 301.379762 475.122404
404 837.638713 395.786317 501.168046
404 982.086757 209.685496 464.534895
404 1108.776136 309.581518 470.038697
405 840.307608 401.325584 498.577700
405 986.751343 218.203828 459.061843
405 1109.906597 319.656862 464.491611
406 841.398395 407.782758 494.472211
406 988.777349 224.147778 455.207872
406 1112.345210 326.525992 458.852005
407 842.680424 415.100609 492.796705
407 990.553118 231.845300 449.479994
407 1113.322073 335.951159 455.600010
408 842.054104 421.893856 490.297776
408 993.027093 241.771028 444.574973
408 1114.955610 343.525336 449.654381
409 843.177038 427.877532 487.628612
409 994.387086 247.845935 439.292965
409 1115.437174 352.285679 443.792535
410 843.336934 434.664765 485.488815
410 994.884633 256.593566 434.195557
410 1116.419272 359.966253 440.090619
411 842.834484 440.447477 484.214814
411 994.890550 262.918205 430.469689
411 1116.183922 368.442806 434.548578
412 842.812391 446.930970 481.181046
412 995.084427 271.297417 424.619628
412 1116.784897 375.961471 430.693010
413 841.921860 453.352668 479.061769
413 995.243565 279.513926 421.024989
413 1117.475822 385.822652 426.809087
414 841.163057 458.305022 476.359146
414 995.265109 284.913482 416.322353
414 1115.353874 392.939222 423.003615
415 841.353438 465.900693 474.747788
415 994.903780 292.941166 412.171460
415 1114.350566 401.683145 418.238892
416 839.198036 471.502179 471.999296
416 995.527412 300.616337 407.611355
416 1114.417734 407.981830 413.689090
417 836.685079 476.911592 470.897746
417 992.716759 306.516785 404.651877
417 1111.218259 415.818866 410.618517
418 834.996787 482.399825 468.171042
418 992.390094 315.033918 399.846035
418 1108.409773 421.315113 405.592736
419 832.755681 489.181953 467.496880
419 989.536577 322.005478 396.292415
419 1107.788983 430.224717 401.955860
420 831.508280 495.440749 465.224845
420 986.630353 327.641516 393.627846
420 1104.520994 436.986052 397.936123
421 828.826204 499.808131 462.743678
421 982.257013 334.098974 388.385531
421 1101.700228 443.083144 395.341506
422 826.129974 505.305873 461.593511
422 980.890645 339.270738 385.899328
422 1098.700485 448.844564 392.851932
423 823.245243 510.276001 460.706415
423 977.325600 345.321064 382.657376
423 1094.832736 455.278128 389.199523
424 819.106929 515.181246 459.019791
424 973.874154 350.778821 378.672430
424 1091.956917 459.987976 386.318654
425 814.724543 519.960039 458.914642
425 970.070365 356.123892 376.017510
425 1089.114087 466.836596 384.343602
426 811.118653 524.535131 456.396721
426 966.665633 361.375491 372.938853
426 1084.005520 471.836721 380.481290
427 805.901151 527.675721 455.135641
427 962.478013 367.138482 370.530251
427 1078.726924 476.698703 377.440754
428 803.512573 532.654090 453.702561
428 958.169353 372.000372 367.213115
428 1074.984729 481.831380 374.481258
429 799.291119 536.889856 453.827426
429 953.499355 376.829516 365.021501
429 1069.179902 486.704239 371.532996
430 793.400982 541.205335 451.484620
430 947.441800 380.190898 362.329551
430 1065.056496 490.620003 368.421843
431 790.405927 545.229587 450.800835
431 943.047219 384.908629 358.535187
431 1060.349537 494.647817 364.501202
432 785.389573 548.161069 449.074461
432 936.977726 388.879883 355.582455
432 1053.363269 497.091328 361.327813
433 779.585551 551.440988 447.364978
433 931.537824 390.890128 352.570458
433 1049.269631 500.851988 359.112677
434 776.512646 553.888888 446.398702
434 925.335529 393.751376 349.680229
434 1042.526634 502.784720 353.453841
435 770.179971 557.066762 445.149670
435 918.394398 396.175901 345.529535
435 1038.879208 507.133674 351.192502
436 764.059572 559.418635 443.142528
436 913.099578 399.858874 343.034726
436 1032.036529 507.638693 347.053145
437 757.611913 561.179298 441.779070
437 905.419973 400.780406 340.070294
437 1024.826667 510.777616 342.244347
438 754.337925 563.382574 440.639097
438 899.873592 402.815145 338.527896
438 1018.860188 511.878652 338.739925
439 748.014202 565.165922 438.573468
439 893.702446 405.089236 333.476655
439 1013.354259 512.200009 335.916525
440 741.196119 566.035181 436.475937
440 883.807255 405.397347 332.070650
440 1006.740367 512.641298 331.164560
441 736.811171 566.916884 435.786249
441 878.217808 406.140620 328.666156
441 1000.337014 513.844758 327.328116
442 732.001678 569.813474 432.509390
442 870.687997 406.646831 326.863466
442 992.273442 513.158730 323.525675
443 726.222858 570.385464 432.354425
443 864.288841 407.016204 323.391791
443 986.107899 511.664369 319.591630
444 718.011905 568.822709 431.268494
444 857.395624 405.907694 320.616816
444 978.684318 513.167834 315.449666
445 713.595046 570.299344 429.955453
445 849.656176 405.852362 319.202629
445 972.136851 511.869928 312.336948
446 706.948827 570.797331 429.267787
446 841.324516 405.079327 317.166555
446 964.303346 510.233001 308.958291
447 701.291011 570.138016 428.455453
447 833.439592 403.902782 314.227837
447 957.449076 508.036044 306.394062
448 694.632530 569.851813 426.010080
448 825.344996 403.343326 311.510563
448 949.724618 507.157288 302.266853
449 689.938484 569.287081 424.375672
449 817.456199 401.513095 311.303200
449 942.409479 503.548995 298.826203
450 683.676084 569.135734 424.709285
450 808.882362 399.353000 309.270688
450 936.088308 501.622446 296.386444
451 679.337967 568.552007 423.524274
451 802.414790 397.240696 307.556913
451 928.927439 498.569539 294.464164
452 674.034511 566.915589 423.180210
452 794.082342 394.882541 306.488683
452 922.478665 494.564754 291.447556
453 667.962180 565.120342 423.143872
453 786.930610 392.485716 306.438975
453 914.410972 491.245347 289.863313
454 662.965286 562.754065 422.433760
454 779.180981 388.438783 306.528914
454 909.070732 488.305771 289.169382
455 658.747283 562.129203 421.879145
455 774.138020 386.504160 305.647909
455 902.007304 484.192662 288.072331
456 654.363593 561.327865 422.082359
456 764.738252 382.630462 306.558444
456 895.917031 479.370646 286.563312
457 647.697639 556.560945 423.090804
457 760.610267 378.868025 307.131861
457 889.616045 474.473871 284.667262
458 643.854858 553.043800 423.014915
458 753.918766 375.612916 308.512452
458 883.611670 468.656803 285.291103
459 640.104570 551.876033 423.981723
459 748.029316 370.949806 308.954471
459 877.382176 464.372966 285.974108
460 633.917909 547.888599 423.118414
460 741.748085 365.695446 310.521356
460 872.214141 458.544694 286.425954
461 630.008573 545.969361 424.734109
461 736.718490 361.760205 312.125898
461 868.389835 451.700772 287.150992
462 627.560108 542.119873 425.148331
462 729.577654 355.387150 313.987361
462 862.013218 445.954982 288.986761
463 624.813700 539.178599 426.012200
463 724.932672 350.691397 315.394135
463 857.617096 438.669703 289.379499
464 619.949085 535.505279 427.365921
464 718.311121 346.036155 317.792600
464 853.156345 433.116207 291.368638
465 616.990738 531.431671 428.206059
465 715.398107 341.295830 320.980147
465 850.247885 426.972287 293.008552
466 616.039564 528.433782 430.440921
466 709.995053 335.656097 324.091058
466 846.103084 420.052920 294.564302
467 612.570430 524.521403 431.872373
467 705.672777 331.003554 326.247969
467 844.133566 413.642678 297.302632
468 609.388529 520.633794 432.022501
468 702.942163 324.526883 328.985714
468 840.043178 406.704793 298.929769
469 609.608034 517.313537 432.917565
469 697.358603 318.822046 331.735802
469 836.217303 401.246920 300.895503
470 605.286645 512.207976 434.928061
470 696.293622 313.466961 334.255120
470 832.804808 392.634502 304.191875
471 607.114693 508.180148 436.536084
471 693.538619 307.641681 337.823611
471 830.729274 386.384859 305.200771
472 604.651860 503.429496 439.285102
472 690.877616 300.618979 342.781199
472 828.449182 378.676068 308.089194
473 602.577357 498.836231 439.384177
473 687.810037 294.729138 344.931181
473 827.962755 370.966236 313.454421
474 602.680463 494.541730 442.561612
474 683.909937 289.703756 349.930309
474 825.092238 364.153864 315.098230
475 601.905229 489.689026 441.888394
475 682.176820 283.023777 352.435193
475 822.754008 356.816785 318.205726
476 602.672258 486.453000 445.781320
476 680.220435 277.117045 355.601073
476 821.827825 348.395019 321.361952
477 602.076499 481.093306 444.846188
477 679.912064 271.591791 358.668912
477 821.003984 340.975064 325.048203
478 601.373728 474.693057 448.464425
478 678.185581 263.621833 362.387855
478 821.650724 333.251839 328.361013
479 602.195465 471.382738 449.956627
479 677.572413 258.396016 366.515714
479 820.544918 326.588901 331.777124
480 601.969591 466.198236 451.487323
480 676.050114 252.321156 370.625315
480 819.245378 319.199572 333.488551
481 602.138064 462.212936 453.680259
481 675.405369 246.228290 374.652249
481 819.252926 311.672349 337.662267
482 604.817723 455.961919 454.103343
482 675.537379 239.688668 379.109010
482 819.668886 304.880565 339.572607
483 606.429618 451.657679 456.328102
483 676.232203 233.782129 382.606116
483 820.740999 296.474072 345.657887
484 608.602290 446.053354 458.113486
484 674.597424 226.886743 385.597354
484 819.816420 289.493286 347.002196
485 608.199243 440.382542 459.803368
485 676.637636 221.316389 390.312590
485 823.600982 281.513070 351.081029
486 612.301889 435.568396 461.926502
486 677.179318 215.062817 393.828757
486 823.270249 272.793361 354.383949
487 615.652032 430.041153 463.681231
487 679.178224 208.102138 397.767981
487 824.774850 267.056833 358.638625
488 618.761932 424.582881 466.859022
488 679.144935 201.393504 401.103598
488 827.211540 258.804997 361.511259
489 620.154725 419.499523 467.392961
489 682.868705 195.861603 404.111646
489 829.466563 251.505011 365.673586
490 624.670727 413.374196 469.715970
490 684.340194 189.008474 408.480849
490 830.604803 243.656382 370.269575
491 627.068156 408.359982 472.101947
491 687.296996 183.338588 413.052514
491 834.636826 236.278170 372.511931
492 632.054904 402.550983 475.014145
492 691.833183 175.365227 417.389787
492 837.932839 228.411430 378.053188
493 637.694376 396.397019 476.574647
493 694.960894 169.322792 420.885726
493 842.394662 221.483982 382.819262
494 643.023167 392.235562 478.913247
494 696.993764 163.881949 426.102784
494 846.393196 214.344564 387.215562
495 646.564010 385.835436 480.825075
495 700.918419 157.493631 429.497373
495 851.462728 205.985761 392.459903
496 650.627788 380.163702 483.643632
496 705.748593 151.557545 435.559133
496 854.104271 198.931370 396.348600
497 656.289296 374.067074 485.360027
497 710.097061 144.004183 438.964893
497 860.644244 190.943332 401.601086
498 662.730108 368.483038 486.395888
498 714.913081 138.151684 443.293497
498 865.389893 184.519096 406.349943
499 668.265123 363.428155 488.669852
499 719.520352 131.700508 446.920886
499 870.348129 175.827653 411.603322
500 674.865671 357.613404 490.756479
500 725.017498 127.035994 450.455619
500 876.296856 169.070027 416.677390
501 681.070091 351.378050 493.796913
501 730.819042 118.496750 456.945467
501 882.249891 161.152165 421.268019
502 688.583716 346.065955 496.413946
502 737.850702 113.369693 459.256353
502 888.572958 153.990781 428.090798
503 695.780763 341.162979 499.218781
503 742.869188 106.992517 464.670902
503 894.159211 147.034419 431.782378
504 703.895585 336.071065 502.132420
504 750.064279 101.839285 469.497470
504 902.477964 140.248806 437.707896
505 712.668956 331.147737 504.383879
505 756.295118 96.529603 473.258661
505 909.573967 133.675647 440.116243
506 721.513205 325.667930 506.918382
506 764.274011 90.373915 477.305094
506 916.728614 127.302423 445.263476
507 729.540786 320.672253 510.034154
507 772.343098 85.356060 481.895820
507 924.721240 121.791177 450.014680
508 737.586745 315.430473 512.408812
508 779.277332 79.598986 486.307968
508 932.572797 116.263267 455.702376
509 747.790705 309.247633 515.532131
509 788.647484 73.892506 491.456170
509 939.738999 110.038426 461.408154
510 755.280569 305.230105 518.308535
510 795.396627 69.562309 494.615656
510 950.002056 102.937696 466.492730
511 764.476846 300.288325 520.468738
511 805.197843 64.812897 498.784109
511 960.067266 98.695739 472.616592
512 775.216301 296.487597 522.166965
512 814.552033 59.498713 503.441457
512 968.205540 93.413748 476.937874
513 785.227068 290.600837 525.068344
513 823.659828 54.769414 507.735637
513 977.848913 87.419821 481.504904
514 794.415420 285.900886 527.895297
514 834.176881 50.187889 511.556934
514 987.937130 82.177749 486.836949
515 805.694388 281.766729 530.408904
515 844.661839 46.074396 517.043754
515 998.596741 78.476970 492.343870
516 815.531028 276.841380 534.538238
516 854.446182 40.790542 521.140076
516 1009.187475 73.526294 497.284977
517 826.031677 273.133710 536.521036
517 867.190152 37.068175 527.203143
517 1020.848259 69.157495 502.989695
518 836.732976 269.390790 539.525199
518 877.263815 32.642869 529.437496
518 1030.083804 66.156163 506.265953
519 847.075906 266.111867 541.628360
519 888.074307 29.643936 534.864580
519 1041.038798 63.215643 511.654627
520 858.789727 262.503640 544.836694
520 899.432014 24.924231 538.656161
520 1052.484267 59.532942 517.440554
521 869.388794 259.096342 547.041155
521 911.469066 21.589083 542.478679
521 1064.352658 55.811170 523.558171
522 881.579727 253.634590 549.749910
522 923.427744 18.041681 547.270800
522 1076.168960 52.870508 528.747007
523 891.062433 250.350740 552.469363
523 935.494338 16.551312 550.771036
523 1089.038237 50.144398 532.487772
524 902.776210 247.301012 555.228883
524 948.287212 12.778786 555.468542
524 1101.895931 47.795758 539.290855
525 914.163918 244.634351 557.460788
525 958.692358 9.765911 559.267020
525 1113.625857 46.350779 543.649667
526 926.867530 243.244392 561.290957
526 972.942194 7.861794 564.306277
526 1126.387194 43.494590 548.498349
527 937.702505 239.998667 563.065795
527 985.603392 5.383112 568.063852
527 1139.747908 44.035789 554.253043
528 950.804732 238.732641 565.472330
528 998.183742 3.285625 570.833260
528 1151.702616 42.116856 559.465427
529 961.662279 235.510742 568.646314
529 1011.188832 2.552546 574.559919
529 1165.236885 41.768366 565.071722
530 973.244437 234.008992 571.460517
530 1024.829575 0.443449 578.874327
530 1178.810444 41.198446 569.855150
531 985.635456 232.356700 571.798912
531 1038.183132 0.112947 582.455327
531 1191.031605 40.980259 574.737195
532 997.079193 231.787702 575.471395
532 1050.826535 -0.943945 585.840646
532 1203.156768 41.524016 577.701921
533 1009.356577 230.412859 576.330519
533 1064.612666 -0.787883 588.328995
533 1217.301601 41.078935 583.025635
534 1020.773257 230.518176 577.775844
534 1077.773185 -0.687668 591.281964
534 1228.850814 41.251799 586.497440
535 1032.421385 230.295525 580.371853
535 1091.825211 -1.569926 593.933703
535 1241.742543 42.820296 590.307253
536 1043.199157 228.323454 581.149848
536 1104.442804 -0.682074 596.468180
536 1255.622649 44.431043 594.318996
537 1055.802042 227.804185 583.715404
537 1117.869784 -0.612402 599.084109
537 1268.576581 45.966833 597.714728
538 1067.013954 228.769278 583.804507
538 1130.973074 0.261759 600.769989
538 1281.707624 47.379714 600.800848
539 1078.202306 228.985392 584.264107
539 1144.833845 0.301214 602.417897
539 1293.947561 50.190872 602.968416
540 1090.125753 230.313336 584.552732
540 1157.059809 2.558282 604.022306
540 1308.780355 52.568703 605.609137
541 1101.431855 230.084702 585.926707
541 1170.517082 4.136051 604.209191
541 1320.346709 53.976759 607.371203
542 1112.425415 230.047471 586.318553
542 1183.601032 3.957842 605.159135
542 1332.435695 55.550797 608.432733
543 1124.233080 231.704045 587.190859
543 1196.418930 5.597022 606.013487
543 1344.924673 58.488078 609.373295
544 1135.351284 232.085572 586.466604
544 1209.932833 7.256136 605.318164
544 1356.236272 60.493434 612.198394
545 1147.050522 231.538021 586.742233
545 1222.486167 8.424744 605.538956
545 1370.453728 63.487459 612.582576
546 1157.188928 233.679806 585.092849
546 1234.339214 10.676927 604.325656
546 1381.633628 66.688442 614.262453
547 1167.928078 233.811775 585.289172
547 1248.625053 11.266564 603.313796
547 1393.141871 69.458225 614.798934
548 1179.368649 235.227085 585.801288
548 1259.979087 12.598269 603.121131
548 1405.851233 71.078937 616.266624
549 1189.318351 236.755011 584.037672
549 1271.542809 13.113613 602.290678
549 1416.012468 73.866876 615.739775
550 1200.056224 237.175041 584.158362
550 1284.179559 15.341175 600.746366
550 1427.835369 78.241669 615.879288
551 1210.916772 237.947912 583.819751
551 1295.925899 17.829572 599.168648
551 1439.799790 80.132954 615.523592
552 1220.278376 240.074920 583.639092
552 1308.686802 19.600618 597.829937
552 1450.733915 84.168089 613.992137
553 1230.105754 241.706838 581.606669
553 1320.599274 21.883724 596.281352
553 1462.448979 86.908803 611.632616
554 1239.548779 241.983218 580.931348
554 1332.007965 24.789294 594.801026
554 1472.293377 90.903254 611.084586
555 1249.092077 243.873471 580.703515
555 1342.836381 27.253053 594.016721
555 1484.234781 93.540334 609.979609
556 1258.383662 245.745577 579.402283
556 1354.960188 28.856874 593.203375
556 1493.829987 98.565380 609.626548
557 1268.184176 248.835616 579.007971
557 1364.282313 32.265322 591.044734
557 1503.622255 101.766267 608.743744
558 1275.885139 250.858512 577.804276
558 1375.807920 35.624741 589.570765
558 1514.151008 105.980028 607.927414
559 1285.261601 251.876243 577.051344
559 1385.361016 38.021160 587.888966
559 1523.212164 110.133277 606.045603
560 1292.955209 253.528395 576.727371
560 1396.615007 41.710223 586.257531
560 1533.235250 115.170623 604.796640
561 1301.511225 255.808337 575.094384
561 1406.868116 45.270445 583.947163
561 1542.527544 119.130750 605.517327
562 1307.880548 258.930653 572.993348
562 1417.917507 50.231700 582.112917
562 1550.306850 124.420943 602.496741
563 1314.813557 261.271836 573.302523
563 1425.512037 52.095398 580.537914
563 1559.266333 128.177086 601.809370
564 1322.713552 264.053169 572.701651
564 1434.582943 55.879044 580.419270
564 1566.980330 135.224421 600.388397
565 1329.818626 266.861256 571.733374
565 1443.780578 60.555665 577.775758
565 1575.349410 139.839090 598.059083
566 1335.939745 271.658283 570.047434
566 1451.103697 65.351275 576.245739
566 1583.242109 146.347529 596.430059
567 1341.852741 273.839626 569.642716
567 1459.833133 70.258131 575.177137
567 1589.617430 152.103573 594.933849
568 1348.779652 277.616539 568.408348
568 1468.924360 75.154225 573.007629
568 1598.389420 157.503065 592.742660
569 1354.141537 282.807209 568.007950
569 1475.815733 80.659290 571.192714
569 1602.859259 163.156709 590.654960
570 1359.724591 285.979951 566.282221
570 1482.862097 83.900413 569.426406
570 1611.540670 170.124701 588.308490
571 1363.712338 289.128367 564.955883
571 1489.398295 90.303716 567.305519
571 1616.262304 176.776454 586.656953
572 1368.021477 293.770988 564.531678
572 1496.476136 95.846011 565.980428
572 1622.014231 183.856997 583.864639
573 1371.897955 298.249878 562.140897
573 1502.296994 100.765844 563.517958
573 1627.170378 190.614594 581.754757
574 1375.821010 302.030636 561.222976
574 1507.771780 107.655054 559.205936
574 1632.058790 196.383182 579.717763
575 1379.552803 307.528724 560.229921
575 1514.280277 113.036509 556.592115
575 1635.720183 205.121154 577.697593
576 1383.189809 312.212870 557.721194
576 1519.908577 119.530830 554.081834
576 1641.675842 212.019609 575.937532
577 1387.101127 316.112619 556.970698
577 1525.912522 126.605744 550.770368
577 1645.697559 220.270061 571.274240
578 1388.810056 321.384919 553.946788
578 1530.151304 132.432590 548.377682
578 1650.939048 227.838787 568.503743
579 1391.314207 327.295086 552.825035
579 1536.143161 140.933974 545.170285
579 1653.372445 237.187096 562.589205
580 1394.537783 332.168384 550.165871
580 1540.351253 147.065502 542.060498
580 1657.731668 245.720185 557.866008
581 1397.576735 336.841529 550.304186
581 1543.116799 154.129808 536.735127
581 1661.237927 253.354890 552.246884
582 1397.310763 341.982534 547.014413
582 1548.502482 161.473043 532.971155
582 1663.403528 262.492196 549.083600
583 1400.328591 347.326229 544.517881
583 1549.992592 169.401926 528.563785
583 1666.009670 270.919991 543.369065
584 1400.262623 352.050377 542.390329
584 1554.130494 176.670371 524.803332
584 1667.547433 280.982179 539.220958
585 1400.817523 357.139985 541.083618
585 1556.636647 184.150349 519.682138
585 1667.962380 289.693660 534.480041
586 1400.425086 363.119091 538.684232
586 1559.359296 192.068831 513.597317
586 1670.466577 298.854711 528.897887
587 1400.954471 368.904661 534.159756
587 1561.563607 199.854959 509.981303
587 1670.572352 308.014369 523.315994
588 1400.734906 374.716150 534.039829
588 1563.999229 208.839856 504.600566
588 1671.157070 316.803237 518.060658
589 1399.317427 380.560978 529.372897
589 1564.587820 215.777777 498.840157
589 1671.463131 326.721983 512.024830
590 1398.868063 385.630472 527.959894
590 1565.527003 223.425082 494.217529
590 1671.074001 336.284658 506.186373
591 1397.035494 390.474997 525.930556
591 1564.820671 230.759291 488.860707
591 1670.112258 344.531149 501.009382
592 1395.283841 397.041925 522.077489
592 1565.113014 238.824588 484.578652
592 1669.714379 355.505813 494.415894
593 1394.199321 402.355883 519.635838
593 1564.061479 246.830814 477.846395
593 1666.541618 362.536099 489.004481
594 1392.694166 407.979773 517.634017
594 1564.867082 254.292237 473.514540
594 1665.476664 371.795100 482.553846
595 1388.608918 412.586598 514.151463
595 1562.343664 261.547114 467.764645
595 1662.564106 380.829797 475.720561
596 1386.269417 418.727608 510.626229
596 1560.428624 269.136230 460.891090
596 1659.756228 389.675394 471.784604
597 1382.887609 423.473537 508.858557
597 1557.810064 275.797103 456.800416
597 1655.986944 397.282751 464.456726
598 1380.326615 427.637640 505.368163
598 1554.626808 283.411318 449.500960
598 1652.059565 405.552418 460.196074
599 1376.132084 433.782001 503.243670
599 1552.813824 289.613027 445.271596
599 1648.736098 411.988459 453.095379
600 1370.709229 437.146228 501.083357
600 1548.491363 295.398266 441.553445
600 1640.938138 414.493681 446.738096
601 1367.166772 442.470205 497.350445
601 1544.266222 302.357604 435.337780
601 1636.315329 422.477407 440.316085
602 1361.731955 447.208192 494.210491
602 1540.078435 307.262566 430.544694
602 1631.424612 427.865160 435.167864
603 1357.091919 451.090295 491.428388
603 1534.765230 313.857801 424.665723
603 1627.445843 433.894996 429.017589
604 1352.010514 455.145811 489.757092
604 1530.485185 316.650549 420.504115
604 1621.153251 439.889146 424.930455
605 1346.166132 458.872805 487.341355
605 1525.520514 322.855083 415.338386
605 1616.114888 444.710909 419.719396
606 1341.013795 461.538559 484.702983
606 1519.619055 327.060654 409.946715
606 1611.204319 449.942782 414.484647
607 1336.521653 465.107530 481.909461
607 1513.463317 329.721213 407.433425
607 1605.457210 453.222677 408.568384
608 1330.340921 468.941957 479.553048
608 1508.936253 332.670592 402.349065
608 1600.461016 457.046431 403.681810
609 1325.333766 471.894316 477.965367
609 1502.402431 336.610500 397.295776
609 1593.694152 459.643950 399.031434
610 1320.409140 474.780757 475.142008
610 1495.435703 338.076574 393.566061
610 1586.960884 462.657196 394.264930
611 1314.996326 476.439167 473.123065
611 1488.770409 341.783728 388.362117
611 1581.443131 465.404879 389.614837
612 1309.034667 477.956224 471.261004
612 1482.505237 341.944429 384.761460
612 1575.146371 466.451683 385.796528
613 1303.789948 480.332574 470.518940
613 1475.416240 343.827437 381.689296
613 1569.790708 467.449922 381.225283
614 1297.535792 481.466485 467.482102
614 1470.436484 346.734027 378.244851
614 1563.740290 469.228079 378.215690
615 1292.241514 481.904992 466.718470
615 1463.036173 345.476940 375.512696
615 1559.513103 467.099541 374.409177
616 1287.852322 483.494477 464.896026
616 1457.463387 344.730701 373.831605
616 1552.569327 466.807689 370.598727
617 1282.569624 482.985818 462.233501
617 1450.615555 344.381032 371.102392
617 1547.246731 465.662386 368.064589
618 1277.706525 484.204529 462.206293
618 1442.910572 344.861543 367.671142
618 1541.257480 465.132990 365.133039
619 1272.185885 484.087252 460.154345
619 1437.254559 342.823190 364.968173
619 1536.520004 462.861231 362.870834
620 1267.464787 483.232378 458.885454
620 1431.716337 339.679055 363.993472
620 1530.766632 460.353416 359.837862
621 1263.397849 482.682248 458.180208
621 1424.149838 337.548773 361.136356
621 1527.368421 457.300844 358.812638
622 1259.401205 482.588993 457.017583
622 1418.113452 335.515118 360.114691
622 1521.479887 453.757759 354.871407
623 1254.466170 480.134246 455.626358
623 1412.714678 333.341228 357.660776
623 1516.331752 451.012271 354.220973
624 1250.202884 478.450588 455.277015
624 1406.314263 329.204980 357.476125
624 1511.351628 445.949338 350.871790
625 1245.995833 477.449628 454.157784
625 1399.638840 326.660733 357.812324
625 1506.307631 441.955196 349.815587
626 1240.910920 475.383984 454.628266
626 1392.733782 321.928942 355.073152
626 1501.324950 435.518940 348.919348
627 1237.559947 473.644306 451.518791
627 1387.217635 315.880830 355.227943
627 1496.624842 429.808997 347.226526
628 1234.871618 470.384747 452.568048
628 1380.259015 313.069718 354.032279
628 1492.175776 423.117700 346.335124
629 1230.507007 466.987529 451.182999
629 1374.967580 307.023315 354.777458
629 1487.537983 415.503119 345.866855
630 1226.758677 465.908740 451.684927
630 1369.549087 301.987027 354.743131
630 1483.623313 409.782616 344.221056
631 1223.394557 461.327122 451.491515
631 1361.272773 297.113422 353.385396
631 1478.736938 402.367126 345.400055
632 1219.656990 458.634601 449.956133
632 1355.346743 291.185779 353.737781
632 1474.112783 393.808818 345.999775
633 1215.679479 455.103909 450.204171
633 1349.490566 284.044214 354.382111
633 1470.010614 386.088836 346.678861
634 1212.200127 453.025436 451.326457
634 1344.578523 277.721455 355.099753
634 1463.967367 377.875668 344.582024
635 1209.818728 447.695327 451.181627
635 1337.371969 271.584258 356.180731
635 1460.324569 370.164866 343.276752
636 1206.889725 443.623797 452.301923
636 1331.123860 264.720471 357.542178
636 1455.841647 360.726024 345.678655
637 1203.504213 440.419180 452.604499
637 1324.533995 258.554732 359.317538
637 1451.600774 352.130406 345.497883
638 1201.681541 435.498485 452.019952
638 1319.013707 252.214066 360.222879
638 1447.854047 342.337272 347.218963
639 1198.467805 430.547165 453.304817
639 1312.666562 243.481244 361.475185
639 1442.519417 333.039773 348.727040
640 1195.463523 427.088624 453.788718
640 1306.573267 236.534194 363.744452
640 1438.791857 323.407351 348.693679
641 1194.717488 422.071021 454.204030
641 1301.014318 228.380338 365.899983
641 1432.681979 313.251585 349.508012
642 1192.413611 417.256607 455.355155
642 1294.004792 221.267284 367.196274
642 1430.361185 302.582635 352.164551
643 1189.552612 411.747688 456.403761
643 1288.832581 213.453442 370.025774
643 1425.903225 292.790589 352.636536
644 1187.420409 405.947210 459.281272
644 1285.091989 205.891307 373.389817
644 1420.840596 283.670782 353.765526
645 1186.812357 401.450774 459.134137
645 1278.558848 198.198169 375.589210
645 1414.250024 274.680290 355.880891
646 1183.138115 396.408235 460.335546
646 1274.146169 190.700767 379.412481
646 1413.707224 264.331016 359.855684
647 1183.196582 391.170682 462.088922
647 1268.804544 183.911262 382.075697
647 1408.685083 254.134430 361.347076
648 1181.239528 384.935849 462.736323
648 1263.905689 176.784242 385.137452
648 1405.687739 245.459181 363.667909
649 1179.937138 379.439871 465.355012
649 1259.170448 168.782566 388.667304
649 1402.999786 234.361543 368.284120
650 1180.137033 374.578172 466.263733
650 1253.852607 160.599018 392.659124
650 1397.803823 222.794581 371.439371
651 1178.597020 367.940092 468.264469
651 1249.742128 153.487794 396.472463
651 1394.766096 214.039180 373.970994
652 1178.279396 362.655270 469.748396
652 1246.069516 144.872003 400.896321
652 1391.801090 203.623726 377.274847
653 1178.803564 356.974094 472.892230
653 1242.756195 138.070291 404.202246
653 1389.783273 191.891192 382.198676
654 1179.650562 351.821152 473.169082
654 1238.529668 131.458885 407.785586
654 1388.188302 182.924476 384.821689
655 1179.026372 345.006373 476.901894
655 1236.788875 122.807788 412.486709
655 1384.723286 173.983759 387.754979
656 1181.151439 338.911017 479.484581
656 1235.029782 116.769542 416.939681
656 1382.512651 164.432174 390.898112
657 1181.842410 332.494427 481.887308
657 1232.414376 108.636984 420.870674
657 1381.016712 154.515377 396.024082
658 1183.465910 326.819791 484.807768
658 1230.124411 101.101436 425.526166
658 1379.646004 144.337105 398.308430
659 1184.700569 320.728527 486.475061
659 1230.169707 94.797166 430.584880
659 1379.244611 136.808911 402.911875
660 1186.757937 314.363720 489.871747
660 1228.875583 87.323236 435.465834
660 1379.848379 126.246592 406.053452
661 1187.327650 309.567411 491.326684
661 1229.073418 80.298170 439.019778
661 1379.846779 117.291187 410.082520
662 1191.046094 302.323630 493.706630
662 1228.336761 72.524347 445.329184
662 1378.596983 108.246167 415.525916
663 1192.914592 296.668589 497.684829
663 1228.980404 65.320361 448.703020
663 1379.780554 99.934477 420.266112
664 1195.892268 289.685292 498.800504
664 1229.925073 57.909951 453.576333
664 1381.347061 92.231573 424.055387
665 1199.805037 283.465994 503.012554
665 1230.868671 52.273597 457.342093
665 1382.535219 82.704576 431.142360
666 1203.186172 276.092319 503.943942
666 1233.392291 44.610562 462.274735
666 1384.631687 75.594473 435.331965
667 1206.252257 271.116797 507.436746
667 1235.009855 37.555885 466.842067
667 1387.058145 65.831896 440.676234
668 1210.137853 265.432005 509.572901
668 1236.827734 31.353302 470.930366
668 1390.144287 57.991370 445.918884
669 1215.560720 256.729177 513.864660
669 1239.302757 23.900833 474.927264
669 1393.018321 49.102187 450.930535
670 1220.239120 251.106347 516.881156
670 1242.329510 17.433476 480.859837
670 1395.129227 42.886597 457.339390
671 1223.197314 245.640009 518.376818
671 1245.276569 10.675145 485.434835
671 1400.676850 36.472101 462.008214
672 1228.261408 240.122263 522.565902
672 1249.324820 4.534800 490.181118
672 1403.148589 28.445567 467.746810
673 1233.113631 234.409302 524.912305
673 1254.297914 -0.409168 494.670594
673 1407.176635 20.335936 473.697375
674 1237.984281 228.551550 528.764023
674 1258.718816 -7.073710 498.125845
674 1412.233278 14.227648 479.388914
675 1243.059995 222.700544 530.535462
675 1263.858168 -12.517790 503.973673
675 1416.547103 8.932016 485.190746
676 1249.163450 217.454535 533.835262
676 1268.565362 -17.458529 508.481847
676 1422.791532 2.103871 491.501827
677 1255.042374 212.272342 537.954820
677 1274.322365 -23.229888 513.360526
677 1427.092116 -4.373546 497.221727
678 1259.999588 207.100665 540.657126
678 1279.954599 -28.234815 519.194819
678 1433.665342 -10.749919 503.106025
679 1265.925272 200.469117 543.511433
679 1285.414112 -33.695086 523.579669
679 1439.020201 -15.565201 509.422097
680 1271.426497 195.996641 546.368186
680 1292.079313 -39.387359 528.077877
680 1445.196601 -20.528459 515.529899
681 1279.861691 191.883643 549.377460
681 1298.535518 -43.962704 533.156665
681 1451.745483 -24.772093 520.857397
682 1285.383193 186.814084 552.543043
682 1304.674312 -48.626052 537.559400
682 1458.014283 -29.371254 527.395138
683 1291.822298 182.527658 555.329210
683 1310.351662 -52.755751 542.513732
683 1464.997803 -33.995149 533.458083
684 1297.045095 177.708799 559.273082
684 1316.391270 -58.183199 547.516880
684 1471.513601 -38.696488 538.478356
685 1303.989212 175.117022 561.027811
685 1323.852468 -61.086770 551.636109
685 1479.169129 -43.035113 544.667939
686 1309.587256 171.424776 564.942993
686 1330.414000 -65.572681 555.537000
686 1484.941647 -47.129664 549.671861
687 1316.036337 166.610579 567.735064
687 1337.628990 -69.493784 560.376687
687 1491.590310 -49.365295 553.483818
688 1323.987521 162.843245 570.856138
688 1342.790435 -72.933565 564.508137
688 1498.103325 -52.904850 560.018844
689 1328.976013 159.511791 573.009446
689 1349.967259 -76.453723 566.952293
689 1504.264743 -56.338694 565.273495
690 1335.422237 156.440317 576.481641
690 1356.344642 -78.383893 572.088023
690 1511.180552 -59.434901 570.343429
691 1341.248945 153.454506 580.650337
691 1364.123546 -82.219383 575.776919
691 1518.060535 -61.081280 575.439049
692 1347.700517 151.650654 581.210711
692 1371.695469 -83.897803 579.491709
692 1525.042936 -62.729644 581.033036
693 1353.508638 148.246968 585.161003
693 1377.163585 -85.712991 582.581066
693 1531.339195 -64.294539 585.607031
694 1359.300339 146.148151 587.674558
694 1385.233514 -87.747953 586.691451
694 1538.963149 -66.402944 589.586621
695 1365.220950 143.966760 589.209581
695 1392.151379 -91.790794 589.682700
695 1545.240433 -67.751107 593.238133
696 1371.585341 141.952722 592.053910
696 1399.033154 -92.822223 594.618839
696 1551.348011 -68.431811 598.236628
697 1377.687989 139.904035 594.258794
697 1405.435165 -93.796704 597.182383
697 1558.233368 -68.515053 600.786419
698 1382.924677 139.161806 597.247249
698 1413.155812 -96.445723 599.745249
698 1565.172032 -70.082310 604.731168
699 1386.793703 137.992947 597.576602
699 1419.862573 -95.549291 603.218684
699 1571.384548 -69.970645 608.193509
700 1393.442968 136.738033 601.130304
700 1427.154036 -96.241213 605.647843
700 1578.976654 -69.070423 611.724988
701 1399.101563 135.539698 602.667185
701 1433.400560 -96.686246 608.181798
701 1586.050248 -68.187333 614.952521
702 1404.149080 135.793318 603.308391
702 1441.524112 -97.847872 610.790013
702 1593.145270 -68.461502 617.706417
703 1411.450347 135.629722 605.898101
703 1446.732121 -97.154495 612.477076
703 1598.898166 -66.024061 619.143488
704 1415.235559 135.484434 605.742811
704 1453.955713 -96.469345 613.480086
704 1605.575159 -65.415496 621.115364
705 1420.686942 135.425284 606.845683
705 1461.206277 -97.504908 616.986389
705 1611.645709 -63.541997 623.057331
706 1426.863425 135.494114 608.980781
706 1468.254856 -95.800838 616.863127
706 1618.448995 -62.610857 626.125476
707 1430.761083 136.142692 608.495865
707 1474.025879 -94.305485 618.242480
707 1624.950216 -59.623148 626.803917
708 1436.341823 136.369880 610.467968
708 1482.425565 -93.312423 619.295485
708 1630.793619 -56.648308 628.542298
709 1439.679889 137.611962 609.828893
709 1488.699345 -92.308247 619.650992
709 1637.987531 -54.700591 628.949511
710 1444.819020 139.279628 609.619865
710 1495.431057 -89.750794 621.211143
710 1644.098779 -51.702889 630.187844
711 1449.788179 140.722983 610.407016
711 1502.509512 -88.446959 621.121689
711 1651.733740 -47.455734 630.521365
712 1454.742042 140.808048 611.435328
712 1508.284990 -87.179743 621.747843
712 1656.689660 -43.265173 630.627992
713 1457.610640 143.846923 608.201386
713 1517.199380 -82.852476 621.173698
713 1663.633962 -40.783404 630.884604
714 1461.812234 144.801322 608.622580
714 1522.833337 -81.416674 621.787992
714 1668.888782 -36.602583 630.073739
715 1465.812449 147.643131 607.846323
715 1529.448751 -77.506143 620.029411
715 1675.954549 -31.872910 628.908048
716 1470.938418 149.392863 607.106622
716 1534.801629 -74.916501 618.497360
716 1681.140670 -26.689697 627.511244
717 1473.455530 150.324086 604.133655
717 1540.382261 -72.824371 616.631441
717 1685.010858 -23.655933 627.591220
718 1477.846423 154.316374 604.700416
718 1546.113119 -69.424839 615.347945
718 1691.755377 -18.253781 625.303915
719 1479.633995 155.493452 602.422322
719 1551.696090 -65.197497 613.458897
719 1696.921379 -11.955843 624.434540
720 1482.968202 159.471141 600.959751
720 1556.963122 -62.123172 611.064494
720 1699.950999 -7.550690 620.673646
721 1485.249239 163.126301 597.714976
721 1562.942434 -57.981196 609.141990
721 1705.356602 -2.000056 618.833138
722 1487.434220 165.610179 596.268165
722 1566.971561 -54.366257 606.792657
722 1708.238263 2.391533 616.047974
723 1490.109236 169.137679 594.320279
723 1570.488352 -50.635535 602.078188
723 1712.626659 7.512629 614.442462
724 1492.173515 171.887645 591.438262
724 1575.499186 -46.554548 599.172781
724 1715.750800 14.569547 611.005565
725 1492.965072 175.306052 587.974866
725 1578.001305 -41.376937 596.312364
725 1717.659557 19.694123 606.264068
726 1494.922289 179.722969 586.815926
726 1581.766962 -37.625920 593.979380
726 1721.154826 24.345382 603.233340
727 1495.419763 183.781529 583.144182
727 1583.554626 -32.914292 589.891901
727 1723.519886 30.943720 600.790911
728 1495.979090 187.097169 579.382804
728 1586.814015 -28.671600 584.746736
728 1725.049881 36.378153 596.500267
729 1496.298807 191.416795 576.503322
729 1589.701983 -23.759413 581.142112
729 1727.504096 41.439920 592.889857
730 1496.441012 195.873480 572.052461
730 1589.232507 -19.356435 575.986663
730 1728.736479 46.356642 589.191992
731 1495.641984 199.316847 569.280931
731 1591.733674 -15.519817 572.386176
731 1729.712073 53.101447 584.165528
732 1496.947796 203.840064 566.629703
732 1592.655658 -9.134034 567.549336
732 1729.145394 59.389900 580.793101
733 1495.212631 207.638122 562.797139
733 1595.044498 -4.370113 563.269534
733 1729.719088 64.391805 576.786339
734 1493.471046 213.516375 559.258394
734 1594.227292 0.959448 558.809039
734 1730.001316 71.251100 571.175922
735 1494.434523 218.113583 555.723561
735 1593.960452 5.534126 553.879135
735 1729.707442 77.062892 566.536166
736 1491.768746 222.339991 552.237041
736 1593.221698 10.815210 547.945185
736 1729.313324 83.200445 561.805664
737 1489.431138 227.868688 545.963141
737 1592.770984 16.820969 542.402119
737 1727.565685 88.404821 556.817449
738 1489.154953 232.616227 543.515008
738 1592.922123 22.323339 538.216447
738 1726.886815 94.974523 552.155156
739 1485.939486 237.907643 539.543107
739 1590.412217 28.428675 530.515783
739 1724.659345 101.059298 546.888313
740 1483.610727 242.862757 534.817365
740 1590.222741 32.462936 526.165860
740 1723.548132 108.392832 540.948470
741 1480.109115 248.426534 530.624275
741 1589.250785 39.949033 519.744730
741 1722.216324 116.077305 535.887932
742 1477.797834 253.214504 527.022653
742 1588.249005 45.521630 515.093304
742 1719.835332 123.011377 530.561133
743 1473.802948 258.757254 522.839798
743 1586.487807 53.410947 509.696291
743 1717.786489 131.113269 523.390263
744 1471.149261 264.968756 518.681269
744 1583.968950 59.286089 504.113345
744 1715.626338 138.361815 517.606993
745 1466.767394 270.863521 513.850458
745 1581.937863 66.347040 499.311463
745 1712.525818 144.688455 513.293321
746 1463.931479 275.936478 508.903448
746 1578.930382 73.555657 493.378129
746 1710.665870 152.692870 507.177308
747 1460.217253 282.858931 505.474839
747 1576.173354 81.576905 487.399219
747 1706.397909 161.130736 501.969141
748 1456.085451 288.665033 502.073177
748 1574.825988 87.911298 481.207847
748 1703.431933 169.416585 496.459749
749 1450.450141 296.031069 497.591911
749 1571.155142 95.129644 477.185148
749 1700.208728 178.411520 490.305888
750 1445.809147 300.257694 492.260197
750 1567.382043 101.938684 470.339154
750 1696.438720 184.558623 484.831158
751 1439.794038 307.308215 489.564832
751 1563.877773 108.039842 464.367999
751 1692.601018 193.129114 479.278141
752 1436.998010 313.019532 485.638159
752 1560.869411 116.657519 459.195875
752 1688.734594 200.900469 474.777562
753 1429.960810 318.953309 482.758569
753 1557.009850 123.964778 453.450134
753 1684.856089 210.437213 468.207019
754 1424.642207 326.634835 478.062710
754 1553.382880 130.706875 448.820529
754 1680.176403 217.609063 462.247005
755 1418.558903 332.273441 475.161560
755 1548.984153 138.257605 444.149724
755 1674.650987 227.249801 456.171299
756 1413.583733 337.208524 470.988269
756 1545.459702 145.115761 438.309534
756 1669.630059 235.580417 450.562387
757 1406.807491 344.452311 466.451296
757 1540.263184 152.733732 434.319505
757 1665.148824 244.440975 444.911538
758 1399.771525 350.793324 463.102508
758 1535.088993 160.036503 428.087211
758 1657.973789 252.277885 438.763571
759 1393.627109 357.003148 460.070177
759 1528.561696 167.125344 422.044336
759 1652.768900 261.103819 434.556166
760 1386.719671 362.958946 456.798695
760 1524.685588 174.834351 416.891600
760 1645.512532 269.732228 427.284801
761 1378.853948 369.263062 453.729793
761 1516.981399 182.723542 411.720182
761 1640.359497 276.572234 423.915992
762 1371.802199 374.639033 449.864036
762 1510.551902 188.825653 406.592422
762 1633.521795 285.266358 418.300869
763 1364.184819 380.905854 446.969855
763 1504.081207 195.850625 401.663532
763 1625.555915 292.919576 413.540535
764 1355.819791 386.671186 442.909386
764 1497.088404 203.564187 396.220180
764 1619.239169 300.730476 407.703828
765 1347.969695 391.853737 441.712569
765 1489.762831 210.693504 390.369235
765 1611.429032 307.177526 403.630875
766 1338.073996 397.262089 438.358737
766 1481.241997 217.289186 387.582941
766 1602.202205 314.143771 398.682629
767 1329.708537 403.117700 435.412012
767 1473.214510 221.678778 382.423831
767 1593.401291 321.579055 393.163019
768 1321.826737 408.010799 434.962731
768 1464.568852 229.542368 378.225223
768 1584.428152 328.827806 388.168052
769 1312.462264 412.055175 431.707720
769 1456.256645 236.062210 372.990734
769 1576.353002 334.458414 385.728381
770 1302.165819 417.355799 428.857329
770 1447.285933 240.879127 368.111012
770 1566.397894 340.943196 380.558749
771 1291.738158 421.373977 426.257577
771 1437.055799 245.718377 364.509650
771 1556.803107 346.088906 377.956689
772 1282.109271 425.532418 424.552411
772 1427.270378 251.964171 361.104460
772 1546.999845 352.208891 373.333391
773 1271.489559 431.418817 424.290401
773 1416.531566 255.271711 356.886124
773 1536.510995 356.761345 369.523987
774 1260.129749 434.339444 422.480612
774 1406.231192 260.320027 355.568289
774 1526.023414 361.137810 366.139947
775 1248.416333 439.499488 422.125915
775 1395.897141 265.429881 353.429013
775 1515.274421 366.005584 362.673795
776 1239.335160 441.826722 421.759692
776 1384.288521 270.499642 348.574044
776 1503.464707 370.931879 358.469718
777 1227.938760 445.572478 420.622208
777 1372.644570 271.949378 347.904906
777 1491.447396 374.870243 356.298592
778 1216.168490 449.210159 420.418787
778 1359.883788 278.117717 343.985147
778 1480.937725 377.646296 352.381468
779 1203.141690 451.260553 420.606557
779 1348.814960 279.985186 343.273707
779 1468.047615 381.222541 350.384583
780 1192.416872 453.087874 420.877194
780 1335.695569 283.150621 340.231167
780 1457.618589 383.933075 347.575865
781 1179.869162 455.844985 419.774783
781 1323.490903 284.639572 339.604435
781 1443.467030 385.971003 345.348268
782 1167.594525 458.676717 419.175147
782 1311.387945 287.214117 337.978045
782 1431.785133 388.246148 343.748171
783 1156.073070 461.713093 420.046389
783 1296.126626 288.674143 337.339009
783 1419.347780 390.131066 341.909207
784 1144.202349 462.552537 421.103930
784 1283.780862 291.076292 336.057262
784 1406.010247 390.346007 339.901697
785 1132.801563 464.828078 421.735711
785 1270.023240 290.966424 334.748576
785 1393.542590 391.415069 339.149728
786 1119.863006 464.987091 422.498685
786 1257.329107 292.075492 334.316135
786 1379.887204 390.912477 336.227640
787 1108.419870 466.553240 424.348587
787 1242.495119 291.994154 333.614149
787 1365.942469 390.997792 336.034510
788 1093.728168 464.611904 425.500698
788 1227.654123 291.900347 332.908658
788 1354.333987 391.015944 335.059737
789 1082.788037 465.243793 427.476983
789 1214.897821 292.215114 333.571072
789 1340.326562 390.156501 332.667031
790 1069.163426 464.891948 429.240446
790 1200.558507 290.764679 334.800504
790 1326.523243 389.026953 331.609004
791 1057.457289 464.365313 430.371300
791 1186.451929 290.168353 334.692750
791 1314.166707 386.986315 330.294830
792 1045.784507 463.583089 433.665502
792 1171.032094 288.560448 335.779223
792 1298.415925 383.789996 329.143291
793 1032.899653 462.944228 434.006936
793 1156.016442 285.456808 336.465635
793 1286.233925 380.677608 330.003060
794 1020.297447 460.953490 438.565541
794 1143.471380 282.913660 338.661183
794 1271.875503 377.012045 328.599008
795 1009.440482 457.842522 441.338326
795 1129.337585 279.319526 338.566835
795 1258.664367 374.692233 329.223779
796 996.450990 456.331455 442.091049
796 1115.334005 276.000398 341.375299
796 1245.083228 368.816128 328.147857
797 984.467819 453.309437 446.099393
797 1101.956431 271.994840 344.126693
797 1231.470985 363.882905 330.052578
798 975.050364 450.368241 449.931546
798 1087.266121 267.272903 346.626957
798 1217.961240 358.967844 331.204356
799 962.344398 446.649236 452.341242
799 1074.246682 261.666149 348.898342
799 1205.319474 352.149711 332.032811
800 951.008271 440.263962 455.820136
800 1060.446551 256.853865 350.943921
800 1194.029814 347.017153 334.453035
801 941.386902 437.198679 459.214710
801 1046.573747 251.705380 355.157981
801 1179.543328 340.288700 334.959369
802 930.036683 432.655710 462.587926
802 1035.469256 244.903002 358.306683
802 1169.868519 333.193993 337.595623
803 922.063862 427.160307 466.797111
803 1024.493236 238.458145 362.071011
803 1157.536601 327.080576 338.626149
804 910.412545 420.098027 469.900543
804 1011.624146 231.166125 365.448314
804 1143.322198 318.672455 340.522773
805 900.578355 414.084044 474.047099
805 998.908430 224.796335 368.948885
805 1136.177366 311.649110 341.955608
806 893.317865 409.390406 479.573828
806 988.659824 215.174846 373.542875
806 1123.541406 301.863604 345.090900
807 884.334820 403.206560 481.487819
807 977.716442 209.243371 376.663269
807 1114.344408 293.422243 346.974587
808 877.048376 395.282148 486.161230
808 968.189603 201.506929 381.554925
808 1104.628297 283.545110 349.810071
809 870.405503 387.292894 489.945344
809 958.869648 193.677310 387.107451
809 1094.144170 275.016190 353.139237
810 862.956805 380.706726 494.099882
810 950.207097 183.827767 391.207471
810 1086.671177 266.726632 352.255421
811 856.636292 373.093964 498.276640
811 942.619837 174.851616 396.785696
811 1076.114698 256.334906 354.450456
812 851.310994 365.395878 502.001825
812 934.058048 166.184216 400.948629
812 1069.996252 247.833581 359.698891
813 846.245734 357.494827 506.991088
813 929.071472 156.219227 406.346237
813 1061.878165 235.987445 360.630376
814 842.154445 349.593661 511.001696
814 922.369620 147.825456 411.511081
814 1056.353029 226.885384 365.276201
815 838.705797 341.285077 516.246846
815 916.862311 138.630114 418.619212
815 1050.829305 216.427838 370.497085
816 835.994026 332.547486 519.250158
816 910.880294 129.146962 425.963565
816 1045.300399 204.724224 375.340152
817 834.844655 326.398536 525.400752
817 906.274163 120.294073 430.840640
817 1042.445903 193.800050 381.837403
818 829.235512 317.588878 529.504970
818 905.144540 110.158862 437.534912
818 1039.987533 183.246653 386.989064
819 830.301862 308.873427 534.418837
819 902.006792 99.909117 444.830620
819 1037.570767 172.285534 394.446653
820 829.141995 301.706810 540.055822
820 899.141154 90.613097 452.560793
820 1034.968124 162.479982 402.743384
821 829.136120 293.486603 544.313623
821 898.999628 83.034864 460.337105
821 1036.023630 153.473870 409.420070
822 828.808747 285.081196 549.979407
822 899.398032 73.444387 468.583145
822 1037.061984 141.460364 417.633166
823 831.207028 278.075112 555.349448
823 899.981528 64.191471 476.298300
823 1036.474026 132.442282 424.985508
824 831.777966 270.190354 560.352503
824 901.130671 54.803823 486.041886
824 1038.374512 123.827705 431.857623
825 832.932555 263.970983 566.397057
825 902.905160 47.509570 495.728808
825 1042.132365 113.080513 444.987187
826 835.614545 254.897482 573.422626
826 905.932901 38.843045 504.314741
826 1044.642026 104.876423 453.709499
827 837.125613 247.315058 577.781487
827 908.538366 30.205292 513.840997
827 1048.688584 95.426433 465.555122
828 840.707977 239.740093 585.233230
828 910.627682 22.326239 522.540585
828 1052.990859 86.169623 475.162773
829 844.968211 232.681384 590.153372
829 915.599192 14.748494 531.137467
829 1055.605302 77.310699 486.574041
830 848.375373 225.768756 596.222559
830 917.519800 7.125757 540.262080
830 1060.480187 70.137809 497.538056
831 852.121773 220.514999 601.802220
831 922.575888 -0.208181 548.861779
831 1066.160667 60.500079 508.759709
832 857.955710 213.009221 606.798208
832 927.938801 -7.210915 557.386158
832 1072.426773 52.573759 519.277469
833 860.040405 205.875030 611.867191
833 932.533773 -15.264782 565.701919
833 1079.565211 45.985225 529.704657
834 866.656045 199.749417 617.311274
834 938.328041 -21.266562 575.006501
834 1083.224611 37.944775 540.124967
835 872.059968 194.388886 623.623446
835 943.997888 -26.321071 583.454110
835 1089.066031 31.412792 548.817216
836 878.352486 188.781377 629.009681
836 950.779441 -33.632320 592.318736
836 1096.974966 24.547671 558.600932
837 883.517417 182.199737 633.844621
837 957.250499 -39.387541 600.524493
837 1101.446190 18.700060 567.422033
838 890.005052 177.061468 639.411462
838 965.130332 -45.017853 610.014695
838 1110.479875 12.161296 576.154073
839 896.077136 171.809156 644.010568
839 971.906473 -51.159981 617.074535
839 1117.309846 7.502982 585.119994
840 902.843528 166.634312 648.567165
840 977.439263 -56.831967 624.889598
840 1124.833820 1.311612 592.767425
841 910.561467 161.639344 653.559824
841 985.387452 -60.197014 631.436821
841 1132.285850 -4.785050 601.106939
842 918.170730 156.718279 659.343937
842 992.890061 -65.754861 639.338448
842 1139.297428 -8.636192 609.291950
843 924.008797 151.043439 662.676736
843 1002.260712 -71.201810 645.675579
843 1148.252158 -13.108307 618.217641
844 932.298577 147.713266 667.025772
844 1010.470752 -75.587718 651.026209
844 1155.034136 -17.184945 624.661922
845 940.158763 141.552611 671.077750
845 1018.185435 -79.635756 657.830870
845 1163.221468 -22.116263 632.594777
846 946.881512 137.546940 674.166465
846 1026.093210 -84.144965 663.832569
846 1172.670275 -25.132635 639.679561
847 955.226458 134.080279 678.258348
847 1035.137053 -87.704847 669.902582
847 1181.543942 -28.153837 646.318416
848 961.003589 129.154366 681.686964
848 1043.324003 -92.000780 674.174074
848 1188.768220 -31.710187 653.391918
849 970.479432 125.764089 684.898958
849 1052.038270 -95.846216 678.414787
849 1199.089014 -34.909244 660.457229
850 977.399096 121.848378 688.484898
850 1062.029797 -99.377234 683.598085
850 1207.706037 -37.219492 665.513785
851 984.545685 117.814011 690.202175
851 1070.690834 -100.522608 687.417721
851 1215.851535 -38.779179 671.165954
852 993.253265 114.660743 695.158840
852 1081.431704 -103.473641 692.190976
852 1225.730201 -40.746780 676.086645
853 1001.641299 112.280300 697.523924
853 1089.627847 -106.166101 696.479444
853 1234.369171 -41.240921 681.085997
854 1009.901182 110.433179 699.116329
854 1100.231858 -109.113902 699.614046
854 1243.285334 -43.635727 685.298302
855 1016.754090 106.998519 702.173945
855 1108.926007 -109.780574 703.726293
855 1253.032715 -44.359578 690.708575
856 1026.558634 103.367155 704.284935
856 1119.014775 -112.514452 706.855845
856 1261.453473 -44.736541 694.973629
857 1032.719906 102.241686 706.014696
857 1127.713367 -113.108795 710.124665
857 1272.656046 -43.564519 698.972862
858 1042.055239 99.839325 708.854974
858 1140.044950 -113.570375 714.831632
858 1280.671621 -43.989373 703.528712
859 1049.910566 97.718231 710.729344
859 1149.116128 -114.922700 716.823597
859 1289.686616 -42.756355 706.073575
860 1057.231813 97.695482 712.169175
860 1157.878344 -113.765763 718.756642
860 1299.478197 -40.931286 710.104978
861 1065.625484 97.669498 713.582756
861 1168.310164 -113.725457 720.703168
861 1309.328708 -39.717788 712.470970
862 1072.092839 97.112505 715.598187
862 1177.996456 -113.097623 724.133826
862 1317.752184 -38.315602 716.720341
863 1079.903113 95.493659 717.684869
863 1188.719186 -112.822744 725.430718
863 1327.722313 -34.994125 718.409409
864 1087.398724 95.842655 717.405136
864 1198.190921 -111.285344 728.390122
864 1336.444126 -31.890948 721.051677
865 1094.016938 96.642644 718.355307
865 1207.338418 -109.653109 729.373536
865 1345.402656 -29.323605 724.246263
866 1103.090935 97.184769 719.313463
866 1216.922005 -107.542184 730.495214
866 1353.762464 -25.799114 724.954005
867 1108.150953 97.891686 719.263912
867 1227.086219 -104.140961 732.391194
867 1361.811949 -22.258643 726.561090
868 1116.097732 99.833015 719.922241
868 1236.717839 -102.347553 733.720261
868 1370.201797 -16.899603 728.972054
869 1124.290519 99.766173 719.982284
869 1245.851215 -100.450196 734.479558
869 1379.549083 -12.373261 729.127963
870 1130.117404 101.697721 720.257861
870 1255.149809 -96.970720 735.206472
870 1386.933993 -7.811451 729.121544
871 1136.360808 102.240365 719.678264
871 1264.648738 -92.236089 735.992841
871 1394.879057 -2.233767 729.870476
872 1143.403167 105.516955 718.608173
872 1273.320660 -88.584436 734.862978
872 1401.974411 2.572525 729.776159
873 1149.658213 106.336190 719.543003
873 1282.327776 -85.672203 734.984149
873 1410.191967 9.071903 728.603399
874 1154.860258 109.308030 718.325167
874 1291.364296 -81.488514 734.475400
874 1418.286305 14.701610 728.016394
875 1159.852862 111.915482 716.233142
875 1300.497522 -76.669619 734.044697
875 1425.167414 21.155900 726.721466
876 1165.456359 113.425767 715.290941
876 1307.403645 -71.424704 732.651794
876 1430.332704 26.825266 725.380036
877 1170.171910 116.955034 713.499049
877 1314.840933 -66.828070 731.827782
877 1438.214066 35.148831 723.035756
878 1174.662328 119.498704 712.331131
878 1321.508797 -60.520471 728.420601
878 1442.476824 43.049204 720.754082
879 1179.360142 123.531392 711.417973
879 1330.074407 -54.266011 727.024631
879 1449.969827 49.804985 719.391073
880 1184.158935 126.114421 709.500332
880 1336.934020 -48.614451 724.252880
880 1453.786883 57.718467 718.709192
881 1184.445661 131.350289 705.913475
881 1343.615251 -42.966906 721.858668
881 1458.730800 65.317632 716.828670
882 1188.164520 134.698124 704.858381
882 1349.607873 -36.916954 719.474819
882 1463.732064 74.687699 715.613785
883 1191.760755 138.069829 701.205911
883 1354.319809 -29.810718 717.175279
883 1466.270773 82.757882 713.337512
884 1193.053585 143.625601 698.539944
884 1358.942938 -22.529701 713.643449
884 1469.401784 91.646967 710.544962
885 1197.068249 147.064616 697.277385
885 1362.880221 -15.567940 710.946143
885 1472.706347 100.033427 707.684561
886 1197.007266 152.711608 693.814501
886 1367.992075 -8.662118 707.622904
886 1475.451491 108.757439 705.510632
887 1199.408890 155.961166 691.929976
887 1372.885251 -1.077390 704.838879
887 1476.376390 117.262077 704.389977
888 1199.040321 160.821797 688.589980
888 1374.886432 6.658395 701.212981
888 1479.257018 126.367639 699.435785
889 1201.970880 166.549740 688.000673
889 1379.226403 13.435052 698.180300
889 1478.598460 136.337243 696.408362
890 1200.264852 172.581793 684.088378
890 1381.942770 21.817053 693.594945
890 1481.127672 145.084980 692.532788
891 1200.025942 177.985073 681.948707
891 1383.513313 30.189300 690.791728
891 1480.021383 154.481065 689.051677
892 1198.179089 183.343935 678.840346
892 1383.526668 37.581400 687.778071
892 1479.314626 165.283693 685.942478
893 1197.526080 188.550351 675.860384
893 1384.261080 47.246490 684.114657
893 1478.076411 174.322175 682.674748
894 1194.995277 194.646442 673.681660
894 1384.098463 55.216875 680.745614
894 1476.223074 182.906426 678.914493
895 1193.656198 200.917360 670.610447
895 1383.602624 63.307915 677.514405
895 1475.068482 193.239469 676.526053
896 1189.682331 205.851504 668.905863
896 1383.499792 71.473686 673.715605
896 1472.334856 202.892545 672.973705
897 1187.534598 212.991466 666.863202
897 1381.360686 79.895015 670.794307
897 1468.482618 212.591542 670.616844
898 1183.185333 217.902917 665.014158
898 1379.360983 89.550085 668.111742
898 1464.337894 222.708808 667.738714
899 1178.481880 224.210140 661.682734
899 1376.561159 97.834000 664.909882
899 1460.430914 231.450825 664.717722
900 1174.249385 230.225028 659.025549
900 1373.726614 106.733499 660.977752
900 1454.501628 241.280851 662.094209
901 1167.856291 236.798818 657.167489
901 1369.424323 115.959683 656.660611
901 1450.748917 251.112239 658.123553
902 1163.204769 242.377932 655.397066
902 1366.032911 124.729956 653.100300
902 1445.100829 259.984067 653.817163
903 1156.340632 250.219657 654.028910
903 1360.582390 132.314249 650.929248
903 1436.633832 269.823681 649.194833
904 1148.985455 254.602967 650.311312
904 1355.854154 141.117253 647.836540
904 1431.209009 278.969708 647.021406
905 1143.208549 262.068803 650.156697
905 1349.356002 148.490102 644.358073
905 1425.374253 288.238441 643.278795
906 1135.968635 268.351862 646.584153
906 1344.427651 156.647016 639.648715
906 1416.881920 297.084501 640.943802
907 1128.259930 274.056345 644.606614
907 1336.710378 164.929946 637.023286
907 1409.086442 306.214840 637.493325
908 1119.990869 279.481624 642.244450
908 1328.898273 172.201756 633.288199
908 1400.897443 314.490945 634.787535
909 1111.703169 285.560378 641.341579
909 1321.152433 180.188233 630.171207
909 1392.219640 321.104477 631.717092
910 1102.637200 292.181701 638.540772
910 1313.219490 187.965633 626.527748
910 1383.547783 330.053299 628.611421
911 1094.634418 297.303940 635.633699
911 1305.915253 194.240996 623.245815
911 1373.390107 336.970720 626.918940
912 1085.264804 303.251705 633.426545
912 1294.861328 200.417510 619.814109
912 1364.472630 344.016750 623.116698
913 1073.719256 308.176005 632.385401
913 1286.496693 205.911251 615.818608
913 1354.999341 351.275913 620.706666
914 1065.001756 312.547978 630.467339
914 1277.895878 213.317747 612.772039
914 1343.724776 356.602689 618.846127
915 1054.561989 318.793191 627.181643
915 1266.902561 218.581659 609.215664
915 1333.287250 361.703972 615.470796
916 1043.994514 323.073897 624.336809
916 1256.902717 224.539764 605.760021
916 1322.787445 365.948676 612.020330
917 1033.586564 326.722181 623.308429
917 1245.820481 229.420718 602.484395
917 1311.974692 371.969776 609.347471
918 1021.446866 332.616100 619.831407
918 1234.728055 233.245822 598.267488
918 1302.270137 376.093391 606.599915
919 1010.080794 335.938520 618.277018
919 1223.288037 237.741836 594.301074
919 1290.579916 380.978861 602.506409
920 998.706629 339.071141 616.095363
920 1211.530221 241.082958 591.444013
920 1279.226513 386.654589 599.134552
921 986.824647 345.037683 613.015285
921 1200.821869 244.930045 586.912107
921 1267.659373 389.116768 594.615987
922 974.346353 349.207240 611.120349
922 1187.771873 249.257812 583.849853
922 1256.268999 393.634701 592.512670
923 962.413963 351.843921 607.959146
923 1176.075897 252.224643 579.914276
923 1244.187689 396.840663 587.317488
924 949.715138 355.210410 606.751055
924 1163.994559 254.741154 575.620183
924 1232.149753 399.047294 584.283863
925 937.224012 359.432114 604.334776
925 1150.992991 257.086766 571.838066
925 1220.332266 402.415262 580.586441
926 925.407330 361.416068 601.791435
926 1136.888501 260.949502 567.596490
926 1205.913390 404.751722 576.081100
927 913.837035 365.227177 599.106572
927 1124.590136 263.087792 562.692593
927 1193.829847 406.923206 572.571020
928 899.229062 366.966400 596.712573
928 1111.506878 264.970751 559.297651
928 1183.591898 409.673757 567.704710
929 887.043501 369.939084 594.384705
929 1096.772975 267.264908 555.260203
929 1168.873758 410.642697 563.029052
930 874.195756 373.153748 591.871184
930 1083.361188 268.716418 551.531425
930 1157.106877 412.045354 557.720712
931 860.537763 375.025979 590.236058
931 1068.983225 268.926628 547.115842
931 1144.082714 412.428965 554.485301
932 847.338897 377.447098 588.198893
932 1055.164497 268.942226 543.809114
932 1130.248080 412.223311 550.546803
933 832.457883 378.925984 587.248559
933 1040.651847 269.962936 538.557672
933 1116.167428 413.881624 543.857150
934 820.381586 380.978748 584.494381
934 1026.145959 270.809040 534.597303
934 1102.837827 414.451176 538.655040
935 808.342694 381.139049 582.367841
935 1010.455693 269.750300 532.430148
935 1090.040685 413.394069 534.629624
936 792.688331 382.388542 580.881986
936 997.468724 269.688557 528.403463
936 1075.560277 412.377009 529.424875
937 780.080615 384.274913 577.446466
937 979.919225 268.931419 524.511673
937 1062.234268 411.680350 525.753231
938 764.949179 385.249820 575.306227
938 964.731474 267.540706 520.010261
938 1047.687713 409.550362 521.109477
939 751.516243 387.153915 574.507965
939 950.193538 267.000181 516.345597
939 1033.824561 407.918493 516.024618
940 738.180887 386.191138 572.249662
940 933.856497 266.649537 511.787786
940 1019.738625 405.178983 511.312302
941 725.073743 386.421793 569.812918
941 919.819803 263.054185 508.300861
941 1007.324050 401.666503 508.604728
942 710.506208 387.164422 568.203406
942 904.388486 261.331352 504.929391
942 992.266681 399.514183 503.327368
943 697.582817 386.706015 566.760276
943 887.148050 257.410009 502.765956
943 978.188390 396.549868 499.873329
944 683.446413 385.888663 566.111225
944 871.905367 257.334295 498.005847
944 963.252354 391.436872 494.466872
945 670.090435 385.160103 562.353593
945 856.850401 253.777727 495.240213
945 949.174991 386.708015 489.268902
946 656.655235 385.280068 560.957957
946 841.264260 250.046632 492.068245
946 936.829169 383.251706 485.582484
947 644.019896 383.452563 559.720935
947 826.172662 246.902333 489.870119
947 921.382380 378.464146 481.256333
948 629.486090 383.245027 559.150150
948 810.326661 242.715614 486.348443
948 909.373094 373.555862 477.916821
949 617.610721 380.951553 557.394041
949 795.089323 238.850758 483.953848
949 895.260705 368.612305 472.145323
950 605.471605 380.054380 555.883290
950 778.012147 233.368428 481.257442
950 881.268095 363.084284 469.636666
951 590.947076 379.565818 555.330364
951 762.475977 229.594436 478.281293
951 866.948597 356.805597 466.839303
952 579.247401 376.457686 553.821888
952 746.497328 223.924634 476.480626
952 852.367588 349.656870 462.375253
953 568.048423 374.415524 553.039006
953 731.147705 219.710205 474.328345
953 839.158843 342.789435 459.335349
954 555.635080 372.823609 552.604174
954 714.348349 214.257816 473.532123
954 825.750042 334.513069 456.849085
955 544.157539 370.182970 552.063126
955 698.613539 208.114355 470.387202
955 811.145992 325.104208 454.667042
956 531.516601 367.031650 550.938725
956 683.550058 202.475846 470.198952
956 798.544042 317.169664 452.214854
957 521.296552 364.924495 550.915913
957 666.428837 196.547844 468.966444
957 783.448189 307.425654 451.413930
958 510.145810 362.352964 550.102567
958 652.132790 188.746092 468.614205
958 773.074608 300.721463 450.175407
959 499.797063 358.952986 550.533609
959 637.143036 183.957954 468.668246
959 759.012413 291.133321 448.527421
960 487.211009 355.406585 552.051845
960 622.529243 178.179883 469.249876
960 744.838367 282.398204 447.141507
961 477.458755 353.191578 551.981261
961 605.990533 171.369643 469.357005
961 730.987871 273.112375 446.068115
962 468.604759 348.942155 552.893414
962 594.855578 164.868583 470.751611
962 718.614014 262.546801 446.099372
963 458.675538 346.639720 554.098227
963 579.666665 158.331004 472.419870
963 706.296595 254.097268 445.467887
964 450.110454 342.500476 556.175458
964 567.274677 151.511361 474.579034
964 696.209252 245.872684 446.687359
965 443.032023 339.023877 557.149479
965 553.730451 144.403957 476.818653
965 683.575669 236.060511 449.011653
966 432.569692 335.941325 560.383163
966 541.263582 137.171668 480.606685
966 673.439821 226.358135 450.027389
967 426.842648 331.816428 561.206321
967 528.139651 131.406697 483.362907
967 661.813417 216.153329 452.922081
968 417.446318 328.259423 564.346763
968 515.512092 125.100906 487.820352
968 653.182788 207.908147 455.532687
969 410.424197 324.816869 566.022737
969 504.287227 117.702071 492.122145
969 642.528937 197.446926 459.178054
970 404.638916 321.643902 569.951190
970 494.674952 113.263218 496.215909
970 633.173965 188.753363 464.100724
971 397.836635 318.149723 573.229243
971 484.425266 106.439492 501.186787
971 624.345793 180.526102 467.598249
972 393.410719 314.576015 576.464415
972 474.606619 99.695089 505.550483
972 614.514299 171.641045 472.834070
973 386.749173 310.721222 579.643606
973 464.775573 95.288788 512.342608
973 607.251732 163.532545 477.853678
974 383.209627 307.359793 584.120013
974 456.696529 88.651214 518.815177
974 600.282980 153.427373 483.674697
975 376.919137 302.791091 587.212366
975 448.501327 84.155105 523.543908
975 592.840891 145.324423 490.726557
976 373.223969 299.985420 590.403199
976 441.987334 79.664212 530.528635
976 585.216260 137.347849 496.028841
977 369.693877 295.880422 594.469003
977 434.736090 72.744260 538.262639
977 579.943339 129.613845 501.714425
978 366.253012 291.024227 599.357333
978 427.449157 67.546967 544.607252
978 575.415626 121.787580 508.753425
979 362.469815 288.360309 601.950973
979 422.973113 62.779853 552.871682
979 569.736989 115.303354 515.894881
980 359.971547 283.479892 606.874981
980 415.300702 58.302193 559.425523
980 565.436541 107.720530 521.420301
981 356.938004 279.942768 611.321444
981 413.932430 52.732610 566.383282
981 560.572612 100.927416 530.267247
982 355.914029 275.513965 617.294344
982 410.095355 48.246982 573.624688
982 558.037770 93.922346 535.824515
983 352.062869 272.827983 620.915773
983 405.938865 42.300649 580.611249
983 555.488732 87.671435 542.573949
984 352.226862 267.290391 625.179027
984 403.606598 37.737871 586.816603
984 552.284455 81.227407 550.340638
985 352.738188 264.410215 629.499673
985 401.422705 31.688663 594.011578
985 550.176050 74.616802 556.161957
986 351.736509 259.195260 631.694772
986 400.453541 27.222748 601.654478
986 548.545959 68.804066 564.719475
987 350.327157 255.853387 636.031118
987 397.564002 20.795250 608.633703
987 548.105239 61.354234 571.632042
988 350.383247 250.826788 640.029609
988 397.350832 15.986749 614.024212
988 547.321363 56.487155 579.408077
989 351.083370 246.637065 644.730647
989 397.247498 11.840548 620.798252
989 548.114125 49.933605 585.951700
990 352.271168 241.358173 647.255495
990 397.950866 6.219938 626.685422
990 547.114217 43.943648 594.700260
991 350.738826 235.259920 650.358835
991 397.555618 1.827891 632.412318
991 548.342832 37.252055 600.039560
992 353.327252 232.458343 653.003432
992 398.214538 -3.762194 638.540037
992 549.667612 34.024975 606.618023
993 354.611442 227.604793 656.925175
993 399.114105 -7.711705 643.097441
993 549.888083 28.393204 612.980271
994 356.311635 223.846203 658.776474
994 401.607915 -12.660159 648.633710
994 551.969042 24.130192 617.800487
995 359.118377 219.904135 660.942832
995 403.232875 -16.500157 653.307323
995 555.483273 19.109033 623.108291
996 360.808780 213.990851 662.546890
996 406.400776 -21.392263 660.144051
996 557.882244 14.133614 629.623682
997 362.809208 210.846398 665.609770
997 409.640382 -24.849569 664.515306
997 561.040040 10.019608 635.204270
998 364.783356 205.929076 667.286842
998 412.384231 -29.345801 670.040796
998 562.938449 6.352720 638.447846
999 369.897369 202.195972 669.051845
999 415.949883 -32.106562 673.659395
999 567.354071 3.681598 642.354989
1000 370.774548 198.821338 670.980651
1000 419.701460 -35.126720 678.049269
1000 570.589241 -0.290025 648.510055
1001 373.450489 195.189402 673.422856
1001 423.697229 -39.520429 683.233741
1001 575.536735 -3.610887 654.935038
1002 378.064552 191.355845 673.385934
1002 427.720260 -43.432032 686.205902
1002 579.428418 -5.866875 658.815017
1003 382.232010 188.241509 674.461701
1003 432.413170 -47.125296 688.960668
1003 583.738429 -9.459829 662.302734
1004 384.013157 185.604801 674.137838
1004 437.550778 -48.004224 691.173690
1004 587.912581 -11.693279 666.444253
1005 388.072172 181.732768 675.462022
1005 440.949840 -51.847070 693.269423
1005 592.287209 -14.512968 671.609926
1006 391.437242 178.369486 676.058465
1006 446.892962 -54.870244 695.914374
1006 597.452392 -16.527963 674.150866
1007 395.683471 174.966897 676.465032
1007 452.104837 -57.071201 698.348654
1007 603.514375 -17.520704 676.404445
1008 399.981461 172.997294 677.189472
1008 457.706557 -59.320050 700.301388
1008 608.584919 -18.965999 680.242198
1009 404.425097 169.748973 677.216625
1009 463.649413 -61.593242 701.547383
1009 614.186158 -20.364877 682.793089
1010 409.032958 167.942191 676.587101
1010 467.884191 -63.654842 703.062077
1010 619.112055 -21.926218 684.595183
1011 413.170979 164.691248 676.674239
1011 474.812326 -65.601593 704.934978
1011 626.687999 -22.173509 686.522998
1012 416.735193 164.260202 676.497792
1012 479.657446 -66.644018 705.514157
1012 631.779268 -22.554174 688.090020
1013 423.861125 160.740902 676.310317
1013 487.352230 -67.266411 707.874605
1013 636.914285 -21.934382 690.039622
1014 426.982730 160.273141 675.972806
1014 494.902627 -68.915292 708.579488
1014 644.770900 -22.554916 691.532591
1015 431.758941 158.291660 675.012005
1015 500.461646 -70.008912 709.976698
1015 650.878318 -20.494157 692.940809
1016 437.008032 156.862316 674.091040
1016 507.768127 -69.818109 709.986835
1016 657.867499 -19.531720 693.936691
1017 441.955238 155.605452 673.398740
1017 515.060939 -69.361296 710.946557
1017 663.638701 -17.324745 696.864995
1018 445.316922 155.652454 672.532052
1018 521.790532 -70.518481 709.501308
1018 669.504649 -16.001332 698.232951
1019 451.349336 154.865442 670.920827
1019 526.625480 -69.529050 710.498801
1019 675.231277 -14.199765 697.982952
1020 455.045817 154.065278 669.483164
1020 535.333540 -68.524940 710.238589
1020 682.784637 -11.785548 699.611786
1021 458.552574 154.420313 668.646460
1021 541.391474 -68.434476 708.902638
1021 688.860766 -8.799851 700.076888
1022 463.470365 153.259156 666.678385
1022 550.253227 -66.853796 708.533643
1022 695.475325 -6.106511 700.577988
1023 467.439100 154.384763 664.508333
1023 554.528632 -65.281352 708.246069
1023 700.769659 -2.488115 699.818323
1024 472.474243 154.925136 663.893112
1024 562.389506 -61.489863 707.745363
1024 707.570055 1.433607 700.322562
1025 476.239732 156.385864 661.665512
1025 570.111221 -60.844711 707.220481
1025 712.416345 6.114117 699.781590
1026 480.158542 156.710896 660.158846
1026 575.215504 -57.647967 705.673986
1026 717.754727 9.905571 698.920861
1027 483.124805 157.581415 658.016922
1027 582.798990 -54.730546 704.647276
1027 723.920963 16.147060 698.226464
1028 486.397045 159.876575 655.954878
1028 589.059664 -52.004048 703.037365
1028 729.478440 20.021928 697.237298
1029 491.755814 162.243706 653.180366
1029 594.947424 -48.115718 702.836321
1029 734.436248 25.269733 696.517475
1030 492.811139 165.044259 650.663726
1030 601.220139 -43.719105 699.605363
1030 740.061312 32.075253 695.650201
1031 495.501240 167.752281 648.564685
1031 607.599760 -38.914329 697.461887
1031 744.620630 38.720059 694.355592
1032 499.527936 170.671398 646.477853
1032 612.426857 -33.835887 695.682717
1032 749.274621 45.257048 691.059751
1033 501.275293 172.894139 644.199793
1033 617.621768 -30.085199 693.906434
1033 752.566477 52.236546 690.347666
1034 503.546805 177.525522 641.040880
1034 623.477090 -24.547690 689.971185
1034 758.280265 59.340955 687.037113
1035 506.247843 180.554200 638.927749
1035 626.778338 -18.143643 687.654161
1035 762.359014 67.137241 684.574500
1036 507.464742 184.417133 635.296317
1036 633.985743 -13.899748 684.608806
1036 765.681408 75.437838 681.411819
1037 508.546848 188.798104 632.759021
1037 638.110607 -8.900178 681.932397
1037 767.779062 82.768474 677.905002
1038 509.965531 192.324732 630.171439
1038 642.010588 -1.876617 678.915021
1038 769.328908 91.262676 674.906568
1039 511.883801 196.395676 627.498479
1039 644.027408 3.523167 675.702947
1039 774.300285 98.303682 670.447794
1040 512.811412 202.006573 624.617681
1040 646.683124 10.448530 671.610255
1040 775.983280 106.290155 666.980160
1041 512.017541 207.126091 620.088097
1041 650.459833 16.587742 668.528704
1041 777.339857 114.842777 663.677145
1042 510.372485 210.919647 616.141295
1042 653.441559 23.943977 664.049216
1042 777.827674 122.993775 659.354480
1043 510.462245 216.779237 613.527618
1043 655.144753 30.444572 660.012686
1043 779.053779 131.428947 655.060168
1044 511.238821 220.282127 609.284004
1044 656.212966 36.395283 655.607410
1044 780.539379 139.182926 651.291515
1045 509.489641 225.931473 605.518725
1045 656.995552 44.960176 651.782013
1045 778.755045 149.106838 646.431098
1046 507.146570 231.530000 601.023597
1046 658.431070 51.949604 646.342857
1046 777.500462 158.150549 643.219566
1047 506.762265 237.643284 598.206370
1047 659.475805 58.839293 642.125316
1047 778.316881 166.461804 639.795124
1048 504.126062 242.166754 592.876826
1048 658.182174 65.293280 637.049567
1048 776.550655 175.159303 636.359786
1049 500.495967 248.735070 587.819775
1049 658.164494 73.576872 631.905719
1049 774.965091 183.062058 630.788023
1050 497.626514 254.640946 582.782999
1050 657.793530 80.285321 627.478919
1050 773.072810 192.687273 627.007137
1051 495.704596 259.516054 578.204974
1051 658.668058 88.910273 621.317140
1051 771.657110 201.537137 621.577736
1052 493.581451 265.034684 574.172646
1052 655.254964 94.562975 616.392350
1052 768.016697 208.843752 615.435499
1053 489.228954 271.069501 569.549060
1053 653.498834 101.716150 610.170642
1053 765.555726 217.188167 611.659905
1054 484.794661 277.301711 564.387971
1054 651.955131 109.691124 603.833408
1054 762.149811 225.101281 605.334491
1055 482.186264 283.130871 559.686537
1055 648.559233 116.566493 597.399693
1055 758.675046 234.008996 598.494460
1056 477.697378 288.197569 554.249303
1056 645.246667 123.815073 592.173688
1056 755.314190 241.082384 593.600515
1057 471.994202 294.392051 549.551670
1057 642.015008 129.836378 585.394744
1057 750.864767 248.888013 585.931827
1058 467.461386 299.326403 544.805423
1058 638.165792 135.747385 579.419581
1058 745.769581 256.398799 580.823859
1059 461.169088 305.117886 537.111598
1059 634.645102 143.629671 571.101239
1059 742.264068 263.492331 573.963786
1060 456.051819 310.195699 533.849295
1060 629.658227 149.463153 565.787313
1060 736.534265 270.879930 567.346222
1061 450.011326 317.314723 526.924398
1061 624.659504 155.981155 557.908511
1061 731.862403 276.801093 561.243472
1062 443.678242 322.336403 522.719147
1062 620.888203 161.567229 551.288634
1062 725.348340 283.143579 554.972954
1063 438.282330 328.920391 517.210303
1063 614.200856 166.757741 542.800729
1063 718.385040 289.192445 548.783365
1064 431.329858 333.985954 512.447691
1064 607.601686 173.193022 536.633669
1064 711.330080 295.299490 540.352938
1065 423.331564 339.529566 508.411405
1065 600.611278 178.554678 529.447460
1065 705.605339 301.077059 532.900281
1066 415.418440 345.005660 503.167508
1066 592.994539 183.809306 522.979013
1066 698.789585 305.788713 526.821860
1067 407.842695 349.587131 498.618974
1067 585.443391 189.593059 516.916618
1067 691.189727 310.616830 519.764099
1068 400.832989 356.360154 493.542250
1068 576.735502 194.262419 509.873530
1068 682.043832 316.736768 511.849642
1069 392.431083 361.285877 489.694616
1069 566.785624 198.920947 503.711412
1069 675.374002 321.383086 506.367331
1070 382.201927 366.562690 483.320155
1070 558.302426 203.920701 496.160277
1070 664.677335 325.796489 500.142530
1071 372.551188 371.039884 479.333579
1071 547.934902 208.858457 489.679984
1071 654.391749 328.929074 493.731685
1072 364.647951 376.771327 475.537185
1072 537.403983 212.806325 483.671966
1072 647.077416 332.321908 486.832601
1073 353.505348 381.565509 471.999029
1073 526.375994 215.754486 477.764314
1073 633.927343 337.518142 481.407935
1074 343.321026 387.164322 467.539360
1074 516.878098 220.282054 473.013245
1074 624.664976 340.622687 475.609754
1075 331.121194 392.935005 464.520470
1075 503.730333 225.453008 467.077521
1075 611.994724 344.030020 469.670452
1076 321.265332 395.835109 460.849673
1076 491.203729 228.631113 462.796235
1076 601.999842 346.867329 464.550025
1077 309.097850 400.638260 457.947872
1077 479.261131 232.281167 457.744177
1077 589.738197 350.421283 459.686981
1078 298.225061 405.136828 454.431441
1078 465.490388 235.358626 452.614737
1078 577.481029 352.569569 453.436475
1079 283.623296 410.588550 453.024200
1079 452.998756 238.569543 447.484954
1079 566.084187 355.173681 449.153164
1080 271.656989 414.519687 449.652913
1080 438.838148 241.280219 443.087787
1080 552.688769 357.315444 443.503999
1081 258.721055 418.935636 447.650611
1081 423.675197 244.022740 438.131117
1081 538.565316 359.029801 438.099465
1082 246.012335 422.763336 444.016659
1082 409.568808 245.787716 434.296401
1082 524.430694 360.353528 434.694363
1083 233.194828 426.942485 443.073427
1083 395.086398 248.695663 430.880091
1083 510.900617 360.901995 429.498331
1084 219.604469 431.075739 441.107056
1084 381.277165 252.120206 425.640501
1084 496.777452 361.926190 425.135843
1085 206.686030 434.061901 439.458461
1085 364.533505 253.014716 422.097128
1085 483.416231 363.508131 419.936827
1086 192.222951 436.606986 438.423297
1086 347.324508 254.101921 419.704642
1086 469.083695 363.262141 417.488481
1087 178.772565 440.429748 436.543367
1087 331.422660 255.376096 417.225884
1087 453.049087 362.696854 413.717008
1088 164.755159 441.717444 436.508734
1088 314.857014 257.500002 413.960096
1088 437.952410 362.659123 409.755996
1089 150.306893 445.327098 433.445862
1089 299.018996 257.904992 409.490649
1089 421.170503 363.026772 406.178940
1090 136.353229 446.917391 434.592068
1090 282.733198 258.350039 407.283245
1090 406.442087 360.942114 402.959634
1091 120.770576 449.244009 433.470504
1091 267.640285 258.378770 405.615102
1091 392.359418 359.832754 400.132262
1092 108.326393 451.360291 433.299174
1092 251.151670 258.631147 404.005939
1092 375.243432 358.424519 397.069352
1093 93.611824 451.994746 432.768745
1093 234.588514 258.993295 399.909206
1093 360.183408 357.350890 394.358626
1094 79.412733 453.370746 433.448719
1094 215.122303 257.500094 398.816005
1094 342.994428 355.043101 391.590822
1095 63.522352 453.197878 433.704787
1095 198.125649 257.117708 398.358696
1095 326.460629 352.139015 389.046816
1096 50.636783 452.957592 435.109037
1096 182.146105 255.420801 397.423900
1096 310.614124 349.138429 386.961614
1097 36.054651 452.038425 435.920927
1097 164.184371 253.299008 396.835471
1097 295.743056 344.165420 384.377445
1098 20.364696 450.980993 437.346155
1098 147.038732 249.884068 397.261418
1098 276.719161 340.828610 383.464794
1099 7.067149 449.099371 437.952713
1099 129.875410 247.164236 396.840696
1099 261.938467 337.312918 382.668492
1100 -6.591845 448.528702 441.124170
1100 112.086135 244.927355 399.300726
1100 244.990035 330.140928 382.760258
1101 -21.483398 445.359859 442.303214
1101 94.313097 240.859994 398.780112
1101 230.774495 324.489437 380.427096
1102 -35.255147 442.400986 444.826169
1102 77.684975 236.973930 398.738699
1102 212.308541 319.159867 382.575363
1103 -48.848188 440.267361 445.703426
1103 60.267235 230.637315 401.490641
1103 197.056582 311.330110 382.666366
1104 -61.767876 436.238155 450.111394
1104 43.818007 226.950623 404.067721
1104 181.432735 304.634422 385.257807
1105 -74.858484 433.457623 452.003823
1105 28.379508 220.789441 407.283777
1105 163.971622 297.430046 387.030251
1106 -87.556384 429.101560 456.897878
1106 10.570552 215.155306 409.690492
1106 150.505200 289.372410 387.912845
1107 -100.966397 425.100133 458.120400
1107 -4.583141 209.678036 413.103300
1107 136.094850 282.250949 389.202817
1108 -111.840467 420.776052 461.766219
1108 -21.149421 203.169991 418.332815
1108 120.191367 272.843262 393.337182
1109 -124.375650 415.384170 465.636922
1109 -36.272186 196.915018 422.553049
1109 105.321876 263.291233 395.391471
1110 -135.734735 411.792659 470.198545
1110 -52.221906 190.181906 427.884547
1110 89.828163 253.897483 399.331183
1111 -145.388172 404.269390 474.965540
1111 -65.388497 184.090879 431.683315
1111 77.503088 245.068750 403.750342
1112 -156.340986 400.794068 478.836976
1112 -80.551967 177.377830 438.165824
1112 63.010840 236.642432 405.664204
1113 -168.163089 395.162462 483.820168
1113 -94.486535 170.384374 442.433029
1113 48.780172 227.165409 411.518039
1114 -177.704119 390.489761 488.442488
1114 -108.745845 161.878891 449.914122
1114 34.287149 217.151969 415.078514
1115 -187.036987 384.638465 492.109764
1115 -121.357022 155.689052 456.188342
1115 24.126163 208.192951 419.997607
1116 -195.813729 379.541914 498.700871
1116 -135.345289 148.545567 464.189730
1116 10.520741 197.262163 428.388298
1117 -204.725551 373.366757 502.838108
1117 -147.137507 142.710911 469.783318
1117 0.036076 187.964641 433.585772
1118 -212.658909 368.173411 508.770166
1118 -158.808095 135.004623 477.857812
1118 -12.314511 177.126047 441.334543
1119 -218.367662 362.071203 512.591667
1119 -171.137360 128.632120 485.210307
1119 -23.226815 168.402838 447.591799
1120 -226.297145 357.276182 519.134843
1120 -182.170586 123.403725 491.945723
1120 -33.591834 158.918669 453.181220
1121 -233.186681 352.296880 523.802844
1121 -192.935079 116.919360 500.740736
1121 -44.795892 150.745461 464.023874
1122 -238.364083 347.902338 530.085051
1122 -202.623914 111.543094 509.293519
1122 -53.857776 141.504388 470.839718
1123 -244.018581 344.325995 534.804078
1123 -211.251347 105.432344 515.595042
1123 -61.616568 132.456204 478.949588
1124 -249.153137 339.619137 540.829414
1124 -219.429650 100.863704 525.710536
1124 -70.654984 124.689573 487.987138
1125 -255.142995 335.592402 546.936934
1125 -227.518651 94.464969 533.543903
1125 -78.890174 118.615534 495.856800
1126 -257.963733 331.292925 552.057153
1126 -235.295832 91.472269 541.040080
1126 -84.129727 110.554409 502.969870
1127 -261.195254 327.334685 556.865589
1127 -241.197076 88.237253 550.166690
1127 -91.246668 103.068100 513.370643
1128 -265.099512 323.670745 563.545670
1128 -246.188177 82.861793 557.273445
1128 -96.987469 96.317891 521.324738
1129 -267.247351 320.625636 568.597426
1129 -253.282713 78.972329 565.564570
1129 -101.837785 91.041778 529.745098
1130 -271.018216 315.834389 574.612269
1130 -257.867289 75.274396 572.405640
1130 -107.384960 85.047357 538.795434
1131 -272.071572 313.123529 578.261873
1131 -263.631929 72.412589 581.591304
1131 -111.470008 78.819883 548.177625
1132 -273.180112 311.064316 583.271909
1132 -266.872794 68.052556 590.267936
1132 -115.410880 74.918745 556.430141
1133 -275.295239 307.437306 587.489556
1133 -271.200701 66.375078 597.377322
1133 -118.242011 69.707081 563.989783
1134 -276.176315 303.856115 592.285550
1134 -273.715070 62.473212 603.572485
1134 -121.459498 63.877533 572.349405
1135 -277.624632 300.994142 596.968018
1135 -277.431710 61.073909 610.972136
1135 -124.309625 59.010491 581.106804
1136 -279.426135 298.656358 600.244881
1136 -279.270488 57.816108 617.468126
1136 -127.010640 55.829279 588.571925
1137 -278.507318 294.938304 603.832104
1137 -281.302355 54.871555 623.315642
1137 -129.158634 50.081597 596.345154
1138 -278.534878 292.638866 606.599658
1138 -284.202201 52.188186 629.334145
1138 -129.980601 46.682619 603.599352
1139 -279.304731 288.843387 610.495376
1139 -284.947920 48.541581 633.717849
1139 -132.532739 42.557690 610.798568
1140 -279.279293 286.886900 612.741992
1140 -287.523664 46.047880 638.734144
1140 -134.155464 37.968577 616.875192
1141 -278.099191 284.237953 615.341464
1141 -286.935478 43.198390 641.719797
1141 -135.987337 34.997246 622.709900
1142 -278.583248 281.410200 616.921027
1142 -288.326897 41.422400 646.667145
1142 -134.408011 30.632656 628.287185
1143 -276.747388 278.712561 618.264428
1143 -289.173484 37.379335 649.399289
1143 -134.654945 27.722521 632.303440
1144 -276.244761 274.473108 619.517977
1144 -288.108818 36.509181 651.959657
1144 -134.764476 24.435979 636.501946
1145 -274.669749 270.921864 619.794996
1145 -287.764986 32.937947 655.638903
1145 -134.498846 21.484523 640.160498
1146 -274.166021 268.756095 619.614173
1146 -287.690194 30.054039 657.969610
1146 -133.473257 18.264753 643.164869
1147 -272.319810 265.791150 620.745339
1147 -286.347855 26.032522 659.114204
1147 -132.596918 14.215800 645.325213
1148 -271.670285 261.144060 619.127064
1148 -286.093189 24.685779 660.802189
1148 -131.494808 10.103436 648.047199
1149 -270.063996 257.729841 619.396402
1149 -284.431261 21.148167 661.392329
1149 -131.335936 7.918012 651.205584
1150 -268.183673 254.258207 616.248547
1150 -285.629437 17.426306 661.522861
1150 -128.055091 5.366401 653.167048
1151 -268.371645 252.358602 616.254366
1151 -281.536352 14.069901 661.641233
1151 -127.599896 2.828401 655.714564
1152 -266.619803 246.720465 614.023674
1152 -281.774814 11.348599 661.159785
1152 -126.113034 0.214068 655.178346
1153 -264.128710 243.778921 613.473227
1153 -277.793948 9.272900 659.749949
1153 -123.381802 -3.353254 655.088092
1154 -263.013670 241.309790 611.274667
1154 -277.435401 5.697586 659.960221
1154 -121.103752 -5.886329 655.248143
1155 -260.141907 238.243846 607.991868
1155 -273.199569 2.168449 658.303669
1155 -120.295270 -8.008734 655.045127
1156 -259.577134 236.480072 605.835663
1156 -270.915573 0.858378 657.198244
1156 -116.050931 -11.379052 654.614084
1157 -256.408798 232.772594 602.727150
1157 -268.885979 -2.378266 653.155716
1157 -115.073761 -11.994885 654.041770
1158 -254.095391 230.021226 599.098330
1158 -267.141288 -4.924774 652.692969
1158 -109.898669 -13.568464 650.596161
1159 -252.138221 228.204694 594.615469
1159 -263.632970 -6.318312 649.116830
1159 -109.855951 -15.682736 649.779298
1160 -251.112374 226.283028 591.699755
1160 -261.642368 -7.247287 645.993431
1160 -105.738157 -15.927808 648.739408
1161 -248.251508 223.852699 588.004578
1161 -257.164005 -11.537783 641.608414
1161 -101.697819 -18.649533 646.732084
1162 -248.206184 222.032239 584.265404
1162 -253.953731 -12.277575 637.670903
1162 -98.159536 -18.095647 643.899466
1163 -244.815943 219.294215 579.205515
1163 -251.183312 -15.744354 635.303329
1163 -95.488588 -19.848752 641.848154
1164 -242.704099 218.125933 575.791108
1164 -246.866035 -16.742821 630.970664
1164 -92.574888 -19.166655 637.900608
1165 -240.656623 216.251644 571.693519
1165 -243.192302 -18.442321 626.657384
1165 -88.638343 -20.933634 633.014407
1166 -239.637685 215.145470 567.438897
1166 -240.712199 -19.239326 623.028021
1166 -84.064430 -21.261376 629.193940
1167 -236.498913 214.204039 561.518759
1167 -237.533212 -21.617903 618.825840
1167 -80.487398 -21.769076 625.592378
1168 -234.088855 214.057108 557.416118
1168 -232.431497 -22.092674 614.116871
1168 -78.099506 -21.291258 619.471983
1169 -232.818583 211.857991 553.178535
1169 -227.539902 -24.498301 609.440653
1169 -73.651229 -20.351074 615.624750
1170 -228.988826 210.618073 547.136283
1170 -225.026262 -24.456576 602.631254
1170 -68.086594 -20.349785 611.338269
1171 -228.068712 210.234737 541.610845
1171 -220.765993 -24.998722 597.783527
1171 -65.490305 -19.920635 606.229048
1172 -226.839007 208.644153 537.581252
1172 -216.070148 -25.791053 590.751617
1172 -60.323814 -19.002635 601.006912
1173 -224.145343 209.002194 531.954287
1173 -213.959165 -24.763705 587.219131
1173 -58.070570 -16.410003 596.164247
1174 -222.076166 209.780829 526.133855
1174 -209.058048 -25.593115 581.765516
1174 -54.497393 -14.905741 592.173333
1175 -221.187967 210.798914 518.849739
1175 -206.239956 -24.362974 575.215934
1175 -51.933681 -12.139421 587.091974
1176 -217.722809 211.130291 513.706020
1176 -202.212229 -23.452869 569.901596
1176 -47.527739 -10.153271 581.715228
1177 -218.216465 211.340060 508.703333
1177 -198.909743 -22.701693 563.925641
1177 -43.857228 -7.170390 575.529186
1178 -215.775618 212.709882 503.262100
1178 -195.603851 -22.211045 559.482545
1178 -39.163324 -6.229020 569.693279
1179 -215.621210 213.305219 497.603810
1179 -191.743993 -19.520131 553.224914
1179 -36.794623 -2.618483 562.937003
1180 -212.702256 214.665426 491.181793
1180 -187.539008 -19.780371 545.830498
1180 -34.586874 0.210336 558.237402
1181 -211.823166 217.232095 486.681560
1181 -183.584556 -17.158345 540.043254
1181 -31.887353 3.817696 551.129277
1182 -211.842121 219.244134 479.708691
1182 -181.731823 -14.600699 533.192897
1182 -27.853959 7.510045 544.880232
1183 -211.068627 222.118725 474.225438
1183 -178.230593 -13.141812 526.061942
1183 -26.091779 10.653770 538.448722
1184 -211.040216 223.360714 468.990469
1184 -176.325977 -10.655322 519.365558
1184 -23.106975 15.845460 533.265668
1185 -209.763082 227.418176 464.387870
1185 -174.024306 -8.095634 512.400999
1185 -20.541562 19.732725 527.409003
1186 -207.481001 228.517781 458.458028
1186 -171.746475 -3.509568 507.654513
1186 -17.708656 23.555612 519.720911
1187 -208.191806 232.570283 452.273520
1187 -169.521868 -1.124086 500.808421
1187 -16.167045 27.659722 514.053512
1188 -209.390506 237.095461 446.680032
1188 -167.069497 2.165741 493.659907
1188 -14.326928 33.287299 506.028553
1189 -208.655656 240.884353 441.317617
1189 -164.538382 6.957983 486.736815
1189 -14.139522 38.750017 499.294312
1190 -209.459638 245.500763 436.763746
1190 -163.806395 10.937273 480.496522
1190 -12.027280 44.557842 493.746653
1191 -210.554133 250.373135 431.006553
1191 -163.323426 16.077095 472.603836
1191 -11.363301 51.344215 486.966987
1192 -211.703784 255.180403 425.582505
1192 -162.489916 21.425277 467.157244
1192 -9.922735 55.834489 480.511756
1193 -211.295111 259.242190 419.716032
1193 -161.066721 26.329121 459.761727
1193 -10.007355 63.184542 475.101043
1194 -213.066448 264.943936 414.079935
1194 -160.453924 30.589386 453.411583
1194 -8.966849 69.116440 470.109150
1195 -213.647012 270.348107 408.606391
1195 -160.310771 35.491388 446.082742
1195 -10.350393 75.138625 464.255738
1196 -217.933853 275.299697 403.715288
1196 -161.117539 42.145872 439.720216
1196 -10.115762 83.420307 460.160998
1197 -218.866808 282.173766 397.916666
1197 -160.630483 49.301226 434.812623
1197 -13.060099 89.452626 452.988049
1198 -221.284610 288.128486 392.331336
1198 -162.253060 55.134144 428.992560
1198 -13.106986 96.377103 447.580105
1199 -224.231200 293.438496 389.165583
1199 -163.361166 59.671000 421.739202
1199 -13.329033 103.999049 441.343914
1200 -226.573572 299.122888 383.451949
1200 -164.816252 67.379307 416.116684
1200 -16.669132 110.653801 434.232942
1201 -230.202163 305.819985 376.822968
1201 -165.952048 73.075776 409.653430
1201 -16.839431 117.114962 427.977812
1202 -232.762980 311.964859 372.769158
1202 -169.924646 80.635929 404.620238
1202 -20.133757 123.261086 421.507065
1203 -236.041710 317.794767 368.018333
1203 -171.682359 85.682114 398.228637
1203 -22.604742 131.713785 417.243085
1204 -239.969782 325.623690 361.085486
1204 -175.845461 91.631319 392.901507
1204 -24.933592 138.991861 409.612453
1205 -243.260908 329.862043 355.814035
1205 -179.060050 98.210777 385.431700
1205 -29.620902 143.935167 404.760613
1206 -247.515487 335.534615 351.333875
1206 -181.261363 104.668662 378.890734
1206 -32.335005 150.021681 398.007480
1207 -251.296326 342.016182 345.414514
1207 -184.768012 111.665464 371.007374
1207 -37.150770 155.512505 391.128480
1208 -256.858102 348.115088 342.225754
1208 -190.140062 116.259641 365.990876
1208 -41.825862 163.095933 384.303317
1209 -261.229678 354.632568 335.320340
1209 -193.717952 123.417533 358.851952
1209 -44.813577 169.218557 377.850017
1210 -266.243124 360.152989 330.785314
1210 -197.853558 128.352297 350.933419
1210 -50.767180 174.657632 369.779389
1211 -272.152202 367.299440 325.499274
1211 -204.359207 134.495836 345.009945
1211 -55.325745 180.591159 361.010499
1212 -277.012112 372.500524 321.193631
1212 -208.923605 140.757874 337.769538
1212 -61.112773 185.778178 354.740137
1213 -282.702456 377.020717 316.162268
1213 -215.634125 145.559480 331.442289
1213 -65.443442 192.216014 347.377650
1214 -288.919686 383.947483 310.179475
1214 -220.069472 151.807596 324.434714
1214 -72.305511 197.564443 340.435074
1215 -295.550259 389.819693 306.236353
1215 -227.066430 156.781334 316.852100
1215 -78.511560 204.108383 335.154833
1216 -301.595439 395.291906 302.125258
1216 -234.233744 163.702777 309.051104
1216 -85.371020 207.907148 327.985630
1217 -308.736048 401.104768 296.344655
1217 -241.327045 166.603575 302.384277
1217 -92.474603 213.074560 322.514013
1218 -315.897392 406.560230 294.290061
1218 -249.699284 173.805853 295.464199
1218 -99.042474 219.187171 315.074732
1219 -323.214324 412.211249 288.845696
1219 -256.388680 179.199093 288.348736
1219 -106.543535 221.713109 306.656981
1220 -329.892303 417.779311 285.362715
1220 -264.306679 182.662887 283.453789
1220 -114.961208 227.698038 300.151267
1221 -337.534997 422.271018 280.645909
1221 -272.627894 187.450745 278.222617
1221 -122.073927 232.139568 292.556984
1222 -346.108073 426.707393 278.767593
1222 -279.706829 193.022528 270.195460
1222 -130.065735 237.329101 286.108209
1223 -354.680726 431.355559 274.584792
1223 -289.570841 197.002800 264.297240
1223 -138.684462 242.256236 279.298799
1224 -361.830038 436.411341 270.675395
1224 -297.641419 202.820866 260.394208
1224 -146.818038 244.724270 272.707354
1225 -369.431679 441.182670 269.137548
1225 -306.151034 207.182880 253.683374
1225 -155.657855 249.565825 267.048608
1226 -377.844404 446.604190 266.899376
1226 -316.348650 213.150694 249.042273
1226 -163.283217 252.938723 261.429568
1227 -386.910323 450.451226 264.886080
1227 -323.326807 215.905907 243.974284
1227 -172.945614 257.914349 257.714199
1228 -395.159320 454.762356 263.069012
1228 -333.682270 221.865506 240.824656
1228 -181.961139 261.923720 251.029476
1229 -402.882438 459.236070 259.263842
1229 -343.787338 224.523719 236.212418
1229 -192.930372 265.464206 247.624236
1230 -412.484076 462.877615 259.259927
1230 -353.938490 229.704630 232.368578
1230 -201.904670 269.450015 242.706576
1231 -421.217667 467.799547 257.447703
1231 -363.406631 232.995217 229.113044
1231 -211.361974 271.796909 236.977426
1232 -430.688265 471.533447 256.118368
1232 -374.301778 237.984684 227.235332
1232 -221.245869 274.789993 233.938660
1233 -439.689384 474.668017 255.602099
1233 -382.906660 242.013658 221.804264
1233 -232.385156 278.336319 231.594340
1234 -448.586927 479.989098 254.753055
1234 -393.147156 244.943096 221.864797
1234 -241.714161 280.841329 226.938568
1235 -457.408269 482.492122 254.350776
1235 -403.640063 247.439223 219.981716
1235 -252.188162 283.240319 225.623534
1236 -465.681743 485.255639 253.043284
1236 -415.291650 250.972862 218.219541
1236 -263.248753 286.416010 223.246708
1237 -474.899171 488.607004 253.723185
1237 -426.158068 254.375997 215.316419
1237 -272.238738 286.352752 220.955009
1238 -484.483269 490.882367 254.703405
1238 -436.963818 257.861739 214.570866
1238 -283.553728 290.994305 218.524481
1239 -493.203331 492.645779 254.388172
1239 -448.175099 259.359711 215.835415
1239 -293.147255 291.405573 217.607933
1240 -502.887012 496.402691 254.997244
1240 -459.183595 263.092547 214.109290
1240 -304.550688 293.959985 217.117998
1241 -510.844379 497.736106 255.024986
1241 -469.117893 265.852380 213.932810
1241 -314.097628 294.344876 217.512444
1242 -521.305164 498.953997 258.181042
1242 -479.668141 267.143773 215.526444
1242 -324.290346 294.944606 216.637351
1243 -529.936800 502.288286 259.362885
1243 -491.092241 269.693596 213.473648
1243 -336.243606 296.219264 216.955500
1244 -538.929828 503.918058 260.664757
1244 -502.243850 270.485743 214.911559
1244 -347.292569 295.179439 216.903833
1245 -549.264369 504.404778 262.890962
1245 -512.901884 271.257703 216.482989
1245 -358.480557 295.350380 218.641626
1246 -559.313861 504.524975 264.109495
1246 -523.028841 273.160900 216.630506
1246 -368.752246 296.400269 219.800875
1247 -567.642694 506.497825 266.807612
1247 -535.324425 273.345841 217.737310
1247 -379.906874 295.300587 222.428955
1248 -577.661302 507.677789 267.612676
1248 -545.602667 273.728018 218.791200
1248 -391.898976 294.360660 222.362823
1249 -585.382975 507.673118 271.153797
1249 -556.061679 275.070485 220.304704
1249 -401.251394 293.653700 224.516415
1250 -596.815447 508.319722 272.926499
1250 -566.391681 274.686494 222.800457
1250 -412.487178 294.086481 226.392153
1251 -605.731109 508.597503 274.842762
1251 -579.051901 275.747834 224.539177
1251 -422.406988 292.906139 228.676378
1252 -613.443421 510.393194 277.299505
1252 -589.735528 276.290243 226.748483
1252 -434.204769 290.989644 232.192883
1253 -624.126602 510.291652 279.750760
1253 -601.364475 274.824945 229.663816
1253 -445.694721 290.169399 235.388010
1254 -631.936616 510.179749 282.147658
1254 -612.370231 275.805579 233.685302
1254 -456.052379 289.776636 237.406808
1255 -640.606852 510.538056 286.099236
1255 -622.437166 275.535041 236.549116
1255 -466.756024 287.715397 240.473268
1256 -649.730284 509.734028 289.076338
1256 -631.375821 276.069341 238.388642
1256 -476.484647 287.606509 241.935202
1257 -656.664271 508.838165 292.401607
1257 -642.055065 276.300893 241.146003
1257 -486.889026 285.093484 244.545856
1258 -665.673427 508.627105 295.674892
1258 -651.525292 273.527904 245.143748
1258 -495.163811 283.021662 244.835293
1259 -674.694802 508.342510 299.620138
1259 -661.088354 273.913782 248.151795
1259 -505.153136 282.355944 245.810941
1260 -681.963805 508.355524 301.010496
1260 -670.709021 272.308823 252.325642
1260 -514.758007 280.217424 247.746566
1261 -688.785695 505.583993 305.285056
1261 -681.031456 273.146857 256.037551
1261 -523.326616 278.917755 250.668793
1262 -697.548331 505.672903 308.195460
1262 -688.922986 269.606262 259.774376
1262 -532.988812 276.785113 255.291427
1263 -704.412421 504.299652 312.537225
1263 -697.776415 268.303983 262.291150
1263 -542.175584 273.714403 255.786973
1264 -710.413212 503.218279 316.338698
1264 -705.520613 268.364827 267.468610
1264 -551.329282 272.662348 260.185605
1265 -718.714242 502.107886 320.269816
1265 -714.828098 266.258164 272.215531
1265 -559.963968 269.767799 263.648592
1266 -723.952150 499.663275 323.166377
1266 -722.668506 264.302958 275.472165
1266 -567.194863 266.622268 266.585342
1267 -730.285395 498.175916 326.983126
1267 -730.301018 263.341007 280.528898
1267 -573.129116 263.057115 270.119007
1268 -735.900707 495.821545 330.533750
1268 -737.242863 260.507279 285.517662
1268 -581.931350 261.263772 272.494486
1269 -740.925393 493.844892 334.819351
1269 -743.866164 256.958400 289.099905
1269 -588.500448 257.158978 278.120759
1270 -745.365987 490.605491 341.152135
1270 -750.716468 255.839212 294.159484
1270 -594.824827 255.537052 281.711221
1271 -750.518127 489.068966 344.300970
1271 -755.958205 252.535957 299.648461
1271 -601.412727 251.538691 285.563915
1272 -755.514856 484.649827 350.419311
1272 -761.276846 250.849873 303.266386
1272 -607.755515 247.213460 290.353901
1273 -759.018761 482.066934 353.170808
1273 -767.193260 247.670213 310.390451
1273 -612.540114 243.770282 294.395242
1274 -762.110804 480.157431 357.244770
1274 -771.005863 243.614723 315.913720
1274 -616.341174 240.711257 298.719542
1275 -765.361599 477.194644 362.329843
1275 -775.231930 242.159534 319.602282
1275 -622.408661 236.475286 304.030687
1276 -768.046712 474.374189 367.265283
1276 -779.462137 239.162571 326.919834
1276 -625.907777 232.020377 310.942762
1277 -770.024198 470.246473 371.804383
1277 -782.451281 234.854978 334.630594
1277 -629.141273 227.451827 314.909169
1278 -772.340697 467.927921 376.675393
1278 -786.007536 231.584115 339.798203
1278 -632.532796 224.823273 320.772574
1279 -775.240089 463.948543 383.027622
1279 -787.775805 228.634051 345.406357
1279 -634.362524 220.028832 328.465011
1280 -776.266192 459.365894 387.189373
1280 -791.051586 224.896724 351.822575
1280 -637.416821 215.443980 334.716315
1281 -777.539611 457.094015 391.519832
1281 -792.311189 220.628440 358.570255
1281 -639.953797 212.807094 340.820166
1282 -777.902686 453.629043 396.130729
1282 -793.915559 217.250290 365.202136
1282 -639.849585 206.637049 346.059734
1283 -778.429236 449.434977 400.841321
1283 -794.584851 213.176767 370.719434
1283 -642.101364 201.586900 353.881382
1284 -780.003108 444.652411 406.732035
1284 -796.561353 209.265043 378.115566
1284 -642.962693 197.755037 359.287993
1285 -780.699365 440.577606 411.827120
1285 -797.166254 203.954501 383.291823
1285 -643.891963 192.767377 366.585388
1286 -779.404102 435.810117 415.220415
1286 -797.440775 200.483068 389.090228
1286 -642.481736 188.007950 371.944211
1287 -779.704931 431.263250 420.335370
1287 -797.077621 195.010455 395.401564
1287 -643.427389 182.255173 378.931411
1288 -779.224930 426.234084 424.565829
1288 -796.542254 190.125345 399.632686
1288 -643.904598 177.776231 384.258247
1289 -778.241040 421.976296 429.611092
1289 -795.785282 185.505477 405.793617
1289 -642.719530 172.250828 390.255468
1290 -778.100315 416.662338 432.762302
1290 -794.947795 180.532602 411.589068
1290 -642.093770 167.288440 395.592992
1291 -777.071943 412.494157 437.518116
1291 -793.765406 175.190658 417.456925
1291 -641.105708 162.335154 402.524543
1292 -776.116846 406.275850 439.936984
1292 -792.086281 168.206440 423.233891
1292 -640.031764 157.838098 408.804359
1293 -774.299158 402.820108 442.518941
1293 -789.887514 163.032986 426.590761
1293 -638.574397 150.578320 415.249322
1294 -773.262659 397.033566 446.358800
1294 -788.565101 156.641161 430.971501
1294 -635.829274 145.210382 419.268547
1295 -771.412445 391.082936 448.374555
1295 -786.786723 152.138152 437.480766
1295 -632.983063 139.357822 422.724516
1296 -769.495791 384.435156 451.120917
1296 -784.464647 145.705431 440.575552
1296 -631.137606 134.505986 427.266848
1297 -766.636685 379.930999 453.669742
1297 -780.988172 141.018245 445.138833
1297 -628.429413 130.183131 430.420618
1298 -765.184734 373.009725 455.217936
1298 -777.922457 134.920071 448.943168
1298 -625.543442 125.195818 433.600067
1299 -760.956123 367.598369 456.692750
1299 -773.548824 129.505066 453.164880
1299 -620.374250 119.774264 437.404598
1300 -760.096764 360.646810 459.958085
1300 -771.348220 124.823491 457.007944
1300 -616.843148 113.812630 439.881693
1301 -757.000242 355.914601 461.304605
1301 -766.975269 117.427769 458.898161
1301 -613.630075 108.437344 443.667818
1302 -754.282858 349.901110 460.769125
1302 -763.443516 111.024268 462.100977
1302 -610.343599 103.174552 446.444943
1303 -752.162383 344.536080 461.360868
1303 -759.363487 106.497270 465.239293
1303 -606.340527 96.365959 448.596620
1304 -748.995506 338.226731 462.452883
1304 -754.875926 99.203099 466.032428
1304 -602.085289 91.888547 452.425987
1305 -743.963154 331.843013 461.509161
1305 -750.680170 94.443984 467.697811
1305 -599.269562 86.404754 454.428219
1306 -742.272722 326.797284 462.491007
1306 -746.415835 86.582062 468.222513
1306 -593.621957 80.707312 455.396037
1307 -738.944396 319.018883 460.988433
1307 -742.016711 80.314558 469.897331
1307 -588.896554 75.209869 456.900613
1308 -735.459932 313.124754 459.357218
1308 -737.084266 76.274007 471.624938
1308 -582.494717 69.660963 457.404990
1309 -732.419086 306.264497 459.322967
1309 -731.325287 69.151940 470.542717
1309 -578.187212 64.413608 457.027441
1310 -728.643580 301.099697 459.618213
1310 -726.432996 62.806378 470.429486
1310 -572.944270 58.682204 457.714757
1311 -723.527934 293.457876 458.146137
1311 -722.220275 55.284752 473.038333
1311 -567.643389 52.727523 458.587741
1312 -721.012486 287.265348 456.706103
1312 -715.746029 49.035667 470.691246
1312 -562.756605 48.647143 457.347523
1313 -714.980373 280.240528 453.618344
1313 -710.480935 42.466243 470.069820
1313 -556.522217 43.322555 456.798719
1314 -711.121157 273.422021 453.977151
1314 -703.357562 36.312958 468.908533
1314 -550.960580 37.150449 456.145321
1315 -707.530642 267.587596 453.485648
1315 -697.991923 31.097469 469.924317
1315 -545.003969 32.403329 454.816678
1316 -703.190181 262.859074 451.128874
1316 -691.490251 24.265805 467.773273
1316 -538.812930 28.099959 452.805953
1317 -698.030913 255.241792 448.875979
1317 -683.928209 18.404775 466.659767
1317 -530.100709 21.562724 450.499283
1318 -693.359520 251.399192 447.409847
1318 -677.449550 12.138730 465.697600
1318 -524.308798 18.293608 449.131363
1319 -688.646856 243.858101 446.258191
1319 -670.288163 6.614556 464.872714
1319 -517.255933 14.564985 446.764504
1320 -682.608870 238.841410 444.016901
1320 -662.757488 1.460759 464.199845
1320 -509.367870 11.212247 446.050379
1321 -677.643661 233.440606 441.816042
1321 -655.194551 -2.880940 462.176700
1321 -503.368890 5.111229 443.865781
1322 -672.264583 227.285920 441.333775
1322 -647.785393 -8.810128 461.491685
1322 -496.409594 3.389659 441.671139
1323 -665.031992 222.876215 439.364836
1323 -641.338335 -13.478986 459.279181
1323 -488.157007 -0.231531 441.039180
1324 -660.241949 219.004079 437.906683
1324 -633.171228 -17.976781 457.835352
1324 -480.875164 -3.549130 439.443827
1325 -655.378594 215.284885 437.064577
1325 -625.438602 -23.280957 455.037110
1325 -472.458049 -7.232480 439.048644
1326 -649.380632 209.824893 435.188992
1326 -617.254685 -26.827734 454.325876
1326 -464.853019 -7.277105 436.554754
1327 -642.414138 206.037394 434.493492
1327 -608.652937 -29.455566 452.703282
1327 -457.382584 -9.996667 435.993381
1328 -636.491656 203.063427 432.795062
1328 -601.491549 -31.740925 451.921902
1328 -447.459115 -12.715732 434.409795
1329 -630.734145 199.013772 431.944323
1329 -593.360701 -34.977304 450.838332
1329 -441.084163 -12.610236 435.817633
1330 -624.744339 198.007965 429.700784
1330 -584.123174 -36.845620 449.562095
1330 -434.471614 -12.866688 434.413594
1331 -619.101882 195.076045 427.548802
1331 -576.365272 -40.008342 448.169071
1331 -424.533070 -15.082871 433.598394
1332 -613.517854 192.360114 425.652076
1332 -569.333103 -39.138985 446.784225
1332 -417.190651 -14.376556 434.266529
1333 -606.970083 190.896996 424.623938
1333 -560.480685 -42.749330 445.408050
1333 -409.960501 -13.864349 433.302402
1334 -601.229380 189.020942 422.577428
1334 -552.851272 -43.868954 445.679655
1334 -401.753030 -13.623225 432.900508
1335 -595.320704 188.645339 421.593366
1335 -545.666466 -43.623907 442.960966
1335 -394.829003 -13.351266 433.018262
1336 -589.219702 187.129674 418.379032
1336 -537.071059 -44.456267 440.972300
1336 -386.753400 -11.705917 431.433395
1337 -583.829826 186.410993 416.169745
1337 -528.541240 -45.419486 437.769995
1337 -377.411314 -11.703936 429.962875
1338 -578.934494 185.961337 415.238863
1338 -521.855083 -46.641504 438.013637
1338 -370.426714 -10.758044 430.005132
1339 -573.286916 186.355316 413.162373
1339 -513.514471 -45.560120 434.945440
1339 -364.904472 -10.367236 429.027799
1340 -567.814807 184.442105 411.300729
1340 -507.593925 -45.372573 433.572319
1340 -357.397755 -8.029394 427.787030
1341 -563.367232 183.004185 406.030889
1341 -500.366592 -45.136758 428.984823
1341 -351.505238 -7.171906 426.377041
1342 -556.837426 182.479258 404.304583
1342 -493.429367 -46.109169 426.634673
1342 -344.813818 -5.221080 425.388682
1343 -552.504146 182.470228 402.424144
1343 -486.903129 -46.123863 422.611195
1343 -337.760752 -4.589532 422.338912
1344 -547.653550 181.908272 399.427023
1344 -479.211378 -45.848179 420.654480
1344 -332.828806 -1.754273 420.601716
1345 -543.008274 183.052226 396.773283
1345 -473.273441 -45.826694 415.409227
1345 -326.062088 -1.317466 417.862171
1346 -539.401728 184.025113 394.350277
1346 -467.548110 -43.640187 410.680362
1346 -320.053988 0.392215 414.854946
1347 -534.408992 185.267228 389.224898
1347 -461.051398 -42.207237 407.375125
1347 -315.747677 3.710957 412.733487
1348 -529.908779 184.952400 389.812177
1348 -456.388130 -41.277288 405.034845
1348 -310.052623 4.760870 409.024364
1349 -525.962614 187.044337 385.476306
1349 -451.567779 -39.972715 399.146290
1349 -305.655412 7.406333 405.493816
1350 -520.908574 187.680190 382.203223
1350 -446.231151 -37.962447 395.839295
1350 -298.923027 9.718465 402.713077
1351 -517.712471 189.068074 379.181761
1351 -441.852746 -36.888892 391.339539
1351 -293.919990 13.095534 398.631688
1352 -514.258776 190.786276 375.952788
1352 -437.216486 -34.523980 388.513035
1352 -290.403496 15.947259 395.141877
1353 -511.342314 193.513013 373.593361
1353 -432.222988 -31.883999 382.175903
1353 -286.341975 18.390802 392.369058
1354 -508.596521 194.755376 370.684292
1354 -427.282365 -30.393202 377.917563
1354 -282.407898 20.839342 388.044317
1355 -504.844358 197.826765 365.922488
1355 -424.044528 -28.549490 373.616344
1355 -279.154283 25.114774 385.933480
1356 -501.058005 199.108097 362.855534
1356 -419.973498 -26.183871 369.842249
1356 -274.292726 27.264335 381.804340
1357 -498.991977 202.494532 359.170684
1357 -415.348044 -21.988519 363.043939
1357 -271.560497 31.626780 377.171561
1358 -496.141921 204.443933 358.217998
1358 -412.750395 -18.870079 361.437866
1358 -267.886663 32.901100 374.340881
1359 -493.308303 208.123290 354.324625
1359 -409.301241 -16.208770 355.658845
1359 -264.750187 36.985701 369.187416
1360 -491.968757 209.817656 352.329214
1360 -406.704672 -13.034200 350.378732
1360 -261.360155 41.140426 364.260874
1361 -490.232785 213.726474 349.369108
1361 -403.979325 -9.567506 347.152570
1361 -259.736431 43.997129 361.931144
1362 -487.752672 215.534874 344.848046
1362 -401.735292 -7.746616 341.919395
1362 -257.137008 47.710638 357.756211
1363 -486.587344 218.286356 342.611378
1363 -399.758976 -3.822797 337.815099
1363 -254.690598 51.281944 354.184158
1364 -484.881003 223.182460 339.938667
1364 -396.495284 0.929866 330.599360
1364 -253.102152 55.773435 351.520832
1365 -483.981790 226.830861 336.924901
1365 -395.171547 5.122051 326.604395
1365 -251.011905 59.850094 347.147986
1366 -483.798590 229.268110 334.680591
1366 -393.769893 8.428229 322.387272
1366 -250.645452 64.742107 342.050883
1367 -481.715307 233.675419 330.484453
1367 -392.570894 13.489942 317.907193
1367 -248.724749 70.430136 337.600676
1368 -480.989405 236.707572 329.154712
1368 -389.761704 16.181570 313.345022
1368 -248.188605 74.244240 334.754428
1369 -480.299890 242.162316 326.420300
1369 -389.999929 20.545229 308.968803
1369 -246.578759 78.457963 331.155228
1370 -480.807000 246.670324 324.150386
1370 -389.328360 25.320278 304.592338
1370 -245.908178 83.737469 326.736773
1371 -480.178033 250.225703 321.643710
1371 -389.935536 31.706990 299.959075
1371 -246.486614 89.673549 322.482026
1372 -482.075231 254.645932 319.793824
1372 -388.803695 35.838022 296.544715
1372 -245.667528 94.702055 317.206151
1373 -480.129535 259.686385 317.502731
1373 -389.002643 41.697057 290.439501
1373 -246.359792 99.734250 314.584585
1374 -482.802356 265.448632 315.952947
1374 -390.484694 45.828017 288.891206
1374 -246.966670 105.143286 310.428712
1375 -483.173605 269.992658 313.089823
1375 -389.577329 52.012143 283.950841
1375 -248.206408 110.070871 305.381187
1376 -485.252530 274.342273 311.135390
1376 -390.253620 56.786408 278.795652
1376 -249.280346 116.424438 304.004804
1377 -486.288948 278.719734 310.264920
1377 -393.178804 62.039898 273.808750
1377 -251.688723 120.856430 299.934354
1378 -488.295169 283.849734 306.847060
1378 -393.234690 67.560957 271.476033
1378 -252.200134 126.191547 295.768949
1379 -489.579959 288.358047 304.908361
1379 -394.508490 71.866198 264.676507
1379 -253.450551 129.932585 291.706485
1380 -492.242633 292.026482 305.400288
1380 -397.302014 76.272984 262.257992
1380 -255.878525 135.745104 287.448086
1381 -493.864621 296.112433 302.672649
1381 -400.509818 82.736052 258.788845
1381 -257.133840 140.362419 282.987751
1382 -496.419905 301.597383 300.749796
1382 -403.230980 87.621979 255.346050
1382 -260.816808 144.864380 277.558897
1383 -500.449271 305.541586 300.561670
1383 -405.391385 90.856413 251.190146
1383 -262.566240 149.219393 275.303700
1384 -501.118264 309.937816 299.330824
1384 -407.816545 96.186284 246.241756
1384 -266.999056 155.364015 269.372256
1385 -505.012192 313.953443 297.751406
1385 -412.137415 100.981809 243.099510
1385 -269.670948 159.113651 266.552238
1386 -509.260566 318.269771 296.723264
1386 -414.395991 105.782628 240.026176
1386 -272.974369 162.421805 262.568817
1387 -512.444351 320.760473 294.576956
1387 -419.975553 109.208369 236.606467
1387 -275.445213 166.712706 258.496638
1388 -516.296321 325.889295 293.666592
1388 -423.432588 114.026338 233.307841
1388 -280.655795 169.882029 257.236199
1389 -520.002547 329.680348 292.265403
1389 -428.599344 117.376552 230.531069
1389 -284.616160 174.080536 253.317002
1390 -524.317143 332.370006 291.759595
1390 -432.028270 120.106857 227.365144
1390 -289.074501 178.046431 249.993753
1391 -527.378951 336.200585 291.224113
1391 -437.422154 124.424642 224.193197
1391 -293.324109 179.749791 245.477876
1392 -531.426466 338.973227 288.732351
1392 -441.556688 126.227228 221.833886
1392 -297.773081 183.184600 243.044988
1393 -535.888649 341.542326 289.424749
1393 -447.817371 129.760431 220.774299
1393 -303.330702 185.613271 238.992208
1394 -540.807858 343.162233 288.732773
1394 -451.896435 133.680760 217.222710
1394 -307.814467 188.453295 235.465410
1395 -544.390905 344.743307 288.854411
1395 -458.494988 134.767394 216.846040
1395 -312.792803 190.227490 231.528034
1396 -549.455291 346.251503 288.645861
1396 -463.058325 137.991284 214.299642
1396 -317.226560 192.754138 230.065537
1397 -553.985781 348.921462 288.214516
1397 -468.708845 138.518885 213.573834
1397 -323.119020 194.745389 228.687072
1398 -558.455682 350.474085 289.201098
1398 -473.904627 141.234122 211.534205
1398 -327.923762 195.137988 224.940158
1399 -562.985034 350.310375 288.768712
1399 -480.550967 142.504335 211.425083
1399 -333.993992 195.283420 222.573293
1400 -567.606106 351.987012 288.948598
1400 -484.404873 142.019987 210.740975
1400 -339.678247 197.244837 220.469745
1401 -571.717351 353.509364 289.006538
1401 -489.632450 142.153257 207.935576
1401 -345.501247 196.839112 220.208410
1402 -575.702594 352.228628 289.575911
1402 -496.349778 141.995696 210.365529
1402 -349.846060 196.891435 219.560462
1403 -580.023465 353.303327 289.535260
1403 -501.542000 142.115203 208.903207
1403 -355.574140 195.214143 217.388106
1404 -585.673901 351.900462 289.980572
1404 -506.610491 140.967444 207.650306
1404 -359.192711 193.486169 216.801394
1405 -588.086911 349.599635 290.110041
1405 -511.609787 140.529529 209.945986
1405 -366.459007 191.143441 215.706532
1406 -594.644570 348.395702 293.133641
1406 -516.631267 137.996463 210.657601
1406 -370.389011 190.279832 215.356802
1407 -597.608384 346.978411 291.891663
1407 -522.488257 135.607336 210.195956
1407 -376.802448 187.621116 214.516338
1408 -601.232409 346.248965 292.239232
1408 -528.389320 133.459816 212.859157
1408 -381.115886 185.008403 215.221112
1409 -605.793894 345.911316 293.694744
1409 -533.775418 132.687093 213.533337
1409 -386.155246 182.275039 215.229731
1410 -610.267354 341.808747 295.520714
1410 -539.297282 128.088491 214.264677
1410 -392.220328 178.125923 215.127344
1411 -613.526050 338.949788 296.207567
1411 -544.967139 125.928139 215.957697
1411 -395.957351 172.840102 214.389024
1412 -617.850199 336.311168 297.622622
1412 -550.693581 120.925598 217.919228
1412 -403.002456 169.340933 216.334171
1413 -620.716006 333.133012 300.577460
1413 -555.208174 116.363608 220.885643
1413 -407.093308 163.459803 218.153603
1414 -623.538523 329.669927 300.457924
1414 -560.095217 113.237002 222.768188
1414 -412.727685 158.336240 219.967569
1415 -627.433258 325.368125 302.970673
1415 -565.759532 109.862855 224.944835
1415 -416.745983 153.778996 220.923691
1416 -630.387741 321.449778 304.348768
1416 -569.790498 104.238856 228.147704
1416 -421.512855 146.940041 223.529274
1417 -631.907943 319.461874 306.835696
1417 -574.429680 98.638168 231.027224
1417 -424.558002 139.802631 225.296930
1418 -635.379054 312.953082 309.840210
1418 -578.959459 93.389611 233.379995
1418 -430.309126 135.855511 226.922763
1419 -637.749667 307.687811 310.789827
1419 -584.252706 88.350094 237.916417
1419 -434.904573 127.980545 229.430124
1420 -639.677457 304.663122 312.944311
1420 -587.354750 82.449140 241.969376
1420 -438.462319 120.964389 230.388261
1421 -641.488220 298.688872 316.832468
1421 -591.164550 76.706339 245.036039
1421 -442.830284 112.967965 234.019027
1422 -643.440643 292.800145 318.863244
1422 -595.301205 71.139936 251.923864
1422 -445.008792 106.213463 236.949607
1423 -644.568560 287.762185 320.850546
1423 -598.900207 64.892310 254.846265
1423 -448.520707 98.023544 241.511665
1424 -645.889783 281.811125 323.376833
1424 -602.536628 57.208408 258.666170
1424 -451.884918 90.942148 244.501345
1425 -647.915381 276.559654 325.944606
1425 -606.310760 51.385260 263.444964
1425 -453.979537 82.979943 248.869112
1426 -648.377543 271.597249 329.752719
1426 -608.577659 44.230745 270.398328
1426 -457.649497 74.566735 253.603882
1427 -647.837783 265.801246 331.734950
1427 -610.021707 36.926233 275.210387
1427 -457.640027 66.992281 258.080561
1428 -649.040585 260.518612 335.994169
1428 -612.432139 31.179604 280.626119
1428 -461.325735 58.916729 262.709888
1429 -647.866942 254.285998 339.468381
1429 -613.619767 24.732424 285.825850
1429 -463.019218 52.454966 267.667164
1430 -647.340473 247.741252 342.674694
1430 -614.524262 17.551586 291.303218
1430 -463.269868 42.195189 273.468754
1431 -647.010484 241.989597 345.779891
1431 -614.452473 9.672885 297.172105
1431 -464.792068 34.957305 277.922420
1432 -645.487567 236.114136 349.121655
1432 -615.677444 4.518417 305.062223
1432 -464.248451 26.928229 284.136496
1433 -644.569151 230.948662 353.245363
1433 -615.879308 -1.872294 309.989778
1433 -464.759381 18.857832 289.627247
1434 -643.568047 224.412585 357.309314
1434 -615.301812 -8.763963 317.368774
1434 -464.949706 11.532498 295.606169
1435 -639.613185 219.730417 360.000518
1435 -614.965244 -14.628491 324.463560
1435 -463.066921 3.288882 301.929317
1436 -637.290279 213.369232 362.905761
1436 -613.599792 -22.028884 329.680919
1436 -462.726775 -3.217958 308.388846
1437 -634.807771 207.936474 367.176278
1437 -612.038422 -27.180041 334.723516
1437 -460.487684 -11.869026 315.813154
1438 -631.077954 202.256651 370.339013
1438 -610.230018 -32.854285 342.658217
1438 -458.804007 -17.408871 322.562518
1439 -627.870570 196.713841 373.461754
1439 -607.610891 -39.493683 348.600071
1439 -455.373921 -25.251222 329.008849
1440 -624.143953 190.731081 377.031919
1440 -603.798598 -44.304001 354.516252
1440 -452.921443 -32.093825 335.661466
1441 -618.314669 185.024402 381.509911
1441 -601.491425 -49.989137 360.233833
1441 -448.660776 -39.358512 340.478136
1442 -613.635252 178.686334 385.223170
1442 -597.465539 -56.222662 366.881750
1442 -445.862599 -45.920459 347.408585
1443 -610.732695 173.592722 389.215500
1443 -592.902057 -62.668759 372.174334
1443 -442.968071 -51.969811 352.989491
1444 -604.867648 168.230463 392.981141
1444 -588.513584 -67.689120 378.066965
1444 -437.498767 -58.904780 360.384893
1445 -599.498501 163.540804 394.885327
1445 -583.423111 -73.246411 382.482138
1445 -431.855204 -65.666173 365.770682
1446 -594.640334 157.881940 398.658494
1446 -579.650514 -80.183693 388.758277
1446 -426.262461 -72.579626 371.158130
1447 -586.909966 151.904609 401.922157
1447 -574.213107 -84.653563 393.822272
1447 -421.388895 -78.454283 376.962109
1448 -581.817541 145.747765 404.835032
1448 -567.887280 -89.923809 397.631123
1448 -416.640505 -83.858453 383.206901
1449 -574.451950 139.809491 407.490142
1449 -562.898567 -94.716149 403.999833
1449 -409.889790 -89.525952 387.435336
1450 -567.765284 136.328952 410.621592
1450 -555.327516 -100.466269 407.567101
1450 -401.878748 -95.088493 392.119244
1451 -561.107232 130.903371 413.982939
1451 -549.794300 -104.801813 412.317640
1451 -395.537182 -99.978927 398.405896
1452 -553.297945 126.187910 417.274489
1452 -540.842288 -110.590674 417.663355
1452 -389.453013 -105.150594 404.422072
1453 -545.612771 120.717707 419.618771
1453 -535.087139 -115.300016 422.842315
1453 -379.437083 -110.706410 409.154906
1454 -539.166799 117.425664 422.792337
1454 -526.839830 -119.741591 427.508631
1454 -372.445366 -115.116595 413.911237
1455 -530.212499 113.098912 425.270236
1455 -518.123204 -124.708934 430.398401
1455 -364.890119 -118.299592 419.088021
1456 -521.594966 109.063284 427.987045
1456 -510.977030 -127.708885 435.454673
1456 -356.475053 -121.962577 423.419374
1457 -515.380513 104.756973 429.728821
1457 -501.767751 -132.641488 439.081694
1457 -347.993344 -126.860545 428.001438
1458 -505.923242 101.749192 431.532647
1458 -492.491846 -135.632622 441.126291
1458 -337.361289 -129.385485 432.168780
1459 -498.170591 96.330769 434.002453
1459 -482.989441 -140.949899 445.356232
1459 -328.878153 -132.639235 437.833373
1460 -488.575418 93.010443 437.396703
1460 -473.193516 -143.524816 447.804832
1460 -320.518539 -136.576291 440.327121
1461 -480.415282 88.731960 438.471327
1461 -464.925630 -146.107322 451.657443
1461 -309.986931 -138.348791 442.943813
1462 -471.460173 87.271773 438.746891
1462 -454.155919 -149.467578 454.123345
1462 -300.640079 -141.014801 447.971411
1463 -461.934005 83.385230 442.245175
1463 -444.245679 -152.598824 456.786773
1463 -289.836299 -143.742162 449.890262
1464 -452.389859 80.061400 442.965197
1464 -434.272864 -155.207670 459.954056
1464 -280.295109 -145.902473 453.400916
1465 -443.575330 77.607091 443.718032
1465 -424.001729 -157.927923 462.112863
1465 -268.900658 -146.858607 457.373999
1466 -433.678042 75.889359 445.712793
1466 -413.633857 -159.077577 465.634320
1466 -259.851389 -148.055746 459.842322
1467 -426.493333 74.047507 447.766592
1467 -402.452749 -160.642619 466.448478
1467 -248.485993 -149.036084 461.460050
1468 -415.819460 72.557010 448.291626
1468 -391.729154 -161.233322 467.219012
1468 -238.623846 -149.979192 464.434306
1469 -405.818826 69.925062 450.366463
1469 -381.455191 -164.622438 471.855907
1469 -227.419256 -150.403353 466.690902
1470 -396.837436 70.366148 450.983823
1470 -369.674093 -164.937695 471.457281
1470 -215.220060 -150.963543 469.193855
1471 -387.303981 69.745161 452.259465
1471 -359.629741 -166.123652 472.159484
1471 -204.689761 -150.063412 470.752952
1472 -377.756882 68.772999 452.865224
1472 -347.934452 -166.661781 475.809398
1472 -194.665091 -149.732725 472.884653
1473 -367.500379 67.868588 452.435780
1473 -336.501139 -166.892612 475.616440
1473 -183.087020 -148.274218 472.889320
1474 -356.761006 68.638418 454.288488
1474 -325.656006 -165.846703 477.684809
1474 -169.670187 -146.975860 476.100290
1475 -347.063915 68.861085 454.897400
1475 -314.433616 -165.909104 479.144364
1475 -159.727324 -144.941492 476.638593
1476 -337.496476 69.605007 455.412970
1476 -303.521951 -164.193586 478.663734
1476 -148.310936 -142.885156 479.039120
1477 -327.856672 71.264586 456.293028
1477 -292.285367 -162.967293 479.173060
1477 -136.565960 -139.245250 479.375657
1478 -317.220779 73.895746 457.685816
1478 -279.345840 -160.715359 480.710907
1478 -125.931742 -137.396005 481.072185
1479 -307.691176 73.217976 458.651114
1479 -267.829679 -158.399874 480.727943
1479 -115.428851 -134.420867 482.734121
1480 -297.686621 76.480574 460.844125
1480 -256.597128 -155.739412 482.483226
1480 -103.456681 -130.724841 483.778883
1481 -287.515763 79.100710 460.200228
1481 -244.629769 -154.847124 482.624524
1481 -92.781370 -126.733736 483.997084
1482 -278.585372 83.028057 460.777603
1482 -232.149112 -149.990960 483.173327
1482 -81.625680 -121.673885 484.435643
1483 -267.665089 87.258892 461.899805
1483 -221.112616 -145.512610 485.046428
1483 -69.995912 -116.776108 484.651761
1484 -259.076535 90.988782 463.253056
1484 -208.791195 -142.975706 485.176898
1484 -57.758304 -112.245449 485.185440
1485 -249.011477 94.045718 464.594294
1485 -196.732962 -137.203931 486.047487
1485 -46.871886 -106.161095 485.547563
1486 -238.315607 99.667296 466.549811
1486 -187.177810 -133.843607 485.346141
1486 -35.411132 -99.108980 486.429149
1487 -229.492871 104.004884 467.267342
1487 -175.319547 -127.920983 486.420687
1487 -23.920491 -93.412813 487.993803
1488 -220.985518 108.623753 467.708050
1488 -165.481935 -122.660585 486.968164
1488 -12.604418 -85.372860 488.118121
1489 -211.671636 114.581350 468.792799
1489 -153.929516 -119.335727 487.764120
1489 -4.231220 -79.031601 489.797428
1490 -202.899507 119.105923 470.061094
1490 -143.655599 -111.036349 487.329966
1490 6.996127 -72.235677 490.203301
1491 -195.131108 123.935285 470.235607
1491 -132.669397 -105.729610 488.410916
1491 17.193889 -64.852571 490.760578
1492 -186.762622 130.309116 472.291640
1492 -123.804832 -100.660871 488.170801
1492 28.623943 -56.942723 491.523876
1493 -178.069994 135.399932 471.821820
1493 -112.723353 -93.179207 488.353645
1493 36.794434 -50.216806 493.578871
1494 -171.517314 140.932372 474.136939
1494 -102.046414 -87.662595 487.491186
1494 44.925918 -41.719796 493.932167
1495 -163.156614 147.207445 474.022823
1495 -93.821274 -81.544109 487.732469
1495 56.232750 -35.214881 493.609701
1496 -156.968271 153.742444 475.441868
1496 -83.585013 -75.256391 487.887932
1496 64.447431 -26.432527 495.029692
1497 -149.284250 159.650860 474.933877
1497 -75.676982 -68.471481 488.859488
1497 71.607009 -17.851588 494.823701
1498 -143.607820 165.482193 474.593282
1498 -67.022931 -61.638394 486.375451
1498 81.296396 -10.136086 494.825501
1499 -136.626519 171.173334 476.516131
1499 -57.809223 -55.043045 485.489929
1499 88.862404 -3.310470 495.119611
1500 -130.233783 176.787800 476.359843
1500 -50.700828 -49.076772 484.416635
1500 97.758171 5.196668 494.183119
1501 -125.030045 183.354017 475.576739
1501 -42.257090 -41.182647 482.736152
1501 104.085736 12.274602 493.249975
1502 -117.709200 188.487937 474.707065
1502 -34.039944 -35.175534 483.702916
1502 110.435040 20.798668 493.056835
1503 -112.078333 194.946271 473.542677
1503 -28.724502 -28.993095 480.297015
1503 117.184831 30.002450 490.757940
1504 -107.288162 202.077863 473.247493
1504 -20.810521 -20.890502 478.659873
1504 123.327695 37.186907 489.349042
1505 -103.633341 207.920572 472.690427
1505 -15.449052 -15.178510 476.374522
1505 129.191001 45.110783 487.333175
1506 -99.328530 213.406405 471.579015
1506 -8.698253 -7.755719 473.878403
1506 133.335169 53.168611 485.847222
1507 -95.200981 219.040081 471.055539
1507 -3.761485 -0.573914 471.247273
1507 140.348188 60.197715 483.821877
1508 -90.940587 226.645993 469.416185
1508 0.297205 6.291476 467.883351
1508 145.295650 69.598473 482.170270
1509 -88.280100 233.901875 467.918330
1509 6.264074 14.117069 464.298633
1509 149.320816 76.722118 479.682961
1510 -84.641147 240.924390 466.618076
1510 9.563529 22.106665 461.337388
1510 152.832084 85.077162 477.012253
1511 -82.373006 247.590399 464.846520
1511 12.853752 30.094693 459.095515
1511 157.153401 94.503475 475.698227
1512 -79.902201 254.126192 463.294776
1512 18.192380 37.088526 454.949671
1512 160.282171 102.362084 470.716658
1513 -77.811667 261.395558 461.446555
1513 22.197679 44.691940 450.996113
1513 164.561275 110.709266 467.673852
1514 -75.667106 269.980652 458.838400
1514 25.209848 52.758231 447.410931
1514 166.484860 119.950700 464.235123
1515 -73.682805 275.780475 457.070596
1515 25.657775 60.381420 443.986789
1515 169.495401 127.362937 458.301675
1516 -73.216209 283.025018 454.443298
1516 30.235873 68.851287 439.281673
1516 170.463985 136.073355 455.655854
1517 -72.620158 289.121301 453.426515
1517 32.535002 73.748843 435.104205
1517 173.368869 144.751861 452.101380
1518 -71.841787 297.466300 449.885843
1518 33.706510 83.061162 429.751924
1518 174.602975 152.658586 447.142338
1519 -69.886639 303.159176 446.734745
1519 34.404343 90.567855 424.924281
1519 175.925592 161.173667 442.030594
1520 -70.588868 309.832252 443.243164
1520 35.310059 98.275601 420.346286
1520 176.133349 169.098985 437.616151
1521 -70.876663 316.826134 439.847748
1521 36.975562 105.038988 414.445380
1521 176.636864 177.532755 430.585403
1522 -71.032300 323.793140 438.137756
1522 36.988207 113.939689 407.981620
1522 178.056202 184.441304 425.308007
1523 -70.181869 329.267695 434.465033
1523 39.271634 119.368427 402.898744
1523 176.025012 193.090154 419.291445
1524 -72.816831 334.734881 431.932043
1524 37.357627 127.308996 397.646458
1524 178.669222 200.541323 413.472346
1525 -73.861192 341.840777 428.404687
1525 37.074827 133.935642 391.830782
1525 176.075509 207.710409 407.922335
1526 -74.914394 348.794259 425.190486
1526 37.048145 141.179389 387.562662
1526 176.029094 216.099646 404.001822
1527 -77.194177 353.615863 421.939658
1527 35.910456 146.245979 380.922880
1527 173.049545 222.456575 396.022857
1528 -79.025593 359.602106 416.993992
1528 33.083527 154.911184 373.553906
1528 171.395606 230.750964 390.539643
1529 -80.138436 365.565020 412.748212
1529 33.193559 160.194397 367.392869
1529 169.809137 236.400053 384.189573
1530 -82.065628 372.234466 408.177871
1530 30.789345 166.475714 362.917530
1530 169.391088 242.623584 378.720535
1531 -85.631091 376.808805 404.774543
1531 27.968407 171.541299 357.471619
1531 166.214672 249.828056 372.242458
1532 -88.673247 382.429018 400.544803
1532 26.693049 177.840889 351.074848
1532 165.587318 255.937539 365.366913
1533 -91.806999 386.404617 398.420109
1533 23.977399 183.589837 343.456408
1533 161.866338 260.998494 358.577935
1534 -93.818108 391.710300 391.726660
1534 21.993128 187.891096 340.567059
1534 158.945282 267.481377 353.918549
1535 -98.513823 395.696407 389.045258
1535 18.579060 192.967146 335.134199
1535 157.519828 271.585926 346.730025
1536 -100.046696 400.815539 383.548365
1536 14.648479 197.299900 329.360454
1536 153.801735 276.364241 342.109986
1537 -103.634936 404.283653 379.904343
1537 11.880437 201.334600 323.405093
1537 149.380314 281.622103 336.146048
1538 -106.740648 408.734436 375.991453
1538 8.978773 206.881317 318.713689
1538 146.931021 284.389573 330.404823
1539 -109.792913 411.983176 370.071954
1539 4.609000 210.180556 312.809461
1539 142.293898 289.092473 323.789925
1540 -112.978045 415.461973 366.356746
1540 -0.305498 214.467010 306.937835
1540 139.102099 292.007635 318.836785
1541 -116.654110 418.974145 362.085439
1541 -3.661805 215.912418 301.388123
1541 136.520567 294.743659 313.904359
1542 -120.693500 421.508394 357.650054
1542 -8.379544 220.682208 296.529014
1542 131.468364 297.354813 307.253910
1543 -124.096210 424.595950 353.719480
1543 -11.619221 221.336327 291.803417
1543 129.645644 298.636405 301.977131
1544 -128.246061 426.646475 350.079340
1544 -16.227293 222.956606 287.725353
1544 125.010861 300.950667 296.826766
1545 -131.930833 428.465973 346.854475
1545 -19.516836 226.408264 283.040029
1545 121.928249 304.592698 292.352654
1546 -134.641388 429.793958 344.003411
1546 -23.562084 227.981747 279.498719
1546 116.843041 306.247366 286.253884
1547 -137.931358 433.020340 340.545663
1547 -27.898369 230.185074 274.602129
1547 111.681714 306.808883 282.681612
1548 -140.231059 435.254491 336.873957
1548 -33.245043 231.286398 273.583420
1548 107.599541 307.118404 278.210971
1549 -144.169023 437.258055 333.710245
1549 -37.160531 232.092319 269.284875
1549 102.240725 308.685594 274.391082
1550 -148.127790 436.465966 331.152746
1550 -42.548774 231.689781 267.685922
1550 98.649285 308.512177 270.112136
1551 -152.236045 437.740805 328.850974
1551 -46.624126 232.452472 264.146711
1551 93.954938 307.111374 269.383628
1552 -156.424749 437.966236 327.399624
1552 -52.817498 233.410537 261.000200
1552 89.763460 306.331586 266.610598
1553 -158.732786 439.798079 324.680141
1553 -56.474527 232.456638 261.003429
1553 85.967828 305.343594 264.503645
1554 -162.846686 440.355753 321.168845
1554 -63.051501 231.850617 257.940787
1554 80.284901 303.278517 262.877965
1555 -167.156964 439.352856 319.831039
1555 -67.367537 232.807651 255.454495
1555 76.608997 302.139310 260.070400
1556 -169.622024 438.996747 318.840045
1556 -73.846615 229.728177 255.705785
1556 70.476780 298.612959 258.345009
1557 -172.918725 439.940469 317.148781
1557 -76.990501 228.511653 253.920769
1557 65.022760 296.180104 257.833553
1558 -176.511894 438.285516 315.194624
1558 -83.767795 226.380284 252.764710
1558 62.146276 293.888835 255.796657
1559 -180.393201 437.967698 313.207160
1559 -87.716898 225.360492 251.680743
1559 57.211412 289.294167 253.482316
1560 -183.515370 435.182997 312.022756
1560 -93.222653 222.135432 249.690492
1560 52.933377 285.769546 252.613198
1561 -186.057430 435.094737 310.355464
1561 -97.534717 219.932465 248.824124
1561 48.330231 282.308815 250.733257
1562 -189.878814 434.424784 308.993993
1562 -104.760388 216.640916 249.653759
1562 43.621384 278.540684 249.774251
1563 -192.919278 431.436240 307.222901
1563 -108.091888 214.496093 246.641371
1563 38.161975 273.713985 247.956806
1564 -196.023248 429.259264 305.357142
1564 -113.632689 211.328120 247.230012
1564 33.019897 268.978735 246.587953
1565 -198.521230 426.617138 304.806974
1565 -119.603561 207.304408 245.192247
1565 27.658897 263.363300 248.107341
1566 -202.720367 424.915303 303.697943
1566 -125.671000 204.385374 245.721656
1566 23.108069 259.114491 246.232242
1567 -205.562647 422.150763 301.207461
1567 -130.882406 200.643521 246.003264
1567 17.423460 253.003230 245.027615
1568 -207.500337 418.465759 302.184955
1568 -135.405122 196.180528 245.761162
1568 14.175829 248.358526 245.674798
1569 -209.833598 416.143284 300.373501
1569 -141.434841 193.020708 245.683618
1569 9.464808 242.985898 245.462322
1570 -214.211855 413.310026 300.754688
1570 -146.232430 188.311266 246.922430
1570 5.579350 237.302160 245.290068
1571 -215.685245 410.021122 299.338542
1571 -151.251838 185.174584 248.105701
1571 0.969983 230.056970 244.364258
1572 -218.550916 406.863079 300.386289
1572 -155.429771 180.006076 247.825282
1572 -4.874011 225.374050 244.663990
1573 -220.519000 404.494467 298.629084
1573 -160.918398 175.826591 248.139189
1573 -8.044096 219.573692 246.344753
1574 -222.157258 400.753994 299.230105
1574 -166.088850 171.447104 250.234997
1574 -13.019206 212.881603 247.371717
1575 -226.162735 396.734573 300.306610
1575 -170.656869 167.280321 250.094215
1575 -18.467230 207.389621 248.144015
1576 -227.732601 392.908690 300.239771
1576 -174.572945 163.079856 252.260862
1576 -22.770759 200.604753 249.637413
1577 -229.317489 389.215339 298.937758
1577 -178.548002 157.532265 253.555311
1577 -25.642100 195.275997 250.501042
1578 -230.899418 385.803165 301.033412
1578 -182.834948 154.523031 255.209483
1578 -28.365759 188.245668 251.167757
1579 -231.833971 381.329227 300.152068
1579 -187.501706 148.627837 256.721098
1579 -32.423115 183.206266 252.408112
1580 -234.067525 376.994421 303.137618
1580 -190.780410 143.863911 259.246575
1580 -35.211530 177.352787 253.987138
1581 -235.158519 373.536761 301.604376
1581 -193.841446 138.869082 260.600156
1581 -39.451792 170.432505 255.787709
1582 -235.168051 369.642263 302.902384
1582 -196.125147 134.807764 264.589230
1582 -42.612663 162.877520 257.206937
1583 -235.873962 365.970961 302.961288
1583 -199.858043 129.312342 266.701975
1583 -45.582734 156.887517 258.995293
1584 -235.148566 361.076261 303.818272
1584 -202.637377 125.276950 268.453513
1584 -48.724129 150.007071 262.200888
1585 -236.349154 357.031161 306.769418
1585 -206.171335 120.944152 271.584318
1585 -50.493759 143.868668 262.982482
1586 -237.016815 352.547795 305.864265
1586 -208.982547 117.815233 275.965467
1586 -52.765639 136.940021 266.172479
1587 -236.199993 349.208330 308.126453
1587 -210.319596 110.763153 277.735432
1587 -55.670312 132.394087 269.547286
1588 -236.492800 344.593850 311.005551
1588 -210.938139 106.515040 279.786140
1588 -57.092940 124.888716 271.070058
1589 -235.452619 341.198396 311.526255
1589 -211.565356 102.365831 284.514798
1589 -57.327655 118.911805 273.242619
1590 -234.310984 336.240262 313.806360
1590 -212.610695 95.680847 286.784271
1590 -57.423137 112.663866 276.210488
1591 -233.494660 330.990310 315.523836
1591 -214.258727 91.766957 289.115459
1591 -58.953850 106.855611 278.901354
1592 -231.156477 326.378489 316.627891
1592 -214.888660 87.855273 293.690257
1592 -58.731870 100.214046 281.930525
1593 -229.978159 321.563901 318.778785
1593 -216.118634 82.186097 297.240490
1593 -59.007293 93.959525 286.281497
1594 -228.065373 315.756233 321.510222
1594 -215.561222 75.686723 301.841830
1594 -57.555987 87.852207 288.411086
1595 -225.192986 311.307945 323.378563
1595 -212.857358 72.202080 303.555575
1595 -57.125484 80.499119 292.122939
1596 -222.387242 306.849528 324.727608
1596 -212.263451 66.626198 308.051702
1596 -56.302788 75.303610 295.668648
1597 -219.066576 300.694126 326.483116
1597 -209.419619 61.015665 311.795795
1597 -54.426706 69.269986 299.132234
1598 -215.007602 294.995759 329.757526
1598 -206.581927 55.008255 314.739241
1598 -51.295750 62.766175 300.312494
1599 -212.020313 290.360351 332.984206
1599 -204.561563 49.504367 319.960842
1599 -48.117639 57.347808 303.397265
1600 -206.475636 284.170901 335.161358
1600 -201.100341 44.690305 324.212655
1600 -45.888053 50.973813 305.964202
1601 -202.804269 279.748880 338.459093
1601 -197.029466 39.008091 328.143167
1601 -41.184774 45.211596 309.065088
1602 -198.391582 272.765489 341.374987
1602 -193.063247 33.070376 332.500211
1602 -36.779341 38.526241 313.192766
1603 -194.153068 266.688282 344.055282
1603 -186.711948 27.087045 335.119921
1603 -33.647023 33.002960 315.994919
1604 -187.460008 261.343588 345.980662
1604 -182.027476 22.666133 339.533098
1604 -28.236045 27.901495 319.364999
1605 -183.163578 256.568383 349.283216
1605 -177.748210 16.073513 344.165404
1605 -23.384292 21.531235 324.152212
1606 -175.999637 249.273493 351.960519
1606 -172.214588 9.816156 348.218220
1606 -17.614419 15.772005 327.476122
1607 -172.471605 245.306235 355.397778
1607 -166.002126 5.443949 351.477157
1607 -11.019175 11.394993 332.077645
1608 -163.987644 239.749359 357.050185
1608 -159.002473 -0.593536 354.394259
1608 -3.734108 2.832825 335.118868
1609 -157.724683 234.323582 360.366114
1609 -152.541541 -5.213908 359.354528
1609 3.492071 -0.140199 338.400140
1610 -151.404264 229.584442 363.558652
1610 -146.279618 -11.124539 364.080685
1610 9.372168 -4.408129 341.640742
1611 -143.265846 224.249507 365.727500
1611 -137.724356 -17.041678 367.442829
1611 18.015301 -9.885622 344.665312
1612 -135.664477 218.867259 369.320844
1612 -129.866457 -21.102833 370.339062
1612 26.262844 -16.537249 349.149792
1613 -126.968567 213.965441 372.958631
1613 -121.688768 -25.371108 373.594890
1613 33.222288 -19.425427 351.158412
1614 -120.715041 209.732101 376.289179
1614 -111.919393 -30.448071 376.869680
1614 43.805264 -24.170067 353.122102
1615 -109.976530 203.858567 377.112324
1615 -102.787041 -36.724950 381.345474
1615 52.376097 -28.442999 358.145215
1616 -101.435977 199.070773 380.534411
1616 -91.919911 -39.081179 384.458320
1616 63.272871 -32.714672 359.356564
1617 -93.390094 194.889115 384.265824
1617 -82.247792 -43.572355 387.855342
1617 72.198677 -36.062905 363.563980
1618 -83.186556 192.372123 386.715246
1618 -71.707448 -47.604135 391.273994
1618 84.357305 -38.596850 365.315851
1619 -74.530542 187.552818 389.972754
1619 -60.587439 -50.670110 393.564212
1619 95.202153 -41.340031 368.745927
1620 -64.788044 184.104286 392.122097
1620 -49.338906 -55.628769 396.230882
1620 106.296724 -42.603531 372.531046
1621 -54.128005 180.282481 394.044539
1621 -38.476477 -57.938669 399.184031
1621 119.390448 -45.506397 375.992896
1622 -42.128934 177.713625 396.662518
1622 -24.763278 -60.773927 401.972594
1622 130.868887 -48.230621 379.184898
1623 -30.883079 173.157200 398.305725
1623 -12.333659 -63.849778 403.889723
1623 143.690582 -49.131525 382.088245
1624 -20.191659 172.524656 401.700350
1624 1.985698 -66.124133 408.679534
1624 156.945802 -50.132894 386.479126
1625 -9.961373 169.929638 404.329127
1625 14.609272 -69.143548 409.852146
1625 170.808309 -49.493920 388.440610
1626 1.706683 167.887645 406.948814
1626 29.423855 -70.425925 411.937391
1626 183.065015 -50.245006 391.322940
1627 13.118445 166.698370 409.551791
1627 41.773716 -72.001059 415.379865
1627 196.955005 -49.684118 395.591566
1628 24.663548 164.212462 411.311971
1628 56.924458 -71.646304 417.596110
1628 209.858218 -48.870077 399.299937
1629 35.877327 164.583134 413.186932
1629 70.875553 -72.743129 421.018583
1629 225.522353 -47.508399 403.259969
1630 48.457448 163.098283 416.144295
1630 84.143689 -72.733092 423.327174
1630 239.744657 -46.911221 406.650726
1631 60.712090 162.170503 417.225949
1631 99.388107 -74.237712 424.360653
1631 253.709303 -45.154909 410.056921
1632 72.464017 162.376147 420.323877
1632 114.874619 -73.032991 428.093114
1632 268.395204 -43.681426 412.581050
1633 85.064219 161.674763 421.656844
1633 129.482888 -73.282747 429.510536
1633 284.664049 -40.686185 416.648552
1634 96.378400 161.238519 423.399832
1634 144.747352 -71.282699 432.085363
1634 298.119336 -37.700071 419.215662
1635 108.173626 162.971848 424.184312
1635 159.428703 -71.396756 433.024358
1635 312.947337 -36.907435 421.536119
1636 120.964243 163.426276 426.514884
1636 174.077080 -68.452334 435.671340
1636 326.836586 -31.893087 423.181961
1637 133.572732 165.330558 427.621630
1637 189.146360 -68.025476 436.962047
1637 342.578363 -26.807317 426.128224
1638 145.260095 165.890087 429.857402
1638 204.953760 -66.158481 438.447747
1638 355.712276 -24.597947 429.607962
1639 157.719434 167.729908 430.527096
1639 217.758365 -63.369265 440.453690
1639 371.348513 -21.090763 431.485543
1640 170.041998 168.594308 433.366533
1640 233.442697 -60.502975 441.618070
1640 386.103644 -15.818163 433.957745
1641 181.630239 172.281732 433.439404
1641 249.043422 -57.610591 442.603331
1641 397.702631 -11.518999 437.389620
1642 191.727724 173.737794 435.122159
1642 261.332291 -55.767902 443.384356
1642 412.302493 -5.456867 438.614724
1643 203.143332 176.612024 434.165526
1643 276.643760 -51.175979 444.474450
1643 425.172838 0.419098 441.140365
1644 216.425589 180.446649 435.963608
1644 289.444986 -47.838017 444.468781
1644 439.996376 5.770360 442.527316
1645 227.090452 182.552934 436.846512
1645 303.767410 -42.903013 446.013210
1645 450.447766 11.773083 444.849286
1646 237.256510 186.304442 437.079635
1646 317.656086 -38.781549 446.383705
1646 465.010201 17.567274 445.960520
1647 248.190814 190.616925 437.485963
1647 330.759913 -34.307051 446.391369
1647 477.826784 24.083950 448.071088
1648 258.249898 193.965677 438.795495
1648 342.600167 -29.756121 446.981248
1648 489.584709 28.255902 448.851661
1649 268.522165 198.946487 437.874799
1649 354.332468 -23.667725 446.266456
1649 502.135519 36.317668 450.194008
1650 277.163659 203.685079 438.978909
1650 365.394606 -19.596363 444.991361
1650 512.267819 41.188632 450.842498
1651 287.794295 206.783987 439.417760
1651 377.973188 -15.284555 444.873821
1651 524.550496 48.469907 452.931372
1652 297.782641 212.093253 439.488874
1652 387.009132 -9.182118 444.700000
1652 535.204392 54.845202 452.874811
1653 306.783308 216.893692 439.172997
1653 399.511708 -4.008601 444.439711
1653 544.255906 61.717372 454.324106
1654 317.676043 221.819337 439.206670
1654 410.903197 2.222935 443.148420
1654 555.242471 67.653513 453.829749
1655 325.081717 226.781420 438.899549
1655 421.386284 8.870631 441.970768
1655 564.452385 74.447804 453.175274
1656 332.680151 231.929331 438.712599
1656 429.892664 12.644791 440.492589
1656 574.278626 82.353168 453.654815
1657 341.650434 237.316258 438.635249
1657 440.118714 18.969368 440.483398
1657 583.137897 89.091726 451.674443
1658 349.200623 242.995384 438.193773
1658 449.322382 25.594062 438.559974
1658 591.717786 95.807223 452.535895
1659 356.146343 248.748393 437.814813
1659 457.363717 31.021885 436.944247
1659 599.871751 102.748888 451.042000
1660 362.040309 253.776978 437.511261
1660 465.860914 38.241918 437.753666
1660 608.146577 110.135980 450.675742
1661 369.426988 258.252333 437.722333
1661 473.597856 44.347413 434.827976
1661 615.778623 116.707313 449.704929
1662 376.712973 265.497706 437.215490
1662 479.678478 51.411473 433.437711
1662 622.027253 124.519902 449.328092
1663 383.156243 271.985753 436.438120
1663 490.072819 57.592333 431.920417
1663 629.288495 131.528561 448.637417
1664 386.761123 277.241838 435.581986
1664 495.514029 64.312843 431.691522
1664 633.945591 139.791639 448.372917
1665 393.855382 283.655182 435.337569
1665 502.329350 71.358862 429.963161
1665 642.209616 146.222859 445.638555
1666 398.518315 289.997728 435.338351
1666 507.782553 78.153398 427.229846
1666 646.507627 154.107385 444.733653
1667 402.539838 296.860246 434.880144
1667 513.685632 84.251480 426.328119
1667 652.078600 161.971876 444.392183
1668 406.624640 303.302350 433.951575
1668 518.726064 91.581742 424.905782
1668 659.311883 169.411235 441.019341
1669 410.553371 309.777072 433.514777
1669 524.563993 97.281802 423.688033
1669 663.186625 176.221634 440.171472
1670 414.843987 315.465788 432.972805
1670 528.543911 105.645941 421.204762
1670 667.744476 183.078407 437.867498
1671 418.035633 321.680472 432.979533
1671 531.057981 111.968571 418.535065
1671 670.482491 191.078215 434.750357
1672 420.757673 327.268145 431.010009
1672 536.109126 118.484161 417.572558
1672 674.706020 197.262814 433.122657
1673 422.765225 333.145334 429.338427
1673 539.801073 124.038022 414.686740
1673 678.546112 204.680247 432.123215
1674 426.230588 338.658382 427.220620
1674 544.157136 130.793405 411.119615
1674 680.856708 211.885190 428.660836
1675 427.821181 345.236148 427.465375
1675 546.305813 137.105412 408.775077
1675 682.337749 217.789434 426.326385
1676 428.328866 350.371040 424.725534
1676 549.002830 143.167957 406.752025
1676 685.161577 224.432327 424.506928
1677 432.027096 355.939421 423.685539
1677 550.641307 148.889233 404.317540
1677 686.954934 229.782448 421.904284
1678 432.446769 362.080345 422.489438
1678 551.666521 154.419823 400.448610
1678 687.841904 236.702167 419.171661
1679 433.082275 366.904624 419.598131
1679 552.744069 160.475364 399.353006
1679 688.636284 242.654219 415.936402
1680 433.779346 371.874007 418.558694
1680 554.682312 165.930129 395.389048
1680 690.110959 248.891886 412.976802
1681 433.372311 377.923778 415.577767
1681 554.213141 171.960594 392.841165
1681 690.580301 253.633513 409.202985
1682 434.813935 383.768570 415.198877
1682 553.784259 176.033243 390.118468
1682 690.921331 259.450149 407.122814
1683 433.114945 387.368287 413.582203
1683 553.950654 182.774898 385.810932
1683 689.486327 264.261616 404.480882
1684 432.224398 392.475597 411.462459
1684 552.112092 187.765261 383.567649
1684 690.837036 269.471260 399.726073
1685 432.252972 397.198610 409.548847
1685 551.786831 190.301314 379.587994
1685 689.200962 273.990995 396.553473
1686 430.486505 401.088486 407.823697
1686 550.927181 196.089809 378.067939
1686 686.526029 280.439366 392.566999
1687 428.311727 406.649536 406.001130
1687 549.679686 200.657505 374.425710
1687 686.294168 285.096843 388.906116
1688 427.082589 410.768925 405.601042
1688 546.475694 204.996656 371.391681
1688 683.901866 288.948303 386.042883
1689 424.388997 413.606252 402.610735
1689 545.255663 209.562076 367.108181
1689 681.567944 293.345993 380.641067
1690 422.436617 418.419370 401.101945
1690 541.654573 214.103523 364.993866
1690 678.348366 297.613430 378.122484
1691 418.500562 422.457620 400.085469
1691 539.297850 218.383598 362.298920
1691 676.754786 301.285399 374.170402
1692 416.365372 426.524232 399.359240
1692 536.077913 221.897369 358.964496
1692 673.079097 305.664515 371.986802
1693 413.677869 428.317525 396.305459
1693 531.722197 226.501777 355.929607
1693 669.159847 307.747585 367.857952
1694 408.832329 433.026663 395.053558
1694 529.477579 228.972031 353.457370
1694 666.581248 310.569559 365.666478
1695 405.059144 435.559941 395.000318
1695 524.581920 231.959464 351.364884
1695 661.249351 313.316515 361.528087
1696 400.950958 439.658071 393.205852
1696 520.207989 236.205470 348.774914
1696 657.348259 317.418182 358.510036
1697 397.450919 441.444425 391.578904
1697 514.814508 237.898817 346.911999
1697 655.171252 320.213081 356.622406
1698 391.370755 444.407486 391.947462
1698 510.722875 240.996262 345.722987
1698 648.803087 322.611985 352.789957
1699 386.930883 445.708943 389.430417
1699 505.455025 241.644771 343.108433
1699 643.823875 322.210154 351.185716
1700 383.825968 448.331844 388.806258
1700 498.310368 242.577222 341.654545
1700 638.560219 325.283299 347.579311
1701 376.679654 450.393031 388.906149
1701 493.612205 245.593783 340.197381
1701 632.278678 326.257421 347.007179
1702 372.375296 450.815836 387.818451
1702 486.379982 245.381424 338.991335
1702 626.559269 325.717578 344.864281
1703 366.231761 451.439524 386.874362
1703 481.111698 247.492587 338.207709
1703 620.061283 326.816200 343.744701
1704 360.637644 450.705641 387.331197
1704 476.921656 247.413103 338.337267
1704 613.946291 326.901525 341.692141
1705 355.276426 452.371508 385.699059
1705 469.318584 245.727198 336.910818
1705 606.802238 326.600498 338.844549
1706 349.600322 452.123882 387.217216
1706 462.607907 246.054538 335.591874
1706 601.753541 325.459196 338.532454
1707 344.570923 451.002045 386.592964
1707 454.451880 244.072092 337.171570
1707 595.565440 324.695734 336.492976
1708 338.115293 450.601015 385.785731
1708 447.513599 242.569290 336.208116
1708 587.842227 322.192258 334.777217
1709 331.260856 448.245182 385.324263
1709 440.616035 241.921256 334.942279
1709 582.302282 320.715855 332.232512
1710 325.010181 448.223154 386.018026
1710 434.047750 238.385960 336.008115
1710 575.827519 316.682904 333.001811
1711 320.845938 445.268791 385.006306
1711 426.296920 236.301866 334.881537
1711 568.824665 313.214924 331.978396
1712 314.301685 442.465218 385.933836
1712 418.342855 233.039665 335.791904
1712 561.008512 309.405177 331.338681
1713 307.395518 440.441703 385.360481
1713 411.660567 230.107100 335.006067
1713 555.100611 304.933786 330.744823
1714 301.521163 436.576773 385.068489
1714 403.354098 226.986277 334.937211
1714 547.544528 300.777455 329.479571
1715 296.735986 434.012620 385.185945
1715 397.923567 220.716251 335.268235
1715 541.280162 295.722662 328.406089
1716 291.187762 431.121810 384.323096
1716 389.916884 218.496422 336.091975
1716 533.179396 290.417431 328.999458
1717 287.288026 427.298638 384.649576
1717 383.097594 212.776784 336.803645
1717 526.781275 283.106216 328.483691
1718 281.537513 424.375493 384.960968
1718 375.203217 207.879570 338.699064
1718 519.801674 278.038571 329.072610
1719 275.148749 419.906165 385.033886
1719 366.947635 202.815615 338.729711
1719 513.117031 269.667076 327.401431
1720 271.257773 416.042026 386.009685
1720 359.498778 196.872669 340.478453
1720 506.471169 265.536407 328.782541
1721 264.580715 410.221186 386.153244
1721 352.615425 191.655997 340.451527
1721 498.918703 256.385361 328.745089
1722 259.604549 406.481743 385.506449
1722 346.401783 186.104900 342.410131
1722 492.873681 251.155974 329.027580
1723 255.556005 401.300362 386.372348
1723 338.156044 181.199554 343.996998
1723 485.623897 243.100885 329.382265
1724 250.954642 397.300572 387.682549
1724 331.135874 173.934734 346.749641
1724 478.578042 236.946629 331.806551
1725 245.126520 392.785133 387.818327
1725 325.143925 169.067952 347.897144
1725 472.208903 227.746573 331.582183
1726 241.305054 388.000197 389.152244
1726 317.110489 164.364508 350.139655
1726 467.281545 220.816895 332.090360
1727 236.976311 383.043668 390.693404
1727 311.691632 157.640729 352.078470
1727 459.450172 214.025343 334.644828
1728 233.120181 378.677827 390.541020
1728 303.679599 153.053677 353.111687
1728 454.573141 206.911617 336.013481
1729 229.482827 374.257143 391.192069
1729 297.465738 145.654889 356.068951
1729 447.440762 199.764414 336.869083
1730 225.249391 369.905443 392.290235
1730 291.420477 141.430478 358.626400
1730 441.959499 191.928003 340.722281
1731 221.571172 363.604043 393.625908
1731 287.414386 135.214533 359.294015
1731 436.770946 184.347548 341.185407
1732 219.157520 359.517198 394.189446
1732 279.941542 128.509327 361.490188
1732 432.022737 175.078150 343.161381
1733 216.590534 354.658260 395.639075
1733 274.157214 124.493408 364.515554
1733 426.778443 170.147899 344.957117
1734 213.107883 349.406179 395.531109
1734 268.916297 117.445370 366.414026
1734 421.265996 161.890558 347.938792
1735 211.101960 347.001117 395.981436
1735 263.526668 113.116816 367.421284
1735 417.448836 154.522090 349.113749
1736 209.839295 341.389532 397.137591
1736 259.373727 107.221152 369.381686
1736 413.168113 148.169841 353.215429
1737 207.420177 337.143852 398.088056
1737 257.670343 103.437495 372.335514
1737 409.100315 139.608958 354.374157
1738 206.177534 333.262583 399.277176
1738 252.687398 98.791772 373.660918
1738 405.195992 133.516714 356.185600
1739 204.544478 328.729136 399.169514
1739 248.120320 92.533240 375.999924
1739 403.004911 128.542051 357.497473
1740 204.689898 324.502826 401.840837
1740 245.017832 88.329733 379.225769
1740 401.265586 122.214155 359.089470
1741 204.007149 319.458546 402.519174
1741 242.613317 82.856139 380.825382
1741 397.523547 114.495223 359.793799
1742 203.648025 314.806723 403.968978
1742 243.433135 78.009346 383.080168
1742 395.334184 108.895055 362.391036
1743 203.630381 310.699706 404.142145
1743 239.666423 74.221943 385.153734
1743 393.395786 104.292005 363.178413
1744 202.680004 307.035790 406.950128
1744 238.965985 70.025362 387.944825
1744 393.295617 97.394840 363.772129
1745 204.485903 302.770504 409.086814
1745 238.365612 64.845747 390.472800
1745 392.899009 91.841100 368.428716
1746 204.876738 298.406504 409.124711
1746 238.699346 60.700302 391.601841
1746 393.726260 87.110641 368.067198
1747 207.082620 296.147155 409.400218
1747 237.357309 55.496324 393.565754
1747 392.118656 81.528374 370.458484
1748 207.631649 290.363169 411.817283
1748 239.007366 51.646560 394.226405
1748 392.985284 77.354088 372.136851
1749 208.477204 285.119941 412.772562
1749 241.757488 48.142501 397.777795
1749 394.420594 72.327256 374.353002
1750 212.176095 282.283048 412.853257
1750 239.831955 42.571231 400.975952
1750 396.506340 67.255980 376.063433
1751 216.100759 278.319651 415.120681
1751 242.340103 39.336747 402.247034
1751 397.089131 61.734108 377.998419
1752 218.557567 275.164716 416.397424
1752 244.774268 35.264623 404.554849
1752 399.964560 57.933099 381.233594
1753 222.301542 270.013640 417.383379
1753 249.264393 30.830506 407.579528
1753 403.533906 52.146737 382.410192
1754 226.530073 265.336933 419.331631
1754 250.290775 27.430256 411.032058
1754 406.389200 48.409735 384.740124
1755 229.268213 263.409263 422.594440
1755 255.534758 22.768822 412.749652
1755 409.291099 44.266756 387.887262
1756 234.785267 258.977596 422.455249
1756 260.595441 19.603496 415.987612
1756 414.436961 40.390704 388.777652
1757 238.983398 256.205488 424.177377
1757 263.410127 15.543417 418.837341
1757 419.371779 35.757124 392.218291
1758 245.796400 251.243466 426.532988
1758 269.997099 12.204196 420.926949
1758 424.297586 32.718971 394.848102
1759 251.442275 248.669194 426.844764
1759 274.502848 8.480502 423.330579
1759 430.017934 28.070807 396.309221
1760 255.325725 244.586048 430.531162
1760 280.708032 4.318984 427.301368
1760 436.799192 24.873217 400.781223
1761 262.153823 241.385308 432.341628
1761 287.468487 1.696434 430.693557
1761 441.741766 21.217537 404.107410
1762 269.177661 238.055294 432.989372
1762 293.951251 -3.398938 432.223833
1762 448.918253 18.951674 406.856910
1763 276.147599 234.193891 435.048990
1763 302.396679 -6.476297 436.569765
1763 452.974611 13.771585 409.174928
1764 283.058953 229.976448 436.647022
1764 307.827239 -7.718737 438.435341
1764 464.199796 11.728295 412.014265
1765 289.616628 226.768869 437.726015
1765 316.205222 -12.580806 440.982398
1765 469.274818 7.045074 415.468842
1766 296.419684 222.753625 440.153672
1766 323.006682 -16.226271 444.161807
1766 477.916508 5.385996 417.559959
1767 306.158966 219.737125 441.296098
1767 330.609879 -20.413391 446.436232
1767 486.540140 0.252301 421.544225
1768 314.338936 217.142797 443.841512
1768 340.154807 -23.620915 448.497254
1768 493.848802 -2.059481 423.485646
1769 322.765223 212.703972 445.273243
1769 348.894705 -26.421997 451.782962
1769 502.385207 -5.404406 428.004090
1770 330.371910 209.611635 446.722387
1770 358.379584 -28.861112 454.528983
1770 514.010227 -6.311243 430.084474
1771 339.392903 205.553550 449.048383
1771 368.264449 -33.241531 457.049915
1771 522.656610 -10.566140 433.131623
1772 349.419767 204.812981 451.180631
1772 376.817600 -35.548327 460.253972
1772 531.654115 -11.999493 434.694145
1773 358.579695 200.622281 452.046054
1773 386.207821 -38.067272 461.902308
1773 542.228013 -15.241029 437.633471
1774 367.656764 197.240202 455.051776
1774 397.607440 -42.378572 464.188115
1774 551.914763 -17.961217 441.587491
1775 376.254610 194.388194 457.145369
1775 408.290391 -44.000228 466.575252
1775 563.656229 -20.515949 443.602520
1776 387.943783 191.769252 458.731967
1776 419.483976 -47.360735 468.036030
1776 572.533094 -23.399421 445.413587
1777 397.829463 188.831585 459.855771
1777 429.191762 -50.137732 470.418908
1777 584.550241 -24.472736 449.658241
1778 406.703042 186.181963 461.968808
1778 440.381297 -52.052963 471.979512
1778 596.479511 -26.011370 452.438147
1779 417.971108 182.504652 462.729029
1779 452.186471 -55.534571 473.904146
1779 605.602432 -28.465064 455.221542
1780 427.881098 180.346030 463.765643
1780 464.049717 -58.138499 475.174667
1780 617.951943 -30.310507 457.701513
1781 438.824632 177.376502 467.044966
1781 475.647284 -60.993273 478.026171
1781 631.896320 -32.858754 459.548648
1782 450.017668 175.264742 468.250916
1782 487.833870 -62.096342 480.120861
1782 643.559327 -31.638848 462.312740
1783 461.847463 172.914812 469.727736
1783 499.556264 -64.385086 482.130526
1783 656.464890 -33.913361 464.902567
1784 471.253521 170.175986 471.918240
1784 513.558074 -66.519009 482.982966
1784 668.353705 -33.773110 465.980768
1785 483.637178 168.954213 474.102236
1785 525.502017 -67.215850 485.672295
1785 680.528824 -34.867600 469.137360
1786 493.973706 167.411557 475.401880
1786 538.369414 -68.020633 488.070736
1786 692.658006 -34.069888 470.855881
1787 504.710579 165.574942 476.579080
1787 551.821003 -68.723877 489.595611
1787 706.800381 -34.397416 474.298782
1788 515.075371 163.971425 478.458182
1788 565.076834 -69.408357 491.132570
1788 719.805544 -33.462985 475.955616
1789 528.606066 162.934700 479.233680
1789 578.517719 -71.028436 493.912628
1789 732.165982 -32.135427 480.379727
1790 538.715306 162.724436 480.620475
1790 590.841119 -71.002599 493.920265
1790 745.576063 -30.234180 480.737830
1791 550.623947 162.584848 482.184263
1791 605.301471 -70.583326 495.789648
1791 758.848571 -29.137896 482.878548
1792 562.352737 161.967011 483.636966
1792 619.525218 -70.291056 496.539742
1792 772.124545 -27.440358 485.747159
1793 573.902986 160.948138 483.740716
1793 631.724284 -71.220893 497.743909
1793 784.241365 -24.733221 486.793335
1794 583.456681 160.407362 485.297304
1794 645.325812 -69.519372 498.503107
1794 798.353377 -23.422171 488.004281
1795 594.044287 161.040195 485.617232
1795 660.526680 -67.657442 499.662183
1795 812.312857 -20.207937 488.246861
1796 607.590895 162.880845 485.636525
1796 672.802144 -67.335674 500.083337
1796 825.213711 -18.155567 490.506089
1797 619.160041 160.992189 486.222860
1797 687.231293 -65.104210 500.241116
1797 838.234848 -14.871806 491.245152
1798 628.973477 163.353665 486.184339
1798 700.970496 -63.926558 501.051931
1798 851.966602 -11.288035 492.956785
1799 641.600469 163.855113 486.127078
1799 714.377164 -63.204682 500.456367
1799 865.534365 -8.265322 493.580165
1800 651.802107 164.418861 487.112972
1800 728.899340 -60.181012 500.010467
1800 878.114314 -4.311187 494.244863
1801 663.376408 167.242080 485.777521
1801 740.496930 -58.021697 499.029954
1801 890.865500 -0.304968 493.114745
1802 673.696338 167.985604 485.795312
1802 754.684537 -56.421514 498.280022
1802 902.527535 2.024908 493.951075
1803 684.543944 169.519202 485.422977
1803 767.417897 -53.928664 498.809725
1803 915.468595 7.376327 494.701389
1804 695.641137 172.034687 485.006692
1804 780.357462 -49.986673 497.345941
1804 927.776483 11.233993 494.578395
1805 706.271849 174.249177 484.291686
1805 792.710706 -47.817596 495.142348
1805 939.569488 16.611909 493.662321
1806 715.454867 177.523169 483.534667
1806 805.671596 -43.694201 493.716843
1806 952.754565 20.753185 493.501274
1807 726.209875 179.291712 481.921966
1807 819.361216 -40.210630 492.314920
1807 963.102929 24.940640 492.517546
1808 736.608267 182.875159 482.030509
1808 829.854873 -36.628715 491.893358
1808 975.266135 30.875821 489.891896
1809 745.101338 185.897237 481.106490
1809 842.265074 -32.596629 489.964202
1809 984.818904 37.118312 489.088452
1810 754.881779 189.612999 479.128193
1810 852.967600 -28.031961 488.900222
1810 995.877756 42.457068 488.387067
1811 763.633467 192.686136 479.479406
1811 863.694148 -24.159565 486.826076
1811 1007.339714 49.376673 488.259541
1812 772.556551 195.216350 477.270590
1812 874.558144 -17.270304 484.005806
1812 1016.728042 55.275388 487.412455
1813 780.641892 199.842129 476.860654
1813 886.378752 -13.621602 482.569888
1813 1028.322759 61.772173 486.445417
1814 789.676129 204.511238 474.822014
1814 896.161927 -6.982886 479.797662
1814 1036.246261 68.508174 483.356934
1815 797.898317 209.675359 473.568155
1815 905.627777 -2.836156 478.988273
1815 1045.143391 74.433496 482.978752
1816 804.047984 213.569793 471.733702
1816 914.496546 3.453441 475.677759
1816 1054.754966 81.136528 481.041650
1817 811.976977 219.016716 470.417128
1817 923.674052 7.629709 474.133752
1817 1062.065445 88.167013 478.392638
1818 818.926868 222.774535 469.919418
1818 934.198941 14.353100 472.576785
1818 1071.694931 94.266437 477.038987
1819 825.824220 228.845988 467.877597
1819 942.159700 20.480332 469.834794
1819 1078.124693 101.399541 474.268845
1820 831.764078 234.098749 466.123325
1820 950.186867 26.697167 467.529994
1820 1087.674019 109.106632 473.350888
1821 837.874985 238.525280 464.901529
1821 956.708028 32.739453 464.759700
1821 1093.484384 116.234855 469.549288
1822 843.431874 243.744512 463.649112
1822 963.562670 38.825847 462.410546
1822 1100.149597 123.598056 468.382801
1823 848.513356 249.121798 461.789456
1823 971.030527 45.547894 460.161557
1823 1107.530118 130.939971 465.323145
1824 854.455123 253.911390 459.369989
1824 979.067646 51.766629 456.057648
1824 1112.394799 137.668270 463.685455
1825 858.720866 260.927952 458.423103
1825 985.101987 57.799492 454.836108
1825 1118.052481 146.018896 461.993955
1826 864.364186 266.048349 456.878657
1826 989.541935 65.340703 450.953889
1826 1122.315797 152.891214 458.737691
1827 866.744900 271.125827 456.229913
1827 995.063077 72.334372 447.366892
1827 1128.122618 160.382742 455.383132
1828 870.696114 276.221984 452.473258
1828 999.258402 77.581591 443.968449
1828 1131.654874 168.607741 453.624878
1829 872.380231 282.521912 450.399362
1829 1003.122626 84.042357 441.975713
1829 1134.994722 175.082403 450.837828
1830 875.115587 288.127289 448.613614
1830 1009.284463 90.367178 438.867436
1830 1139.440812 183.525059 447.769323
1831 879.060841 294.810501 446.728848
1831 1013.010184 98.772649 434.378926
1831 1142.037469 190.728414 444.067484
1832 881.095990 301.044127 443.306949
1832 1015.795138 105.152199 432.725382
1832 1144.953044 196.641615 443.305841
1833 883.918544 306.457614 442.525812
1833 1017.341789 110.681954 428.892723
1833 1146.967074 205.035633 438.670561
1834 883.796446 311.529950 440.193034
1834 1021.228562 117.966776 425.657681
1834 1150.200328 212.787820 434.893284
1835 886.468585 318.434184 438.998320
1835 1023.071235 124.218412 421.437999
1835 1152.727466 219.977059 431.802851
1836 885.982894 324.149510 435.172697
1836 1025.142614 132.493918 418.615019
1836 1152.753160 227.792271 426.602878
1837 887.705237 329.180410 432.999784
1837 1026.374426 139.443684 414.245087
1837 1154.007293 235.342067 422.902700
1838 887.236233 335.344215 430.399508
1838 1027.779033 145.104464 409.566860
1838 1155.337047 240.758609 421.150144
1839 887.964978 342.554255 428.024051
1839 1027.556602 150.292152 405.955730
1839 1154.599558 248.277812 416.096410
1840 886.838519 346.365672 424.909115
1840 1028.470047 157.771836 401.527610
1840 1155.361131 254.278213 411.931599
1841 886.942211 353.975720 423.376899
1841 1027.817032 164.054765 397.371980
1841 1154.826908 261.551795 408.059517
1842 885.638783 357.718605 419.572894
1842 1027.582934 169.671189 392.645153
1842 1153.588509 267.532287 404.601832
1843 885.504554 363.776049 417.373474
1843 1027.851740 175.168304 389.318056
1843 1151.835893 275.544321 398.695623
1844 882.519833 368.808087 413.671455
1844 1024.301068 181.686458 382.897165
1844 1150.403636 280.172211 394.486146
1845 878.025638 374.243191 410.557066
1845 1023.437653 188.307203 377.776713
1845 1149.242039 286.672010 389.549718
1846 876.821691 378.749205 407.485014
1846 1021.580800 192.316018 373.934667
1846 1145.773254 292.906204 383.654895
1847 873.817869 384.006278 404.079179
1847 1019.462073 197.842950 368.287423
1847 1144.227603 297.616801 380.838086
1848 871.063996 389.283377 401.773171
1848 1016.690467 203.486258 364.040688
1848 1140.875498 303.132661 375.043830
1849 867.652128 394.764519 397.892396
1849 1013.178361 208.506690 358.220519
1849 1135.685192 307.605727 369.561502
1850 864.395533 397.864962 396.118046
1850 1008.396764 213.648884 353.087230
1850 1133.563572 313.445557 364.879242
1851 859.368030 402.200359 392.689759
1851 1005.094047 218.146385 347.338057
1851 1131.010152 318.799426 358.735250
1852 856.682787 405.604744 390.658434
1852 1001.808649 222.265667 342.906539
1852 1125.030423 322.831664 352.629940
1853 851.161778 409.355023 386.408074
1853 996.584093 226.553847 336.977711
1853 1122.019809 326.668356 346.303368
1854 847.912423 415.022350 384.239718
1854 990.601388 230.918868 332.951147
1854 1117.280420 331.858207 340.967884
1855 842.803978 417.548165 380.529122
1855 986.469660 234.253649 327.235503
1855 1110.991915 335.223550 335.642202
1856 837.536190 419.874752 376.515494
1856 980.584851 238.298448 323.268000
1856 1106.690687 338.255999 329.867857
1857 833.415949 422.844502 375.131858
1857 976.180516 241.042076 316.999156
1857 1102.129734 341.572988 324.359735
1858 828.589973 426.006594 370.748447
1858 970.395921 244.130047 313.155800
1858 1095.514969 345.375885 318.333967
1859 822.346693 429.126650 368.166788
1859 964.434304 247.325567 306.838319
1859 1089.766379 347.212646 311.837105
1860 816.910198 430.287385 365.519983
1860 957.646198 249.809452 301.621141
1860 1084.518092 349.521781 306.307293
1861 811.672305 431.863558 363.472823
1861 953.205273 251.650586 297.123056
1861 1078.454259 351.833081 301.771347
1862 806.776708 434.674076 360.958967
1862 946.433744 253.580670 292.644226
1862 1071.889800 352.425099 295.219619
1863 800.581229 434.805679 358.821914
1863 939.495649 253.449718 288.123941
1863 1065.856520 354.008790 290.907404
1864 795.484843 436.555543 355.819024
1864 934.701258 255.316889 284.117458
1864 1060.311146 355.678843 286.686193
1865 788.911511 436.365814 354.092114
1865 927.256495 255.546934 281.511422
1865 1052.675817 354.761061 283.591639
1866 783.045897 437.313823 352.411767
1866 918.771587 256.917723 277.420562
1866 1047.483813 354.512429 277.529829
1867 777.343422 437.272385 349.862220
1867 912.859538 256.162241 274.262744
1867 1041.138630 354.249840 274.913529
1868 770.914565 437.022586 349.462018
1868 905.249076 255.778176 272.364927
1868 1033.847378 351.681310 272.491616
1869 766.273159 437.278462 348.483018
1869 898.984403 253.778861 270.375609
1869 1028.692076 350.537017 269.044395
1870 762.548421 436.269909 347.461175
1870 891.766384 252.500189 268.528532
1870 1021.360878 349.031567 266.099409
1871 755.725029 435.224585 347.195670
1871 885.919037 249.716919 266.973444
1871 1014.493191 346.606460 262.240642
1872 752.086076 433.295075 347.324278
1872 878.854756 247.372323 266.083294
1872 1009.639739 340.682391 262.494443
1873 747.272517 431.599482 347.882885
1873 872.742383 244.758393 266.783559
1873 1003.649423 338.972397 259.845896
1874 743.066762 429.447100 347.823738
1874 866.087432 241.873952 266.587274
1874 998.759155 333.939318 260.831263
1875 738.522806 426.225660 349.240634
1875 859.364652 237.737002 268.357859
1875 993.167905 328.210684 261.833056
1876 733.716167 423.368745 350.477578
1876 855.402351 232.716152 269.397897
1876 988.053949 322.784797 261.970932
1877 730.330519 420.132251 351.870940
1877 849.900777 226.955113 271.784733
1877 983.666587 317.753599 263.882136
1878 728.065616 416.315608 353.040723
1878 845.467142 223.035462 275.838139
1878 978.950116 311.273673 266.575046
1879 724.992609 411.166730 356.493424
1879 839.016639 216.289024 279.294603
1879 974.475098 304.432465 268.828456
1880 722.270938 407.564006 358.822656
1880 836.119605 211.145118 283.265765
1880 971.018377 299.000025 271.768449
1881 719.169009 403.586702 361.959858
1881 830.880121 204.732098 289.824942
1881 967.512190 290.470136 275.126537
1882 717.403580 398.711807 365.636741
1882 828.097917 198.087682 294.428423
1882 965.413285 283.597996 280.477748
1883 715.415449 393.241925 368.795884
1883 822.677712 191.691479 300.598963
1883 962.346663 275.133480 285.512687
1884 714.229185 387.586849 372.841844
1884 820.437974 184.599516 307.222101
1884 959.971746 266.430564 293.152704
1885 713.452867 383.293130 377.968668
1885 818.479216 178.637649 314.120653
1885 957.879603 258.749468 299.532129
1886 711.367577 378.198945 380.794626
1886 814.663654 171.071572 321.762024
1886 955.948880 249.355652 307.238484
1887 711.659400 372.135472 387.746637
1887 812.039332 162.468670 330.326093
1887 953.388131 241.344241 314.662232
1888 711.294218 365.948101 394.043157
1888 811.004339 156.377657 338.950431
1888 952.495984 232.597245 321.510293
1889 712.439497 360.216190 398.733737
1889 809.238596 148.286364 347.107646
1889 951.676854 223.721233 330.806427
1890 712.766340 354.626386 404.633793
1890 808.600768 142.022293 356.655985
1890 950.442385 214.453815 339.914950
1891 714.344181 348.141743 410.815501
1891 807.902413 133.962380 365.824485
1891 950.165935 204.621490 349.131794
1892 713.799131 341.351013 416.862239
1892 807.639004 126.800320 375.717537
1892 950.068587 195.103051 359.156794
1893 716.721237 336.808522 422.473097
1893 806.281544 119.165744 386.745290
1893 950.943260 188.263951 367.709015
1894 715.765102 330.103766 430.136537
1894 805.614792 111.914985 396.979541
1894 951.116807 179.005622 378.596397
1895 718.128932 323.899186 438.440950
1895 806.208738 104.170580 406.935893
1895 952.843998 169.695706 389.579671
1896 719.938162 316.739301 444.893593
1896 808.105677 96.794980 418.281677
1896 952.554412 161.921737 401.238469
1897 723.021160 311.320032 452.781142
1897 807.075502 89.323450 430.049109
1897 953.889983 153.441167 411.579452
1898 724.074035 304.758281 459.457033
1898 807.510002 81.769060 440.453866
1898 956.503598 144.215480 421.491641
1899 726.468350 297.709512 469.488721
1899 810.186740 75.545763 449.696510
1899 956.887703 135.720452 431.923406
1900 729.043798 290.724411 476.147181
1900 812.104826 67.365341 461.026744
1900 960.112766 126.403039 442.754990
1901 732.984455 283.910194 484.354984
1901 811.747034 59.141971 473.131737
1901 959.674200 117.698395 453.921747
1902 735.862600 276.993719 492.270873
1902 814.219562 51.656688 482.659005
1902 962.189456 108.839363 464.808170
1903 739.497650 270.016525 499.582366
1903 814.961602 44.085490 493.586001
1903 963.113894 99.942554 477.604986
1904 742.321164 264.175476 509.123342
1904 818.228132 36.582621 503.968408
1904 966.937198 91.563161 487.510715
1905 746.940567 257.565969 516.831486
1905 817.881512 28.878321 515.361193
1905 968.226920 81.566229 499.760087
1906 749.213472 249.559649 524.587397
1906 820.091560 20.828288 526.532371
1906 971.554329 73.189380 509.983255
1907 751.812082 243.440155 533.544809
1907 821.462907 14.651447 536.288664
1907 972.951080 65.109594 520.823486
1908 755.724448 235.235286 542.427382
1908 823.119970 6.009899 545.299507
1908 974.875991 56.405761 530.381051
1909 760.024166 227.429963 549.011275
1909 825.243226 -2.011894 556.646907
1909 976.491077 47.377346 541.277689
1910 763.018240 221.026392 556.740122
1910 826.953088 -8.757542 565.907908
1910 977.276964 37.771193 551.380254
1911 767.415834 214.593026 565.137388
1911 827.832315 -16.620521 574.067366
1911 980.697026 28.407091 561.309530
1912 770.001293 206.729520 571.576424
1912 828.389814 -25.745240 582.200798
1912 982.289350 19.728581 571.727444
1913 773.912694 200.126226 578.656018
1913 830.523318 -31.866188 590.659315
1913 983.433414 10.502806 581.655802
1914 777.306457 192.568501 585.305661
1914 832.154379 -39.466581 599.250039
1914 983.903176 2.028828 592.822779
1915 779.735717 186.424525 590.914716
1915 833.780297 -47.522760 607.574004
1915 986.913124 -6.800434 602.251080
1916 783.665974 178.723080 597.941127
1916 834.851189 -53.482468 612.734934
1916 987.577942 -14.132347 609.677592
1917 787.284161 172.262051 603.409831
1917 835.219844 -59.913706 619.081746
1917 987.632040 -22.387864 618.701728
1918 790.177753 167.843180 608.332520
1918 836.923714 -67.095913 627.278154
1918 989.997025 -30.228713 625.572206
1919 793.834161 162.172208 613.444252
1919 837.756486 -74.457670 632.307348
1919 990.372438 -37.591063 632.403991
1920 794.944411 156.195901 618.312423
1920 839.658288 -79.238442 636.997939
1920 993.099956 -44.517811 639.011298
1921 797.469565 150.197657 622.845450
1921 842.016498 -85.430743 643.621265
1921 994.224872 -51.938242 644.679047
1922 801.527316 144.631827 626.299581
1922 842.714783 -91.170720 648.747255
1922 996.056206 -59.169210 648.893268
1923 805.248882 139.069353 631.418568
1923 842.927675 -96.406215 651.496791
1923 998.736969 -64.604372 652.866281
1924 807.687501 133.510510 634.582020
1924 844.263329 -102.059360 655.635110
1924 999.006164 -70.398901 656.008897
1925 809.844305 129.915512 637.010577
1925 846.834197 -107.414811 658.245079
1925 1000.972119 -77.376499 660.076953
1926 812.865153 124.623548 638.542165
1926 846.870892 -111.669411 662.495504
1926 1002.119539 -81.975125 662.073391
1927 815.432341 120.565496 640.671090
1927 849.169371 -115.621038 663.496595
1927 1003.743051 -88.511301 664.217183
1928 818.543318 115.359288 643.026273
1928 850.315432 -120.943535 665.590939
1928 1004.520786 -94.372959 666.885268
1929 820.657945 112.192620 643.166844
1929 851.429349 -124.526133 666.760796
1929 1006.204695 -99.637920 668.027730
1930 823.315209 107.693023 643.835935
1930 852.032660 -126.999469 666.868950
1930 1007.149829 -102.355574 669.065453
1931 825.041255 105.077717 645.093314
1931 853.006290 -132.327323 667.886745
1931 1007.362970 -107.813985 669.085021
1932 829.256065 101.209442 644.467130
1932 854.949990 -134.059680 668.432965
1932 1011.239400 -110.630305 668.677457
1933 830.142839 99.390063 645.269589
1933 856.874018 -137.698747 667.199635
1933 1012.846012 -115.807338 669.807262
1934 830.541660 95.587597 644.395424
1934 857.994183 -139.842236 666.710773
1934 1013.844533 -117.988054 668.171754
1935 834.886167 94.453517 643.390304
1935 860.190158 -142.963803 666.000948
1935 1015.642855 -120.995890 665.841132
1936 836.014843 93.402965 641.205230
1936 860.518166 -144.867031 662.869774
1936 1017.236813 -123.020565 665.006048
1937 837.530340 90.589363 638.679322
1937 862.594445 -147.595119 661.488113
1937 1017.787388 -125.337008 662.589308
1938 840.629461 88.667332 637.219280
1938 865.116982 -148.257359 658.813234
1938 1020.523884 -125.847084 660.291285
1939 842.571980 88.566501 634.475739
1939 865.793396 -149.181607 657.768307
1939 1021.229738 -127.183777 656.230695
1940 844.046343 87.461152 631.992566
1940 867.817077 -149.722187 652.745470
1940 1022.535011 -128.480679 653.976754
1941 846.987837 87.229699 630.690009
1941 869.638733 -150.014451 649.803836
1941 1025.077831 -128.342632 649.343288
1942 847.508170 87.198177 626.707573
1942 872.767710 -150.145484 647.322083
1942 1027.905786 -129.036923 647.476187
1943 849.461790 87.276383 623.596983
1943 874.341453 -149.678395 643.210750
1943 1030.569548 -127.368700 642.424045
1944 851.831825 88.085428 619.030686
1944 877.595607 -148.330153 639.943377
1944 1033.110745 -126.224692 637.579749
1945 852.666790 87.593829 614.662257
1945 879.837553 -147.832965 635.945941
1945 1035.535579 -124.213782 633.679195
1946 854.723638 88.369342 611.943469
1946 882.576895 -146.730967 631.606582
1946 1038.662539 -123.022986 629.702738
1947 856.474128 90.626719 607.481393
1947 886.515658 -144.832622 627.842937
1947 1042.001501 -119.643408 624.096727
1948 858.398472 92.609766 602.312626
1948 890.472108 -143.411998 621.871375
1948 1046.790633 -116.685144 618.555361
1949 859.116331 94.078779 598.499326
1949 892.500740 -141.706868 617.737811
1949 1049.200591 -112.419851 612.686471
1950 862.079584 95.389458 592.784842
1950 897.455758 -138.667801 612.729535
1950 1051.959640 -109.303925 607.212050
1951 862.307324 97.962498 588.881654
1951 900.782251 -136.691042 607.271985
1951 1055.657023 -104.721533 601.974451
1952 863.441669 100.960929 582.621771
1952 905.135660 -132.689153 601.826979
1952 1059.545473 -99.805142 596.261263
1953 864.480841 103.769874 576.419847
1953 909.132321 -130.490560 594.369580
1953 1062.089275 -95.278655 590.328228
1954 867.060355 107.487595 572.461396
1954 911.586703 -127.089260 588.803563
1954 1066.415780 -90.506225 584.808882
1955 866.775436 109.575282 566.116677
1955 916.431698 -121.642869 581.142283
1955 1068.962214 -84.184011 577.115762
1956 868.172613 113.010201 559.187693
1956 920.855981 -118.806855 576.351173
1956 1073.922120 -79.781451 570.758429
1957 870.186278 116.676400 554.341205
1957 925.764617 -114.086373 569.962174
1957 1077.967793 -72.636486 562.595691
1958 871.694955 120.975068 548.034757
1958 928.503285 -110.659268 562.937640
1958 1081.125396 -65.957385 554.576525
1959 872.511389 124.987085 542.034965
1959 932.810637 -105.349228 555.356375
1959 1085.835430 -60.611586 546.806936
1960 872.700423 127.490439 535.520220
1960 937.985242 -101.236016 548.267337
1960 1087.677221 -53.224283 538.361386
1961 874.434262 131.490028 529.858974
1961 941.274367 -96.157324 540.254359
1961 1091.970618 -46.922658 532.048850
1962 876.058724 135.688902 523.976560
1962 945.879082 -90.168338 531.565894
1962 1095.642727 -39.110335 524.012472
1963 875.784332 140.968006 516.345105
1963 948.244471 -84.724111 524.762967
1963 1098.906101 -31.879838 515.604437
1964 876.162572 144.830967 510.706353
1964 952.322906 -80.017659 517.176157
1964 1101.864473 -23.877333 507.531611
1965 876.772732 149.416851 504.274611
1965 955.148452 -73.948993 508.084424
1965 1104.245936 -17.693124 502.286046
1966 876.867832 154.191460 497.151115
1966 958.436161 -68.047659 499.787056
1966 1105.945437 -8.581956 494.655595
1967 876.438061 158.345592 490.378111
1967 963.498043 -62.845188 492.576904
1967 1108.780965 -1.583057 486.618838
1968 876.132411 164.018029 484.880971
1968 965.470063 -56.498810 484.268405
1968 1111.836971 5.763179 480.124219
1969 876.089436 167.328798 478.110366
1969 968.543005 -50.788628 476.792934
1969 1113.163930 14.854966 469.722386
1970 875.945856 173.690744 472.410889
1970 970.345475 -44.600139 469.072077
1970 1115.410815 23.357850 462.385760
1971 877.081185 179.329691 465.974393
1971 973.732137 -38.669053 461.556193
1971 1116.939154 32.091675 454.777141
1972 875.947495 183.024401 459.627159
1972 975.945716 -31.674886 454.130208
1972 1116.818199 40.093460 447.886553
1973 874.878592 188.635275 453.466369
1973 979.492887 -25.376263 447.076991
1973 1119.281500 48.512212 440.921570
1974 874.715563 195.024199 447.761489
1974 980.234633 -19.613243 438.885890
1974 1119.828582 57.628575 433.990218
1975 872.682276 198.388208 441.359717
1975 980.336651 -12.022762 430.947549
1975 1121.365004 65.216682 428.420454
1976 870.562113 205.478217 435.511448
1976 982.414348 -4.374230 424.317797
1976 1121.739381 75.317161 421.536685
1977 867.541280 210.878410 429.815302
1977 983.561970 3.549905 417.825040
1977 1120.981005 84.171925 414.596241
1978 866.900220 216.908719 422.840947
1978 984.141984 9.553625 411.376105
1978 1120.533137 93.977267 408.539294
1979 865.753897 222.890837 418.919469
1979 984.553340 19.522619 402.925876
1979 1120.432190 102.146089 403.917436
1980 862.662033 230.399196 413.161961
1980 985.200751 26.326579 397.564464
1980 1120.161121 111.702824 398.120124
1981 860.825788 234.665583 407.319035
1981 985.353833 34.280302 388.428223
1981 1118.453258 120.532378 391.897439
1982 856.640582 241.191075 403.159243
1982 984.416412 41.610193 383.333023
1982 1118.324058 131.732537 385.390140
1983 854.592719 248.172348 397.137244
1983 983.208373 50.766194 376.348704
1983 1117.564205 139.704556 380.596110
1984 852.182080 254.411104 393.608975
1984 983.773292 57.869635 371.250324
1984 1115.047399 150.034115 374.897755
1985 848.056152 260.979886 387.995515
1985 982.790964 65.473991 365.122306
1985 1112.477876 159.238463 369.647227
1986 844.211727 268.004190 383.840440
1986 980.782821 74.735377 358.682333
1986 1109.925122 168.609955 364.253742
1987 840.350917 273.115031 378.741667
1987 979.162486 82.721977 354.336824
1987 1106.982295 178.079877 360.633702
1988 837.059846 278.954042 374.862397
1988 976.381413 90.859204 348.819896
1988 1106.123264 188.345737 356.170322
1989 832.373093 285.570260 371.750665
1989 974.989868 99.740609 342.940460
1989 1102.396336 198.802252 350.477396
1990 827.295764 292.599635 367.875376
1990 973.126905 107.573638 338.491479
1990 1099.490442 208.926864 346.607448
1991 823.424983 299.505552 364.651130
1991 970.345138 115.122890 333.425395
1991 1095.102172 217.260757 342.251173
1992 817.923338 306.284956 362.309197
1992 967.372676 124.990921 329.670135
1992 1089.600310 226.994593 337.377677
1993 814.040091 311.924928 359.263161
1993 964.765006 131.647224 325.395176
1993 1085.932585 236.105943 334.956605
1994 807.173982 318.997904 355.862667
1994 959.714525 140.363828 321.185631
1994 1079.999208 246.299303 331.690263
1995 799.428041 326.088618 354.276439
1995 955.791243 148.487652 317.871370
1995 1076.103333 254.710628 329.404778
1996 794.595946 331.057530 350.740752
1996 951.182680 157.935323 313.381226
1996 1071.248852 264.144536 326.062018
1997 787.770665 337.328172 350.360165
1997 946.715636 164.997853 309.678587
1997 1063.889543 272.606320 323.159435
1998 781.783853 343.787385 349.503509
1998 941.815773 171.338267 306.715829
1998 1058.721903 281.623083 321.020416
1999 774.908371 349.863471 347.693352
1999 936.011730 180.206241 305.081985
1999 1052.665057 289.322974 317.840017
2000 769.631143 356.360027 347.660179
2000 929.703144 187.279164 302.200138
2000 1047.260665 296.790917 317.301694
2001 760.979155 361.414685 347.673331
2001 924.946133 195.163975 301.725300
2001 1039.199524 305.882854 317.090723
2002 754.243994 367.860953 347.852912
2002 918.560082 202.348430 298.955227
2002 1035.068801 314.416183 315.587103
2003 746.428080 373.221206 347.485573
2003 912.471204 209.073113 297.904666
2003 1027.686797 321.837713 316.458676
2004 737.703712 378.763563 349.444583
2004 905.582934 215.501110 299.474088
2004 1020.184015 328.309468 316.640882
2005 731.906721 384.458988 351.697394
2005 900.001746 222.025996 298.945454
2005 1011.971410 336.958477 316.833638
2006 724.540643 388.010334 354.080840
2006 891.980872 229.101952 300.837784
2006 1003.270963 342.721233 317.687333
2007 716.369779 393.011949 356.291750
2007 885.750958 233.944548 302.868426
2007 996.445358 348.061648 319.303995
2008 708.505038 397.868656 360.516839
2008 878.408223 240.088241 305.721426
2008 988.991578 354.555350 321.522798
2009 700.233638 402.395789 365.588067
2009 872.987959 245.252673 307.745759
2009 982.762866 359.777492 324.581069
2010 692.637737 404.983627 369.301337
2010 864.496651 250.455315 312.432996
2010 973.707577 366.003277 328.983784
2011 684.798781 409.829785 374.421881
2011 857.314866 255.860459 316.789600
2011 967.183466 371.236884 332.174169
2012 676.150405 412.593106 380.314242
2012 849.753477 258.188948 321.743936
2012 959.254550 375.754477 337.620229
2013 668.784393 415.045570 387.156941
2013 842.251703 263.109888 328.358778
2013 951.405727 380.432893 343.036707
2014 662.291685 419.590384 394.018472
2014 835.323507 265.709132 335.015327
2014 943.614687 383.134510 350.780379
2015 652.916824 421.031249 401.595229
2015 825.928870 267.674421 343.178094
2015 935.961617 387.131476 358.269180
2016 645.700102 424.059856 411.040971
2016 821.604696 271.077672 352.235431
2016 928.402139 389.578606 368.407948
2017 639.029830 424.889292 418.080503
2017 814.291962 271.360741 360.045304
2017 922.028669 391.825805 377.306769
2018 631.628856 426.817919 427.278702
2018 807.377295 274.326958 370.544170
2018 913.930075 392.632826 386.771104
2019 624.974261 426.904166 435.193045
2019 799.826023 276.803591 380.411735
2019 907.040990 395.491608 396.118100
2020 619.064394 428.632788 445.303065
2020 794.065224 277.232295 392.543804
2020 902.072883 396.802784 406.430227
2021 612.355752 428.918094 454.997850
2021 787.668253 276.709667 404.108361
2021 895.469399 397.208932 416.073326
2022 605.554930 428.584068 465.971388
2022 783.201497 276.655829 413.991315
2022 890.804692 397.095137 426.524231
2023 601.149460 428.409635 475.659525
2023 778.256768 275.274503 426.404349
2023 885.082230 395.780984 437.750523
2024 595.172284 427.092902 487.189959
2024 772.804783 274.277716 438.547942
2024 877.956512 395.429746 450.149323
2025 589.498704 426.013448 497.759273
2025 766.224897 271.969106 449.819169
2025 874.294719 394.350727 461.905313
2026 585.989917 424.651111 507.610739
2026 763.079186 271.662905 461.189153
2026 867.490931 393.269732 473.763298
2027 581.101396 422.780022 519.152258
2027 758.173882 269.021850 476.091087
2027 864.137973 391.141610 487.061134
2028 576.198215 421.125194 529.009327
2028 754.276828 266.391859 487.926260
2028 859.874099 388.241913 497.632094
2029 572.524663 417.945556 539.261260
2029 751.313678 263.338729 500.024234
2029 854.952625 384.958632 509.150439
2030 568.156560 416.275031 549.428923
2030 747.010104 258.932489 512.642956
2030 852.470101 381.855606 520.375770
2031 565.115879 412.196888 560.099529
2031 742.443410 255.849324 524.397350
2031 849.624528 377.736617 532.797797
2032 563.854873 408.825324 569.302557
2032 740.385360 251.115161 536.683029
2032 845.691001 373.187711 545.252364
2033 559.453493 404.679498 579.698418
2033 735.736045 246.802719 549.106595
2033 843.010841 369.084530 556.553794
2034 558.423207 400.861917 591.317358
2034 734.255970 242.155714 561.168959
2034 841.016360 364.030949 567.107722
2035 554.955787 395.749718 600.302546
2035 731.262251 237.914838 572.422250
2035 838.482356 358.680393 577.657854
2036 553.009357 391.230816 608.726115
2036 728.944113 232.039036 582.790791
2036 836.952580 353.890959 588.720025
2037 551.388789 387.348739 619.484328
2037 728.023336 226.962452 592.316203
2037 833.210221 347.771637 598.682593
2038 551.073272 382.627695 626.962443
2038 725.345088 220.703556 603.154796
2038 831.911649 341.067148 608.726515
2039 547.973029 376.780671 635.075661
2039 721.636088 215.123724 611.975611
2039 831.411885 335.385692 618.952617
2040 548.113956 369.939077 644.457773
2040 720.445564 208.495190 621.599686
2040 830.486549 327.704999 627.999347
2041 547.385346 364.758649 651.011559
2041 720.296315 203.301295 632.174954
2041 828.437701 321.132915 636.211309
2042 546.455978 360.321542 658.527592
2042 716.500190 196.676539 639.082721
2042 827.145756 313.899981 644.810200
2043 546.518432 355.611221 666.329670
2043 715.900617 188.609904 648.440424
2043 825.823265 307.008619 651.953723
2044 543.658555 349.217495 673.120665
2044 714.856772 182.301595 655.534345
2044 824.438425 299.619086 658.579446
2045 543.349798 342.767361 678.812470
2045 712.333731 175.476096 662.463239
2045 822.673384 292.672347 664.794501
2046 543.228132 337.000508 684.128207
2046 709.799675 168.783586 670.461851
2046 822.689422 285.499486 670.943394
2047 541.811099 330.688113 688.970901
2047 709.415079 161.634672 677.803450
2047 821.021021 277.915619 677.124213
2048 542.398933 324.951174 693.851702
2048 708.843760 155.290936 683.339236
2048 820.165576 269.896005 682.577543
2049 541.127404 319.908248 698.550608
2049 705.483992 147.784228 688.413167
2049 820.756843 263.143087 689.115882
2050 540.009812 312.797346 702.934081
2050 704.256475 141.574105 693.656193
2050 817.851766 254.749600 692.778387
2051 539.557800 307.515757 704.785424
2051 702.570869 134.877627 697.581557
2051 815.967261 247.161959 697.352668
2052 536.277019 302.438418 706.877305
2052 700.661810 128.305175 702.817099
2052 815.140508 240.859237 700.639412
2053 536.992238 296.214536 708.979784
2053 698.255718 121.453670 704.352417
2053 814.126685 231.869364 702.330813
2054 535.545238 290.349761 710.389911
2054 696.601324 113.456717 708.113784
2054 812.492602 225.307806 703.432548
2055 537.422730 284.230732 710.660021
2055 694.753093 107.200610 710.560092
2055 811.234767 217.742630 705.032426
2056 534.333024 279.049369 710.760014
2056 692.275600 100.120607 711.288144
2056 811.760550 209.802446 705.923544
2057 534.597676 273.704784 711.645882
2057 690.622481 93.617669 713.259270
2057 807.641113 202.063801 706.356160
2058 533.506567 268.385031 710.617302
2058 687.731422 86.733475 712.744526
2058 807.072146 194.388097 706.709938
2059 533.082611 263.157136 709.873936
2059 687.143153 79.942697 713.172185
2059 807.802386 188.320018 706.398149
2060 533.036308 257.423458 707.298446
2060 684.279618 74.674340 711.948258
2060 804.781575 180.605085 706.881262
2061 532.671261 252.063415 705.725590
2061 682.927220 67.830786 710.138191
2061 803.412882 173.073680 706.392975
2062 529.763085 247.766116 702.615823
2062 679.823961 61.721917 709.090801
2062 802.064086 167.504425 704.319404
2063 529.408808 242.373117 699.600136
2063 678.341453 56.525551 706.854134
2063 802.212306 161.566330 701.963887
2064 528.414734 237.646579 696.536285
2064 676.522874 51.139863 705.187632
2064 799.323667 154.954230 698.210063
2065 529.885568 232.525195 691.630150
2065 674.252786 47.392254 701.777720
2065 798.326646 147.778259 695.788959
2066 528.680582 229.138702 688.272219
2066 673.502125 41.526641 698.551301
2066 797.085093 142.754208 690.600995
2067 527.629067 225.123371 683.753817
2067 671.351435 36.169887 694.953094
2067 795.739395 138.302548 687.671257
2068 525.538789 221.229660 677.462060
2068 671.362203 32.587391 690.442172
2068 794.441535 133.269927 682.232249
2069 524.152491 217.381672 673.372968
2069 670.582580 27.045941 685.519448
2069 793.225575 127.797274 676.439928
2070 523.633044 213.540102 666.097774
2070 667.670830 23.040396 681.800064
2070 790.898702 123.759527 670.688770
2071 523.527318 210.093984 661.507488
2071 665.071337 20.023992 675.256134
2071 790.355912 119.591316 665.466018
2072 522.713463 207.880524 653.852077
2072 664.011201 16.242702 668.885588
2072 788.438806 114.790777 658.446047
2073 519.846360 203.877798 647.509201
2073 661.927045 12.657720 661.997216
2073 787.126750 112.030616 651.520504
2074 519.013044 201.911306 640.711682
2074 659.394554 10.025497 655.421399
2074 787.307014 107.711576 644.602747
2075 517.411532 198.809589 631.806370
2075 657.666827 5.514192 648.399480
2075 783.892798 104.870951 635.998357
2076 516.118870 196.224985 625.155081
2076 655.977655 4.325738 640.099490
2076 781.339914 100.621835 628.000532
2077 515.312438 194.609271 617.314359
2077 653.304402 0.968753 632.440657
2077 780.225174 97.452582 619.420730
2078 511.866293 192.293784 610.506913
2078 652.049332 -2.599045 623.571152
2078 778.559523 94.965721 612.721736
2079 511.427824 189.582707 601.670282
2079 647.431132 -4.153140 614.765627
2079 776.079593 92.857730 603.521784
2080 508.812855 188.432644 591.870229
2080 646.950796 -7.023142 605.514225
2080 773.191123 89.622886 595.266889
2081 507.010991 187.123404 583.069794
2081 642.525542 -7.455904 595.931039
2081 770.736604 87.723302 586.633164
2082 504.955269 185.364867 574.906686
2082 640.277255 -9.906900 587.134979
2082 770.041116 85.283869 579.753419
2083 501.994072 183.759008 565.418882
2083 637.174352 -11.507447 575.948162
2083 766.586926 83.525848 570.577438
2084 500.393195 183.006611 557.501169
2084 635.409242 -12.173831 566.956882
2084 764.323457 81.289706 562.489320
2085 498.090808 183.741195 548.714667
2085 631.968826 -13.004980 557.105755
2085 761.414798 79.957901 553.836590
2086 494.702912 184.273503 539.794959
2086 628.902515 -14.267750 548.794605
2086 757.980614 79.827447 545.203115
2087 494.134034 184.076855 532.647835
2087 627.807613 -13.563986 538.741240
2087 756.856583 80.690624 534.987481
2088 489.790550 184.698910 523.360869
2088 623.465543 -12.571250 530.520034
2088 754.123522 80.658369 526.698165
2089 487.206038 185.648345 514.601058
2089 620.407801 -11.345882 519.621835
2089 750.475525 81.222519 517.641619
2090 483.601899 187.357756 507.224220
2090 616.637256 -10.299079 511.940002
2090 747.158905 82.051707 508.414445
2091 481.138882 187.425349 496.992968
2091 613.133153 -10.293084 502.686708
2091 744.528990 82.821111 499.292021
2092 477.593736 189.396194 490.633982
2092 610.433375 -8.872467 493.685978
2092 741.722502 85.184814 489.136171
2093 474.108378 192.235699 480.757377
2093 606.327326 -6.242775 483.125930
2093 736.963588 86.640110 481.258358
2094 469.980896 193.393473 473.406026
2094 603.255305 -4.798102 473.269317
2094 733.510518 87.700310 472.006961
2095 467.056835 194.077262 465.721251
2095 600.400339 -1.781815 464.075051
2095 730.711949 90.280398 462.350088
2096 464.459511 198.309024 457.715720
2096 596.504656 0.436518 453.822542
2096 726.410962 92.979596 452.544173
2097 459.834365 201.459229 450.558405
2097 591.538193 3.851106 445.978304
2097 722.668915 95.838133 444.664998
2098 455.224447 204.343900 443.154241
2098 588.794117 6.843856 436.830932
2098 719.198593 99.338900 434.653453
2099 450.750765 207.491302 435.821492
2099 585.566289 10.716788 428.834171
2099 715.747225 103.980658 425.579080
2100 447.727920 212.696598 428.955978
2100 580.541661 14.570999 421.000086
2100 711.554570 107.698701 416.351710
2101 443.544122 215.654788 422.895266
2101 577.374985 18.878942 412.064665
2101 707.026842 113.131656 407.657844
2102 438.262954 220.204263 415.189738
2102 573.887112 22.455536 404.592375
2102 703.523953 118.633819 400.364090
2103 434.741442 224.451802 410.385794
2103 569.954541 27.713639 395.847816
2103 700.164129 123.921308 392.581434
2104 429.975657 228.850608 403.467603
2104 565.628390 33.737592 388.422651
2104 695.509426 126.814218 386.269436
2105 424.471741 234.701767 396.858086
2105 561.477969 38.926512 380.765054
2105 691.489484 134.165206 377.887135
2106 419.424700 238.557989 391.404380
2106 558.137878 44.370106 372.663200
2106 687.598373 141.291246 370.152989
2107 415.310759 243.287459 383.954198
2107 554.879832 50.227909 366.677584
2107 682.666199 148.341141 363.817026
2108 409.441349 247.482610 380.090118
2108 549.896848 56.394040 359.971339
2108 678.879869 154.001166 356.555001
2109 403.937020 251.934447 374.820002
2109 546.969417 61.845026 351.741839
2109 674.435885 160.902530 348.572208
2110 398.812694 258.805023 368.266643
2110 544.565395 67.755971 345.964417
2110 669.519076 166.489109 341.651355
2111 395.359803 263.565959 362.549857
2111 538.468308 73.572069 338.991907
2111 664.899038 174.956378 333.677344
2112 389.221694 268.186354 358.984612
2112 534.043149 79.543966 331.857673
2112 661.069092 180.288471 327.318215
2113 385.220330 273.640965 354.930213
2113 530.762700 86.563061 324.781532
2113 655.716481 187.951261 321.570096
2114 380.122989 279.044510 349.780012
2114 525.675226 92.272810 320.054386
2114 650.530702 195.395108 314.799547
2115 375.551897 284.607097 347.242230
2115 521.714431 99.172606 313.040002
2115 645.823473 202.760494 309.593608
2116 369.608092 289.282373 343.241021
2116 518.172938 105.443519 307.836073
2116 641.289782 209.193363 304.639457
2117 363.051427 294.535688 340.670148
2117 513.824189 113.182900 302.415423
2117 635.310295 217.159199 299.052255
2118 358.254532 301.530327 338.442807
2118 507.810213 119.735402 298.559422
2118 631.525204 222.723295 295.560838
2119 352.307965 305.855404 335.824331
2119 503.355661 126.045668 293.091559
2119 625.959580 232.014568 292.599394
2120 346.743064 311.744960 332.918727
2120 499.173194 133.090993 289.867212
2120 619.756874 238.225606 288.424183
2121 343.240277 318.099342 332.534699
2121 493.362895 139.055476 286.577832
2121 614.773711 245.363293 287.596144
2122 336.105691 322.518967 331.872266
2122 489.137796 146.506779 283.243921
2122 609.926322 253.071718 285.100016
2123 330.423787 328.679565 332.492365
2123 484.440832 152.639472 282.697450
2123 604.395710 261.018808 284.731427
2124 325.096457 333.497532 331.742452
2124 479.291910 160.136890 281.185895
2124 600.475193 267.039405 283.664983
2125 317.249922 340.092236 332.725026
2125 473.917965 165.783027 280.742996
2125 595.567531 274.201196 284.482622
2126 312.865708 346.206818 335.192021
2126 469.794911 172.774600 281.286945
2126 588.038565 282.205452 285.312162
2127 306.867212 351.218091 336.210264
2127 463.662452 178.997347 282.887730
2127 582.573985 288.160032 288.135953
2128 300.062892 356.076337 340.640850
2128 457.355576 186.567723 284.843614
2128 577.720231 296.088815 289.919684
2129 294.667254 361.886414 343.162318
2129 453.870884 191.118340 287.546117
2129 571.021602 301.857968 293.438863
2130 286.758197 367.081362 346.536710
2130 447.586260 198.916291 289.701659
2130 564.097602 308.660754 298.113966
2131 281.403595 372.037068 350.808619
2131 441.855852 204.700410 292.939185
2131 558.535009 315.411238 302.026465
2132 274.355266 376.862510 356.625684
2132 436.356305 210.057784 299.130039
2132 552.650783 321.691909 308.163187
2133 266.697714 381.734081 361.512881
2133 430.503895 216.329420 304.626265
2133 545.589886 326.993452 314.089563
2134 260.139766 386.207641 367.637968
2134 425.432907 220.196205 309.312641
2134 540.017262 332.499552 320.523497
2135 254.944524 389.069404 373.648635
2135 417.491574 224.195305 317.818339
2135 532.957222 337.177548 326.369860
2136 248.335739 393.785497 380.968585
2136 411.253576 229.595439 323.892927
2136 527.129690 341.427433 334.992420
2137 241.760919 397.728396 388.934819
2137 405.411569 232.918995 330.953292
2137 518.630521 347.717151 340.955792
2138 234.408917 400.915017 395.916143
2138 399.451927 236.585668 340.447914
2138 514.235124 350.479938 351.552691
2139 227.024424 403.428089 404.747440
2139 391.698083 239.532390 347.279212
2139 504.689272 353.713066 360.419820
2140 220.171334 407.220843 410.993476
2140 386.170691 243.300372 357.488801
2140 500.284674 357.200141 370.598912
2141 212.790268 408.202878 420.926532
2141 377.491954 246.430367 365.998889
2141 494.508435 358.037369 380.340032
2142 205.901371 409.596518 429.524488
2142 370.898159 246.618423 376.763632
2142 486.540407 361.379702 392.720766
2143 200.032810 411.652165 439.018488
2143 365.085176 250.394482 385.854433
2143 477.599300 361.054355 404.451856
2144 191.023075 413.071465 449.109257
2144 357.366911 249.689747 397.035231
2144 472.422930 362.206013 414.641632
2145 185.229030 414.374781 459.897532
2145 350.925812 250.204226 406.852023
2145 464.592813 362.828063 427.372114
2146 179.294693 413.711746 470.658432
2146 343.782891 249.870237 418.322377
2146 457.204852 364.124460 438.345717
2147 171.507802 413.877683 479.323490
2147 337.769736 249.904450 430.657263
2147 450.122874 362.022411 451.463620
2148 164.246989 414.078790 490.919780
2148 329.565606 248.669289 441.930778
2148 443.901277 360.877000 461.895661
2149 155.666958 412.673468 503.328670
2149 322.304463 248.656593 456.310616
2149 436.148544 360.137025 477.344166
2150 150.686402 411.485415 514.536908
2150 315.959124 244.500161 469.783682
2150 429.143648 357.452842 489.742394
2151 144.209928 409.667238 526.896122
2151 307.997392 243.465685 482.094202
2151 421.930581 356.016944 501.982520
2152 137.182025 408.204435 537.203788
2152 301.827668 240.028522 496.322702
2152 415.350545 351.490127 514.511252
2153 131.100107 405.794636 550.558896
2153 295.511124 236.980287 511.249300
2153 408.411920 349.546710 528.189116
2154 123.997496 402.401636 562.696793
2154 288.007913 233.303732 524.346724
2154 401.791167 345.697351 542.092236
2155 116.892152 399.236788 574.276519
2155 281.218590 230.172657 539.682952
2155 394.710237 341.571300 556.985712
2156 111.959429 394.778861 586.596980
2156 274.317892 224.933154 554.855936
2156 388.081253 336.804658 569.399528
2157 103.774414 390.484236 600.361242
2157 268.535100 219.796816 568.956593
2157 382.786654 330.658223 586.032075
2158 98.320099 385.943517 611.098791
2158 261.217127 214.363651 583.680123
2158 375.172769 325.836735 600.265243
2159 90.670153 381.720548 627.228694
2159 255.128050 209.147101 597.291002
2159 369.648465 319.614911 613.689907
2160 86.672900 376.565620 637.805181
2160 246.929561 202.904781 612.613857
2160 362.983694 314.271374 626.997201
2161 81.664400 371.951470 650.803399
2161 242.059268 196.061661 628.021534
2161 358.893508 307.172925 641.301638
2162 76.114243 367.235382 662.267127
2162 235.734504 191.246033 641.862473
2162 350.507152 300.980911 656.064682
2163 70.308669 361.692689 675.312870
2163 229.053131 184.283303 656.214381
2163 348.103628 294.601124 667.813554
2164 64.259693 355.070529 686.807146
2164 223.717476 178.293781 670.570065
2164 339.806759 285.583085 681.429350
2165 59.520451 348.240756 698.726999
2165 217.228237 170.971897 685.553175
2165 334.129425 279.446935 695.427069
2166 55.432265 343.745671 710.583720
2166 212.375090 163.810713 699.904784
2166 330.477365 271.007122 710.586854
2167 51.734876 338.357259 720.455906
2167 207.049187 156.548888 712.813253
2167 324.261435 265.008240 719.261598
2168 45.663887 332.289483 731.576704
2168 201.413926 148.581938 726.410978
2168 318.283486 255.733901 732.127112
2169 41.934329 325.726570 742.394788
2169 196.952124 144.245448 739.658258
2169 315.264715 249.947993 742.430211
2170 38.820309 321.419624 752.670275
2170 190.454177 137.536205 751.569797
2170 311.235988 242.809848 752.731367
2171 36.981485 316.312209 762.855544
2171 185.794512 129.784924 764.325879
2171 306.822995 235.124052 762.790586
2172 33.413047 309.583787 772.330113
2172 181.858453 123.606877 775.772664
2172 303.452520 229.030348 772.200515
2173 30.629180 302.952779 781.351106
2173 177.762827 116.519829 788.062857
2173 299.697115 220.277805 780.766440
2174 27.672337 297.939386 788.573882
2174 173.271178 110.127498 798.410901
2174 294.892939 213.099887 789.899789
2175 23.960467 291.997232 796.972595
2175 169.311338 104.245865 809.006022
2175 291.017669 204.803667 797.246236
2176 21.323053 287.033164 803.413095
2176 165.580104 97.171386 817.536197
2176 287.428487 197.949808 805.564753
2177 17.756397 281.682610 809.919054
2177 162.395179 90.767012 826.358622
2177 284.058471 191.345415 812.706166
2178 16.283361 276.955472 815.028447
2178 158.167419 84.137861 833.251965
2178 280.045494 183.228799 820.393585
2179 13.088485 271.163310 820.452218
2179 154.725978 78.068353 840.864956
2179 278.144529 174.917512 826.110575
2180 12.568358 265.008250 825.694711
2180 150.870796 73.010812 847.346964
2180 276.018025 167.903514 832.567278
2181 8.808272 260.229923 829.195476
2181 146.778275 64.969370 853.085878
2181 272.218945 161.055970 839.296215
2182 6.983216 255.041243 832.800031
2182 143.744865 60.104333 858.064572
2182 270.230542 152.910766 842.429756
2183 6.204428 249.701312 835.659582
2183 139.860097 52.546880 861.442722
2183 266.555150 144.962184 847.323290
2184 3.645145 245.857785 839.123993
2184 135.895898 47.740302 866.856932
2184 264.342707 138.975385 851.036028
2185 3.861265 239.963822 840.948727
2185 133.459865 41.866562 869.452276
2185 262.302933 132.345089 853.736244
2186 1.933771 236.450308 843.636281
2186 132.029107 36.710343 872.154630
2186 258.975369 125.042595 855.930160
2187 -0.305358 232.415619 844.784241
2187 127.402536 32.033213 874.249935
2187 256.596772 118.693459 857.422666
2188 -0.846102 228.440138 845.081512
2188 124.149674 27.315650 876.611816
2188 254.350926 113.518479 859.924901
2189 -0.770037 224.238030 845.325511
2189 122.922561 22.602272 877.475441
2189 253.459424 107.151572 861.206402
2190 -2.822273 220.730848 845.462583
2190 120.872577 18.670296 877.894097
2190 251.655558 102.849373 860.032960
2191 -4.577059 216.149734 845.703079
2191 117.743467 13.157253 878.569935
2191 248.332161 97.320396 861.544976
2192 -6.018894 214.785857 843.933800
2192 116.017285 9.563080 877.541922
2192 247.924012 93.396313 860.450627
2193 -7.672716 210.787818 840.769223
2193 112.419673 6.443841 876.269061
2193 246.092837 89.229836 860.342957
2194 -8.211481 206.934790 838.762071
2194 111.032903 2.003358 875.423804
2194 244.447583 84.747402 858.716443
2195 -9.831433 204.283984 836.869704
2195 108.677046 -1.233132 872.207873
2195 242.794868 80.859117 856.283137
2196 -11.175075 201.111403 833.995225
2196 106.532440 -4.152109 870.743125
2196 242.610161 75.366734 853.142128
2197 -12.165302 197.622666 830.012104
2197 105.663144 -8.646700 866.932543
2197 239.407186 71.935773 848.524910
2198 -13.772076 195.126722 827.041744
2198 103.970219 -11.543900 864.710891
2198 236.375160 67.338936 844.444342
2199 -14.708032 191.734797 822.483577
2199 100.450749 -14.522190 859.862744
2199 234.496896 64.072764 840.305150
2200 -15.966743 189.834139 816.504390
2200 98.353036 -17.573682 855.172667
2200 231.876044 58.791828 835.282805
2201 -19.267230 186.952474 811.636810
2201 94.989302 -20.678956 850.317717
2201 229.733055 55.524625 828.957342
2202 -20.262531 184.560070 805.425789
2202 93.264113 -24.101274 843.426540
2202 227.997460 51.683028 823.179796
2203 -21.142682 180.877749 798.942572
2203 89.615483 -28.295841 837.438023
2203 225.365406 47.465092 816.159304
2204 -24.563828 179.339907 793.149809
2204 85.891074 -29.500377 831.279791
2204 222.051615 43.548619 811.874097
2205 -26.624163 176.910133 786.142386
2205 83.562005 -33.089546 822.828162
2205 219.703233 41.810496 805.682230
2206 -28.074376 175.187130 778.146810
2206 79.504359 -35.519716 815.069736
2206 217.734844 37.926551 796.711476
2207 -31.004192 171.689452 770.986288
2207 77.141423 -38.768182 807.427455
2207 214.079061 34.502641 787.910188
2208 -33.198202 171.647368 762.063039
2208 74.527162 -39.956137 798.915188
2208 211.972523 31.551317 780.605525
2209 -35.046185 168.289219 755.795528
2209 70.905080 -42.302258 791.473657
2209 209.172805 28.920261 771.095649
2210 -38.813311 167.120526 747.413894
2210 68.174591 -45.137528 782.654891
2210 205.747805 25.547478 760.341002
2211 -40.924025 166.281327 737.663497
2211 64.566256 -47.669307 772.258874
2211 202.018695 21.975109 751.975363
2212 -43.702054 164.021080 730.040330
2212 60.108321 -49.509267 764.267590
2212 199.664379 19.786427 742.229851
2213 -47.935889 162.920095 721.175502
2213 55.502979 -51.159161 754.966816
2213 195.161523 16.967190 731.544073
2214 -49.320123 161.249251 710.937610
2214 51.278057 -53.546232 744.173930
2214 191.283506 14.451406 722.440646
2215 -53.687237 159.753559 701.692592
2215 47.683432 -55.319944 733.251468
2215 186.949189 11.661073 712.647019
2216 -57.366289 159.780983 692.592930
2216 43.298913 -56.251449 723.373177
2216 184.006390 9.469211 702.555951
2217 -60.886755 158.357538 684.394074
2217 37.569820 -57.947752 714.108969
2217 178.474513 7.461034 692.606153
2218 -63.647326 159.151726 674.271809
2218 33.611066 -60.447786 704.109682
2218 175.492895 5.561423 683.281737
2219 -66.452055 157.721415 664.917813
2219 29.766112 -60.458332 692.731648
2219 170.892556 3.111770 673.227247
2220 -71.182433 157.078075 656.251482
2220 24.886821 -62.041712 682.696798
2220 165.852788 1.469146 663.546699
2221 -75.073932 156.282513 646.789653
2221 18.930414 -61.674954 672.609630
2221 160.542041 2.112763 654.255515
2222 -79.447112 157.362175 637.523262
2222 13.164429 -62.257895 662.079327
2222 156.934109 0.198165 643.652925
2223 -84.167772 157.260532 626.821296
2223 8.609179 -63.411034 653.146911
2223 150.941211 -1.004911 634.241352
2224 -88.662635 157.315406 619.067112
2224 3.440882 -63.827654 642.097308
2224 145.241807 -1.757262 625.374664
2225 -93.314188 157.614137 608.913044
2225 -2.344602 -64.552981 632.457302
2225 139.812777 -4.363288 617.900306
2226 -96.187525 157.743353 599.773492
2226 -6.365639 -64.365198 622.657242
2226 135.035541 -4.113432 609.042414
2227 -100.729950 159.662502 590.827994
2227 -13.718077 -64.192232 612.922827
2227 129.570707 -4.139407 599.616230
2228 -105.822697 158.959875 582.320148
2228 -18.775542 -64.434064 603.814272
2228 124.898403 -4.493057 590.833575
2229 -108.542195 161.023569 572.592476
2229 -24.538791 -63.622366 594.199115
2229 120.199291 -5.651762 581.313569
2230 -115.500036 161.575633 566.919721
2230 -29.489459 -62.633918 585.902569
2230 114.313190 -5.696120 572.376002
2231 -118.617241 162.890644 557.754686
2231 -36.088095 -62.484810 576.553138
2231 108.800619 -3.905257 562.833472
2232 -122.746774 164.863288 550.425654
2232 -41.525149 -60.930905 567.541652
2232 102.597376 -5.069521 554.385826
2233 -127.206345 165.975530 541.984161
2233 -47.734720 -58.748990 558.666453
2233 98.121502 -4.815838 546.991457
2234 -132.800689 168.865701 534.512025
2234 -54.299090 -58.011238 549.762285
2234 93.465426 -4.341489 538.336489
2235 -139.117258 170.491342 527.548028
2235 -59.550158 -56.337159 541.916195
2235 87.197684 -2.639931 530.188586
2236 -140.967973 172.190534 518.719243
2236 -65.474147 -54.291205 534.019149
2236 80.587732 -1.706859 523.553455
2237 -146.957061 175.280878 510.671545
2237 -72.134688 -53.250649 524.852873
2237 75.069357 -1.541830 517.141181
2238 -152.321268 178.744784 504.760224
2238 -75.477630 -49.266402 517.697389
2238 71.045693 1.578672 508.543504
2239 -157.827831 178.802937 496.517439
2239 -81.559499 -47.610728 509.602894
2239 65.291975 2.655893 502.489654
2240 -162.900158 182.755145 490.126226
2240 -86.666392 -44.345144 502.363876
2240 60.811945 5.364399 495.342735
2241 -167.119065 184.191102 482.981078
2241 -91.803520 -42.390002 495.592907
2241 55.055059 7.572931 488.956090
2242 -171.396045 187.999619 476.404157
2242 -97.714874 -39.366041 488.019570
2242 50.876590 10.175565 481.239970
2243 -176.577727 189.391634 470.281113
2243 -101.281284 -36.337026 481.809347
2243 46.651079 14.111606 474.600730
2244 -179.892299 192.532603 463.127096
2244 -106.116270 -34.779723 473.625264
2244 41.914373 15.476351 466.893520
2245 -186.413886 195.813061 457.437879
2245 -111.287243 -31.102099 466.866547
2245 36.706094 19.130877 460.806508
2246 -191.292911 198.442063 449.726497
2246 -115.450196 -28.821177 459.863549
2246 33.446993 21.944133 453.040849
2247 -194.952033 201.649567 442.698266
2247 -119.853960 -25.283372 451.855928
2247 29.331366 25.173709 445.223119
2248 -198.688048 203.816060 436.868622
2248 -124.572319 -24.398221 444.104610
2248 23.918359 27.165752 438.211107
2249 -203.950006 207.256141 430.367512
2249 -127.229467 -20.495620 437.368561
2249 18.879532 31.229203 430.822948
2250 -207.749027 210.906747 424.239773
2250 -132.275273 -17.445095 430.008232
2250 14.426252 34.172956 423.111430
2251 -212.598058 213.831797 419.048263
2251 -137.472220 -14.432301 422.260930
2251 11.322908 37.845140 414.620351
2252 -217.925468 216.449554 412.546726
2252 -141.146207 -10.449182 415.857411
2252 5.936190 40.065173 408.298551
2253 -221.491372 219.706962 406.308032
2253 -143.986590 -8.907052 407.853973
2253 2.117829 44.541918 401.797542
2254 -224.717656 224.666198 400.379612
2254 -148.669221 -4.914583 401.434068
2254 -0.428525 47.730014 394.621021
2255 -228.974011 227.212424 394.907360
2255 -153.544735 -1.623325 393.856270
2255 -4.967367 51.754549 385.998561
2256 -232.113986 230.604017 389.792093
2256 -155.292706 2.808103 387.272930
2256 -8.282032 56.083235 378.338529
2257 -236.253040 234.572615 383.131396
2257 -158.297793 6.234604 378.697449
2257 -12.223144 59.371909 373.282761
2258 -240.655911 236.789574 379.102814
2258 -162.724989 10.673372 373.045786
2258 -16.458633 64.070124 364.367073
2259 -243.647395 240.887376 372.065194
2259 -165.709711 14.626461 367.087582
2259 -20.300325 67.270814 358.893774
2260 -248.681729 244.718276 367.740250
2260 -169.835691 18.608778 360.080227
2260 -22.892367 72.356672 353.612246
2261 -251.966235 248.759780 363.134633
2261 -172.719126 22.250731 353.727026
2261 -26.704611 77.772663 346.701843
2262 -254.438458 253.254668 357.856079
2262 -176.443686 26.884952 346.763038
2262 -28.592073 83.311203 340.364752
2263 -259.364334 256.136650 353.993458
2263 -177.494613 31.563452 339.212160
2263 -31.307836 88.396508 335.046647
2264 -261.464696 260.980146 349.223177
2264 -180.594714 36.396583 335.252716
2264 -33.475680 92.853789 329.209574
2265 -266.525681 265.098827 344.671337
2265 -184.600986 40.553581 329.344467
2265 -37.384806 97.020107 324.884323
2266 -269.514781 270.677169 343.036313
2266 -186.838057 46.408426 323.831233
2266 -40.628058 103.089049 319.223756
2267 -271.871749 275.694071 338.897033
2267 -187.945407 52.253200 317.456141
2267 -42.593063 108.404350 313.422426
2268 -276.593427 278.920921 335.395699
2268 -191.303067 55.965197 312.104559
2268 -44.182022 113.256307 307.191658
2269 -278.225204 284.146689 330.968495
2269 -193.493495 61.043157 306.585485
2269 -49.033287 120.320929 303.297436
2270 -281.743521 287.090950 327.422427
2270 -195.222932 64.428432 301.065542
2270 -49.370243 126.797476 297.537306
2271 -284.351669 290.853810 326.422408
2271 -196.150990 70.791424 298.059786
2271 -51.108392 132.311172 292.972015
2272 -288.695194 297.090778 325.821150
2272 -198.600914 77.567465 293.857057
2272 -54.152513 137.679144 290.460738
2273 -290.299730 301.503735 321.089875
2273 -200.795010 80.939074 289.464246
2273 -56.670267 143.013406 285.636466
2274 -292.931549 307.742297 319.600898
2274 -203.272535 88.113791 286.393605
2274 -58.305272 149.858709 282.601017
2275 -294.907038 312.344524 318.193814
2275 -204.929889 92.607783 283.152435
2275 -59.088827 155.611466 279.174102
2276 -298.107596 315.874460 317.624871
2276 -205.928404 98.486212 279.129935
2276 -61.355745 163.043940 277.365309
2277 -300.817989 319.827546 316.639560
2277 -207.850955 103.800656 277.188472
2277 -61.962886 169.344480 275.317046
2278 -303.146954 325.900085 315.988955
2278 -209.012276 110.690813 274.746535
2278 -64.396063 174.563301 273.882472
2279 -305.501615 331.027033 314.822491
2279 -210.961095 115.314069 273.927785
2279 -67.293077 182.276595 273.695866
2280 -307.839110 336.333593 315.138304
2280 -211.068126 120.853573 271.530022
2280 -68.666456 188.736422 271.227454
2281 -309.021474 341.220417 316.122106
2281 -212.019583 126.640090 271.041091
2281 -70.596336 195.174985 271.937529
2282 -311.788368 347.892742 315.800757
2282 -214.593697 132.674145 270.596683
2282 -71.465878 202.985917 270.558374
2283 -313.062290 353.475252 318.299647
2283 -214.715893 139.031333 270.328613
2283 -71.843190 209.445756 269.956986
2284 -316.129358 356.855570 317.814053
2284 -214.418612 145.932597 271.651758
2284 -73.108788 215.955755 269.321594
2285 -317.028481 361.032381 320.793265
2285 -214.607362 150.353268 271.929672
2285 -75.071772 222.624289 271.199666
2286 -321.401844 366.387452 323.174112
2286 -216.523103 156.334281 273.377798
2286 -75.969610 229.279657 272.934073
2287 -322.029471 371.767243 325.596807
2287 -217.074612 162.104336 273.772100
2287 -75.988905 235.157661 274.077641
2288 -324.142256 376.100715 326.843243
2288 -216.625984 167.236491 275.360437
2288 -76.324488 243.251318 276.043291
2289 -324.683070 379.759500 330.918910
2289 -216.655136 173.610887 278.539328
2289 -78.161190 249.210820 278.991492
2290 -326.914573 386.337141 333.693224
2290 -216.540986 178.645948 280.681279
2290 -78.813698 254.690723 280.740776
2291 -328.801783 389.619354 339.409850
2291 -217.006503 185.124286 283.180423
2291 -78.839468 261.921305 284.878375
2292 -329.956769 394.038553 342.970679
2292 -218.547455 189.251280 287.373857
2292 -79.503041 268.569299 288.128670
2293 -331.960888 399.015722 344.496548
2293 -218.029723 195.674754 291.240001
2293 -78.791258 274.266297 293.418481
2294 -331.461292 401.864344 351.150921
2294 -218.108279 200.150693 295.250716
2294 -80.471454 281.345009 296.514418
2295 -332.967819 406.790068 354.842019
2295 -217.403639 205.378581 300.430843
2295 -81.550878 285.592555 300.703288
2296 -332.849472 411.055891 360.377200
2296 -216.583845 209.483453 305.349399
2296 -80.647351 292.660608 306.135010
2297 -335.513357 415.763875 366.734783
2297 -215.953075 215.389999 311.577118
2297 -80.958533 297.482470 312.130866
2298 -334.411185 419.359193 372.513774
2298 -215.447741 219.471809 316.924031
2298 -81.331599 302.925198 319.636832
2299 -337.231285 423.799339 378.767162
2299 -214.661306 224.381485 324.229280
2299 -81.427997 308.270355 325.241197
2300 -336.486165 427.910140 384.664171
2300 -216.282077 228.423028 331.336812
2300 -80.151498 312.317722 332.133201
