# Supplementary material for: Moving system with action sport cameras: 3D kinematics of the walking and running in a large volume
Source: PLoS One. 2019 Nov 12;14(11):e0224182. doi: 10.1371/journal.pone.0224182 (PMC6850531; doi:10.1371/journal.pone.0224182)
Supplement: S6 File — (TXT) [file pone.0224182.s006.txt]

0 -402.445225 -543.903092 11.249012
0 108.490050 582.144392 -45.793353
0 560.076861 -580.731315 0.688118
0 -261.213706 260.647578 632.308438
0 -309.724713 28.904846 604.300550
0 -161.158296 -0.004748 571.772209
1 -400.841621 -544.535105 8.409706
1 107.654093 583.286424 -45.870885
1 559.700841 -580.667122 0.234670
1 -250.910405 261.059272 629.807645
1 -300.639460 28.590279 603.315589
1 -150.271456 1.092600 570.430219
2 -402.102205 -544.438400 8.799668
2 107.664619 582.562845 -45.498079
2 560.227725 -580.584251 1.206642
2 -243.586331 260.762161 628.664850
2 -290.470180 27.757637 601.470251
2 -140.117612 1.675806 567.623495
3 -400.494885 -544.104808 8.101685
3 107.541106 583.327973 -46.305978
3 560.491565 -581.198339 -0.158311
3 -235.401877 259.760087 627.092015
3 -280.216920 27.311152 600.461208
3 -129.792076 2.752374 566.046972
4 -401.582542 -544.070958 8.192293
4 106.202666 583.290043 -46.850530
4 560.829273 -581.090695 1.027417
4 -226.306461 259.778827 624.937909
4 -268.004041 26.448813 598.103646
4 -119.255168 4.102370 564.978450
5 -400.652825 -544.037182 8.350216
5 107.552300 582.823427 -46.296009
5 559.768004 -581.005977 -0.455737
5 -219.023318 260.846037 624.232476
5 -258.397692 26.274619 596.813007
5 -108.701156 5.135689 563.753522
6 -401.740537 -544.003743 8.440830
6 107.479236 582.899855 -46.532459
6 561.023768 -580.965639 0.496780
6 -210.539865 261.200998 622.800618
6 -248.681967 26.612182 594.814131
6 -98.216804 7.221348 562.389941
7 -401.562251 -544.028344 8.139991
7 106.872893 583.792273 -47.218644
7 561.568706 -580.970366 -0.188631
7 -202.194169 262.172262 621.779850
7 -240.248089 26.906317 593.047153
7 -88.816135 8.126648 560.896779
8 -403.688047 -544.183371 7.905731
8 106.840326 584.121147 -47.619346
8 560.097834 -581.294327 0.650469
8 -194.665059 262.256937 620.281202
8 -230.169705 27.911360 591.650686
8 -78.645103 9.447640 559.924708
9 -402.969881 -544.259493 7.616793
9 108.254981 583.229418 -46.173328
9 560.234946 -581.463592 0.213198
9 -186.653563 263.089585 618.567273
9 -219.581265 28.290697 590.136344
9 -68.212779 10.734411 557.509497
10 -402.217257 -543.880951 7.618312
10 106.862853 582.676556 -46.873556
10 560.065457 -581.004379 -0.057889
10 -177.894932 263.325365 617.722581
10 -209.720998 29.043729 587.802974
10 -57.630237 12.723238 556.311092
11 -402.208062 -544.453878 7.982755
11 108.128032 583.006618 -46.927947
11 560.381868 -580.842978 -0.922305
11 -170.276448 264.193275 615.548467
11 -200.697195 30.502907 584.732170
11 -49.036130 14.455809 554.346632
12 -402.695352 -543.994116 9.012934
12 105.892829 583.716290 -45.496859
12 558.870425 -581.158090 1.338445
12 -165.012099 265.101161 614.194181
12 -190.908266 30.240874 582.300798
12 -37.436649 16.595123 552.026931
13 -402.699759 -544.029055 8.953037
13 105.860523 584.219989 -46.031321
13 559.240692 -580.360432 1.036107
13 -156.166663 267.347236 610.729099
13 -182.314738 31.062460 580.247207
13 -29.851558 18.337914 550.477800
14 -402.665056 -543.772142 8.785187
14 105.820244 584.181532 -46.229609
14 559.783184 -581.172404 1.320106
14 -148.485882 265.681919 609.526570
14 -172.215956 30.965863 577.430170
14 -18.621674 22.157142 547.822822
15 -403.078382 -544.672063 7.903334
15 106.107660 583.003529 -46.962238
15 558.954254 -580.120176 -0.028257
15 -141.103282 269.657053 608.047711
15 -163.273303 32.023040 574.380490
15 -10.878800 23.048600 545.459816
16 -403.189250 -543.458060 8.004929
16 105.754227 584.433102 -46.790724
16 558.859485 -580.367821 1.430326
16 -135.346291 269.373172 605.932303
16 -153.541046 32.844373 571.453810
16 -0.903338 25.453224 541.952755
17 -401.902662 -544.512248 8.795168
17 108.028764 583.259167 -44.961118
17 558.960222 -580.397215 0.601863
17 -128.215789 270.944609 603.782789
17 -145.064880 35.022706 568.051016
17 8.751711 29.211650 539.251207
18 -402.632570 -544.393818 7.237929
18 106.521998 584.242711 -46.350690
18 559.990171 -580.192162 1.376633
18 -121.249596 272.204088 601.330201
18 -137.082274 37.844350 565.283458
18 16.833743 31.600412 536.670354
19 -401.926818 -544.064948 8.646321
19 106.488303 583.989902 -46.377374
19 560.167939 -580.797413 0.466036
19 -113.658959 274.077017 598.306968
19 -128.760253 39.581755 561.885903
19 25.542778 33.056538 533.814806
20 -402.111850 -543.951074 7.410202
20 106.455057 583.738854 -46.404169
20 558.579096 -580.405007 0.996325
20 -107.374548 277.275875 595.005545
20 -120.972075 39.675895 557.702617
20 34.047787 37.779084 530.203867
21 -401.817610 -545.171163 8.382956
21 106.572701 583.402288 -47.848141
21 557.854445 -581.179779 -0.082727
21 -100.973018 278.542140 593.512291
21 -112.053165 42.527852 553.917603
21 42.196612 40.214284 526.337104
22 -403.074904 -544.436928 8.071052
22 106.590339 582.466348 -47.303373
22 560.306706 -582.069215 1.072831
22 -93.913516 278.936259 590.797849
22 -105.367602 43.634130 550.645193
22 50.853669 42.765321 523.622886
23 -401.220032 -544.615808 8.317679
23 106.391365 583.715858 -45.361689
23 558.972676 -581.133119 1.691389
23 -87.063251 282.453814 587.166850
23 -96.160167 45.868709 547.391436
23 59.286246 46.608212 519.568988
24 -401.775170 -545.183507 8.649357
24 106.202786 583.519517 -47.155311
24 559.073412 -581.652434 1.789476
24 -81.986429 283.847799 584.512535
24 -89.072687 48.291008 542.104162
24 65.267846 49.097249 516.104558
25 -402.923544 -543.547576 8.663164
25 105.678408 583.605541 -46.152779
25 557.980629 -581.920051 0.844634
25 -75.043247 286.555102 582.256140
25 -81.829306 49.997580 538.470481
25 73.199421 53.404798 511.348584
26 -403.525876 -544.312051 6.340878
26 105.908761 584.600218 -46.862016
26 559.537053 -581.423411 0.743999
26 -69.175947 288.324659 579.694197
26 -74.031457 52.036064 534.026568
26 80.338667 56.209246 507.342030
27 -403.508018 -544.021922 8.430245
27 105.330526 582.844838 -47.491251
27 560.103152 -580.440335 1.395918
27 -63.382897 290.514980 575.520417
27 -66.837540 55.148579 530.139373
27 86.579521 59.993277 503.890069
28 -404.001488 -545.640941 7.987251
28 105.375277 582.683070 -47.047916
28 558.270869 -582.332359 1.625979
28 -56.500038 292.297741 573.330561
28 -59.171616 57.220267 525.414663
28 93.876454 63.016694 499.522234
29 -404.888148 -544.722038 7.859243
29 103.576949 584.266255 -47.163532
29 557.660102 -581.366540 1.707564
29 -52.261357 294.364112 569.329956
29 -52.905655 60.082695 521.087802
29 99.614152 66.178200 495.408290
30 -404.990411 -544.774007 8.439760
30 103.374847 584.237240 -47.016776
30 558.119107 -581.060722 0.465779
30 -48.505589 297.179018 567.432941
30 -47.204199 63.834262 516.378554
30 107.468506 69.292682 490.918199
31 -404.518334 -544.396170 8.168217
31 104.340166 582.225409 -48.143904
31 558.267905 -580.408278 1.683136
31 -41.906392 299.436095 563.407558
31 -41.011084 66.352394 511.354385
31 114.110146 74.100124 488.044577
32 -405.632312 -543.711275 8.982514
32 104.600598 583.459349 -48.237074
32 558.818153 -581.105238 0.804432
32 -36.353651 301.971992 560.298083
32 -35.268514 68.469610 507.078132
32 120.692019 78.108986 483.349481
33 -405.171979 -544.127701 8.309923
33 104.363770 583.614163 -47.121971
33 558.091288 -580.027850 0.989552
33 -32.166282 305.113715 557.224400
33 -28.019585 72.341831 501.280378
33 126.557959 81.734575 477.946630
34 -405.619186 -544.765486 9.980599
34 103.883795 583.480311 -47.924680
34 558.630234 -580.518472 0.908101
34 -27.027819 308.072658 554.572564
34 -23.184048 73.765544 497.109352
34 131.501947 86.306336 473.047713
35 -405.325026 -544.646744 9.829650
35 102.459068 583.537066 -48.598846
35 558.654891 -580.557893 1.444347
35 -22.353213 309.532512 550.365121
35 -17.909491 76.598976 492.686714
35 137.275708 89.343212 469.166246
36 -405.911257 -544.274643 7.298339
36 104.102324 582.288168 -47.616701
36 559.048307 -581.249252 1.349705
36 -19.515536 312.759545 547.057905
36 -13.150915 80.662424 488.452164
36 142.706804 92.897797 464.583437
37 -406.573601 -544.655229 8.234161
37 102.155748 582.465923 -47.648966
37 558.371824 -579.706652 1.661486
37 -13.886131 316.953665 542.873618
37 -7.605352 84.385986 483.836329
37 148.140475 97.729123 459.336574
38 -406.223597 -544.928058 8.697707
38 102.643132 583.511534 -47.082442
38 558.513608 -580.107574 1.388241
38 -9.003792 320.568241 540.551049
38 -1.690029 88.738607 478.317444
38 151.367865 101.645675 455.453817
39 -406.496478 -545.523043 8.701242
39 102.441376 583.723212 -47.712636
39 557.011268 -579.601940 0.768622
39 -4.716736 322.791688 537.272281
39 2.323088 92.165488 472.980972
39 158.686529 106.002485 451.224731
40 -406.713026 -545.026589 8.228848
40 101.587421 582.638142 -47.040984
40 557.923335 -580.045872 2.122918
40 -1.156819 326.953777 532.941618
40 8.861949 95.977856 468.990457
40 163.246215 110.891347 446.688616
41 -406.434639 -545.042385 8.851146
41 101.602742 582.995077 -46.772584
41 557.193240 -579.453482 1.320433
41 3.629585 330.520052 530.339850
41 12.358924 100.367330 462.573812
41 167.312332 114.036652 441.130180
42 -406.777952 -545.479277 7.728282
42 102.315962 581.914267 -47.992224
42 557.616215 -580.538889 1.979689
42 8.139730 334.506214 526.790775
42 16.587710 104.509813 458.371415
42 172.094086 119.564283 436.827285
43 -407.820637 -545.140060 9.076582
43 101.294438 582.554407 -45.995299
43 555.951766 -580.177431 0.288076
43 10.506318 337.913582 524.721118
43 20.498997 108.728957 454.732577
43 176.373031 125.121433 433.366780
44 -407.917731 -544.956851 9.231993
44 101.601907 582.884324 -47.800070
44 555.445124 -580.494846 0.430924
44 13.992178 341.787336 521.722095
44 22.968579 112.423078 450.906918
44 179.032272 129.610146 428.066948
45 -408.004862 -544.513989 9.073629
45 100.893247 583.533378 -46.670469
45 553.218686 -580.137479 0.070880
45 17.385200 345.475915 518.607091
45 29.542798 117.196537 445.411892
45 184.693599 134.604544 424.395078
46 -408.700852 -544.943792 9.504634
46 101.628189 583.237224 -47.712437
46 555.313083 -580.383264 0.019307
46 21.168094 349.858633 515.639659
46 32.100581 122.939567 441.954391
46 187.214464 139.870548 419.771453
47 -410.194961 -545.001953 9.179815
47 98.839936 583.396886 -48.078236
47 554.953571 -580.623339 0.142602
47 23.004094 354.416945 511.910457
47 35.857504 127.512545 437.997690
47 191.220554 145.526267 415.094373
48 -409.962827 -546.449912 8.764279
48 98.727127 584.140230 -48.344956
48 555.281429 -580.881713 1.293556
48 27.310627 359.355522 511.168992
48 38.699173 132.153560 433.743014
48 193.739613 150.042056 412.391808
49 -408.326917 -545.811681 8.306406
49 98.580064 582.280781 -47.157126
49 552.569275 -580.280925 0.735998
49 28.768403 364.277953 506.770249
49 42.522976 137.508553 429.796245
49 198.084820 157.154707 408.132592
50 -410.046584 -545.435643 7.837885
50 99.059024 582.381921 -47.516399
50 554.112211 -579.936279 0.892191
50 32.265726 368.121979 504.968287
50 43.856474 142.301497 426.795320
50 198.762123 161.793134 405.138513
51 -410.526683 -545.409652 7.900982
51 97.995764 583.244178 -48.292875
51 554.146711 -579.715454 1.821707
51 33.961361 373.540694 504.652410
51 46.539793 148.489758 423.244872
51 202.566646 167.148964 402.066802
52 -410.069331 -545.176237 7.414991
52 98.165455 583.367786 -46.381311
52 554.001677 -580.201939 2.409592
52 36.493731 378.156549 502.916953
52 48.990871 153.673472 419.182508
52 203.855874 173.944199 397.541528
53 -411.601030 -544.309071 9.173079
53 98.011931 582.223888 -46.750371
53 552.427293 -580.689122 1.890467
53 39.721649 384.608610 500.609299
53 52.712865 160.118847 416.108837
53 205.810259 178.840962 395.356354
54 -411.837283 -544.509552 8.457384
54 96.483173 582.068946 -47.175572
54 551.499949 -580.504260 0.125138
54 39.798801 389.659430 498.737295
54 52.805573 165.715651 413.886981
54 207.032037 185.189385 390.760493
55 -412.124563 -544.472921 7.273629
55 96.259891 582.280403 -47.460163
55 551.284753 -580.274246 -0.000473
55 42.149842 395.688015 496.872592
55 53.611815 172.641854 410.629639
55 208.954697 192.177037 387.422249
56 -412.845388 -544.744392 8.283309
56 95.323794 581.722538 -47.687736
56 550.475338 -580.427388 0.554349
56 44.058592 400.730068 495.458999
56 55.876844 178.020752 408.034621
56 210.969965 198.226269 385.314699
57 -412.738458 -544.875618 6.738563
57 95.084885 582.195150 -48.097235
57 550.865244 -580.829960 2.149817
57 45.614203 406.630145 494.529642
57 55.594262 184.185336 405.450222
57 212.027308 205.161477 382.141384
58 -413.365286 -544.628032 8.463478
58 93.709529 583.365076 -48.244320
58 550.612789 -579.993254 0.890660
58 45.959273 412.571047 491.600007
58 59.043383 191.236549 402.442397
58 212.774429 210.310144 378.719859
59 -414.798513 -545.275267 7.244790
59 93.825829 583.443955 -48.166540
59 550.452878 -581.078680 2.314872
59 46.801809 418.386763 492.305138
59 59.779027 196.543993 399.185599
59 212.240996 216.036523 376.719613
60 -414.962678 -545.279178 8.804082
60 93.317673 583.103954 -47.841660
60 549.618887 -580.310658 0.516755
60 47.839250 425.067639 491.383911
60 58.898980 203.511437 396.796249
60 213.746521 223.361300 374.895088
61 -415.784003 -544.710436 7.551269
61 92.348573 582.997064 -48.167954
61 549.944762 -579.675203 0.485554
61 47.052586 429.380053 489.180172
61 57.345873 209.516645 393.458144
61 213.237002 228.607827 371.525794
62 -415.341901 -545.265042 8.029799
62 92.558748 583.403173 -47.836637
62 549.690171 -580.361123 0.455428
62 48.899560 434.269344 488.890458
62 58.916183 217.418408 391.251486
62 213.025982 235.370221 368.373468
63 -416.110143 -544.962895 7.426876
63 90.731100 582.512310 -49.353216
63 547.457842 -579.981634 1.754225
63 50.356027 442.245358 486.339100
63 56.879259 223.386146 388.069918
63 212.750099 242.193751 365.161788
64 -417.177423 -545.358587 7.976999
64 91.392480 581.215077 -48.291360
64 548.653373 -580.860652 1.922408
64 48.185940 446.921671 486.867001
64 57.086774 229.237297 386.327339
64 212.579055 246.846946 362.672489
65 -417.184531 -545.285760 6.930514
65 88.396497 581.901959 -48.300695
65 546.369786 -580.848545 2.504677
65 50.467199 452.964430 486.067332
65 55.439663 236.007417 383.721831
65 211.236265 254.188771 360.335335
66 -418.589660 -545.592828 7.329473
66 90.115992 581.941595 -47.572902
66 545.688697 -580.670835 1.793346
66 50.729607 458.043693 483.602727
66 54.073210 241.850196 381.759736
66 210.301180 259.287346 357.925903
67 -418.684245 -544.926837 6.525932
67 88.616930 582.206605 -49.316610
67 547.336297 -580.408882 1.704106
67 49.140769 463.517286 484.419951
67 53.930251 248.149996 378.324599
67 208.485572 265.002685 353.618478
68 -418.748862 -546.327905 7.693573
68 87.133654 581.819351 -47.895482
68 545.857731 -581.007058 1.640109
68 50.184934 468.939447 482.822651
68 50.315384 254.347681 376.588397
68 207.424538 271.220293 351.118504
69 -418.933875 -546.710003 8.059955
69 86.832987 583.952616 -46.887762
69 544.630710 -580.891303 2.559184
69 49.010308 473.205827 482.278364
69 51.233046 259.817923 372.658572
69 204.792105 275.374710 347.540145
70 -419.160195 -545.450518 8.139889
70 87.060128 582.461231 -48.503202
70 544.178780 -580.644526 2.261416
70 48.838671 478.991729 481.001444
70 46.789614 266.416523 371.437088
70 203.946889 281.566373 344.580635
71 -421.101906 -546.690642 10.476282
71 86.453185 583.086313 -49.612043
71 543.824782 -580.275955 2.086444
71 47.789121 485.634023 479.670849
71 44.377721 273.140429 367.570436
71 200.323147 286.890241 341.492116
72 -420.749493 -546.368454 10.334143
72 85.028553 582.472264 -48.579497
72 543.559344 -580.681152 1.994256
72 46.378450 488.691941 479.478694
72 42.939626 278.019164 364.381555
72 197.978256 293.691736 337.618754
73 -424.079682 -544.296082 6.556339
73 84.649493 583.352691 -47.664614
73 543.577656 -579.782885 0.297692
73 44.598418 493.998628 478.479672
73 40.217710 282.618748 363.044018
73 196.425602 297.066682 334.907897
74 -421.299527 -545.593794 6.323361
74 84.413917 583.375006 -47.401502
74 541.562695 -580.575851 0.544393
74 45.079577 498.812885 476.700305
74 37.151959 289.450521 360.164105
74 193.875793 302.187695 332.602061
75 -420.897389 -547.097346 8.220512
75 83.679949 582.958034 -48.974484
75 542.396798 -580.808109 0.338091
75 42.478692 503.362747 476.407533
75 34.255628 294.147161 358.462604
75 188.802523 306.752927 330.735283
76 -425.625277 -544.608934 7.537769
76 83.344071 582.776699 -48.251999
76 540.648517 -580.635968 0.561535
76 39.740967 507.721531 476.210386
76 28.992732 299.819924 356.380627
76 186.984885 310.716049 327.057916
77 -424.115160 -545.881829 9.135862
77 83.061102 582.157979 -50.353235
77 539.521447 -579.858063 1.035904
77 39.574315 512.208216 474.375615
77 27.143620 303.224748 353.169274
77 183.673630 313.415333 324.520101
78 -425.481959 -545.044061 8.265240
78 83.178009 581.326990 -49.118569
78 540.452531 -579.475783 1.538104
78 38.019372 516.407608 472.522940
78 23.646371 310.037801 350.729729
78 181.609424 317.185185 323.363222
79 -423.944095 -545.358653 6.542516
79 81.818988 582.419320 -47.501739
79 537.602024 -579.832303 1.883441
79 35.803659 521.087082 472.262570
79 21.210457 314.815950 348.462792
79 177.715210 320.909652 320.580093
80 -427.756148 -542.950655 8.004754
80 81.230895 581.783147 -49.602291
80 537.699819 -579.823577 2.552967
80 34.311053 524.319826 469.579287
80 17.963134 318.266421 346.944389
80 174.597317 326.113660 318.034708
81 -428.366298 -543.511612 8.088619
81 80.257896 582.769737 -48.049247
81 537.108155 -580.419608 2.106182
81 32.889024 527.212245 469.549047
81 12.798517 322.456428 344.598458
81 169.215826 328.064089 316.665863
82 -427.418782 -543.758754 6.930370
82 79.641197 582.800667 -48.837400
82 536.956747 -580.014562 2.233413
82 29.587132 529.904493 470.032146
82 9.845194 327.678070 342.330234
82 166.201515 331.540161 314.037123
83 -428.809460 -543.727803 6.857790
83 78.939448 581.652879 -48.094317
83 535.769003 -580.654486 1.243291
83 28.216689 533.758232 468.132268
83 6.325922 330.396641 343.112245
83 162.199339 334.257138 311.549236
84 -429.592699 -544.163296 6.891324
84 77.894014 582.238884 -49.548285
84 534.557690 -579.771799 0.240683
84 26.255227 536.433867 469.206126
84 1.076930 334.496708 340.649867
84 157.506420 338.315151 309.660579
85 -430.569959 -543.915297 6.197091
85 76.833995 582.680128 -49.852092
85 533.786177 -579.424697 1.250010
85 23.532937 539.551666 467.029548
85 -1.943381 337.555611 338.886035
85 153.301132 341.082535 306.989570
86 -430.779461 -543.757796 6.190181
86 77.044483 582.704380 -49.862187
86 534.926387 -579.651921 1.144057
86 22.543595 541.538101 466.586633
86 -3.623932 342.598624 337.581750
86 150.067089 343.593069 305.635301
87 -430.710357 -543.576527 6.719939
87 76.808310 582.973302 -47.848107
87 532.646814 -580.475175 0.823515
87 20.268610 544.316196 467.174839
87 -9.657632 345.394502 338.153494
87 146.638428 346.985503 303.649736
88 -431.802496 -543.067506 7.480521
88 76.380270 583.290142 -49.557219
88 532.649859 -580.004539 1.670196
88 18.398982 549.181968 466.458888
88 -11.537794 348.376032 337.233001
88 143.323503 348.307471 301.529173
89 -433.010753 -544.098602 6.904945
89 75.433987 583.617566 -48.538184
89 531.623836 -580.903004 2.027063
89 16.295609 550.177799 466.435061
89 -16.034187 350.770197 336.665386
89 137.809027 351.977061 300.579193
90 -433.946508 -544.333427 6.831592
90 72.664256 583.383245 -48.354839
90 531.226742 -580.198564 1.279113
90 12.256802 551.980870 466.370590
90 -20.891071 354.107028 336.923768
90 134.464943 352.724939 298.843425
91 -434.548632 -544.416495 5.871614
91 73.138859 582.370274 -47.277687
91 530.694645 -579.903645 0.579383
91 10.341006 555.719272 465.374464
91 -25.355907 356.995601 336.033331
91 130.072408 354.882033 298.771290
92 -434.821911 -544.490810 7.181929
92 72.291438 582.059249 -50.119104
92 529.798287 -580.322086 0.283047
92 8.780041 556.522440 466.246604
92 -29.430557 359.239690 335.787911
92 125.476158 356.855941 298.435593
93 -435.555532 -545.035016 6.711485
93 72.399811 581.743658 -48.039580
93 530.976455 -579.450615 -0.680590
93 6.323440 558.859164 466.517793
93 -33.775136 361.711344 334.602362
93 121.906499 357.919138 297.400444
94 -435.955483 -544.894435 6.575838
94 69.882750 583.994715 -48.165526
94 530.341402 -580.131510 0.155500
94 3.303355 561.716783 466.799125
94 -37.275885 362.478212 335.468274
94 116.384093 359.254696 296.941475
95 -436.835595 -545.005064 6.650431
95 71.175458 582.274518 -47.835429
95 527.598016 -579.446918 0.309023
95 0.705781 562.090963 466.177484
95 -40.498134 366.165694 336.892243
95 112.766743 361.765509 294.818326
96 -437.836895 -542.845050 7.743379
96 70.205927 582.577628 -47.748585
96 526.406536 -580.118888 1.025893
96 -0.990503 563.561568 467.497002
96 -46.907223 369.051775 335.978178
96 107.091906 361.801080 296.133486
97 -437.495809 -544.214743 6.976150
97 70.073910 582.878658 -47.617907
97 524.999355 -580.140520 1.379038
97 -3.386049 564.761483 467.168957
97 -50.741130 369.554445 337.718427
97 102.141323 362.555666 294.841296
98 -437.707213 -544.676465 8.568798
98 69.193172 583.155337 -48.056147
98 526.579597 -580.170005 1.781091
98 -6.569861 566.680479 468.060365
98 -56.388228 371.707577 338.829203
98 98.843199 364.261821 294.699573
99 -439.585470 -543.557929 7.084623
99 67.195876 583.642293 -47.757217
99 522.701799 -579.967104 0.763319
99 -9.102340 568.906059 468.042498
99 -60.720582 371.741776 338.338511
99 93.304558 364.514451 295.293171
100 -440.639604 -544.647859 7.788894
100 66.627914 584.228189 -48.068713
100 524.231142 -580.483043 1.441477
100 -13.298580 569.649661 468.330220
100 -64.783500 374.016296 339.471043
100 88.700638 364.886291 294.787322
101 -441.703943 -543.937884 7.518462
101 65.926935 582.394190 -47.772624
101 522.581514 -580.135942 0.652082
101 -15.031173 569.474542 468.507512
101 -69.578534 374.826672 339.956111
101 82.325710 365.390667 294.503229
102 -441.555549 -543.936691 6.953568
102 64.350876 583.706632 -48.683463
102 524.115279 -579.326551 1.403632
102 -17.488527 569.735164 468.903589
102 -72.540850 375.088430 339.746064
102 76.286464 365.247225 294.153487
103 -442.778667 -543.918948 7.871489
103 65.136240 583.089898 -47.129192
103 522.431536 -579.643094 0.869335
103 -22.108447 570.546216 470.539483
103 -78.797758 376.022573 341.694597
103 72.537523 365.676415 293.320793
104 -443.632337 -544.851055 8.100012
104 63.650580 583.289601 -48.219730
104 520.954455 -580.078900 2.349025
104 -24.899370 571.032697 471.445471
104 -83.293762 376.439019 342.330094
104 66.794795 365.742885 293.026203
105 -443.200069 -544.161084 8.161644
105 63.019984 582.172368 -47.017817
105 520.616727 -579.092980 1.143149
105 -27.973891 570.866098 471.218271
105 -88.235595 375.923079 344.559574
105 60.471727 365.565565 292.419027
106 -444.033330 -546.025023 8.205151
106 62.711415 582.067845 -48.385613
106 518.101526 -579.895222 1.096566
106 -30.563040 570.563031 472.880513
106 -95.425176 375.499816 346.336422
106 55.459827 364.599409 291.415102
107 -445.511227 -545.864396 7.389833
107 61.085542 582.188516 -47.048928
107 518.798846 -579.768583 1.275377
107 -33.002357 570.456966 473.898761
107 -98.104763 376.007106 348.233623
107 49.741331 364.284468 291.683591
108 -446.139918 -545.611846 7.755979
108 60.599463 582.409359 -49.718848
108 516.978307 -578.482840 1.094523
108 -38.605111 569.811773 474.042797
108 -103.629935 374.896457 349.347936
108 44.393118 365.155895 291.208838
109 -447.507860 -544.294860 8.458197
109 60.981633 583.125665 -47.798755
109 517.982427 -579.046241 1.162456
109 -39.570341 568.517396 474.544619
109 -108.526439 373.218789 351.967672
109 39.208626 363.096386 291.050339
110 -448.425231 -543.828270 7.931933
110 58.914515 581.746780 -47.363028
110 515.566069 -579.810177 0.744316
110 -43.651182 567.170344 476.397136
110 -112.936360 372.439903 352.615659
110 32.816803 360.781061 291.602454
111 -449.023720 -544.001914 7.754751
111 58.337131 582.365847 -48.576290
111 514.237722 -579.919650 0.883697
111 -46.928236 565.485533 476.349075
111 -118.147672 371.485447 356.338659
111 26.628113 359.419915 292.884673
112 -448.998471 -543.564480 6.576889
112 56.777538 583.379073 -48.071970
112 515.128333 -580.046172 2.124609
112 -51.473132 563.155161 477.155736
112 -123.362729 370.552789 357.700778
112 20.833381 357.208631 292.408586
113 -449.896442 -544.125619 7.514618
113 56.070542 582.374469 -47.704277
113 513.738916 -579.191605 1.956138
113 -53.269143 562.531434 478.557666
113 -128.578985 367.989716 360.070793
113 15.858262 356.332719 292.776175
114 -450.333550 -544.587164 8.763367
114 55.278346 582.497597 -48.711212
114 513.927789 -579.525477 3.355041
114 -58.520108 560.995802 479.891704
114 -135.311113 365.920793 362.347428
114 9.857528 351.444172 294.884098
115 -451.620748 -544.279838 8.034240
115 54.487721 582.372821 -47.799057
115 512.475282 -580.494348 2.608942
115 -62.619249 559.355319 482.421300
115 -139.281261 362.944853 364.660881
115 3.294656 349.478024 295.853040
116 -451.940883 -544.516862 7.781344
116 53.856899 582.659963 -47.705097
116 510.545819 -579.186518 1.831056
116 -64.257298 556.820127 481.977919
116 -145.150308 360.136663 368.046279
116 -2.475441 346.016419 298.514187
117 -452.218974 -544.837675 6.465810
117 53.438983 581.995940 -48.066895
117 509.994848 -580.298440 0.965940
117 -68.939626 553.572840 484.608523
117 -149.432719 357.316244 371.793153
117 -6.837813 341.957532 301.532720
118 -453.821706 -544.512227 8.072194
118 51.108193 581.274121 -46.804419
118 508.304413 -579.058637 1.230876
118 -73.042211 551.897148 485.930662
118 -155.056298 355.516351 374.139225
118 -12.608656 338.425384 303.337931
119 -455.661523 -544.558150 7.183864
119 49.976236 582.410272 -46.583162
119 510.214230 -579.260511 1.533420
119 -76.185228 549.260920 488.026100
119 -159.612389 352.746398 378.397563
119 -18.036459 334.999979 306.179371
120 -454.651270 -545.345107 5.712649
120 49.219469 583.661559 -47.345973
120 508.577213 -579.376122 1.570235
120 -79.362850 545.898071 489.365887
120 -164.952643 348.203271 381.072993
120 -22.904018 329.840026 309.705267
121 -456.940428 -544.698883 8.085167
121 48.274780 582.315553 -46.761783
121 508.624145 -578.919899 2.355062
121 -83.197046 541.562614 490.887316
121 -169.411445 344.742466 383.560584
121 -29.139168 325.513927 313.017405
122 -458.902551 -544.657969 9.423894
122 48.304039 582.178492 -49.149279
122 506.725373 -580.194077 1.488419
122 -86.872227 540.319705 492.643831
122 -174.072318 341.906341 388.708610
122 -35.067034 319.721951 316.655164
123 -457.247841 -546.150633 7.727121
123 47.507889 581.251220 -48.001302
123 506.356360 -579.022611 0.588513
123 -89.147493 536.078553 493.640885
123 -178.236575 336.994878 393.272805
123 -39.875368 313.841151 321.068369
124 -459.849849 -545.251746 7.940961
124 46.640516 582.037448 -47.954477
124 503.824989 -579.689689 1.904241
124 -93.111517 532.154632 496.364597
124 -183.823289 332.658136 396.122098
124 -44.388477 308.669326 324.440359
125 -459.848648 -545.768091 9.172579
125 45.452692 583.358902 -48.871727
125 503.370375 -580.131958 2.016914
125 -96.677837 529.308863 497.441681
125 -187.797417 331.310774 399.989058
125 -48.748961 301.868078 329.626082
126 -460.406724 -545.363096 8.451700
126 44.652151 582.193422 -48.656120
126 501.893352 -579.199837 2.234368
126 -100.468171 524.781152 499.244376
126 -191.949483 326.705901 403.530237
126 -53.075228 297.636908 334.004890
127 -462.265223 -543.719013 8.413677
127 43.946587 582.800851 -47.764397
127 502.463373 -578.940909 1.306910
127 -101.742227 521.397129 501.562511
127 -197.014231 321.968046 408.810190
127 -57.532554 290.422115 337.825423
128 -461.907676 -544.118218 8.203829
128 42.491127 581.363942 -47.241944
128 501.393426 -579.959955 1.844002
128 -104.823579 517.346202 503.529298
128 -199.438712 316.510966 411.332720
128 -61.710575 284.752493 343.751204
129 -462.614502 -543.718786 7.867577
129 40.459857 582.468172 -47.803584
129 500.789933 -579.737837 0.352072
129 -109.191220 513.023718 505.553184
129 -203.301293 312.610178 417.305874
129 -65.096019 278.595406 348.177624
130 -464.726523 -544.001567 8.656079
130 40.361957 581.484854 -47.213084
130 500.421165 -579.895789 2.763188
130 -111.195581 507.889565 507.759278
130 -208.878209 307.927233 420.630500
130 -68.740261 271.434577 352.809181
131 -466.130051 -544.591194 7.715290
131 38.886686 582.680270 -47.247419
131 498.155866 -579.233260 0.358197
131 -114.859112 503.244049 509.331657
131 -212.189000 301.635187 423.084186
131 -70.424100 264.056787 357.559537
132 -466.387749 -543.798375 7.944784
132 39.031881 583.035825 -48.531017
132 497.788794 -579.196412 2.432380
132 -116.421663 500.517916 511.425901
132 -215.453712 297.713135 428.543080
132 -76.368683 257.915936 364.512372
133 -466.806501 -543.901056 6.753782
133 37.688462 582.778975 -48.105506
133 497.202119 -579.493578 1.930256
133 -118.538809 495.364644 513.494475
133 -217.512635 293.317311 432.410101
133 -79.009368 252.011464 368.268578
134 -467.047943 -544.783955 7.269007
134 35.489535 583.066622 -47.948254
134 497.075656 -580.662951 2.291728
134 -120.436359 490.273239 515.132361
134 -221.744409 286.907223 434.805638
134 -82.153979 245.121232 374.226018
135 -469.576382 -543.611282 8.925754
135 35.837373 582.336505 -47.893747
135 495.596908 -579.823402 2.015792
135 -122.835123 486.354352 517.126539
135 -222.669320 282.448399 439.221773
135 -83.724993 238.977179 378.809499
136 -470.663406 -545.019836 7.847609
136 35.083980 581.786078 -47.986055
136 493.970935 -580.100274 0.458473
136 -125.720325 481.013208 519.640781
136 -225.182414 277.893924 444.592554
136 -86.448796 232.132002 383.418055
137 -471.564358 -543.990923 8.130084
137 34.046162 582.477921 -47.440049
137 495.075959 -579.389382 2.078889
137 -127.278188 476.382557 521.197238
137 -227.664105 272.911989 447.637833
137 -87.909145 225.088821 389.772617
138 -471.345605 -544.253225 7.483857
138 33.738897 581.727326 -48.118509
138 493.264491 -579.118961 3.059038
138 -125.767931 471.237040 523.497386
138 -229.022571 267.183645 452.751536
138 -90.453987 218.923177 394.336313
139 -471.918332 -543.937177 8.575238
139 32.722653 581.655640 -48.362674
139 491.134597 -579.609974 1.812360
139 -128.101931 467.455712 525.918862
139 -229.794098 260.096104 456.632043
139 -92.168043 212.495725 398.799275
140 -472.518372 -544.581263 9.472829
140 32.164706 582.977315 -47.808145
140 491.175659 -579.667520 0.348201
140 -128.671109 462.156758 527.253363
140 -231.491850 256.094914 460.503024
140 -92.747803 206.325248 404.428307
141 -473.441281 -547.513779 9.139472
141 31.059882 582.071760 -47.321530
141 491.050053 -580.402575 2.157647
141 -128.223387 457.420530 529.322645
141 -231.405151 250.732366 464.108243
141 -93.167138 201.112745 409.195275
142 -473.937534 -545.035118 7.949557
142 29.547751 583.395244 -47.612546
142 489.286984 -579.360599 1.324011
142 -130.133585 450.889362 531.533732
142 -231.883789 244.450678 468.577947
142 -94.210846 193.698802 413.422192
143 -475.107017 -545.805621 7.687325
143 28.977420 582.842991 -48.897348
143 488.295846 -579.542593 0.938768
143 -130.196011 446.940825 534.969852
143 -232.774193 240.412692 472.635117
143 -93.193597 187.391528 419.026350
144 -475.630466 -546.029658 7.793514
144 27.130358 582.209145 -45.943841
144 488.778027 -579.926770 2.086538
144 -130.767698 441.975091 536.570895
144 -232.177164 234.369700 476.023475
144 -93.664719 181.227401 424.635255
145 -476.526182 -545.911729 7.517462
145 25.938831 582.320377 -46.404804
145 487.102624 -579.943027 1.213748
145 -130.167955 437.127121 537.250392
145 -231.057234 228.059426 479.646373
145 -91.236089 173.939264 427.931361
146 -477.309984 -545.958728 7.270258
146 25.363091 581.144816 -47.309344
146 485.721916 -579.817147 1.501116
146 -130.479015 431.383845 540.890531
146 -231.085077 222.319899 481.951376
146 -91.024969 168.555842 433.385036
147 -478.616101 -546.591240 7.673548
147 25.652783 580.993222 -47.264415
147 485.879915 -580.102271 1.679816
147 -129.020442 427.077183 542.052461
147 -230.763646 216.754859 486.764853
147 -89.322164 163.050726 438.049777
148 -479.076944 -546.011445 7.366154
148 23.958320 582.074416 -46.423886
148 483.255489 -579.166797 2.859658
148 -128.546160 420.864113 544.530472
148 -229.655154 210.220285 489.534348
148 -88.008257 156.576730 442.198166
149 -479.461719 -545.383056 7.130357
149 22.952054 580.887610 -47.220489
149 482.993202 -580.350296 1.322032
149 -126.419834 416.430147 545.833571
149 -228.127454 206.044696 493.678176
149 -86.282675 150.222019 446.565474
150 -482.481736 -545.601947 7.782358
150 21.866644 580.397778 -47.387679
150 483.340158 -580.694559 1.976032
150 -126.460263 410.175969 548.793018
150 -225.251660 198.108335 496.404711
150 -84.460079 145.319472 451.230709
151 -483.503342 -545.421743 7.180752
151 21.456196 580.795684 -48.267284
151 481.620951 -579.334437 0.560472
151 -125.225342 405.878278 550.194034
151 -223.438190 193.672551 499.439946
151 -82.329396 138.746806 454.876947
152 -483.536474 -545.731523 7.264857
152 19.676400 581.201978 -48.611917
152 478.952415 -578.772858 2.558237
152 -122.808623 400.384927 551.698367
152 -221.663072 187.446115 503.090176
152 -81.477641 132.042008 459.933043
153 -484.046625 -545.051184 7.132388
153 19.057839 581.612853 -46.629449
153 479.138781 -579.434267 4.104445
153 -122.270886 394.563694 552.640567
153 -218.708617 181.743860 504.899313
153 -78.868522 127.781615 462.551168
154 -484.988595 -544.984276 8.439446
154 18.550959 581.242571 -46.954557
154 479.343358 -579.544799 2.127736
154 -118.854244 390.688691 554.948934
154 -216.277607 176.764647 507.771304
154 -74.959900 120.252696 465.692672
155 -485.775962 -544.723934 8.229370
155 16.097436 581.510487 -47.455953
155 477.732197 -580.830681 2.791187
155 -118.043238 384.910839 557.570677
155 -213.516494 170.606581 511.965646
155 -72.306627 116.141767 469.271176
156 -486.236560 -544.388071 6.654353
156 14.867384 580.258238 -45.879204
156 476.246430 -581.383494 2.815344
156 -116.127422 380.660944 558.983739
156 -210.768709 165.897400 513.064380
156 -68.809364 110.829903 473.041446
157 -487.565037 -546.515072 8.047305
157 15.310627 580.415540 -46.118182
157 475.302794 -580.498125 3.354708
157 -112.416081 375.448642 560.175662
157 -207.552480 159.478239 516.340925
157 -65.461962 107.296409 475.694006
158 -487.452927 -546.053184 8.130028
158 14.478522 580.820899 -47.843142
158 475.684857 -580.228905 3.181658
158 -110.014463 370.019032 560.863125
158 -203.896048 154.737966 518.059054
158 -62.721988 101.174744 480.258441
159 -488.429825 -546.396168 7.501519
159 13.273023 580.388509 -48.135426
159 473.729746 -579.764427 1.012818
159 -107.886408 365.689565 562.234877
159 -200.119311 149.770142 519.847072
159 -58.501173 95.096237 481.938956
160 -490.242742 -545.878956 9.272789
160 12.001002 580.264721 -47.235743
160 474.442835 -580.690561 1.783402
160 -104.778599 360.875496 564.667062
160 -197.665714 143.910802 522.695034
160 -54.725678 89.167275 484.690707
161 -489.879362 -545.547696 7.680066
161 12.591333 580.721649 -47.690010
161 473.013255 -580.194529 2.344364
161 -101.523305 356.430324 565.409946
161 -194.106374 138.028776 524.975401
161 -50.990140 85.127102 486.348157
162 -492.356239 -545.800983 7.550703
162 11.987193 579.767835 -47.347402
162 472.584780 -580.499997 2.359611
162 -98.518215 349.915082 566.618826
162 -188.881879 133.899669 526.982233
162 -46.587281 81.735861 490.217012
163 -493.171273 -545.075510 8.737317
163 9.647550 580.246948 -45.763192
163 470.585074 -579.323759 1.433150
163 -95.930592 346.308086 568.821614
163 -184.854745 128.242123 526.794091
163 -42.917075 76.312942 490.252846
164 -494.717626 -545.546051 8.969886
164 8.094632 580.455815 -47.334594
164 468.648086 -580.718387 1.654243
164 -90.659894 341.310456 569.074393
164 -181.964002 123.793565 530.020529
164 -38.492053 71.249467 493.433185
165 -494.798697 -546.158555 7.744142
165 8.036061 581.148165 -46.735350
165 469.215937 -580.931099 3.548439
165 -89.503335 336.677258 569.898054
165 -177.450738 118.140976 530.597609
165 -34.346760 67.540081 495.936936
166 -495.705868 -546.291930 9.541338
166 6.420033 580.059729 -45.747083
166 467.529926 -579.992839 2.595345
166 -84.315351 332.638344 569.930121
166 -173.133699 114.121709 531.884065
166 -29.538954 62.722814 498.445318
167 -497.103031 -545.609496 7.720359
167 6.234033 580.841203 -46.360341
167 467.643582 -581.173203 2.168626
167 -81.313310 328.444652 571.762829
167 -167.524408 108.247464 533.110097
167 -24.578164 56.805603 499.852089
168 -498.639824 -546.677479 8.731542
168 5.228539 580.140569 -46.451632
168 465.180657 -580.008871 1.900470
168 -78.087312 324.402703 572.822848
168 -164.301485 103.216389 534.316362
168 -20.292318 53.873620 502.209541
169 -497.538658 -545.813941 7.782161
169 4.042787 581.375952 -47.833639
169 464.919667 -580.768476 3.197048
169 -72.088948 319.655625 573.009508
169 -159.013099 99.228764 536.871573
169 -14.280658 47.615375 503.816116
170 -498.358142 -545.016022 8.277709
170 4.221678 580.522952 -47.951686
170 464.477880 -580.683668 1.679460
170 -69.447595 316.448014 574.393047
170 -154.007830 95.023740 537.827005
170 -9.999520 45.727800 504.588022
171 -501.857880 -545.726937 7.029464
171 3.881212 580.479195 -48.073302
171 460.398939 -580.703934 1.744828
171 -65.368579 311.843029 574.560461
171 -148.026310 91.155440 539.298054
171 -3.581299 41.482892 507.232081
172 -501.927095 -545.353078 7.491882
172 1.761934 578.653431 -45.483373
172 461.221502 -581.231030 2.382413
172 -60.794306 307.522816 575.249232
172 -143.805670 86.207602 540.372586
172 1.782485 36.988457 508.647151
173 -503.511332 -545.645647 8.136909
173 -1.029563 580.846096 -46.246299
173 460.120017 -581.358917 1.435904
173 -54.785200 302.969858 575.911990
173 -138.259017 82.222343 540.671227
173 6.808785 33.191376 509.278142
174 -504.342744 -544.163928 7.740170
174 -1.455121 581.696760 -46.850432
174 459.452160 -580.140773 0.778507
174 -51.123128 300.102183 576.424020
174 -132.582281 78.681522 541.762011
174 11.967409 28.911360 511.097123
175 -506.288326 -545.385579 8.254836
175 -3.028256 581.546449 -47.145647
175 459.846197 -581.058173 0.459512
175 -46.632392 296.591685 577.556375
175 -125.966899 74.349446 544.036592
175 19.339848 24.363706 513.244619
176 -507.072370 -546.207554 7.930186
176 -3.497205 580.554254 -47.335576
176 458.532201 -580.463548 0.984843
176 -40.719000 292.499961 577.426886
176 -121.564142 71.687849 544.411900
176 24.979205 23.446642 513.493778
177 -507.638098 -546.197709 7.252752
177 -4.565747 580.690867 -46.497915
177 457.256291 -581.727131 1.356667
177 -35.888773 289.429148 577.962595
177 -115.431691 66.674644 545.274974
177 30.810886 18.800408 514.855047
178 -507.585304 -545.088380 6.601768
178 -4.818503 580.123277 -46.863291
178 453.989060 -581.558783 3.074329
178 -31.657565 286.328009 578.184042
178 -110.706064 61.873701 546.009026
178 36.527580 16.550545 517.516601
179 -509.777726 -545.580792 6.958475
179 -6.706748 580.482942 -47.583362
179 452.887106 -582.854337 3.397095
179 -26.025694 283.655521 579.117573
179 -103.878506 59.962749 549.061449
179 41.521444 13.337607 519.353030
180 -509.198079 -545.900830 7.092057
180 -8.418773 580.410826 -47.543102
180 452.456540 -582.137987 2.851210
180 -21.711529 280.162811 579.406174
180 -97.519293 56.939007 547.737442
180 49.417681 9.586751 519.007733
181 -510.979439 -544.837507 8.204085
181 -9.520084 580.950364 -47.691559
181 452.482165 -582.133108 1.644340
181 -15.618268 277.094104 578.528331
181 -91.814713 52.994052 548.686692
181 55.092346 6.536330 521.115502
182 -511.179117 -545.052781 7.264021
182 -9.249592 579.846954 -46.988870
182 450.871424 -579.936525 0.358116
182 -9.894552 274.372661 579.705198
182 -85.877841 48.442969 550.536191
182 61.445517 3.583637 523.113757
183 -513.168487 -545.171457 7.708219
183 -9.553686 581.939719 -46.120511
183 450.114883 -580.335080 1.874735
183 -4.643581 272.621272 579.808533
183 -79.258878 47.597516 550.266885
183 67.598919 1.510690 523.766389
184 -513.520375 -545.250607 7.570920
184 -12.319847 580.519145 -46.407584
184 449.121238 -581.244822 0.977197
184 1.322388 269.015441 579.545236
184 -72.456879 43.869764 551.222324
184 75.182391 -1.188773 525.597673
185 -514.138394 -546.699543 8.156151
185 -14.266897 580.729371 -45.906489
185 448.332344 -579.674292 0.366046
185 7.227177 267.424977 580.370732
185 -66.480722 40.532014 552.487913
185 81.433638 -3.894521 525.737441
186 -516.326191 -545.210616 8.383705
186 -14.188180 580.438804 -46.398678
186 447.036581 -580.396586 2.596296
186 13.000359 264.140129 579.326376
186 -59.264211 37.991122 553.172512
186 89.478181 -5.285684 525.710111
187 -517.650880 -545.754005 7.443979
187 -14.669864 581.027748 -47.713973
187 446.574925 -581.112638 1.725225
187 18.369694 262.288275 580.012589
187 -52.693841 35.150729 554.376717
187 95.132887 -6.892744 526.575018
188 -517.660251 -546.035091 8.505699
188 -15.355433 580.331439 -45.895658
188 444.039744 -581.218498 1.759444
188 24.309941 259.562874 580.291854
188 -45.705312 31.609251 554.622797
188 103.263759 -9.900787 526.919969
189 -518.883470 -545.566841 7.581500
189 -16.418701 579.317320 -47.849200
189 442.821873 -581.759853 1.935334
189 30.816319 257.399624 579.071663
189 -38.330747 28.761044 553.890931
189 110.003211 -11.419164 526.719563
190 446.653744 -579.320987 2.369389
190 1004.169333 549.923015 -55.304242
190 1399.117673 -601.218817 -0.745294
190 35.714688 255.676890 580.000104
190 -31.448866 26.801586 556.625874
190 117.279277 -12.457519 528.189916
191 445.465720 -580.650957 1.172767
191 1003.932284 549.358894 -55.214694
191 1397.962264 -600.990850 -2.324354
191 42.448681 253.975685 578.994335
191 -24.827625 24.437937 555.247160
191 124.623558 -15.232299 526.992085
192 443.188166 -579.920703 2.461384
192 1002.843724 550.326658 -56.258967
192 1397.201471 -600.355381 -0.921593
192 49.486926 251.325652 577.938389
192 -16.607045 22.441752 554.995898
192 131.288027 -17.123499 528.138615
193 442.389608 -579.493725 1.448956
193 1002.145072 550.221419 -56.323144
193 1395.817912 -600.481050 -3.144251
193 55.545699 249.698928 578.033064
193 -8.768765 19.148447 555.007786
193 138.717298 -19.222796 528.439595
194 440.605551 -580.091002 2.035885
194 1000.792620 549.229854 -56.896080
194 1394.435317 -600.226212 -3.286730
194 61.515662 248.135756 577.508907
194 -2.510993 17.447816 554.611046
194 147.696753 -20.597512 527.479003
195 439.548858 -579.500364 1.979992
195 998.911236 549.402145 -55.161587
195 1393.195984 -602.402286 -1.164424
195 67.793741 246.025674 577.385092
195 4.998007 15.838296 554.259081
195 155.909940 -20.751118 527.754029
196 439.032892 -579.776934 0.284040
196 998.745021 549.847726 -57.420155
196 1391.857458 -600.759379 -3.009208
196 73.321291 245.790168 576.957813
196 12.633684 13.643794 553.399762
196 161.860943 -22.468786 527.528731
197 437.908007 -579.713066 1.691331
197 997.629370 550.932643 -56.247660
197 1390.380621 -601.108292 -2.294718
197 81.105050 242.810717 574.582351
197 20.140171 12.450297 553.214353
197 169.572460 -23.756659 527.296954
198 437.525064 -580.077154 1.073430
198 994.667148 550.796062 -58.290853
198 1389.872273 -601.686232 -2.550753
198 86.723570 243.312361 574.272862
198 28.268818 10.417420 552.936154
198 176.628793 -24.004661 527.227653
199 436.184752 -579.682397 1.152982
199 994.202522 550.819802 -57.517074
199 1389.940317 -600.582717 -2.739459
199 93.386890 241.743553 573.894919
199 34.551571 9.626914 552.689183
199 184.972172 -24.090883 525.121253
200 434.999067 -580.432486 2.117308
200 993.473307 550.176507 -56.701836
200 1388.520419 -602.195838 -1.956477
200 101.021885 240.364662 572.134482
200 41.512381 8.771182 552.397088
200 191.698311 -25.401113 524.480594
201 433.950975 -580.651892 2.631020
201 991.074364 550.197571 -57.161781
201 1387.461949 -599.954563 -2.844402
201 106.606933 240.002710 571.995714
201 50.880178 7.450726 549.439846
201 200.571910 -26.031341 524.157918
202 432.987302 -580.227626 1.189457
202 990.416663 551.712095 -56.796503
202 1386.447688 -601.401010 -2.312868
202 113.381407 238.380774 571.246847
202 57.929444 6.406752 549.716190
202 209.484123 -26.215270 524.212934
203 432.060626 -580.127864 1.944624
203 990.986442 550.317315 -55.504497
203 1384.797084 -601.167789 -2.472891
203 119.881477 238.961341 570.452508
203 64.693386 6.308556 548.683050
203 215.949136 -27.423157 523.579185
204 430.406058 -580.044784 0.894776
204 988.891218 550.969739 -58.147885
204 1385.216288 -600.375087 -2.384141
204 126.814055 238.215429 568.798904
204 72.092066 5.938508 545.732049
204 224.276292 -26.069623 522.643099
205 429.839132 -580.825218 1.840830
205 987.574565 551.232666 -56.926987
205 1383.583839 -601.470179 -2.256986
205 133.357431 237.746224 568.459078
205 79.402184 5.044099 545.615915
205 230.378765 -26.581352 522.149622
206 428.569178 -579.184933 1.710828
206 986.363235 550.072112 -55.702079
206 1382.990285 -602.456207 -2.964513
206 140.028574 236.329409 566.562142
206 87.787776 3.991618 543.972776
206 238.914249 -27.707626 521.997189
207 428.390467 -579.164054 2.810075
207 984.938668 550.276240 -55.115568
207 1381.228505 -601.818504 -2.069806
207 146.884847 236.516438 565.854818
207 94.911204 3.068274 541.321872
207 246.124694 -27.392356 519.714134
208 425.740957 -579.662559 3.027014
208 984.165971 550.374665 -56.046656
208 1379.894685 -601.369593 -1.900690
208 153.314353 236.082026 564.949272
208 102.977842 2.990750 540.183287
208 253.836456 -27.380184 518.023317
209 425.129829 -579.789545 1.121721
209 983.635417 550.331491 -56.011436
209 1377.669292 -602.304301 -2.361796
209 161.093940 235.339367 563.547120
209 111.122485 2.677381 537.061486
209 263.609858 -25.834780 515.733504
210 422.778455 -579.134660 2.485644
210 982.263998 550.276306 -55.252399
210 1378.110458 -601.492374 -2.053816
210 166.718051 234.212194 562.049179
210 117.307834 2.042819 535.963536
210 269.639451 -26.915630 514.990574
211 422.005444 -580.044600 1.080540
211 978.770645 550.378565 -55.776929
211 1376.055340 -602.955830 -3.440057
211 174.135284 234.957225 560.072370
211 124.566365 1.807851 534.149184
211 278.556153 -25.656368 513.111772
212 421.884970 -579.167082 1.644825
212 978.609033 550.182850 -56.818891
212 1374.817298 -603.408443 -3.259906
212 180.796807 235.493804 559.663596
212 132.764987 1.331215 530.276529
212 285.076194 -25.769035 511.658273
213 419.673356 -579.312916 2.102866
213 978.062710 549.897611 -56.775451
213 1374.091789 -601.700678 -2.605897
213 185.216011 235.054115 558.655246
213 139.652202 1.903414 529.700599
213 293.543078 -24.633781 509.987021
214 418.500646 -580.762196 1.353672
214 978.400458 549.775810 -55.684841
214 1373.069558 -601.915207 -1.798882
214 191.641661 234.362175 556.765774
214 147.981306 1.151510 526.718131
214 300.780993 -24.403198 508.204866
215 416.846053 -579.840496 0.762704
215 976.398171 549.086318 -55.980558
215 1371.849244 -601.120568 -3.068782
215 200.292806 235.096305 555.010153
215 155.485067 -0.241716 525.223183
215 308.297685 -23.886725 505.745091
216 416.192795 -580.369069 2.086080
216 974.134178 549.445456 -54.632486
216 1369.753177 -602.094029 -4.973903
216 205.437977 234.729458 553.724124
216 161.816671 0.944144 522.380833
216 315.981819 -23.639821 504.478823
217 414.800336 -581.013726 1.571354
217 972.611966 548.980036 -56.107229
217 1369.084641 -602.137887 -3.485273
217 210.952096 235.170146 552.465291
217 169.709178 0.644366 520.831813
217 322.964289 -23.922245 502.964249
218 413.549826 -581.169982 1.782314
218 972.028841 549.831501 -55.527214
218 1367.782566 -601.962822 -2.835417
218 217.473247 235.269042 552.055827
218 176.197596 1.445244 517.808221
218 330.913368 -21.768109 500.474984
219 412.940282 -581.668954 1.990009
219 969.790356 549.155920 -56.153854
219 1367.424997 -602.233143 -1.560300
219 222.301410 235.022913 549.561015
219 182.198370 1.510790 516.380233
219 337.346308 -21.096427 499.995800
220 411.201718 -581.271745 1.291652
220 969.139643 550.654190 -55.730932
220 1364.995081 -601.927097 -2.440720
220 229.365691 235.353128 548.776033
220 189.078340 1.156366 514.962760
220 345.020584 -20.504994 498.410097
221 410.035834 -581.371867 2.731376
221 966.898479 547.742867 -55.407768
221 1364.702094 -602.061620 -2.768621
221 235.345730 236.168687 546.350820
221 196.288252 2.639192 513.140791
221 350.631440 -19.259811 497.440167
222 408.106971 -580.753836 1.375927
222 966.353820 549.731363 -54.067184
222 1361.432769 -603.538009 -4.005131
222 239.982804 236.323061 546.015583
222 203.236909 2.411827 510.621518
222 358.303015 -18.730198 494.952438
223 406.069325 -580.185432 2.769978
223 964.101881 549.906279 -56.808641
223 1359.800878 -602.767429 -3.372531
223 246.088754 237.219947 544.207131
223 210.242386 3.589700 508.794210
223 364.156589 -17.544291 493.083865
224 406.217586 -580.480826 1.890523
224 963.142956 550.054578 -56.774852
224 1357.787186 -603.608799 -2.898233
224 252.141322 237.628121 543.085909
224 215.836108 2.728182 507.555001
224 370.451562 -16.896345 491.589791
225 404.828719 -579.990308 2.580747
225 960.317374 550.614753 -57.256894
225 1359.633726 -603.495492 -2.147008
225 258.110394 238.708088 541.546927
225 222.510044 2.858942 505.594116
225 377.816374 -15.632417 488.495318
226 402.435287 -579.855515 1.694194
226 959.739939 549.762399 -55.647472
226 1357.555086 -602.341359 -2.558759
226 263.897265 239.037664 540.195978
226 228.594586 4.737084 504.130500
226 383.881026 -12.807328 487.360381
227 401.221647 -579.915289 2.211477
227 966.757934 543.414036 -51.101559
227 1356.897318 -602.529406 -3.139947
227 269.061273 238.707928 539.246304
227 233.452459 4.928470 501.805290
227 389.147737 -11.719687 486.265625
228 400.600518 -580.339122 1.829941
228 967.192643 543.458661 -50.200688
228 1354.730291 -602.478726 -3.078165
228 273.299686 239.914271 538.330409
228 240.539677 5.639612 501.645454
228 397.060436 -11.600198 485.527395
229 398.542658 -580.396869 2.057310
229 966.653481 544.478136 -49.791656
229 1353.293155 -602.929572 -2.970046
229 278.703572 239.956554 536.047322
229 245.863852 5.672357 499.710661
229 401.949936 -9.966204 483.550023
230 397.334760 -579.877275 3.852767
230 965.496807 543.541402 -51.233208
230 1352.456202 -602.665124 -4.094519
230 282.898204 241.790708 535.268295
230 252.893638 7.179921 498.201328
230 408.903550 -9.881152 482.356386
231 396.348415 -581.047132 2.925019
231 962.124792 542.694108 -49.237104
231 1351.147653 -604.176461 -3.353459
231 289.537234 242.614817 534.581985
231 258.836302 6.769533 495.714163
231 413.373224 -8.275538 480.549229
232 393.675309 -579.344119 1.159642
232 961.391607 543.402416 -49.954592
232 1349.988312 -602.996351 -4.095915
232 294.564285 244.049806 532.309135
232 263.437154 9.040781 494.753088
232 418.273333 -7.006085 478.747061
233 393.453402 -580.054016 0.816298
233 960.351638 543.957366 -50.815974
233 1347.348731 -603.758559 -2.992763
233 298.274498 244.227531 530.562291
233 268.899508 9.753525 493.043599
233 423.556373 -4.708786 477.769798
234 392.921088 -579.244707 2.145285
234 960.020710 543.483831 -50.642835
234 1348.022746 -604.655805 -2.570853
234 302.498187 245.535523 529.447564
234 274.291669 11.339299 490.340453
234 430.193036 -4.540026 476.649437
235 391.486331 -580.867654 4.310868
235 958.186105 544.000560 -48.723420
235 1345.456520 -603.392990 -2.353707
235 307.113698 245.405823 527.437282
235 278.017946 12.263634 487.762800
235 434.072927 -2.197235 473.833717
236 390.245278 -580.948037 3.004447
236 955.232279 543.603932 -49.260432
236 1344.227183 -605.308376 -2.920893
236 310.205504 247.468012 526.879021
236 283.573472 12.468892 487.416748
236 439.794354 -0.867980 472.134924
237 388.466211 -580.414573 1.925718
237 954.870364 544.483714 -49.595527
237 1344.415235 -604.603151 -2.676953
237 315.580656 249.042714 525.114817
237 288.478395 13.443400 485.257544
237 444.185524 0.890530 471.098009
238 386.455308 -581.266137 3.256664
238 954.622554 543.469274 -50.203680
238 1343.097278 -603.486854 -2.379509
238 320.418929 250.255790 522.970209
238 293.703867 14.157246 481.871456
238 449.058876 2.055415 469.041180
239 384.896380 -580.370236 2.419605
239 951.864510 542.473907 -49.542294
239 1339.984161 -603.792480 -2.673559
239 324.633278 252.202669 522.645310
239 297.975980 15.090099 481.109396
239 454.524705 3.325180 467.369452
240 383.939032 -581.161273 4.155433
240 950.482349 544.240330 -50.453059
240 1339.345206 -603.707914 -4.315649
240 328.877678 251.449750 520.865298
240 301.294385 16.794143 479.059230
240 458.961684 4.858712 464.576297
241 383.401614 -580.729543 3.395294
241 948.428785 543.960097 -49.453382
241 1337.903940 -603.882275 -2.540180
241 332.883270 252.439816 519.761281
241 306.194159 19.474015 475.807920
241 462.502418 6.881003 462.499568
242 381.336848 -581.795421 1.978487
242 947.796739 545.086243 -49.889225
242 1336.148583 -603.755092 -3.483011
242 335.642018 254.280095 517.319123
242 310.366751 21.090517 473.014975
242 467.633016 8.037951 459.430177
243 381.425587 -581.076559 3.130935
243 946.630010 544.543731 -50.886235
243 1335.907194 -604.234028 -3.189097
243 340.437527 255.960654 516.187989
243 314.847119 21.712285 472.188274
243 471.599911 10.679506 457.294952
244 379.184740 -580.599972 2.671225
244 946.025303 543.468056 -50.727806
244 1335.457090 -603.912584 -3.091830
244 342.816879 258.145949 513.254383
244 318.241388 23.506348 469.119448
244 475.407957 12.547819 455.357497
245 379.345222 -581.180967 1.844373
245 944.007962 544.334294 -50.028282
245 1333.391980 -604.076359 -2.179357
245 347.141346 258.627736 511.688413
245 322.764114 24.939393 467.046260
245 479.402044 14.583111 451.173339
246 377.034389 -580.476361 2.950258
246 941.591063 543.144106 -50.806350
246 1331.808876 -603.642348 -2.446186
246 351.083607 261.023718 510.284712
246 327.327347 25.705506 463.845068
246 484.184057 16.644989 448.752132
247 375.283313 -580.785226 2.762273
247 941.662555 542.411646 -50.883282
247 1330.149446 -603.697926 -2.934173
247 353.682791 262.277282 509.586919
247 330.415583 27.704464 459.863255
247 486.304538 18.669335 445.748400
248 374.452835 -581.649533 2.539817
248 940.882207 543.804376 -50.894787
248 1329.202951 -604.889370 -3.648375
248 355.865477 264.376617 507.119300
248 333.247015 31.265507 459.005559
248 490.668176 20.989033 443.762518
249 372.242721 -581.359174 4.062273
249 938.433944 543.552765 -51.395424
249 1328.265228 -604.618490 -2.602345
249 358.202082 266.609501 505.317873
249 336.401500 32.760202 455.548336
249 494.045883 24.634447 439.528233
250 371.587530 -581.376096 2.644141
250 935.400906 544.064466 -50.536092
250 1327.632167 -604.540522 -2.568714
250 362.789309 267.659376 503.820443
250 341.155750 34.700980 451.861833
250 496.661393 25.304459 437.892940
251 370.332527 -580.693578 3.206545
251 934.879808 543.364245 -49.428384
251 1325.282106 -604.522039 -1.921508
251 363.914612 270.146048 500.610279
251 344.395882 36.853414 449.360576
251 499.983222 27.947670 434.188954
252 370.182271 -581.199355 3.168505
252 934.094298 543.122761 -49.648946
252 1324.374727 -604.356194 -1.347171
252 367.376476 271.507504 500.015784
252 346.402111 38.669117 446.430801
252 502.926137 31.082731 431.123695
253 367.030894 -580.595906 2.675510
253 933.420667 543.559939 -50.133051
253 1324.008395 -605.059372 -2.184166
253 370.191762 273.032102 497.699782
253 348.308958 41.176913 443.818663
253 505.207107 33.091728 426.564621
254 367.104737 -581.777241 3.994763
254 932.285619 544.116025 -48.213656
254 1322.520760 -605.277125 -1.210030
254 372.394934 275.724992 495.816217
254 350.318802 43.213678 441.690278
254 507.892853 35.693317 423.321728
255 363.263716 -581.344023 2.974820
255 930.258038 543.113438 -50.189908
255 1321.796288 -604.431897 -1.824890
255 375.492150 278.840138 494.137099
255 354.322994 46.507050 437.502010
255 510.853269 39.158226 420.933066
256 363.123304 -581.680302 2.217059
256 927.915692 543.422604 -48.483298
256 1318.870591 -605.065118 -1.998689
256 377.909867 280.583120 492.337340
256 356.600339 48.268515 435.227313
256 513.187859 41.266794 417.699906
257 363.015599 -581.322117 2.683003
257 927.611735 542.299220 -48.942651
257 1318.000274 -604.101623 -2.801179
257 379.597765 282.712256 490.004803
257 359.640331 51.354573 431.256391
257 516.305850 44.278551 414.088836
258 361.189468 -581.772785 2.234961
258 927.764871 543.314904 -47.745453
258 1317.079223 -604.053810 -3.124621
258 380.313795 286.272517 488.396899
258 361.618866 55.305662 428.402566
258 516.923215 48.587488 410.541417
259 359.794517 -581.670305 2.984546
259 924.690164 543.124163 -49.128987
259 1315.560563 -605.388201 -3.460324
259 383.491815 287.861269 486.931888
259 363.728289 57.955792 424.685190
259 519.806091 52.664579 406.401495
260 359.038673 -581.606066 2.702769
260 923.018958 543.767942 -48.809945
260 1313.932910 -605.227931 -2.895753
260 385.366076 290.784924 484.931055
260 363.811519 59.955147 423.249213
260 522.338235 55.328556 403.163895
261 356.761544 -581.944971 2.782884
261 920.799734 542.577085 -49.125644
261 1312.230407 -603.300753 -2.584676
261 387.921276 293.377480 482.906796
261 368.002982 62.625849 420.510744
261 524.930331 58.320717 399.127126
262 356.538221 -580.970168 2.323389
262 920.591501 543.326336 -49.137802
262 1312.441822 -604.057241 -3.942250
262 388.348992 296.854260 481.851350
262 367.820643 66.534971 416.946062
262 526.499607 61.330239 396.362162
263 355.671852 -581.979111 2.088744
263 919.131779 542.206396 -49.380666
263 1311.225404 -605.266456 -2.057274
263 390.060508 299.546270 478.971663
263 371.329706 68.604120 414.852336
263 527.306881 66.125739 393.468370
264 352.634655 -580.891767 1.689191
264 917.442869 542.036423 -49.548966
264 1309.581719 -605.112294 -3.622814
264 392.507974 302.691423 478.611274
264 370.868989 71.734472 412.031552
264 528.268407 69.392825 390.364162
265 351.886437 -582.772029 3.142885
265 917.133583 542.458191 -50.383214
265 1307.791705 -605.173874 -3.221553
265 392.623702 306.284021 477.367391
265 373.252023 76.682294 409.994198
265 528.559606 72.963045 387.665644
266 352.250339 -583.118287 2.969927
266 915.400444 543.528981 -50.234122
266 1307.478431 -604.553537 -3.308345
266 394.689726 308.391074 475.582195
266 375.635374 79.996174 405.712158
266 530.324312 77.301204 383.374858
267 350.702280 -583.481756 2.132170
267 915.007567 542.293635 -50.704717
267 1304.970926 -604.425113 -3.989945
267 394.861233 313.067973 474.078897
267 374.620670 84.237937 403.370638
267 531.759826 79.998173 379.991544
268 349.714953 -582.672720 3.011670
268 914.136681 542.903043 -50.578560
268 1304.999839 -604.918485 -4.110454
268 396.167495 316.255720 471.941033
268 377.068746 86.639181 400.901939
268 532.416650 83.766909 376.692124
269 347.568751 -583.165741 2.073038
269 911.704523 543.093558 -50.140309
269 1302.625151 -604.629456 -3.471614
269 398.479348 319.735057 470.993645
269 376.941541 90.607793 399.404591
269 532.411227 88.012896 373.652208
270 346.552236 -583.667872 2.870357
270 908.110466 542.764499 -49.431571
270 1302.533448 -604.314597 -3.860732
270 397.488120 322.792890 469.453232
270 377.681247 94.763119 397.856319
270 533.775691 92.358588 370.025201
271 344.606861 -582.685248 2.885780
271 907.905891 542.834450 -50.148476
271 1301.517006 -603.994048 -1.600165
271 398.199565 326.443192 468.251552
271 377.861995 99.569010 395.270579
271 533.478426 97.330786 368.515134
272 344.200233 -583.417784 1.147782
272 907.929262 543.373709 -49.009798
272 1299.490357 -605.026979 -2.968405
272 398.392957 329.136503 466.398603
272 377.940980 102.634016 392.993202
272 532.465010 100.702055 365.216510
273 342.940293 -582.454003 3.231200
273 905.959067 543.634513 -50.820534
273 1299.256511 -604.947707 -2.987344
273 399.674469 334.822744 466.308471
273 377.957089 105.946648 389.594971
273 534.524485 104.446710 363.032511
274 341.561512 -583.196780 2.279500
274 904.242737 542.860366 -49.151385
274 1297.111053 -604.782175 -2.983308
274 399.639673 337.256021 465.286206
274 377.875987 109.902793 388.277907
274 533.393356 107.791685 359.974315
275 340.410374 -583.705583 2.281826
275 901.145227 543.357817 -50.321516
275 1296.673712 -604.895780 -2.841749
275 399.882906 341.773268 462.568879
275 377.531900 115.003466 386.089905
275 533.299527 112.186678 357.732521
276 338.349267 -583.272692 2.564388
276 902.706271 542.725848 -49.215978
276 1294.438094 -605.079823 -3.339403
276 400.436566 344.740726 462.478937
276 376.683648 118.010188 384.102027
276 532.475299 116.295094 355.051503
277 337.413980 -582.933336 3.929181
277 900.146331 543.231578 -50.452923
277 1295.255336 -605.205111 -2.557726
277 399.032022 347.056590 460.245003
277 376.050304 122.263535 381.109148
277 533.193830 119.456715 352.016902
278 336.235082 -583.120179 2.043487
278 899.934228 542.815762 -49.032872
278 1292.995315 -604.773566 -2.664783
278 400.323025 351.342892 459.454513
278 375.248361 126.334680 378.395286
278 531.086992 123.641036 349.665870
279 336.476628 -583.577829 2.386956
279 898.396918 541.395397 -49.555637
279 1291.197198 -605.573195 -2.923427
279 399.555417 354.926185 458.093889
279 375.005118 130.380744 375.622767
279 530.074029 128.322995 346.641277
280 334.005854 -582.726595 2.368668
280 895.139636 542.040042 -50.815201
280 1290.508397 -605.014250 -3.715287
280 399.466168 358.603986 457.013701
280 374.215076 134.034006 373.570018
280 529.606932 130.159852 345.516466
281 333.186375 -584.022792 1.506656
281 894.361606 541.572396 -51.603547
281 1288.767797 -605.180639 -2.651212
281 398.776788 361.349396 454.396395
281 373.436029 137.628217 371.507607
281 527.856789 134.701883 342.749297
282 332.250223 -583.487109 2.776599
282 894.977426 542.381989 -50.694102
282 1288.203439 -605.286156 -3.757397
282 397.530380 364.734129 453.763280
282 370.291002 141.707710 368.841036
282 527.941541 138.168607 339.607595
283 330.197785 -582.899279 3.156512
283 893.759195 542.060028 -51.415874
283 1286.940027 -604.184177 -4.959356
283 397.612834 368.029267 452.264303
283 369.306491 144.544007 366.749632
283 525.053856 140.224434 337.066280
284 328.667912 -583.059572 3.562552
284 892.022526 544.037896 -49.860993
284 1286.326390 -604.324857 -4.142737
284 395.007190 370.943338 451.348731
284 366.889897 149.622701 364.500989
284 524.263791 144.271143 334.788408
285 328.030447 -584.022368 3.262205
285 890.829673 544.233846 -49.722073
285 1285.183231 -604.017839 -4.427511
285 393.084392 374.777887 450.250552
285 365.221833 152.502357 362.908069
285 521.702747 146.865648 334.268702
286 326.714720 -583.762956 0.860136
286 887.258701 542.102790 -51.263524
286 1282.644357 -605.316064 -2.235174
286 392.527713 377.402312 448.785269
286 361.276806 157.157714 360.604574
286 519.596548 150.078421 331.802847
287 327.084301 -583.042905 1.987895
287 886.772303 541.902061 -50.334500
287 1282.114646 -604.601722 -3.796562
287 391.019580 380.360240 449.191255
287 359.396866 160.802519 357.182519
287 517.261466 153.255653 330.109656
288 322.751872 -583.213800 3.153899
288 887.204122 542.530007 -51.500544
288 1281.130347 -604.855423 -2.612158
288 389.147323 383.309527 446.495248
288 358.633827 163.717270 355.186401
288 514.490203 156.290422 328.395009
289 322.271080 -582.926310 2.751918
289 886.007677 542.395368 -49.903439
289 1281.224579 -605.881286 -3.809616
289 386.651532 386.584312 446.385874
289 355.867425 166.774774 352.691933
289 512.565068 159.642117 325.618700
290 321.546048 -583.229099 2.964370
290 883.011179 543.962266 -50.193001
290 1278.056493 -604.975877 -3.533096
290 383.807770 389.090457 445.428469
290 352.900866 171.413769 351.435268
290 509.256510 161.732258 325.521724
291 320.562006 -583.317210 1.932141
291 881.730667 542.638930 -48.680358
291 1276.725728 -605.910125 -3.773365
291 384.070980 393.704704 445.014270
291 348.641156 174.670755 350.767585
291 506.467649 164.608201 323.745897
292 319.143309 -582.689567 3.321726
292 880.236263 543.821198 -50.069120
292 1276.391279 -605.598163 -3.275987
292 380.659425 396.397857 444.219604
292 347.664107 178.233456 349.345258
292 504.328202 169.016218 322.447098
293 318.318065 -583.032899 2.679160
293 880.355559 542.160274 -50.876458
293 1275.386336 -606.878363 -3.338985
293 381.013977 397.605310 444.564471
293 343.063806 181.650416 348.143390
293 500.406985 171.520710 320.797620
294 317.479817 -583.663908 2.290110
294 880.375234 542.327441 -48.309000
294 1273.719684 -604.988549 -4.305480
294 376.820327 402.334292 443.845990
294 340.498714 185.555377 346.885930
294 497.775417 174.031493 320.066466
295 316.429500 -584.497210 2.285432
295 877.368316 543.676228 -49.471474
295 1272.076446 -604.968383 -2.676555
295 373.613567 404.383401 444.280740
295 337.159071 187.758885 345.877043
295 493.286135 178.627712 318.762681
296 313.503683 -583.720383 4.050569
296 876.645450 542.874477 -48.188121
296 1271.903628 -604.949315 -2.020722
296 371.275038 407.333932 444.093918
296 333.339439 191.561876 344.901614
296 489.956073 180.565244 317.046558
297 313.567370 -583.747862 1.978647
297 876.233047 542.457652 -48.886744
297 1269.464539 -605.458653 -3.159995
297 368.288695 410.548384 444.841847
297 329.797600 195.085161 344.160466
297 486.776316 182.540442 317.224988
298 313.970924 -584.056829 3.469320
298 874.352385 541.747064 -49.206240
298 1270.598809 -604.765989 -2.587517
298 366.285178 412.332156 444.369100
298 326.761531 197.579683 344.228206
298 483.436745 186.139202 315.334542
299 311.092451 -583.762962 3.700886
299 872.825094 543.610089 -49.526198
299 1269.386364 -605.526848 -3.114684
299 362.219366 415.335802 443.990853
299 323.867736 201.558624 342.742759
299 478.897203 189.275663 314.685554
300 310.156592 -584.088571 2.281270
300 871.370240 541.772044 -50.609651
300 1267.620552 -605.356621 -2.509680
300 358.692100 417.925029 444.514076
300 318.675194 203.832143 343.342935
300 475.253232 191.471958 313.424154
301 310.600675 -584.520755 2.172927
301 870.776699 543.533271 -49.207907
301 1265.948134 -604.743200 -1.997760
301 355.992725 419.940428 444.396551
301 315.104671 206.385535 343.262690
301 470.486410 194.741035 312.943912
302 307.900208 -584.858032 2.120201
302 869.281848 541.671483 -49.166511
302 1264.647752 -604.353296 -3.160642
302 352.713341 422.193506 444.966678
302 311.981468 208.255869 342.498426
302 465.956290 197.137715 310.089652
303 306.921759 -584.083119 2.516977
303 867.749902 541.938919 -49.454313
303 1263.577666 -605.101578 -4.129478
303 349.721937 424.100968 445.166874
303 307.134895 211.398985 342.434173
303 463.385255 198.771619 310.009551
304 307.103626 -584.480480 2.663529
304 867.205421 542.272795 -48.523925
304 1261.855653 -604.789204 -3.208961
304 345.995626 426.455417 446.733311
304 303.845940 214.219615 342.342365
304 458.915641 201.798216 308.251208
305 302.283729 -584.127438 3.790961
305 863.770644 542.025080 -50.708284
305 1262.229564 -604.829166 -3.519400
305 342.517828 428.395309 446.698391
305 298.450232 216.765641 342.609268
305 453.429417 203.627980 307.972734
306 302.705757 -585.047549 2.463486
306 862.405978 541.121276 -50.771541
306 1259.917965 -605.578612 -2.631164
306 337.625628 429.971563 446.400461
306 293.230844 218.995182 342.413744
306 448.588007 206.725058 307.607245
307 302.078549 -584.294703 2.787940
307 862.880720 542.602687 -49.974755
307 1258.835476 -605.340876 -2.512787
307 334.878481 433.018654 446.402724
307 289.217141 222.366434 341.264397
307 444.290623 208.561283 307.031161
308 300.437464 -583.723311 2.814576
308 860.801939 541.332446 -50.059314
308 1256.517549 -605.964295 -2.948119
308 330.795056 433.996678 447.546879
308 285.256083 222.029144 341.037217
308 439.342466 210.183562 305.682904
309 298.767027 -583.729997 3.930545
309 860.906865 541.782678 -49.149220
309 1255.781840 -606.501071 -4.659721
309 325.789453 435.353615 448.708016
309 280.559316 225.279718 342.295383
309 435.595039 212.635436 304.564567
310 297.700589 -583.623651 3.203970
310 859.742504 541.680312 -49.178310
310 1254.787333 -604.931371 -3.440553
310 322.299829 436.638221 449.532766
310 275.262983 225.819942 342.087566
310 428.484803 214.058780 305.715162
311 296.812822 -583.751387 2.679452
311 857.737081 542.586341 -49.145344
311 1252.609708 -605.686367 -3.505446
311 317.438742 437.887696 449.253763
311 271.203071 227.889712 342.489961
311 424.604807 215.632337 304.356420
312 296.002188 -583.781018 2.871967
312 856.414951 542.751939 -50.001877
312 1251.743542 -605.812808 -3.242984
312 314.648200 439.496588 450.099956
312 265.463233 230.216490 343.200739
312 418.752458 217.009753 305.101226
313 294.731717 -583.641950 3.273790
313 854.708013 541.824400 -49.447281
313 1251.967628 -606.065819 -3.281454
313 310.313190 441.090174 450.954276
313 261.023396 231.850292 344.446038
313 415.717443 220.313599 303.492967
314 291.966670 -582.737516 3.328713
314 855.018570 542.257429 -49.844414
314 1250.983090 -605.539348 -2.883477
314 305.363167 442.034491 452.434257
314 256.354261 233.162554 344.718492
314 409.428287 221.395028 303.551166
315 291.759492 -583.401368 3.989553
315 853.885021 541.622648 -48.908106
315 1249.239503 -605.852955 -3.425850
315 300.572089 443.493195 453.803214
315 251.335844 234.685418 344.826793
315 404.421311 222.296975 303.596870
316 289.337324 -584.071661 3.346089
316 852.515721 542.719457 -49.206581
316 1248.730209 -605.669373 -3.075809
316 296.251104 445.599372 454.292953
316 245.172150 235.659864 347.046790
316 398.164017 223.742187 303.944833
317 290.285013 -583.359221 2.876261
317 852.492896 543.020476 -48.591204
317 1248.126235 -605.566385 -2.934314
317 293.266749 444.978961 455.255846
317 239.914019 236.837098 348.864714
317 393.397396 225.103280 304.790421
318 287.424418 -583.529291 3.228846
318 849.404670 542.440027 -49.671659
318 1244.807610 -606.211726 -5.637478
318 288.040953 445.158684 456.895143
318 234.851207 237.070444 349.510576
318 387.869796 225.540862 305.152945
319 286.790442 -584.693015 2.942972
319 847.591102 542.649976 -49.038778
319 1242.830490 -606.226906 -3.987687
319 283.884635 446.328675 457.506470
319 229.371693 239.555834 350.440719
319 381.569796 225.540375 305.449531
320 285.476221 -584.555811 3.475925
320 844.597204 542.044174 -48.627881
320 1241.465678 -606.770642 -5.133771
320 279.383009 446.957552 459.490344
320 224.252294 239.631029 351.905597
320 375.976701 225.861126 304.799642
321 283.744539 -583.741132 3.889460
321 844.171513 543.148220 -47.757210
321 1241.475436 -607.164555 -4.012381
321 274.671033 447.904898 460.906410
321 219.178745 239.409215 353.920641
321 370.234187 227.155778 305.525514
322 281.421372 -584.306152 2.248758
322 843.489672 542.615248 -48.739351
322 1240.397964 -606.785950 -4.962147
322 270.264945 448.414716 461.975046
322 212.669525 240.818335 356.262731
322 365.034639 226.477511 307.653263
323 281.293931 -584.337047 4.020329
323 843.122760 541.591547 -47.866658
323 1239.291245 -607.258178 -2.779545
323 265.932172 448.749549 463.283892
323 207.666876 240.228595 357.829210
323 358.062733 226.560929 309.052576
324 281.002359 -584.909106 4.068172
324 840.350075 541.590647 -48.515346
324 1237.351064 -606.448522 -3.850777
324 262.394219 448.120618 465.222097
324 201.387995 239.385441 359.463083
324 352.145592 225.294099 310.051272
325 280.283540 -585.069357 3.581972
325 837.958954 542.261417 -48.215458
325 1236.294204 -606.202210 -4.299672
325 256.932940 447.961756 466.363709
325 197.171273 238.730479 361.388487
325 346.682356 224.488705 310.616442
326 278.006828 -584.049589 3.816151
326 837.655383 542.431446 -48.942017
326 1235.102770 -606.637076 -3.359163
326 253.504672 447.592088 468.715913
326 190.804432 239.499860 363.527694
326 341.299521 223.760061 310.508408
327 275.973622 -584.019161 3.032976
327 837.342640 541.388687 -47.165506
327 1232.551102 -607.001301 -3.362280
327 247.826317 446.057273 470.476842
327 185.893365 238.920242 366.916856
327 336.720920 223.330640 313.932245
328 275.152871 -585.175997 2.836401
328 834.681926 542.667326 -48.444161
328 1231.344527 -606.892647 -4.522342
328 244.717678 445.760757 471.338443
328 180.927909 237.139037 369.229494
328 330.433479 222.864013 315.779370
329 273.583079 -584.329373 3.365794
329 833.687655 542.081070 -49.321469
329 1230.798063 -607.055609 -3.281245
329 239.600719 444.094592 473.029071
329 175.279161 237.426500 371.243184
329 325.067109 220.756804 317.228998
330 272.043222 -584.126565 3.499094
330 832.047709 541.501754 -48.993617
330 1229.443602 -606.514475 -3.631148
330 235.225720 443.372651 474.834645
330 171.165586 236.128275 374.189984
330 320.608157 218.467158 320.105416
331 270.539190 -584.065830 2.478316
331 828.763196 542.157139 -48.932201
331 1228.566494 -606.752093 -4.205058
331 232.396574 442.338449 476.885011
331 166.953029 234.777555 377.048821
331 314.101851 215.587100 321.684216
332 270.058163 -585.072440 3.148556
332 830.457479 542.850706 -49.360929
332 1226.302314 -607.086131 -4.891214
332 229.062270 442.199181 479.357177
332 160.934809 231.926012 380.271308
332 308.809563 214.273821 324.191065
333 264.892638 -584.172040 3.862178
333 827.174653 541.645509 -50.427556
333 1225.604122 -606.436809 -3.071616
333 224.905769 440.604554 480.239166
333 157.081035 230.769045 383.390000
333 304.390093 211.891824 326.927379
334 263.906753 -584.248840 3.036139
334 825.633371 541.470123 -49.277776
334 1223.565424 -606.611161 -3.033035
334 221.000086 438.291353 483.446586
334 151.435134 229.884335 387.513177
334 300.143210 210.152941 329.884149
335 262.765861 -584.636493 3.585322
335 823.688962 541.177456 -49.595880
335 1221.918962 -606.765971 -2.573964
335 216.445960 436.209541 485.660059
335 147.313961 227.390169 390.645053
335 293.834951 208.150930 331.831400
336 262.077261 -584.429575 3.871058
336 823.192525 541.986878 -49.612863
336 1220.515469 -607.135873 -5.261156
336 214.350461 435.561498 487.976197
336 143.494684 224.598504 394.498264
336 290.696640 205.167458 334.857254
337 262.185853 -584.537917 3.149096
337 822.369005 541.985171 -49.056788
337 1219.691624 -607.555449 -4.756591
337 211.608813 432.164185 488.958746
337 139.874833 222.818819 396.489012
337 285.284562 201.182407 338.531779
338 259.569438 -584.304651 2.782423
338 819.400629 542.567010 -49.777356
338 1217.089362 -607.758163 -4.087849
338 207.194489 430.149214 491.596625
338 135.490213 219.776984 400.028842
338 281.132304 198.489584 341.088084
339 257.536649 -584.516498 4.976086
339 818.685694 541.846517 -48.396333
339 1215.659512 -607.738258 -3.292149
339 204.049441 427.492156 494.039055
339 130.741502 215.792519 405.477333
339 276.612360 195.659826 344.005058
340 256.297599 -584.527807 3.758266
340 817.761956 541.890633 -49.006012
340 1213.600249 -607.945380 -3.720205
340 199.900235 424.907491 495.582779
340 127.750177 213.719227 407.326313
340 271.736063 190.459688 347.973900
341 253.947760 -585.159726 3.826725
341 816.763212 542.228209 -48.247256
341 1213.562932 -607.310465 -3.816502
341 197.157620 422.180533 498.580870
341 122.804146 210.027662 411.819910
341 268.780603 186.125050 352.369776
342 253.719736 -586.555788 3.924204
342 814.004350 542.529673 -49.615374
342 1211.190805 -608.523924 -4.875507
342 194.470989 420.173934 500.550112
342 120.094506 206.070407 414.384345
342 265.771856 182.583463 354.563584
343 252.720456 -586.683068 3.256707
343 812.596384 542.460452 -47.841365
343 1209.728579 -609.225952 -3.899625
343 193.161610 415.933895 502.179914
343 118.588978 204.889441 418.133374
343 261.663611 178.403546 359.023035
344 250.445321 -585.727906 3.835842
344 811.417576 543.791355 -48.193300
344 1208.040534 -608.557956 -2.958345
344 191.545404 412.862419 505.143652
344 115.345355 200.040585 421.351924
344 257.914162 174.054003 362.262306
345 248.828914 -585.723602 4.524030
345 809.820437 541.735758 -48.381596
345 1207.660827 -609.434832 -3.095106
345 188.952545 409.421753 506.700628
345 111.825957 195.803932 425.617285
345 255.837355 168.814587 366.386665
346 247.387051 -585.719628 4.587065
346 808.240990 542.973047 -48.961346
346 1206.418502 -608.576458 -2.859592
346 185.663930 405.552203 508.168388
346 109.651300 191.710831 428.970114
346 252.452324 165.430178 369.972393
347 246.067555 -585.442289 2.449834
347 806.332776 541.862919 -48.339827
347 1205.191666 -608.281169 -3.665025
347 185.513880 403.004149 509.774182
347 107.462052 188.256157 433.504241
347 250.821906 160.954717 373.219249
348 245.639413 -586.609997 2.920887
348 804.335535 542.239864 -47.333422
348 1201.777180 -608.448399 -3.853900
348 183.609561 399.080647 513.041390
348 105.324249 184.807279 437.371954
348 249.086235 157.294507 375.461260
349 242.353392 -585.552925 2.740114
349 803.498242 542.421891 -47.147473
349 1201.721703 -608.065465 -4.336734
349 181.633837 395.398694 515.761307
349 103.018798 182.058044 441.552076
349 247.309746 152.252540 379.298571
350 241.386357 -585.703838 3.277660
350 801.774382 541.948986 -48.372610
350 1199.735472 -608.154587 -4.499875
350 182.100129 391.850042 518.166680
350 101.989746 176.975176 444.004776
350 245.979299 146.455378 382.651863
351 239.786953 -585.592246 4.450855
351 801.174646 543.001242 -48.597695
351 1198.578115 -608.125422 -4.201814
351 179.769879 388.214901 519.809913
351 100.013982 173.325746 448.375761
351 244.031231 142.917712 386.088618
352 238.613456 -586.999690 3.878007
352 799.775955 541.878555 -47.359412
352 1196.881013 -609.067737 -3.655899
352 178.965801 385.032233 522.165437
352 99.785647 169.270346 451.594184
352 242.647427 136.997584 390.639298
353 237.361275 -586.274696 1.978707
353 796.161332 539.712231 -49.026033
353 1195.034019 -609.215151 -4.537900
353 179.910872 381.087462 523.896460
353 98.161834 166.290364 456.464327
353 241.519986 132.924214 394.710717
354 234.760166 -585.758193 3.071891
354 794.384931 541.370553 -49.192718
354 1193.818694 -608.814157 -3.494119
354 180.440496 377.363110 526.982411
354 96.440459 161.031627 460.442557
354 239.656418 127.995440 399.480362
355 232.031422 -585.862055 4.119781
355 793.995534 542.212983 -49.371556
355 1193.429806 -609.794768 -4.116073
355 178.589032 372.785142 528.979269
355 97.834087 157.258236 462.645655
355 238.574704 122.556835 404.846585
356 232.817688 -585.478072 2.790361
356 792.295232 541.426322 -49.417455
356 1191.892756 -609.388053 -4.247855
356 179.426649 369.769071 531.387769
356 96.992410 152.497778 467.360251
356 238.603867 116.920608 408.960635
357 231.731556 -586.437022 3.356619
357 790.873723 540.847816 -48.366032
357 1188.068989 -609.733794 -3.532363
357 180.523113 365.793766 533.352298
357 96.659272 149.636303 470.658033
357 237.693917 113.104536 411.691021
358 229.211679 -586.321246 2.640284
358 789.052600 540.540515 -48.762749
358 1188.944719 -609.495711 -3.675549
358 181.181223 362.115875 535.537017
358 97.184327 146.027287 474.544065
358 238.552954 109.506974 416.117033
359 227.536981 -587.556645 3.243161
359 788.768025 541.673866 -47.614603
359 1186.412661 -610.121573 -3.924229
359 181.112941 357.896113 538.909145
359 97.408101 141.088241 477.746211
359 239.764766 103.666864 420.799075
360 226.729317 -587.183008 3.378415
360 787.967795 541.835206 -48.003426
360 1184.782440 -609.646784 -3.825950
360 182.625139 353.840026 541.070034
360 98.223598 136.896219 482.342501
360 240.951424 98.079943 425.117927
361 224.811131 -586.326712 3.060137
361 784.734692 540.964927 -47.946455
361 1184.085421 -608.876974 -2.526232
361 183.610072 349.686130 543.252533
361 99.772687 133.906482 484.499525
361 240.659996 93.567795 428.842576
362 224.061818 -586.287807 3.783118
362 784.240082 541.953115 -48.129351
362 1183.861765 -609.127139 -2.612115
362 186.100117 345.095415 545.648638
362 100.451543 128.384890 489.062590
362 242.043843 89.196771 432.503133
363 222.319598 -586.834991 2.148267
363 783.217954 542.176427 -47.659445
363 1181.188266 -610.283530 -3.543682
363 186.532293 342.423051 547.422778
363 100.175458 124.481448 493.137809
363 242.799826 84.332114 436.531971
364 220.255637 -586.336882 3.979240
364 781.121606 541.149808 -47.765162
364 1180.488426 -609.930943 -4.573374
364 189.233501 338.692654 549.788519
364 102.648151 121.266710 495.264089
364 245.205803 80.139997 440.175375
365 219.962442 -586.365259 2.981927
365 778.427533 541.164287 -49.146769
365 1178.640915 -611.075994 -4.505520
365 191.210644 333.840889 551.753376
365 105.072764 117.412986 499.839729
365 246.610556 75.715704 444.492407
366 218.878345 -587.458000 2.933278
366 775.919180 540.727383 -48.770853
366 1176.370767 -610.392770 -3.775517
366 195.207240 330.882152 553.481525
366 105.757003 112.854614 502.805775
366 248.753398 71.122811 449.055582
367 215.656034 -587.350199 3.085453
367 775.314437 541.646052 -47.659031
367 1177.418511 -609.839686 -4.114668
367 197.402728 325.657024 555.633179
367 109.207232 108.198009 505.937679
367 252.356652 66.141392 451.601544
368 214.914712 -586.870376 4.113128
368 762.603315 546.471241 -56.436301
368 1174.125113 -609.698139 -3.466099
368 198.366510 322.993427 558.220587
368 112.503830 103.308262 508.380367
368 253.578915 60.349271 458.098443
369 214.327885 -587.196444 2.798357
369 761.974970 545.369612 -55.839092
369 1171.935539 -609.783232 -4.403382
369 201.564298 318.783193 558.982224
369 114.313600 100.923333 512.232773
369 256.757689 56.676598 460.857009
370 211.606385 -587.058702 3.486208
370 759.873208 545.386311 -55.563739
370 1170.921615 -608.490959 -3.547807
370 204.989405 314.958567 561.708198
370 118.225235 95.711380 516.029440
370 261.173888 52.096069 465.335209
371 210.448913 -587.895636 2.884704
371 759.052182 544.516319 -54.855272
371 1169.669669 -610.155454 -4.846017
371 207.125691 311.213950 564.146875
371 120.799838 91.551461 519.535538
371 264.136980 46.214642 468.597354
372 210.373905 -587.671154 3.901870
372 757.235008 544.984661 -56.129435
372 1168.560746 -609.491341 -4.276344
372 211.744675 306.159096 565.636960
372 125.225647 86.690137 521.171995
372 268.484940 42.864552 472.808355
373 208.437774 -587.759860 3.016312
373 757.871950 545.100256 -55.345908
373 1167.693566 -609.760886 -4.140124
373 215.707891 303.485506 567.389727
373 129.566915 83.457670 524.068963
373 271.616989 38.500658 476.027370
374 207.262699 -588.390237 4.242068
374 756.245974 544.172017 -55.254209
374 1164.791724 -609.714296 -3.353015
374 219.577729 299.189292 568.881557
374 132.513982 80.385179 526.354341
374 274.749785 32.872730 479.919169
375 205.382381 -588.224956 4.688403
375 752.712440 544.814847 -55.653009
375 1164.009966 -609.249550 -3.815291
375 223.591247 296.171223 569.426000
375 136.354608 75.114976 529.947815
375 279.498627 29.544268 483.325629
376 204.422957 -587.035371 4.698570
376 750.385941 545.935739 -55.833300
376 1162.976447 -609.938169 -4.773022
376 228.114389 292.474464 571.795456
376 140.543923 71.958448 531.480352
376 284.093124 25.200895 485.668125
377 203.133917 -587.654114 3.162647
377 750.012771 545.502415 -54.430703
377 1161.424560 -609.690799 -3.586555
377 231.211673 288.760874 572.806691
377 144.410174 66.932504 534.393741
377 288.205845 21.229651 488.952646
378 199.769983 -586.896074 3.535677
378 749.170998 544.889518 -55.604593
378 1161.091072 -609.284981 -4.658791
378 235.586621 285.173624 574.535293
378 150.303622 63.951622 536.031178
378 293.283535 17.755610 491.441577
379 199.668965 -586.793605 3.031306
379 746.570693 545.809129 -55.501654
379 1158.666995 -609.689478 -4.218787
379 241.421834 280.351209 575.098360
379 155.304771 59.492499 537.556142
379 298.987843 12.554243 492.993713
380 198.792902 -587.782289 2.873812
380 745.673986 545.181400 -53.633216
380 1157.207831 -609.930424 -3.861925
380 244.857169 277.455673 577.668126
380 159.306092 56.750215 539.079996
380 303.806022 8.145571 495.305766
381 197.957299 -587.417254 2.543899
381 743.843902 544.882767 -54.408133
381 1156.075354 -610.054881 -2.763273
381 251.182098 273.443447 577.835555
381 165.553226 51.620079 541.393238
381 308.012806 6.100673 497.959237
382 197.303143 -588.666498 5.244377
382 741.613421 544.562433 -55.386658
382 1154.766843 -610.851175 -3.916998
382 254.955924 270.478620 579.879972
382 169.427858 48.034040 543.698342
382 315.404124 1.190012 499.822638
383 193.379602 -586.781675 3.657471
383 743.143578 544.636316 -54.989187
383 1153.417819 -609.545021 -3.715820
383 260.241845 266.157096 580.649707
383 175.757530 43.676209 545.585740
383 319.698760 -2.902979 502.942810
384 192.055613 -588.120512 4.433758
384 740.018449 544.029723 -55.099144
384 1152.033031 -609.650405 -4.862085
384 265.404505 262.496427 581.721132
384 181.404995 40.132608 548.097562
384 325.511777 -7.046407 505.565115
385 191.549140 -586.987617 3.929845
385 738.140787 544.384654 -55.159280
385 1150.597990 -609.442670 -4.320455
385 271.857260 259.734705 582.449223
385 186.596523 36.248396 549.765780
385 330.992894 -9.496943 506.540714
386 189.375004 -588.286200 3.365202
386 734.768232 544.580759 -55.800212
386 1148.981607 -610.063859 -4.086105
386 276.270629 255.137124 582.469801
386 193.240665 32.372537 550.283801
386 335.988047 -12.903711 508.724962
387 189.717464 -587.505296 3.411794
387 734.969901 544.859521 -55.583207
387 1149.183304 -609.233363 -3.359283
387 281.728534 252.213289 584.039466
387 198.424693 29.684502 551.071716
387 342.140033 -16.212846 511.300762
388 187.496929 -587.843440 2.729075
388 733.199951 543.757284 -55.183848
388 1145.555342 -609.257427 -3.310759
388 287.237578 248.723288 584.905688
388 204.468041 26.707158 553.425363
388 348.486808 -19.641039 512.024087
389 185.267663 -587.300704 3.504044
389 731.018834 544.336721 -53.787486
389 1145.218996 -609.247503 -3.085807
389 293.247177 245.852237 585.150028
389 210.252071 23.816785 553.446282
389 355.858291 -24.180933 513.309694
390 183.802627 -587.049766 3.563186
390 729.117084 545.215289 -53.910006
390 1143.967465 -609.276953 -5.327833
390 298.422572 242.909599 586.690673
390 215.728860 19.193450 553.811484
390 362.288187 -25.654755 515.068200
391 183.097328 -588.160478 3.963481
391 728.608269 544.788869 -54.224769
391 1141.044822 -609.681534 -3.895708
391 303.650042 239.472686 587.275674
391 223.139379 15.482813 554.633194
391 367.694548 -29.194641 518.361597
392 180.809138 -588.005761 4.212696
392 727.079630 544.177070 -55.179394
392 1139.973666 -608.981030 -3.868366
392 309.300500 236.560259 588.088985
392 228.543444 12.858143 556.100889
392 374.520072 -32.628619 518.096842
393 179.291380 -587.691407 3.761538
393 724.195397 544.806121 -54.537234
393 1140.028851 -608.586434 -3.899069
393 314.155251 233.579618 588.236962
393 235.068864 10.021370 557.421768
393 380.954684 -35.017111 519.712435
394 178.035141 -587.847008 4.640868
394 722.649210 544.701001 -55.268341
394 1132.740926 -611.363774 -6.729121
394 319.793387 229.571110 588.257232
394 241.069426 6.188489 558.299353
394 387.148795 -38.741895 520.877408
395 175.880317 -588.379675 5.149371
395 721.939822 545.513850 -54.084042
395 1132.568572 -611.957027 -7.080394
395 326.640960 227.319805 588.983034
395 246.581809 2.586400 558.483529
395 394.473152 -41.728833 521.753348
396 175.266334 -588.212862 3.926688
396 721.736007 543.924609 -55.587706
396 1130.812291 -611.315216 -5.884500
396 332.629545 225.195859 590.377925
396 252.736436 0.008213 558.469357
396 399.294157 -44.761223 523.296840
397 174.174927 -588.797963 3.487997
397 719.021364 544.290868 -55.030965
397 1128.614356 -611.451113 -6.915112
397 338.645214 222.653122 589.833516
397 260.142156 -2.816145 559.062618
397 406.078774 -47.381290 523.223004
398 172.960029 -588.541388 3.840608
398 716.534217 544.324913 -54.767702
398 1128.318998 -611.498230 -6.545034
398 344.069351 219.709941 590.822252
398 267.429806 -6.054376 559.073016
398 412.801350 -49.770469 524.622858
399 172.203253 -588.736040 4.482156
399 714.286235 544.400987 -54.105721
399 1126.304922 -611.608966 -6.846002
399 350.558428 216.561874 589.823323
399 273.002453 -8.686151 560.286304
399 422.315488 -51.926226 524.910654
400 170.712925 -588.223936 5.449294
400 713.462113 543.372133 -54.320364
400 1125.448935 -611.574250 -8.003631
400 356.363592 213.802409 590.522643
400 279.691396 -11.101144 561.439209
400 427.319965 -54.173743 525.743872
401 167.745120 -588.373449 4.813305
401 712.301720 543.617380 -55.327735
401 1123.651690 -611.444816 -5.886406
401 361.526596 210.873036 591.524418
401 286.607671 -13.981674 561.843999
401 434.448567 -57.070008 527.062747
402 167.142800 -589.112619 2.574465
402 710.273106 543.749765 -53.669822
402 1121.998320 -611.804712 -6.466917
402 367.318504 208.817368 590.951389
402 292.407981 -17.231191 560.302078
402 439.685403 -58.889449 527.517309
403 165.777776 -589.668884 2.847248
403 708.756798 543.460075 -53.118551
403 1122.238769 -612.090160 -5.563112
403 373.981569 206.502846 590.586731
403 299.444014 -20.588059 560.683703
403 446.627094 -62.142415 528.210945
404 166.407137 -589.010509 2.831223
404 707.013336 544.573358 -53.655930
404 1119.059269 -612.085031 -6.693288
404 378.730356 204.995781 591.409147
404 306.491953 -22.522721 562.614445
404 454.060436 -64.147276 529.696851
405 163.590673 -589.017610 3.165536
405 706.027840 545.308799 -54.318704
405 1123.610080 -609.674583 -2.696248
405 385.352706 201.142355 591.907297
405 313.827749 -24.587155 561.407708
405 461.362533 -66.278445 530.638379
406 163.008894 -591.513591 5.840497
406 705.372631 544.436995 -54.688966
406 1121.390284 -609.780666 -2.736333
406 390.054715 198.657000 592.009764
406 318.879608 -27.953156 562.133372
406 468.928812 -68.297704 531.590947
407 160.668853 -588.779895 5.284156
407 702.917966 543.792727 -52.988833
407 1119.596813 -609.540326 -4.477826
407 395.829314 196.513014 592.314980
407 327.565880 -31.174842 561.800924
407 475.204837 -69.977688 531.422784
408 158.044249 -589.132695 4.848419
408 701.151232 543.715138 -53.954614
408 1118.476468 -609.077424 -4.302542
408 403.507327 194.479966 592.854047
408 333.772002 -32.574141 561.790121
408 482.244713 -72.159226 532.384782
409 156.866302 -591.004395 4.503250
409 699.178344 545.529145 -55.007738
409 1116.959696 -610.450021 -3.538691
409 407.554303 192.731701 594.063964
409 340.387892 -35.437906 562.105112
409 489.200838 -73.654319 532.786931
410 156.702700 -588.629471 4.304247
410 698.854380 544.943518 -55.131695
410 1115.205317 -609.477654 -3.215200
410 412.987680 189.866869 593.754002
410 346.562152 -37.679990 562.958279
410 496.921486 -75.720668 534.782600
411 153.265115 -588.307216 3.065573
411 697.560716 544.439798 -55.126526
411 1114.076848 -609.026690 -2.530232
411 419.641385 188.813534 593.717597
411 354.205823 -40.022611 563.164097
411 503.809711 -76.578072 535.821430
412 153.193110 -588.751511 3.501611
412 694.519970 544.933025 -53.520219
412 1113.293599 -609.381716 -4.696620
412 425.050416 187.070518 593.850996
412 359.853130 -42.456590 563.853365
412 510.654385 -78.334101 536.238300
413 151.532367 -589.517105 3.080313
413 693.589086 543.923934 -54.964882
413 1111.220657 -607.862337 -2.309195
413 430.433105 184.312576 593.875980
413 367.344433 -44.118541 564.545996
413 517.727100 -80.926855 536.554861
414 150.496474 -589.786486 4.630162
414 692.242695 544.390132 -55.933848
414 1108.940329 -609.890204 -3.127286
414 435.660398 183.365193 594.836327
414 374.087302 -46.229762 563.826704
414 525.465559 -82.319255 537.716732
415 148.681721 -590.337402 4.233614
415 691.018452 543.845978 -55.389364
415 1108.283715 -608.985519 -3.348698
415 442.660544 181.463394 595.591535
415 381.960183 -49.345702 564.611231
415 531.690909 -82.760349 538.984321
416 147.729778 -589.387370 3.374829
416 689.470268 543.985338 -56.219793
416 1108.237254 -609.804244 -2.865577
416 447.256744 179.879152 595.041733
416 388.501709 -51.008068 565.641789
416 540.534600 -84.130828 539.378111
417 146.374836 -589.958874 2.240183
417 685.524196 544.196781 -53.860698
417 1107.605086 -609.596637 -2.600521
417 452.574037 178.611227 595.555348
417 394.859617 -52.274339 566.164147
417 546.337480 -84.857791 540.533210
418 145.474336 -589.045517 3.131602
418 686.261102 543.775852 -52.962852
418 1105.160927 -609.024528 -4.412484
418 458.379989 176.789112 596.043207
418 401.020196 -55.120229 566.564950
418 552.304041 -86.556476 540.625465
419 142.453480 -588.828954 3.629341
419 683.110696 545.060523 -55.011488
419 1104.447497 -609.284907 -3.215538
419 463.827699 174.600500 596.814152
419 408.709297 -56.507023 566.483564
419 560.277810 -86.554749 541.889538
420 140.879436 -589.267710 3.723456
420 682.833464 545.221058 -54.817846
420 1102.756820 -608.785900 -3.507069
420 469.470645 173.113658 596.653147
420 414.197993 -59.659630 568.103701
420 566.513546 -87.589592 543.068558
421 141.167765 -590.133822 2.354536
421 680.605612 544.640644 -53.781513
421 1100.210302 -608.874535 -2.589156
421 474.884763 171.393212 597.358411
421 421.333954 -60.806539 568.634288
421 573.980562 -88.872791 543.348222
422 137.805399 -589.725839 3.535546
422 678.409418 545.039918 -52.953477
422 1099.659773 -608.752014 -2.365659
422 480.096634 171.459230 597.285056
422 427.965761 -61.463288 568.021197
422 580.094006 -88.989280 544.394560
423 137.468518 -590.004778 4.543183
423 676.887931 545.205453 -53.967849
423 1098.095082 -608.905579 -3.580037
423 484.967156 169.272188 597.813469
423 434.071530 -63.735844 569.130109
423 588.345599 -91.205154 545.733049
424 136.814805 -589.669585 3.985372
424 675.914143 545.258516 -55.251823
424 1096.281448 -608.598907 -2.326865
424 491.049710 168.942590 597.602859
424 440.255869 -64.511955 568.739317
424 593.567668 -90.944424 546.423633
425 135.005420 -589.987319 3.946090
425 673.177558 544.454721 -53.738355
425 1095.711945 -608.136194 -3.960111
425 494.140458 168.698271 598.417308
425 448.009498 -66.014855 570.409217
425 600.864636 -91.787347 547.474060
426 133.933828 -589.899596 3.381898
426 671.757157 544.578966 -52.895580
426 1094.144469 -608.789956 -2.703386
426 500.593304 166.871914 597.767915
426 455.381981 -67.552688 570.981115
426 608.316754 -92.046172 548.152157
427 132.245887 -590.990336 4.943988
427 671.769925 545.068661 -54.112557
427 1092.040192 -609.219187 -3.546060
427 505.655195 166.947956 597.768840
427 461.989355 -67.999519 570.372557
427 614.383341 -91.999236 547.846962
428 132.356995 -590.750947 4.510434
428 669.527803 543.671258 -55.249987
428 1089.201765 -608.658635 -2.108785
428 510.499176 165.567739 598.505105
428 468.021206 -69.278427 571.691746
428 621.885663 -90.591439 548.927947
429 129.787950 -591.142261 4.194506
429 669.032681 543.939947 -54.239456
429 1089.316881 -609.248219 -3.054574
429 514.353244 164.765924 599.352188
429 474.802110 -68.964282 570.438434
429 627.606870 -91.171021 549.503411
430 129.444815 -590.661626 4.511758
430 665.971993 544.529361 -54.096288
430 1088.597592 -608.945965 -3.123813
430 521.304970 163.673109 598.340236
430 480.688841 -70.426700 571.693404
430 635.703953 -91.871689 549.978735
431 126.502206 -590.803580 4.959158
431 663.264082 544.484922 -55.727141
431 1086.220904 -608.816415 -2.559528
431 525.709905 164.768476 598.842053
431 487.620288 -70.840960 571.213485
431 642.970311 -90.991241 550.425638
432 125.224712 -589.910841 4.452023
432 663.890196 544.596495 -55.057026
432 1084.861733 -608.191208 -2.840654
432 530.666557 163.225059 599.719239
432 493.916871 -72.001593 571.580363
432 648.115282 -91.401253 551.671878
433 122.688686 -591.105918 4.541117
433 662.492617 543.326443 -55.834676
433 1083.619591 -608.721591 -3.442502
433 534.723813 162.927870 599.517450
433 499.005677 -72.494226 570.964430
433 654.150735 -90.295471 552.003715
434 121.209139 -590.898098 5.174254
434 661.378653 544.457383 -55.626139
434 1082.136564 -608.763395 -3.130684
434 539.937144 163.016614 599.856872
434 506.095040 -72.530498 571.758978
434 660.562808 -89.358255 551.756869
435 119.940354 -591.638205 4.048960
435 658.339670 543.369431 -55.158170
435 1081.319098 -608.987320 -2.870959
435 544.626642 162.647809 599.724604
435 511.355932 -74.254452 572.045621
435 666.492846 -89.047169 552.011997
436 119.499982 -591.129752 6.080568
436 656.198876 544.852865 -53.438157
436 1079.565571 -608.582315 -3.564600
436 549.233040 162.287855 599.140180
436 516.989881 -73.128869 571.295445
436 671.399360 -88.395149 552.608006
437 118.043106 -591.023575 4.343539
437 656.409179 544.668852 -53.666075
437 1077.827080 -609.114961 -2.472756
437 553.010693 162.929698 597.804163
437 522.765568 -74.602200 570.732259
437 678.991707 -87.706015 552.961804
438 116.038485 -590.703538 3.905497
438 653.335297 543.575086 -53.238023
438 1076.412079 -609.209506 -3.062714
438 557.527655 163.509409 598.759551
438 529.831498 -72.903556 570.805440
438 685.850897 -86.418785 552.759227
439 113.097686 -589.697753 6.060909
439 650.772096 543.508294 -53.343924
439 1074.662186 -609.649521 -3.304913
439 560.913103 164.091291 599.406156
439 533.847739 -73.505343 571.213259
439 690.664628 -85.184853 554.510033
440 111.912089 -591.137742 5.127267
440 647.858894 544.512168 -53.765576
440 1073.914003 -609.278527 -3.096789
440 565.821960 162.988230 599.531856
440 540.391155 -73.740446 571.347207
440 695.108632 -84.448529 553.473157
441 110.740295 -591.525953 4.585308
441 648.258138 544.569244 -54.253197
441 1070.661813 -609.062789 -3.453579
441 568.990594 164.239973 598.952227
441 544.949990 -72.429313 569.568721
441 700.479635 -83.393941 553.029101
442 108.214504 -590.258841 4.590460
442 646.063636 544.071043 -53.891382
442 1068.864990 -609.710594 -2.874806
442 573.235025 164.285056 598.093068
442 551.979721 -72.064067 569.160328
442 706.581229 -80.618982 552.501635
443 108.511317 -590.685912 5.163469
443 644.660175 544.222716 -53.709474
443 1068.049647 -609.035024 -2.770040
443 577.585199 165.630338 598.189561
443 557.857749 -71.565276 568.599648
443 712.304092 -80.494190 551.589345
444 106.297360 -590.323986 4.714554
444 641.905543 544.122187 -53.969348
444 1066.806139 -609.473234 -4.609838
444 579.546208 165.885174 596.890775
444 561.003613 -71.491279 568.611402
444 716.773241 -78.485663 550.094679
445 104.749956 -589.835001 5.071775
445 642.259673 543.731260 -53.547092
445 1064.460689 -609.553760 -2.408065
445 585.539545 166.483088 596.653470
445 566.826893 -70.767933 567.077148
445 720.939030 -77.415537 550.250548
446 102.756959 -590.261981 5.292670
446 640.710060 544.419244 -54.513011
446 1063.146458 -609.480059 -2.209253
446 587.917945 167.373551 595.875918
446 571.982177 -70.624385 567.634666
446 727.308945 -74.334002 549.152017
447 100.460553 -590.853561 5.477961
447 639.816712 544.277101 -55.223006
447 1061.432628 -610.055326 -2.654896
447 593.081803 168.066936 596.361704
447 575.989252 -69.014256 566.844578
447 731.967722 -74.341925 549.395946
448 101.237776 -590.062052 4.231512
448 639.243535 543.895882 -53.605502
448 1060.250653 -611.272546 -3.428532
448 595.777351 168.707155 595.619271
448 580.659989 -68.844107 565.547360
448 736.421583 -73.570639 548.058158
449 98.771717 -590.592592 4.385445
449 634.485515 543.389498 -53.860686
449 1058.705334 -609.776742 -2.251398
449 600.173382 169.687515 594.831152
449 585.760274 -67.827739 564.020927
449 741.843286 -71.432919 546.743962
450 1057.211215 -609.653354 -1.350381
450 1700.862901 500.884640 -55.673086
450 1974.270651 -611.950800 15.094900
450 603.252013 170.984701 594.399076
450 590.004615 -65.940505 562.842323
450 746.446113 -68.095750 546.037554
451 1056.223886 -609.865478 -3.482923
451 1698.966925 499.173637 -56.932532
451 1972.642839 -613.485166 15.209793
451 606.626213 172.607394 593.603792
451 595.550808 -64.726240 562.341606
451 752.138066 -67.379346 545.003858
452 1053.733032 -609.913756 -3.764043
452 1696.591372 499.679806 -57.220904
452 1971.177668 -613.633560 13.421091
452 609.977806 173.204203 593.252175
452 598.079839 -64.304932 561.350558
452 757.129402 -64.830230 544.743107
453 1052.677167 -610.817940 -3.361910
453 1695.550643 499.809506 -56.162036
453 1968.337391 -612.442812 12.677842
453 613.002505 174.619953 592.431535
453 603.227552 -62.204816 559.036008
453 759.222297 -62.575899 543.103980
454 1049.893757 -610.903042 -2.688078
454 1693.513827 500.149311 -56.798799
454 1967.881070 -613.503337 12.429921
454 615.382981 175.488520 591.940110
454 606.250040 -60.728738 558.963643
454 763.414552 -60.585947 541.917030
455 1048.549674 -610.951454 -2.349630
455 1691.929852 499.422120 -56.962110
455 1965.809780 -613.547892 13.461240
455 618.148963 177.350043 590.306293
455 610.111018 -58.808606 556.777813
455 767.077115 -58.744927 539.638294
456 1046.260146 -609.908876 -3.832845
456 1691.007947 499.923478 -55.896772
456 1963.867230 -613.803958 13.662626
456 620.818164 179.718533 590.231183
456 613.970808 -58.569848 556.440421
456 771.032662 -54.868664 540.042476
457 1044.317463 -610.490559 -2.221018
457 1689.099905 500.241889 -57.606768
457 1962.081563 -614.689365 12.818941
457 623.355368 181.976918 589.404333
457 617.922676 -55.371897 555.023846
457 773.725184 -53.776819 538.315374
458 1042.989089 -611.352618 -2.289519
458 1686.649600 499.086690 -55.649700
458 1960.567377 -615.927277 12.019167
458 627.320841 182.466586 589.113640
458 621.172444 -53.966332 555.061292
458 778.550030 -50.281693 536.653883
459 1041.212174 -610.645807 -1.097400
459 1686.561704 499.827332 -56.509964
459 1958.721516 -615.923725 13.508007
459 628.757456 184.674653 587.467333
459 625.145887 -51.379770 553.581671
459 781.640269 -48.262358 536.011453
460 1039.442550 -610.981744 -2.374308
460 1684.323270 500.572974 -55.235820
460 1958.149195 -614.691774 11.329283
460 631.581975 186.338339 587.105533
460 626.546982 -50.623482 551.572656
460 785.048975 -45.360584 534.334082
461 1038.292725 -610.523973 -3.143176
461 1682.374203 500.459746 -56.120935
461 1956.693866 -614.752275 13.433926
461 633.816064 188.888883 586.135003
461 632.707363 -46.439280 550.686732
461 786.904540 -43.003118 533.542221
462 1036.531718 -610.514622 -2.845708
462 1681.053967 499.591716 -54.906042
462 1954.236457 -613.804742 12.149210
462 634.813271 192.121125 585.673806
462 632.917155 -45.724758 549.278988
462 791.272308 -38.953319 532.307252
463 1033.528505 -610.822040 -2.848413
463 1678.471353 499.089530 -56.777071
463 1953.219201 -614.506133 12.953251
463 638.072031 195.294575 584.138934
463 637.000327 -42.715065 548.345413
463 793.671648 -36.132200 531.030128
464 1033.379420 -611.706358 -2.483325
464 1676.097296 499.774699 -55.834537
464 1952.754219 -614.082928 13.576946
464 639.282702 196.489837 583.689251
464 638.258409 -39.708126 547.292999
464 797.179027 -34.127643 530.227875
465 1031.808873 -610.816870 -2.533978
465 1674.641797 500.319606 -56.373897
465 1949.594592 -614.528816 13.643862
465 641.549827 198.788457 582.958140
465 642.560066 -37.956259 546.838782
465 798.925381 -31.829575 528.798700
466 1028.283131 -610.667860 -3.167661
466 1673.022650 499.255308 -56.736959
466 1948.615946 -614.476005 11.848737
466 643.121408 201.650483 581.384401
466 645.328626 -34.310120 545.553937
466 802.327297 -28.123258 528.614270
467 1027.229888 -611.437937 -3.473396
467 1672.415388 501.199777 -55.070911
467 1947.142268 -615.394535 11.688947
467 645.725713 204.169929 580.326032
467 646.458799 -32.635832 543.083353
467 802.408584 -25.635648 527.423025
468 1024.876460 -611.453588 -2.821761
468 1671.481267 501.384963 -55.873371
468 1946.098071 -614.080092 10.934423
468 647.686936 205.834474 579.896832
468 648.797106 -30.773923 541.990185
468 805.275049 -22.400320 526.315779
469 1022.996194 -610.558713 -2.369222
469 1668.113081 501.181842 -55.591444
469 1943.957446 -616.026745 12.942785
469 649.335037 209.675504 579.082152
469 650.952980 -26.624642 541.651840
469 807.741029 -18.973090 525.867816
470 1021.444635 -611.594640 -1.403670
470 1667.167950 500.380381 -55.251239
470 1943.065731 -614.502621 12.735598
470 650.163700 211.029206 577.782533
470 652.161900 -24.231230 540.151709
470 808.222517 -15.756502 524.630792
471 1020.211602 -612.336526 -2.506045
471 1665.052389 501.225336 -56.175791
471 1939.603750 -615.695059 9.866291
471 650.824428 214.210487 575.703842
471 654.451975 -23.302679 537.988042
471 810.389589 -13.232782 522.676314
472 1017.633968 -612.873906 -2.941230
472 1662.118269 500.986636 -54.943261
472 1938.243517 -614.985772 10.937739
472 651.633355 217.748490 574.651254
472 655.643231 -18.540583 536.403211
472 813.092761 -10.235494 521.861344
473 1015.631620 -611.423152 -3.067763
473 1662.143577 500.861675 -53.569105
473 1936.284596 -616.765666 12.073047
473 651.790132 219.895233 574.350003
473 655.562642 -16.279506 535.015794
473 813.383379 -6.104049 520.614267
474 1012.085860 -612.251953 -2.635394
474 1658.278116 500.348285 -56.784234
474 1934.178429 -617.774341 12.464466
474 653.681652 222.338611 572.675350
474 657.339453 -13.381951 533.206282
474 814.128043 -4.430972 519.450865
475 1012.360706 -611.285642 -2.708110
475 1657.824302 499.281965 -54.598096
475 1932.647234 -616.097420 12.046483
475 654.089700 226.410743 571.565202
475 659.086686 -10.411414 531.364977
475 815.401638 -0.679315 517.708183
476 1009.056402 -611.528604 -3.040003
476 1654.867239 501.115805 -54.405509
476 1929.453730 -618.164265 10.678143
476 654.296156 228.209904 570.023856
476 659.786472 -8.342966 529.111218
476 816.814160 2.805293 516.992652
477 1006.043391 -610.600205 -3.342011
477 1653.218484 499.203336 -54.765029
477 1928.435950 -616.768468 10.401062
477 654.937793 230.673160 568.011744
477 659.854039 -5.119401 526.286891
477 817.513442 5.683173 515.091094
478 1005.324757 -611.122917 -3.149752
478 1652.138493 500.166107 -55.691196
478 1925.563271 -618.053113 10.733788
478 654.769285 234.457123 566.493079
478 660.139846 -1.996849 525.437614
478 817.824514 7.861287 513.153580
479 1003.665431 -611.601793 -2.345213
479 1647.948787 501.208215 -55.533115
479 1925.632737 -616.981218 10.732451
479 654.519237 236.044974 564.783087
479 661.356034 0.303430 523.832544
479 818.017046 11.038819 511.251081
480 1001.637432 -611.816424 -1.072001
480 1646.950518 501.187562 -56.044992
480 1924.128341 -616.783615 12.224732
480 654.994473 239.774688 562.835550
480 661.599387 4.020609 521.479629
480 819.359687 13.663563 509.005837
481 998.788314 -612.941703 -1.525520
481 1645.350162 500.322068 -54.339498
481 1922.063817 -616.186114 10.813996
481 653.752842 242.540396 561.695488
481 662.352285 7.706066 519.636007
481 818.841962 17.480188 507.899917
482 997.324580 -612.474921 -2.969471
482 1643.459410 499.374639 -54.704974
482 1921.698213 -617.385090 12.000264
482 654.467233 245.270600 560.349503
482 663.235669 10.593732 517.228317
482 819.536396 21.636706 505.392838
483 994.931170 -612.500640 -1.214188
483 1641.832679 500.921822 -55.207187
483 1918.791073 -616.882127 13.079466
483 653.884791 248.710535 559.015351
483 662.778101 13.936253 513.958907
483 820.861820 24.969582 503.021513
484 994.121862 -612.558431 -1.584231
484 1639.929912 500.401821 -54.633694
484 1916.540384 -617.948600 11.887791
484 654.107727 252.485222 555.981966
484 662.976826 15.730414 512.149598
484 819.611989 27.274804 501.848149
485 991.903312 -612.853378 -1.357882
485 1637.270218 501.178441 -54.296106
485 1914.841057 -617.217220 10.412813
485 654.109890 254.769710 554.724141
485 662.519411 19.964334 509.343050
485 820.126434 30.800957 498.756427
486 989.157877 -612.523388 -0.812749
486 1636.030627 500.113988 -54.130547
486 1913.135508 -617.020962 10.862780
486 653.929940 257.155808 552.169544
486 661.603393 23.421189 506.787236
486 819.563259 34.274239 495.920944
487 986.580952 -614.119985 -1.559314
487 1633.920160 499.753886 -53.495110
487 1911.901899 -617.306045 9.507068
487 652.080793 260.939679 550.820975
487 661.041263 25.744171 502.808256
487 818.831835 38.350010 492.845423
488 985.693290 -613.210867 -2.097361
488 1631.616765 499.907517 -54.261561
488 1908.900484 -615.891893 10.558423
488 651.164035 263.343370 548.217959
488 659.964186 29.096684 500.409486
488 817.012658 40.776937 490.808699
489 982.694715 -612.539215 -2.029303
489 1630.353650 500.752423 -53.092219
489 1909.115438 -617.982857 15.089503
489 650.072816 267.215454 546.578160
489 660.196640 32.991579 497.482214
489 818.044482 44.479769 488.798230
490 980.194459 -612.279772 -1.672698
490 1626.898077 499.881672 -54.187111
490 1905.609506 -619.354192 14.382803
490 648.773116 269.720370 544.452696
490 659.849255 36.592267 494.239521
490 816.223752 48.588338 486.019376
491 979.206620 -612.402322 -1.909417
491 1627.015194 498.884713 -52.779093
491 1903.058367 -617.951882 12.633153
491 648.168563 273.569706 543.186638
491 658.971709 39.362521 490.756988
491 814.194901 51.502047 482.553492
492 976.952532 -611.440937 -1.855358
492 1624.465833 498.889545 -52.183661
492 1902.126994 -618.983868 11.431725
492 646.877680 276.901657 541.424743
492 655.570693 43.866634 487.160661
492 812.832620 55.257445 478.450829
493 974.060265 -611.946923 -0.889374
493 1622.510361 500.537324 -52.770088
493 1900.367522 -617.210446 12.024377
493 645.425105 278.820797 539.286649
493 655.461902 45.824257 485.294253
493 811.845079 58.773599 475.135375
494 970.853645 -612.918886 -1.815641
494 1619.594886 498.913922 -53.309055
494 1898.488336 -618.735589 12.000777
494 643.874693 282.135882 535.841054
494 653.155054 49.377213 481.406306
494 810.524071 62.733942 472.250782
495 970.636059 -612.897695 -1.708679
495 1618.055317 499.310358 -54.661761
495 1896.807140 -618.308105 12.166635
495 642.304649 285.278180 534.390035
495 651.438865 53.177869 477.675114
495 808.572200 66.061798 469.082402
496 969.204046 -613.300673 -1.425394
496 1615.368853 500.398664 -54.191161
496 1893.230523 -619.407315 10.753184
496 639.794918 289.593625 532.653136
496 649.162289 57.083497 474.632873
496 806.821237 69.988205 465.105704
497 966.573787 -613.080709 -1.145802
497 1613.816354 499.310511 -52.925816
497 1892.975709 -619.323810 9.874941
497 638.643784 292.451960 530.112248
497 647.507183 60.324839 470.989549
497 804.406475 73.179233 462.744167
498 964.786581 -613.336301 -1.983966
498 1611.282808 500.066414 -53.539035
498 1891.010456 -619.109232 11.565179
498 634.738657 294.484299 528.699982
498 644.602393 64.312381 468.561072
498 801.550178 77.241036 459.222311
499 961.909632 -614.287427 -1.812480
499 1608.670304 499.068966 -54.094276
499 1888.866092 -619.553082 10.814293
499 632.493322 298.871098 526.751861
499 641.855362 67.157788 465.882824
499 799.242084 80.032942 455.475053
500 959.962705 -613.232043 -1.080470
500 1609.109376 499.450162 -53.873509
500 1886.794832 -618.897032 10.779393
500 631.641893 302.364139 524.633760
500 638.993049 71.291637 462.203750
500 798.287590 84.213962 452.534234
501 958.880490 -613.921547 -1.261308
501 1605.252701 500.371858 -54.484654
501 1885.432664 -619.088520 10.113764
501 626.082201 304.951456 522.200539
501 637.631371 75.025233 459.355232
501 793.683992 87.291387 448.374874
502 955.573629 -613.385581 -1.370118
502 1604.489382 499.528024 -52.088567
502 1884.074829 -619.475890 9.395949
502 624.898199 308.235228 520.486467
502 634.874738 77.308501 454.777383
502 792.820083 91.048878 446.084955
503 953.610074 -614.161246 -1.030107
503 1600.776068 499.975541 -53.156528
503 1880.644559 -619.398462 9.600949
503 622.480231 310.941550 519.186011
503 632.555571 81.179831 452.320616
503 788.648350 93.505929 442.454520
504 952.076309 -614.421748 -0.955905
504 1597.294801 501.593105 -56.608036
504 1879.698896 -619.866653 11.577442
504 618.068634 314.549170 517.823283
504 628.398771 85.152482 449.394607
504 787.067702 97.858458 438.651779
505 950.855464 -613.958528 -0.646324
505 1596.434063 500.602664 -55.006273
505 1878.846382 -620.530925 11.278537
505 616.378465 318.164897 515.272136
505 625.167078 87.473280 445.875114
505 781.653536 100.883445 435.011073
506 948.313642 -614.724983 -0.553452
506 1593.288416 501.227835 -54.994364
506 1875.819802 -621.310750 13.238460
506 612.783660 318.674540 514.142402
506 620.923653 90.685695 442.792030
506 778.575587 104.967507 432.407609
507 945.466222 -613.552362 -0.685242
507 1591.413283 500.966966 -56.370370
507 1874.023956 -621.068658 11.850992
507 609.338992 323.432720 513.168655
507 617.734340 93.717715 440.758113
507 774.204870 108.007368 429.629653
508 944.092798 -614.871613 -1.081590
508 1589.855443 501.152800 -56.307425
508 1872.246244 -620.130129 9.922590
508 606.545132 325.931108 512.335135
508 614.673457 97.994138 438.803049
508 771.959393 112.037411 424.898859
509 942.246677 -614.059437 -1.318388
509 1587.654413 500.800453 -56.467483
509 1870.414192 -619.719119 11.374557
509 601.820375 329.160260 510.289315
509 609.203877 101.121771 436.349714
509 768.228565 116.395389 421.278594
510 940.100137 -614.018646 -1.150709
510 1586.231055 500.474425 -56.177948
510 1869.787397 -621.180926 11.253570
510 596.638922 331.348995 508.322119
510 607.212806 103.573032 433.111078
510 763.629811 119.605825 417.900190
511 937.824019 -614.369745 0.176795
511 1583.639800 499.917403 -54.997366
511 1865.093393 -622.428178 11.056382
511 593.382015 334.381584 507.508189
511 602.513690 108.596363 430.955771
511 760.047799 122.473176 415.687584
512 935.807886 -614.884105 -1.140472
512 1581.692893 500.543733 -55.893319
512 1865.666327 -620.808320 11.587582
512 588.878164 337.466322 505.622747
512 597.252515 110.240009 429.868821
512 754.550957 124.324280 412.245936
513 933.668999 -614.248097 -1.521159
513 1578.926888 500.215540 -56.680420
513 1862.458233 -622.523096 12.123068
513 586.736081 340.299811 504.715491
513 593.743466 113.529481 426.911420
513 749.857167 128.621310 409.097578
514 930.659806 -615.218994 -0.831468
514 1576.681232 500.901544 -56.847704
514 1861.373283 -621.355471 11.543496
514 581.322838 343.400204 503.324132
514 588.695327 117.281425 424.326750
514 745.562356 130.780136 406.407192
515 930.003057 -614.427035 -0.044585
515 1575.788825 499.709417 -55.779219
515 1859.450840 -620.423228 10.473119
515 578.267021 345.968348 502.401458
515 581.941824 119.385422 422.243693
515 741.162274 134.147555 404.329759
516 927.286324 -615.171314 -0.545308
516 1573.147969 499.289077 -54.957177
516 1857.665819 -619.818238 11.396077
516 572.488418 349.292440 501.316354
516 577.118649 123.146013 419.753975
516 735.822145 137.070715 401.417786
517 924.920313 -614.697663 1.237313
517 1572.413977 499.288827 -54.678311
517 1855.086295 -620.708853 10.983174
517 567.442361 352.008464 500.696584
517 572.073208 126.342010 418.258142
517 730.105977 139.447376 399.655677
518 924.463352 -615.171477 -0.373586
518 1569.331335 499.881014 -56.301069
518 1854.547658 -621.199095 11.018682
518 564.868057 354.275290 499.070247
518 568.097019 129.503548 417.003232
518 724.205446 143.391851 396.874078
519 921.381816 -615.524459 -0.193469
519 1568.389143 499.571402 -55.664697
519 1852.117841 -622.596464 11.582296
519 559.202874 357.909608 497.788754
519 562.237180 132.339937 414.790192
519 718.651373 145.725811 394.204607
520 919.892467 -616.171650 -0.282813
520 1566.259302 500.262339 -56.921879
520 1851.659513 -622.631877 11.909890
520 553.856952 358.977219 496.703728
520 556.646703 133.920555 413.408446
520 712.879864 147.089102 392.099961
521 918.389378 -616.200361 0.400027
521 1563.376930 499.128773 -56.411165
521 1847.929028 -621.660500 10.657332
521 549.217574 361.650903 496.858479
521 550.248737 137.751133 412.129180
521 707.862960 149.256872 389.833735
522 917.385882 -615.687636 0.037290
522 1562.501952 500.651677 -56.867822
522 1847.137539 -623.133555 10.912690
522 545.814801 364.533351 494.963819
522 545.692705 140.284476 409.804741
522 701.931775 152.121779 388.214848
523 914.495510 -615.896992 -0.231895
523 1560.132142 499.550606 -55.949838
523 1844.957212 -623.121614 10.817601
523 540.337048 366.133104 495.710838
523 536.279675 143.683716 408.834754
523 696.785662 152.297638 386.987867
524 910.995655 -615.072592 -0.913454
524 1557.909591 500.657857 -54.642795
524 1843.210248 -621.384533 10.554526
524 536.232333 368.561774 494.100150
524 532.713478 144.168831 406.079081
524 689.217001 155.895344 385.412665
525 909.111535 -614.978602 -0.420237
525 1555.084265 500.798212 -57.230810
525 1840.999180 -622.472186 10.465287
525 530.135089 371.351336 494.138090
525 526.762998 148.856146 406.243139
525 682.946984 155.463967 385.642588
526 908.145459 -615.868668 -0.347215
526 1554.478401 500.208131 -54.651591
526 1839.888694 -621.168187 11.755286
526 524.613586 373.169704 493.761252
526 519.330757 151.011029 405.270941
526 676.746283 156.819736 384.197046
527 906.141553 -615.663640 -0.191266
527 1551.370600 500.588967 -55.092711
527 1836.395431 -622.014575 10.841166
527 519.560835 374.393777 493.541647
527 512.848887 152.472027 403.773841
527 670.760704 158.709840 383.614188
528 903.752456 -616.414701 0.718312
528 1549.315564 500.858371 -54.935903
528 1836.632485 -622.380428 11.373534
528 515.194409 378.202532 492.731682
528 504.818752 155.036155 404.189205
528 664.664757 161.446959 381.759178
529 901.798627 -615.931356 -0.935184
529 1547.503589 501.255954 -56.088537
529 1833.130366 -621.008062 9.886765
529 509.457850 379.107052 491.600374
529 498.314754 156.696681 401.920216
529 657.156919 161.214058 380.793657
530 899.311640 -616.676430 0.381448
530 1544.826682 500.638658 -55.527747
530 1832.324494 -622.327455 10.063653
530 504.899557 381.213223 492.915599
530 492.644916 159.678665 402.914500
530 651.928862 162.532208 380.415322
531 895.795235 -615.833638 -0.776850
531 1544.531653 500.997202 -55.710700
531 1829.552234 -622.300195 9.320767
531 499.583223 382.310677 492.508954
531 486.832095 160.728264 402.375144
531 645.330921 163.102926 379.054050
532 895.886804 -615.474862 -0.685591
532 1541.149107 501.254567 -55.200748
532 1828.793065 -622.948116 8.819778
532 495.418449 383.766226 491.062697
532 479.728112 161.557528 402.516257
532 636.224706 163.800547 378.666705
533 892.610868 -615.370812 -1.386389
533 1539.267410 500.989824 -54.053250
533 1826.490446 -623.675111 10.738962
533 490.888579 385.144991 491.420536
533 472.441109 162.666124 402.291032
533 631.369955 163.807471 378.598766
534 890.033203 -615.773183 -0.083895
534 1536.009429 501.464277 -55.398292
534 1824.159420 -623.365604 10.766535
534 484.977783 387.433995 491.247045
534 466.962474 164.907102 402.295210
534 624.230725 163.926463 379.021483
535 889.845784 -616.615524 0.309719
535 1534.477555 501.656753 -54.744228
535 1823.282652 -622.898715 9.698321
535 479.686032 389.041107 490.940881
535 459.737802 166.176772 401.676445
535 616.054845 163.413132 378.585138
536 888.702955 -616.602333 -0.797155
536 1531.964042 502.158070 -55.567035
536 1821.254354 -622.739267 11.301749
536 477.520879 389.157838 490.221682
536 453.250422 167.095751 402.811412
536 610.495560 163.485835 378.915371
537 885.091703 -615.568976 0.436730
537 1531.039237 501.927663 -55.634643
537 1820.684132 -621.753688 10.378921
537 470.450575 390.310217 490.819655
537 445.968236 168.076084 403.976198
537 602.824306 164.378881 378.029771
538 883.306431 -616.247442 -0.210998
538 1528.557193 501.537963 -54.354906
538 1815.949198 -622.329241 9.378876
538 464.738708 391.947477 490.122803
538 440.196046 169.607592 403.078329
538 598.045021 164.141735 378.929850
539 880.325759 -616.647346 0.390702
539 1526.150895 500.975468 -53.955784
539 1815.373822 -622.662135 9.950003
539 461.948169 391.009452 490.259297
539 433.850481 170.618719 404.182385
539 591.257912 164.418460 378.152396
540 879.214394 -616.039396 1.395352
540 1523.613181 501.273618 -56.486398
540 1813.559451 -622.226577 10.672034
540 454.298570 393.011297 491.226115
540 426.666809 170.419718 402.921330
540 584.286800 163.485419 379.167931
541 876.490108 -615.668302 -0.558020
541 1520.831559 501.828900 -56.084408
541 1812.197929 -622.635119 10.941133
541 451.478635 393.317460 490.627373
541 420.358613 171.423518 403.637922
541 577.142078 162.337897 378.591619
542 875.387830 -616.641789 0.520439
542 1520.595441 501.111289 -55.518851
542 1810.004852 -623.562677 10.550055
542 446.572248 393.957756 490.587955
542 414.386944 172.269226 405.121734
542 569.824318 161.654827 379.396087
543 873.673491 -615.454146 0.992997
543 1517.392894 500.427626 -56.720520
543 1807.257563 -623.596889 10.095777
543 441.900775 394.030164 490.382929
543 407.615310 172.571572 405.123906
543 563.393953 161.736086 379.419184
544 870.354192 -615.990809 0.173331
544 1516.680925 501.045819 -55.358490
544 1804.651572 -623.762904 9.498282
544 437.195343 394.464959 491.121118
544 400.936766 172.259265 406.156148
544 556.998124 161.127325 378.763590
545 868.378470 -615.884066 -0.275746
545 1514.603759 501.569693 -55.114547
545 1804.313337 -622.710567 10.652684
545 432.136583 394.473156 491.632869
545 395.776420 172.107085 406.572168
545 549.715541 158.362722 380.088327
546 868.053652 -616.367001 0.693493
546 1510.415154 501.002820 -56.358993
546 1802.770037 -622.867179 10.284494
546 427.877389 394.372067 491.975994
546 388.828301 171.900077 408.917158
546 544.170636 157.475273 380.240590
547 864.593088 -616.768939 0.751265
547 1510.180125 500.738901 -56.136617
547 1799.756594 -622.089986 9.954567
547 424.515717 394.395004 492.231357
547 382.842173 172.534096 408.048842
547 537.012170 157.318334 380.517772
548 861.632610 -616.995217 0.133413
548 1506.897900 500.256545 -56.192965
548 1799.340957 -622.579303 10.081252
548 419.469484 394.410832 492.915223
548 376.668809 172.555893 409.805855
548 530.711567 156.296203 381.654931
549 859.047434 -618.043375 -0.455826
549 1506.154753 500.825574 -55.992942
549 1795.667293 -623.542536 10.598220
549 416.048369 395.111700 493.809108
549 368.369425 172.632043 410.600258
549 524.693380 154.334291 381.444926
550 858.669441 -617.263959 -0.755450
550 1503.100979 500.890887 -56.772154
550 1793.990592 -623.677268 8.806970
550 411.376159 393.117792 492.538525
550 365.600872 173.347950 412.050338
550 518.967644 153.695120 382.240654
551 856.849276 -616.629292 0.940202
551 1499.955658 501.259402 -57.307268
551 1791.521467 -622.925710 9.001361
551 406.709332 393.639407 494.442729
551 358.825443 172.926558 412.255560
551 512.907453 150.912029 382.116844
552 853.658545 -617.558872 1.081528
552 1498.850153 500.909065 -53.528266
552 1789.769668 -622.733931 10.192574
552 404.793670 391.813988 496.220529
552 353.570946 170.896490 414.576739
552 506.912333 149.132054 383.850581
553 851.960679 -618.836830 1.614964
553 1497.832984 501.977146 -54.561555
553 1788.816683 -623.948898 10.072711
553 400.283431 390.408885 496.640461
553 347.106692 170.390656 415.553561
553 500.367871 148.108088 385.370319
554 848.210183 -618.089640 0.714921
554 1495.082416 501.984719 -55.138256
554 1786.089099 -623.860471 8.842803
554 396.251770 390.473151 496.917725
554 340.319815 169.703749 417.164995
554 494.619134 144.308922 387.138185
555 847.209475 -616.582418 -0.380104
555 1491.682927 500.477442 -55.040078
555 1783.859684 -624.079212 10.377267
555 393.136182 388.563423 497.852562
555 335.682995 169.814265 418.955533
555 488.550639 142.562811 387.236535
556 845.558030 -617.474230 1.413837
556 1489.965980 501.734126 -55.366413
556 1782.083802 -624.271060 9.404746
556 390.172958 387.525095 500.366502
556 329.006437 168.546078 421.208282
556 482.386165 139.873120 388.982898
557 842.118176 -616.984588 -0.244944
557 1487.945169 501.013196 -55.410395
557 1779.846720 -624.971320 8.672513
557 385.045610 387.080773 500.614423
557 325.084422 167.885995 421.774925
557 476.360663 138.745187 390.525295
558 840.059876 -617.375068 1.264556
558 1485.192709 500.211191 -54.782162
558 1777.739305 -623.912090 9.277469
558 382.823666 384.040853 500.672161
558 320.116097 166.276328 425.132260
558 470.701674 136.258636 391.226087
559 838.606162 -617.438565 0.846810
559 1483.981488 500.079122 -54.860031
559 1775.728134 -624.271479 9.111667
559 380.196533 383.497510 503.108500
559 314.201665 164.433178 427.821022
559 465.242505 133.006135 395.055260
560 835.597615 -617.676000 1.129661
560 1481.119738 500.731483 -55.463802
560 1774.459457 -624.497849 7.170331
560 377.413456 382.470065 503.935098
560 308.890913 163.598525 429.921940
560 460.447498 130.808097 396.011547
561 834.329074 -617.654550 1.238315
561 1477.810456 501.379112 -55.876563
561 1771.312813 -624.655517 9.876744
561 374.325140 379.786000 506.176990
561 303.775477 162.354180 431.493786
561 455.038560 128.321645 398.016655
562 831.916647 -617.539771 1.363522
562 1477.376869 501.393610 -54.249484
562 1770.267162 -625.136193 9.163181
562 370.895543 378.464877 507.423455
562 300.461631 160.796477 434.499763
562 449.551939 125.163392 399.232756
563 830.807041 -617.574055 2.064638
563 1474.291682 500.960573 -53.408404
563 1768.503666 -624.658005 10.115911
563 368.388791 376.064749 509.063482
563 295.897841 159.574428 436.533152
563 445.245198 123.110296 402.243014
564 827.536743 -617.884850 0.905633
564 1472.600551 501.038616 -55.530098
564 1765.658617 -624.795544 9.549399
564 366.419672 375.075479 509.967423
564 289.862122 157.816545 439.917410
564 440.444326 120.000336 404.938215
565 824.928532 -617.945031 0.375255
565 1470.269165 501.900071 -55.330209
565 1762.859777 -625.317303 7.953660
565 363.300444 372.261296 511.687945
565 286.860134 156.218853 442.548737
565 435.573566 117.056243 405.592145
566 823.771530 -617.473585 0.899221
566 1467.843660 503.000718 -55.157616
566 1762.446841 -625.637481 8.701929
566 360.386694 370.419389 513.689459
566 282.644950 154.378245 446.439752
566 430.610886 114.348065 408.370710
567 820.213661 -618.737103 0.920890
567 1465.613733 501.599452 -54.153636
567 1759.994750 -625.634771 8.855010
567 358.789372 368.444256 515.406147
567 278.593529 152.574254 449.558967
567 426.611287 111.519311 410.932983
568 818.879897 -618.726384 0.705999
568 1463.465261 501.332044 -53.898846
568 1757.984130 -626.362191 7.830855
568 357.480990 367.352784 517.578082
568 274.287078 149.538779 452.823503
568 423.249422 108.722614 412.847128
569 816.631004 -617.812271 0.863569
569 1462.060232 501.598835 -55.195126
569 1756.211675 -625.353025 8.726985
569 354.203741 364.519803 518.992965
569 270.783074 147.746241 455.196811
569 418.320116 105.212311 415.972585
570 814.683409 -618.349841 2.241910
570 1459.368207 501.043147 -54.069220
570 1752.548752 -625.584355 7.825712
570 352.158546 363.542478 520.566889
570 267.166022 145.327953 460.368600
570 413.785591 102.422415 419.076293
571 811.093652 -618.850237 1.696583
571 1456.744859 500.814166 -55.010932
571 1751.314317 -624.033959 7.480262
571 351.023400 360.053613 523.135002
571 265.569962 143.586433 463.553084
571 412.304156 98.795950 420.847448
572 809.764592 -618.240096 1.236497
572 1453.313756 500.493849 -54.779001
572 1749.412965 -626.168921 9.530653
572 350.708980 357.615034 525.129951
572 263.436933 141.444945 466.521566
572 408.253331 96.443693 424.705641
573 807.361682 -618.386557 0.948110
573 1451.948455 501.295620 -55.002240
573 1746.940927 -625.420266 9.120020
573 349.247989 354.572282 527.181406
573 260.069178 138.622453 471.718269
573 404.967691 92.279108 427.861333
574 804.763211 -619.030864 1.709358
574 1450.516254 501.292116 -54.198406
574 1746.188638 -625.949972 9.051128
574 349.074573 352.204361 529.057305
574 258.737545 136.465797 474.087515
574 401.257368 89.532353 432.021961
575 802.209415 -619.310607 0.825518
575 1446.907826 501.083527 -54.453309
575 1743.378803 -626.043741 9.260319
575 348.191543 349.848359 531.515813
575 255.447791 133.682441 476.611743
575 399.403466 84.446456 434.488966
576 801.651908 -619.230166 1.936438
576 1445.931344 501.606266 -55.044359
576 1741.329700 -626.270162 10.082604
576 347.861033 346.881400 532.752115
576 255.186721 131.735735 479.995408
576 396.839290 81.054300 438.536925
577 798.260791 -619.077288 2.205111
577 1442.672645 501.249693 -54.078763
577 1738.702702 -625.974129 8.918057
577 347.126841 344.597450 536.204600
577 251.088423 129.507034 483.973547
577 395.168480 76.760217 441.425010
578 795.329340 -617.506141 1.392141
578 1441.754725 500.705341 -54.761705
578 1736.266497 -625.563357 8.568646
578 347.311642 342.675740 537.666202
578 249.540313 127.351861 488.249474
578 392.492655 74.369218 447.442746
579 794.345031 -618.922310 1.453463
579 1437.580274 500.504614 -55.849299
579 1735.268949 -625.666266 7.140777
579 347.445538 339.559704 541.082640
579 249.538090 125.920510 490.629386
579 391.871047 70.954212 450.450262
580 790.620713 -616.908926 1.652700
580 1435.691839 500.725744 -54.828102
580 1731.476837 -626.837632 8.413353
580 347.237087 336.991075 541.969705
580 247.657283 123.226780 495.027667
580 389.144470 68.172815 454.764713
581 788.715367 -618.460989 0.420698
581 1434.094458 499.190493 -56.250848
581 1730.813184 -626.404450 7.901355
581 347.923036 335.074881 544.665419
581 246.453250 119.898259 498.304730
581 388.398122 64.410813 457.956234
582 786.402091 -618.499805 0.586378
582 1431.800575 500.287701 -56.253654
582 1729.310982 -626.692245 8.012581
582 348.256068 332.010336 547.868248
582 245.510260 119.295901 500.804715
582 387.252497 60.795464 461.148855
583 784.397418 -618.559828 1.266214
583 1430.772476 500.173178 -55.327151
583 1726.228553 -626.157927 7.946097
583 349.723793 329.030913 549.993644
583 245.670709 116.667394 505.916572
583 385.415469 57.841904 465.450464
584 782.928923 -618.801140 0.357531
584 1426.790240 501.030215 -55.505208
584 1723.534125 -626.520030 8.115221
584 351.171216 326.765649 552.971002
584 246.147174 113.880832 509.072104
584 386.095875 53.987716 470.160053
585 780.496892 -618.882066 1.181502
585 1424.402066 500.848297 -56.606598
585 1722.353860 -625.748867 7.727613
585 353.634654 323.642111 553.141267
585 245.361810 112.226661 512.739585
585 385.809425 50.866559 472.279993
586 778.757438 -618.904968 2.003430
586 1422.358106 501.078600 -54.573922
586 1721.176779 -626.560583 7.959090
586 353.801475 321.684468 556.012398
586 246.607028 109.494341 515.643910
586 385.771818 48.360768 475.586271
587 775.460875 -618.291162 2.513841
587 1421.038879 501.503049 -54.571047
587 1718.014122 -627.518205 9.321867
587 356.043535 319.772821 558.297261
587 247.695527 107.520133 519.730298
587 385.796381 45.528719 479.790423
588 774.373345 -619.088530 1.797198
588 1418.778175 500.527221 -55.154064
588 1716.350238 -627.517485 7.661137
588 358.323118 317.450241 560.564805
588 248.672030 105.660987 523.195011
588 388.080423 42.363813 484.470891
589 770.667116 -619.653873 2.043423
589 1415.827500 500.671205 -55.014015
589 1712.936720 -626.351736 7.382033
589 358.340259 314.888119 560.859754
589 249.515810 104.191115 526.060627
589 388.982536 39.374786 488.329392
590 768.422566 -618.800601 1.609099
590 1413.458513 501.970362 -57.036587
590 1710.830344 -627.857767 6.389140
590 360.812963 312.090924 564.706626
590 252.769131 101.828228 528.490410
590 391.732646 36.688914 492.042054
591 767.717296 -620.036120 2.855767
591 1411.502712 500.986014 -54.930776
591 1709.366969 -627.107250 8.527399
591 364.190153 309.443357 565.669745
591 254.033662 98.619636 531.963271
591 392.015883 33.075337 495.484559
592 766.125694 -618.542776 1.674807
592 1409.343745 501.106087 -55.553881
592 1707.885659 -626.052466 7.915904
592 367.421609 306.694421 566.648741
592 256.708045 96.279679 535.178168
592 393.794726 29.492392 497.762492
593 761.402662 -619.194571 1.295491
593 1407.593080 500.393293 -54.799281
593 1706.325441 -626.722103 8.450365
593 371.272190 304.436331 569.468501
593 258.026119 93.924549 536.724352
593 394.697261 27.840157 500.558050
594 760.699347 -620.145496 2.134594
594 1403.784144 501.034945 -54.573031
594 1702.667376 -628.120066 9.046110
594 372.231777 301.732581 571.838583
594 259.950928 91.466037 539.275630
594 397.801603 24.639155 503.183154
595 758.085364 -618.729835 1.010101
595 1402.616007 500.503528 -55.714050
595 1701.416346 -627.400295 6.770191
595 375.579847 300.268037 571.939919
595 262.826450 89.673275 541.508756
595 400.999268 21.759323 506.653408
596 754.988277 -619.166291 2.018618
596 1400.045572 501.799723 -54.926535
596 1699.135583 -627.270324 7.729333
596 377.917458 297.758732 573.856967
596 265.843027 86.239913 544.347541
596 402.302064 19.889275 509.115727
597 752.461609 -618.681102 2.430340
597 1397.335505 501.848268 -53.592799
597 1696.954151 -627.887945 8.260740
597 382.880786 294.284540 575.358375
597 268.597039 83.885484 546.191320
597 406.699747 16.246084 511.691558
598 751.818317 -619.801034 1.048052
598 1396.002073 502.297341 -54.375461
598 1695.041343 -627.738864 6.421646
598 385.589755 291.544097 577.139930
598 271.582297 82.431004 547.122029
598 407.627460 12.683539 513.296777
599 748.862393 -619.664497 1.354320
599 1391.844195 500.804861 -55.909389
599 1692.518519 -628.501204 8.746097
599 389.721500 289.073345 578.389672
599 275.182826 78.652414 548.203950
599 412.194792 9.697304 514.254238
600 745.970564 -618.959094 1.464012
600 1391.589858 500.966176 -55.387512
600 1691.185165 -626.935764 7.624326
600 394.266871 286.580248 578.866647
600 279.699978 75.975199 550.801753
600 415.341102 7.398507 517.850899
601 744.161555 -619.268581 1.442203
601 1388.715089 500.672560 -55.039661
601 1688.695430 -627.587776 7.556561
601 396.527051 283.909834 581.055535
601 282.748425 73.743615 551.530161
601 419.194826 4.878792 519.496873
602 742.511087 -619.304635 2.660836
602 1387.358055 500.747076 -54.676972
602 1686.845597 -626.853767 7.806846
602 401.381123 282.549135 581.383523
602 287.901934 72.223651 553.081396
602 423.459056 1.792855 520.681434
603 739.754546 -618.900909 1.568352
603 1385.376544 501.497295 -55.270250
603 1684.662308 -627.106350 7.088405
603 406.304773 278.372987 582.624885
603 290.414147 69.283814 554.815201
603 427.488628 -1.115928 523.991313
604 738.299076 -618.650776 1.678191
604 1381.068137 500.246245 -54.831948
604 1683.196550 -627.433887 7.073757
604 409.936796 276.007519 583.156830
604 295.502767 65.839905 555.724260
604 432.377684 -3.273139 525.313786
605 736.088931 -620.438595 2.113978
605 1379.166625 500.948051 -57.010533
605 1681.423748 -626.551333 7.260520
605 414.737275 274.200107 584.673933
605 299.617260 64.288053 556.958097
605 438.103717 -6.332884 527.583112
606 732.915766 -619.346172 1.751689
606 1378.440386 500.427444 -55.615914
606 1678.711729 -627.108662 6.751067
606 417.681203 270.326452 585.688151
606 303.726142 61.852865 558.191022
606 441.870789 -9.057887 529.387462
607 731.290107 -620.129458 2.259483
607 1375.497567 501.744078 -54.859882
607 1676.674140 -627.737681 7.735850
607 422.742119 268.907888 585.763728
607 308.151272 58.362981 558.923835
607 447.051320 -10.922272 531.005390
608 728.791887 -620.091902 1.497962
608 1373.162169 500.915676 -54.977328
608 1674.518575 -628.002802 7.417706
608 427.646637 266.752445 586.181531
608 314.602847 56.945379 559.835480
608 451.804510 -12.747932 533.032123
609 727.342811 -620.687612 1.084881
609 1369.776138 500.621226 -55.399959
609 1673.243006 -627.946578 8.306215
609 432.744115 264.144584 587.907442
609 320.315537 53.105095 559.986080
609 456.919745 -16.040175 535.305770
610 722.916378 -619.681783 1.462391
610 1373.378602 498.829353 -50.666573
610 1670.451680 -628.410970 7.002767
610 437.808482 262.217638 588.121468
610 324.606758 51.036268 561.155640
610 463.327787 -19.259255 536.261561
611 722.054082 -620.135164 2.114092
611 1370.450437 499.500267 -51.083623
611 1668.910567 -628.722661 6.504901
611 440.320839 260.062680 589.086923
611 329.985899 49.160438 562.795437
611 469.440395 -20.175412 536.666575
612 720.057251 -620.015993 1.708368
612 1369.715268 499.656796 -51.263625
612 1666.767920 -628.597783 6.769376
612 445.820444 257.782610 590.077284
612 335.507905 45.456541 564.381847
612 474.367089 -23.670435 539.171809
613 719.146172 -619.921224 1.356613
613 1366.466133 499.257845 -52.270024
613 1665.024296 -626.979895 5.489390
613 451.265634 255.601274 589.731220
613 341.371203 42.149970 564.799548
613 480.244817 -24.765694 540.508213
614 716.304339 -620.779082 1.736675
614 1363.976334 498.084445 -50.102451
614 1662.780636 -628.498733 5.401476
614 456.063135 255.155301 592.003036
614 346.583444 40.561031 565.268961
614 486.789941 -27.358237 540.758140
615 714.594030 -620.379902 1.622816
615 1362.123217 499.659103 -50.884957
615 1660.248073 -628.000601 6.228100
615 461.904088 251.912103 591.787709
615 351.139757 38.597503 566.217768
615 492.635203 -29.552252 542.666081
616 712.224319 -619.836772 1.793793
616 1360.160300 499.784483 -49.309029
616 1657.679782 -628.754035 5.423226
616 465.334883 248.151028 592.125285
616 357.516416 35.828730 567.285035
616 498.179444 -31.667817 543.608632
617 709.821051 -620.359727 1.974050
617 1356.988461 500.379337 -52.003186
617 1655.550284 -628.560241 6.807471
617 471.156149 246.972993 593.193106
617 365.345509 32.795879 567.317905
617 503.708959 -34.449882 545.395875
618 708.059220 -619.925188 1.803242
618 1355.882352 500.136150 -50.896238
618 1654.621883 -628.253181 5.705891
618 476.667013 244.459408 593.794312
618 370.696937 28.832223 568.868237
618 511.662529 -34.133862 546.153734
619 705.180776 -619.700588 0.709293
619 1353.231163 500.722454 -51.250862
619 1651.528224 -627.599668 5.011988
619 481.548983 242.889530 594.775290
619 376.733822 27.873842 568.936191
619 517.768794 -36.797609 546.500801
620 702.740206 -620.317074 1.272185
620 1351.812752 499.287158 -51.168960
620 1649.946459 -628.592098 5.605027
620 487.299700 240.327559 596.059318
620 383.901346 25.489447 570.641574
620 524.431134 -39.190182 546.880571
621 702.061506 -620.338363 1.833714
621 1349.192571 499.493100 -53.710002
621 1648.454922 -628.428722 5.801142
621 493.415995 238.975160 595.651441
621 390.485615 22.671985 571.351485
621 530.713941 -41.056013 548.939521
622 698.044946 -618.762647 1.905212
622 1346.258099 500.542643 -50.625521
622 1646.603264 -628.541619 5.927358
622 499.225981 235.974772 596.964151
622 396.340145 21.011501 571.779293
622 538.491605 -41.470864 549.428092
623 695.700079 -618.749802 2.364294
623 1343.765768 499.623897 -53.046509
623 1643.900187 -629.031695 4.813551
623 504.208744 234.958757 597.282863
623 402.299010 16.775555 572.400188
623 544.418668 -45.319752 549.953745
624 694.960371 -618.367983 1.908406
624 1340.719041 498.951240 -52.108414
624 1642.890217 -627.022894 5.535857
624 509.690570 232.549500 597.278763
624 408.773200 16.044696 573.429478
624 550.776989 -46.531684 551.265901
625 692.063191 -619.172651 1.125052
625 1340.404662 500.665778 -50.835697
625 1640.058885 -627.233552 5.835111
625 515.211841 231.657062 598.929199
625 414.478526 12.753019 572.913102
625 557.353196 -48.307500 552.245674
626 688.856564 -618.680201 1.137796
626 1338.338583 501.091320 -52.146654
626 1637.416528 -628.017860 4.861946
626 519.274999 229.852746 599.062517
626 422.359221 10.922401 574.149609
626 565.720997 -49.496769 552.663458
627 688.802211 -619.452324 2.263565
627 1333.789102 501.735967 -52.719428
627 1636.503018 -628.159516 4.993141
627 524.107213 226.600037 599.540073
627 427.921220 8.217277 574.673477
627 571.944618 -49.931912 554.279881
628 686.515486 -619.225629 1.053702
628 1332.458459 501.472898 -52.441640
628 1633.163549 -628.227407 5.196211
628 530.014928 225.631800 599.702512
628 434.389449 6.433182 575.067251
628 579.025041 -52.160808 555.852238
629 681.953621 -619.684355 1.420254
629 1325.108850 504.345497 -54.652704
629 1631.551099 -628.450842 6.675309
629 534.653857 223.625130 601.188243
629 442.458349 4.533369 574.771165
629 587.109028 -53.190819 556.113841
630 679.741003 -619.425447 1.810073
630 1323.485900 503.410870 -55.197506
630 1623.101311 -632.254042 -1.750476
630 540.041952 222.757191 600.868643
630 448.059482 1.593241 575.683691
630 593.673091 -55.204476 557.642610
631 678.583167 -618.976494 1.281277
631 1321.649119 503.854826 -55.868480
631 1619.557458 -631.870981 -0.267528
631 546.545736 221.222678 602.036355
631 455.397551 -1.253988 576.541851
631 601.844032 -57.019762 558.112319
632 675.956006 -620.390492 1.250899
632 1318.982918 504.483496 -56.562963
632 1619.640600 -632.159491 0.105653
632 551.932154 217.688439 601.841223
632 462.110865 -3.483357 577.950524
632 608.255200 -57.855665 559.167594
633 673.442421 -619.837468 2.082479
633 1317.608491 504.453122 -56.141739
633 1617.220303 -632.041055 0.241298
633 556.933037 216.988290 603.661596
633 468.707801 -5.461674 577.394786
633 615.350757 -58.649873 559.638309
634 672.400749 -618.509003 1.969792
634 1314.837004 503.208256 -54.302763
634 1614.769660 -631.595689 0.006340
634 563.289749 216.111059 603.729636
634 475.773458 -6.703198 578.964488
634 623.431923 -59.668130 560.019599
635 670.971720 -618.601759 1.377059
635 1312.126906 503.456203 -56.490869
635 1613.601881 -631.447435 -0.796496
635 569.955666 213.445812 603.270791
635 484.051788 -9.353004 578.974057
635 630.806004 -60.878080 560.526256
636 667.861059 -619.937213 2.210398
636 1311.122313 504.476782 -56.153342
636 1610.713119 -631.087426 -1.497646
636 574.215460 212.228492 603.999729
636 491.671224 -10.936830 580.979389
636 637.454920 -62.121864 563.145022
637 666.323324 -619.487649 1.499737
637 1308.046436 504.286424 -56.440356
637 1608.886638 -631.303729 -0.306333
637 579.760812 211.822043 604.541428
637 498.037965 -12.712012 580.246898
637 644.465091 -63.409225 561.573366
638 664.769650 -620.296971 0.894889
638 1306.667567 503.546167 -56.122843
638 1607.331784 -631.385209 -1.463815
638 584.675257 209.799366 605.684728
638 503.973262 -17.453660 581.699050
638 652.243067 -65.146583 562.917230
639 661.671161 -619.466650 1.301159
639 1303.114554 504.330061 -55.322535
639 1607.000683 -631.394007 0.664908
639 589.749340 208.233049 604.858927
639 511.108882 -17.558849 581.784915
639 658.618519 -64.645673 563.358933
640 660.350361 -619.478765 0.679676
640 1301.951118 504.930133 -55.902065
640 1602.906195 -631.091263 -0.013721
640 595.461234 206.877993 606.546270
640 517.753979 -18.935530 581.888054
640 666.247234 -65.781243 564.356342
641 658.420123 -620.465059 2.445044
641 1300.570688 506.026652 -55.342729
641 1601.978745 -631.130194 -0.610657
641 600.227224 205.744047 607.205455
641 524.201727 -22.080581 583.019274
641 674.113483 -67.010418 564.477436
642 655.412729 -619.960450 3.041202
642 1296.995967 504.900183 -54.775701
642 1599.069409 -631.348937 -0.178012
642 606.375699 203.142118 607.249964
642 532.007224 -23.345947 582.735117
642 680.543310 -67.578428 564.940348
643 654.440647 -619.057879 0.528110
643 1296.502269 504.798029 -54.452740
643 1597.258601 -631.749497 -0.784740
643 611.434704 203.929345 607.786575
643 538.133269 -24.997428 583.940902
643 686.975636 -68.875793 564.778268
644 650.092751 -618.995867 0.555344
644 1294.116322 504.551363 -55.339411
644 1594.994984 -630.907304 -2.290095
644 616.560019 201.608645 607.310133
644 545.273446 -26.358888 583.998062
644 694.658239 -69.109202 566.318398
645 649.121956 -619.480422 0.801934
645 1289.791780 504.410293 -55.455264
645 1594.125648 -631.754926 -0.635034
645 622.380617 200.087080 608.290384
645 551.731353 -28.578345 584.312263
645 701.234299 -69.851687 566.464763
646 648.034767 -619.649274 1.462353
646 1288.945476 504.282606 -55.153959
646 1591.683089 -630.331125 -1.316453
646 627.849517 199.626189 608.896232
646 558.248204 -30.533490 585.003749
646 708.834206 -70.814624 567.977312
647 643.921837 -619.726182 0.913918
647 1287.886924 504.523340 -56.172483
647 1587.648215 -631.111459 -1.016879
647 632.705719 197.644911 609.002939
647 565.486781 -31.550782 585.233729
647 714.819967 -70.915427 568.598366
648 641.572476 -620.113733 1.633557
648 1283.802695 504.925832 -56.932299
648 1587.783963 -631.337773 -2.228146
648 636.967246 197.227483 609.236296
648 571.054182 -33.229667 584.917819
648 722.436346 -72.747606 569.954142
649 640.725653 -619.108242 1.843132
649 1281.857373 505.768512 -56.159872
649 1585.208823 -631.133395 -0.107045
649 641.981781 196.442287 608.737301
649 578.210469 -34.110765 585.923736
649 728.557523 -72.147400 571.794641
650 639.255462 -620.465516 1.468026
650 1280.198235 505.371248 -56.098688
650 1582.429761 -631.962965 -2.196994
650 646.711039 195.718474 609.451456
650 584.039197 -35.424751 585.194754
650 736.304023 -72.327911 571.787121
651 635.195618 -619.510360 1.303602
651 1277.392363 505.114145 -55.560887
651 1580.997362 -632.524258 -0.752225
651 653.514239 194.571115 609.275818
651 589.080268 -36.688398 585.214373
651 742.165522 -73.906157 571.781920
652 634.195614 -618.404332 1.662161
652 1277.120912 505.257690 -54.788580
652 1579.486596 -631.769597 -2.312498
652 656.312482 194.764934 609.461168
652 597.495760 -37.812672 586.093762
652 749.239996 -73.801270 573.142119
653 631.401937 -620.068807 2.689733
653 1273.068178 505.446552 -55.141981
653 1576.627271 -632.497692 -3.283166
653 661.207513 191.980958 610.651144
653 604.613036 -39.275125 586.227119
653 755.300289 -74.287197 574.251691
654 628.591920 -619.523829 1.804771
654 1270.603723 505.208996 -57.214892
654 1575.469122 -631.705037 -3.192638
654 666.582865 192.278135 610.143776
654 608.101378 -40.995957 586.954772
654 760.939167 -74.569259 574.438563
655 627.087643 -619.260988 1.510289
655 1268.880088 505.953840 -56.555934
655 1578.798414 -628.239320 3.659440
655 670.679022 191.831798 609.608581
655 614.739804 -42.045985 586.815915
655 767.920294 -73.903621 574.591125
656 625.876442 -619.107727 2.076813
656 1267.500820 505.404174 -54.534189
656 1577.257777 -628.350802 3.886778
656 675.220263 190.503235 609.881982
656 622.874516 -42.782725 586.555241
656 775.062766 -73.575970 576.177569
657 623.170525 -618.415115 1.291558
657 1266.188313 504.493530 -56.139347
657 1575.623392 -629.148262 5.218788
657 681.330353 189.896598 610.607143
657 627.488850 -42.908208 585.774849
657 780.003580 -72.915177 575.438984
658 620.871956 -619.149951 1.383251
658 1263.934140 504.921993 -55.858870
658 1572.035819 -628.631699 4.001319
658 684.414768 190.717480 609.336301
658 633.037731 -43.016409 585.293725
658 784.875076 -74.175519 575.845993
659 619.618253 -619.003485 1.457318
659 1261.334397 505.601424 -56.836941
659 1571.069392 -628.169125 4.322331
659 689.372871 189.370396 610.298007
659 637.870130 -43.932555 585.345730
659 792.758769 -73.465958 575.885842
660 616.794973 -618.392293 1.029333
660 1260.187207 504.757930 -56.448748
660 1569.471286 -628.238068 2.782840
660 693.268397 191.207266 610.386313
660 644.550193 -43.076619 586.188282
660 798.256940 -72.861046 576.881198
661 614.774156 -619.962025 1.163106
661 1257.881256 504.878117 -56.074120
661 1567.458984 -628.242883 2.395760
661 698.372223 189.691896 610.143677
661 649.588903 -43.889879 584.853970
661 804.933607 -72.461349 576.911579
662 613.121110 -618.806570 0.301727
662 1255.575918 504.647503 -55.736485
662 1565.554316 -629.161431 3.148835
662 702.092051 189.137380 609.698533
662 655.622793 -45.593097 584.888171
662 809.961757 -70.747736 577.964377
663 611.071740 -619.401344 0.209949
663 1252.316802 505.118097 -57.221504
663 1563.078597 -628.571246 4.665160
663 705.599434 190.026496 611.217684
663 661.937547 -45.071847 584.440366
663 815.250202 -70.387793 576.841772
664 609.209968 -619.127883 0.821578
664 1250.369137 506.069520 -56.517308
664 1562.267157 -627.108030 3.862727
664 710.718550 189.686377 610.126981
664 665.159927 -44.746857 582.627962
664 820.868276 -70.120941 577.544635
665 607.229757 -619.011054 1.969013
665 1249.274149 504.701622 -55.306885
665 1559.403945 -627.429030 5.850377
665 714.373171 188.373294 609.583915
665 672.155622 -46.006812 583.131958
665 826.726337 -69.022208 577.988741
666 603.563607 -618.427222 2.210117
666 1247.078081 505.396753 -55.921821
666 1557.126316 -627.387293 4.337217
666 717.294074 189.744250 609.647515
666 677.361916 -45.601575 583.365977
666 832.792722 -68.813376 577.746804
667 602.178625 -619.132552 2.123970
667 1243.269972 504.795819 -54.941492
667 1554.317246 -627.669002 4.208952
667 721.163006 190.463060 609.558368
667 682.304026 -45.446459 582.729183
667 837.335703 -67.042506 577.381175
668 601.322274 -618.805202 1.343245
668 1242.462211 506.157800 -55.107827
668 1554.101288 -628.491443 4.198032
668 725.792877 190.248163 609.067404
668 685.897630 -45.979466 582.326923
668 843.031402 -67.582662 577.281857
669 598.715458 -618.906709 0.657342
669 1240.281580 506.166516 -54.676052
669 1551.398591 -626.418204 3.774114
669 727.431349 189.325571 610.323028
669 691.836143 -45.065881 582.395261
669 847.128593 -65.238560 577.237898
670 595.749681 -619.064392 2.802671
670 1237.457921 506.112699 -55.425729
670 1550.701162 -627.569870 4.692608
670 732.235323 190.411648 610.942489
670 696.744891 -45.837802 581.123169
670 853.231873 -64.271447 576.548467
671 594.446518 -619.779466 2.297536
671 1237.774695 505.360651 -54.861912
671 1546.831812 -628.196216 5.081961
671 734.153470 189.979292 610.467134
671 704.007486 -45.456403 581.528659
671 857.167886 -63.788856 576.257968
672 592.662562 -619.156085 1.735896
672 1233.710173 506.771202 -56.328498
672 1546.593117 -627.076427 4.120649
672 739.422493 190.811237 610.308022
672 705.810763 -45.566909 581.112260
672 862.233341 -61.836472 577.285088
673 591.190779 -618.871681 1.019392
673 1231.689614 507.286548 -55.441835
673 1543.921165 -628.155285 3.539866
673 741.659402 190.999995 610.679847
673 712.152539 -44.916539 580.822165
673 867.488273 -60.563485 575.906971
674 587.772241 -619.517486 1.478108
674 1230.761876 506.688159 -56.604881
674 1542.100392 -627.945259 3.340567
674 744.823868 190.546087 609.758768
674 716.650109 -45.362061 579.693321
674 871.950118 -59.958273 576.113394
675 585.020326 -619.414295 2.048618
675 1227.305896 508.091070 -55.516394
675 1539.080881 -628.262486 4.226613
675 746.757482 192.779730 610.800376
675 721.752152 -44.328085 579.886777
675 877.602380 -56.278493 575.785062
676 585.514077 -619.179384 1.230543
676 1226.118574 507.305479 -56.067641
676 1539.065879 -628.100947 2.978535
676 751.032201 192.985124 609.119199
676 725.864097 -43.985348 579.196045
676 880.682795 -55.809338 575.844741
677 582.244283 -618.866488 1.149922
677 1223.929286 506.868097 -56.483003
677 1534.763649 -629.149912 2.905802
677 754.428568 192.664542 609.541947
677 730.706452 -43.265254 578.986709
677 885.775870 -54.224210 575.124448
678 579.970300 -617.706746 1.547392
678 1221.609356 506.415040 -56.597168
678 1534.430716 -627.015972 2.592513
678 755.824286 194.373508 609.612628
678 735.600985 -43.512320 579.741248
678 890.685340 -53.583644 575.386138
679 578.223287 -619.270029 1.399779
679 1220.159251 507.094868 -55.838301
679 1531.862112 -629.668348 3.741015
679 757.382535 194.771919 610.266115
679 738.981705 -42.912361 579.051912
679 895.568400 -51.021513 575.370368
680 576.366128 -619.105785 0.738030
680 1218.744358 506.013757 -55.805085
680 1529.452245 -628.402605 2.599286
680 760.374785 194.650132 609.475162
680 742.312068 -43.218451 578.772775
680 900.080069 -49.167833 573.607929
681 573.842368 -618.726929 1.811348
681 1216.305050 506.388646 -56.903769
681 1530.310638 -627.684148 3.597508
681 762.413859 194.868729 609.849489
681 746.528864 -41.554037 578.368198
681 903.869318 -48.061539 575.729468
682 572.406448 -618.141677 1.557111
682 1213.162555 507.466306 -55.668052
682 1526.059123 -628.306823 2.154221
682 765.077720 197.171937 609.476497
682 750.473293 -40.217042 578.688235
682 906.777360 -46.670654 573.763628
683 571.163752 -618.796210 0.743806
683 1212.489846 507.903773 -56.327358
683 1524.726182 -628.429724 3.219140
683 766.338970 197.818199 609.674167
683 753.938896 -39.686325 578.147526
683 912.198708 -43.336044 573.391143
684 569.178835 -618.740220 1.573624
684 1209.634997 507.858873 -56.070023
684 1523.651625 -627.867222 2.315642
684 770.166611 196.925680 609.411963
684 759.086332 -40.248719 577.263833
684 915.112789 -41.965241 572.456002
685 565.930209 -618.324297 2.545012
685 1208.834341 507.860963 -55.127831
685 1520.723338 -629.212774 3.454327
685 769.641947 198.276578 609.359610
685 762.679033 -37.863385 578.492619
685 919.806280 -39.308819 573.799395
686 565.609071 -618.186724 2.031808
686 1206.285261 507.750643 -55.330852
686 1519.499415 -628.814671 3.238572
686 772.065535 199.602587 609.153579
686 766.474425 -36.817304 577.436981
686 923.241038 -36.652174 573.056364
687 563.133806 -617.682305 1.821290
687 1204.781354 507.151745 -54.721098
687 1518.120629 -629.301398 3.347942
687 773.964179 201.947848 608.832054
687 770.178748 -36.136404 576.567355
687 928.450929 -35.514679 572.827273
688 561.110761 -618.776268 1.945512
688 1201.538142 506.817902 -56.216292
688 1516.440457 -629.044656 4.064585
688 774.707033 201.647860 608.312450
688 773.021413 -35.607953 576.627305
688 930.199954 -32.722482 571.761664
689 557.822184 -619.173944 1.384157
689 1200.922382 506.544267 -55.737601
689 1514.091933 -628.324298 3.095884
689 778.247943 203.110856 609.339344
689 777.039390 -33.825012 577.692639
689 931.901124 -29.955317 571.524376
690 555.441841 -618.887389 2.080647
690 1199.082480 507.257978 -56.516743
690 1511.456181 -628.537194 2.346905
690 779.850590 204.683496 608.076083
690 779.433497 -32.203280 576.876721
690 936.270207 -26.236880 571.076818
691 554.239464 -617.913447 1.634422
691 1196.178554 507.111770 -56.499232
691 1510.571823 -628.316091 2.445587
691 780.629695 205.991931 608.553484
691 781.338415 -31.039310 577.437030
691 939.518492 -25.036195 570.535037
692 553.087602 -617.985570 0.787059
692 1194.313713 507.882897 -55.977793
692 1508.824856 -628.469033 2.920868
692 780.854066 208.698014 607.688367
692 784.641105 -27.977608 575.960995
692 943.393771 -21.813475 570.508882
693 550.954749 -618.763446 2.107550
693 1192.923078 507.583626 -57.022421
693 1506.203138 -628.267707 3.090229
693 782.310858 210.248094 607.596200
693 787.402821 -27.436962 577.239372
693 944.656806 -18.428183 570.065435
694 549.157346 -617.393974 1.784776
694 1191.392278 507.771774 -55.219207
694 1506.035369 -629.118945 2.507777
694 784.138720 212.754483 606.920033
694 790.922361 -24.741733 575.984007
694 947.387277 -15.327784 569.631445
695 547.014927 -617.177964 1.765547
695 1188.404326 506.780693 -56.464212
695 1501.536267 -628.377587 3.099763
695 784.214596 214.817965 607.006176
695 792.127367 -22.990978 576.180946
695 949.408978 -12.761429 568.064925
696 546.150947 -617.938525 0.611977
696 1187.606287 508.677757 -56.048794
696 1501.402274 -627.387028 2.328889
696 785.629747 217.451906 606.224374
696 795.235387 -20.157703 575.904876
696 952.609018 -9.227549 567.659448
697 542.528310 -618.023138 1.211016
697 1183.029363 508.608651 -56.718660
697 1499.924740 -627.303803 3.163968
697 785.971862 218.412946 606.134120
697 796.639325 -17.945101 575.136898
697 954.680991 -6.732503 566.925106
698 542.426493 -618.011730 1.644030
698 1183.946164 508.266846 -54.771731
698 1497.931260 -628.143558 2.557405
698 787.051173 221.888442 605.100864
698 799.495471 -15.770741 574.693177
698 955.502354 -1.649485 566.824441
699 539.722515 -616.657241 1.778668
699 1182.554255 508.766043 -56.453356
699 1497.372075 -628.428796 4.052264
699 786.805249 223.464019 605.064226
699 800.611539 -13.324493 574.502486
699 956.353794 1.653577 565.243134
700 537.033673 -617.580021 2.227709
700 1178.988920 509.223224 -53.837403
700 1493.853648 -627.760804 2.533719
700 787.124842 227.085299 604.528528
700 800.930862 -10.290195 572.803385
700 956.842128 5.208002 564.490968
701 536.082732 -618.322336 2.123919
701 1178.751726 509.062889 -54.915216
701 1493.693986 -627.533214 3.237637
701 787.199467 229.191851 603.414198
701 803.429798 -7.380625 571.518482
701 959.547276 9.257544 564.031972
702 534.135218 -617.278377 2.071461
702 1176.427662 508.935198 -55.983102
702 1490.507980 -627.243423 1.770095
702 786.847702 232.344933 601.023141
702 805.664487 -4.451896 570.955417
702 960.362630 12.515562 562.225770
703 532.736435 -616.672297 2.071716
703 1173.178361 508.829017 -56.600445
703 1488.954269 -627.500973 3.040996
703 787.418871 235.757588 600.602479
703 806.609424 -1.836464 570.272154
703 960.834830 15.724816 561.343218
704 531.555918 -616.653611 1.387088
704 1170.863212 509.073824 -56.537037
704 1486.002304 -626.565625 2.130896
704 787.002970 237.931906 599.972608
704 807.137656 1.181692 567.784477
704 963.765039 19.441402 560.949392
705 529.900927 -617.199590 1.858475
705 1171.114018 509.024883 -55.737900
705 1485.672974 -627.685873 3.490089
705 786.133758 242.168224 598.388002
705 808.050572 4.580330 566.899072
705 964.421248 23.183246 559.835214
706 528.729883 -616.820906 1.854235
706 1169.078082 509.657995 -56.180551
706 1483.692346 -626.659173 2.438251
706 787.505184 244.689971 598.626803
706 807.595624 8.840782 565.244148
706 965.352083 27.995719 557.906436
707 525.839894 -616.845181 1.855422
707 1166.803361 509.165277 -55.678886
707 1482.905128 -627.391965 3.583914
707 786.020130 248.231925 596.787597
707 810.786976 12.749338 563.992955
707 965.277463 31.563315 556.034074
708 523.741536 -616.450434 0.225717
708 1163.691757 510.338496 -55.922574
708 1481.486708 -626.238011 3.578025
708 786.554186 251.058215 595.169094
708 809.200172 15.468893 560.886098
708 965.334321 35.895870 554.169189
709 522.659090 -617.493960 0.234761
709 1162.756713 510.259300 -55.696648
709 1480.344867 -626.631950 3.547067
709 784.570877 254.221125 594.297671
709 809.419178 18.799813 560.335722
709 965.941073 40.555833 553.049845
710 520.926663 -616.401326 1.244078
710 1160.905637 510.899142 -55.133660
710 1476.885578 -626.749674 3.595657
710 782.778696 257.652460 591.921357
710 808.104618 22.529829 556.385372
710 966.139456 45.427035 551.056047
711 519.652919 -615.931628 0.762730
711 1158.393024 510.559488 -54.135269
711 1476.845558 -625.615428 3.395814
711 782.454527 261.423112 590.297964
711 808.042929 27.509467 554.047062
711 965.759714 50.056958 547.890935
712 516.025537 -616.329392 0.767408
712 1155.738875 512.003767 -55.282323
712 1473.637177 -626.634264 3.490707
712 780.040908 265.172820 588.893662
712 807.958105 30.231088 552.090540
712 964.640731 53.931498 546.588626
713 515.166669 -616.675050 1.774243
713 1153.233385 511.119505 -55.422497
713 1473.433059 -625.262807 4.275129
713 779.767175 270.318601 587.788824
713 806.513929 35.343215 550.315280
713 964.186757 58.148382 544.301900
714 514.825827 -615.546363 0.327493
714 1151.962768 511.332565 -54.904097
714 1470.701625 -625.299129 2.168267
714 776.870329 273.699826 584.932652
714 805.543138 40.042696 547.068018
714 962.682458 63.173788 540.505680
715 512.319974 -615.507053 1.457189
715 1151.411509 511.941496 -55.085335
715 1468.814886 -625.840162 1.698825
715 775.106962 276.978662 583.183706
715 804.472692 42.530050 544.430057
715 961.828829 68.114879 538.616877
716 510.964426 -615.780891 2.085781
716 1149.237304 512.006433 -54.840000
716 1466.504289 -625.839744 3.026476
716 773.639389 281.790961 582.517862
716 803.558346 47.092089 541.862300
716 960.850402 72.611107 534.960786
717 508.040068 -615.622262 1.491483
717 1146.062176 511.587260 -54.458663
717 1464.207295 -626.374659 1.854119
717 771.857885 284.234888 579.827486
717 801.623079 50.854047 539.236980
717 958.424929 77.013447 530.279758
718 506.717583 -616.591130 1.509022
718 1144.742741 511.913335 -56.663911
718 1463.599793 -626.315469 2.268725
718 768.518977 288.773979 576.868066
718 800.859993 54.614043 535.628524
718 958.026695 81.514444 526.769510
719 504.065648 -615.900939 1.715430
719 1142.441506 511.644387 -55.280578
719 1462.038995 -625.048258 2.468678
719 767.475727 292.927804 576.024587
719 798.952920 59.270827 533.044159
719 955.454299 85.635527 524.504658
720 500.629092 -615.945338 1.657058
720 1140.734896 511.549580 -54.913431
720 1460.228167 -624.910276 2.339175
720 766.430131 297.367717 573.952952
720 798.172081 64.038872 528.286213
720 953.261061 90.868018 521.554561
721 501.091710 -615.312898 0.551279
721 1138.410414 511.343896 -55.891658
721 1459.003753 -624.255205 3.358719
721 763.025008 300.327740 571.538446
721 797.387423 69.186107 526.377187
721 952.531144 95.845151 518.283171
722 499.157230 -615.257669 2.124628
722 1137.727130 512.045133 -57.489425
722 1458.084867 -624.704429 3.268754
722 761.253130 305.100565 570.956376
722 793.489078 71.929075 523.558865
722 950.441262 100.442397 514.593045
723 497.599541 -614.919374 1.468435
723 1135.091465 512.068257 -54.762599
723 1454.641159 -624.469943 2.637186
723 758.574346 309.358629 567.506002
723 790.702268 76.582852 519.275564
723 947.852791 105.704831 510.194848
724 495.722790 -615.541900 2.304658
724 1132.593853 512.821594 -56.021847
724 1454.471321 -624.293731 2.252084
724 755.432868 313.853212 564.002129
724 789.269975 80.826713 516.055082
724 945.373125 110.076684 507.734328
725 494.310417 -615.897259 2.012598
725 1131.620199 512.976723 -55.501448
725 1452.140443 -624.211473 2.024921
725 752.847163 319.009738 562.119246
725 786.383804 85.948681 513.166510
725 942.892454 113.982760 504.475291
726 492.208358 -614.377522 1.841133
726 1129.082262 512.743231 -55.378881
726 1450.868330 -623.701210 2.267465
726 750.177342 321.615082 558.445257
726 783.403591 89.211822 508.310322
726 939.105242 118.488289 500.626994
727 490.036704 -615.267634 0.538472
727 1126.906192 511.960233 -55.199692
727 1447.225978 -623.197330 1.811823
727 745.407502 326.426010 557.362543
727 781.027466 93.995230 506.688016
727 936.803712 123.151508 496.833267
728 487.401929 -615.462992 0.837601
728 1125.391952 513.600199 -56.745127
728 1447.289828 -624.285603 1.216789
728 742.874366 330.750929 553.609144
728 777.493250 98.753531 502.140266
728 933.109281 128.661783 491.538845
729 486.088861 -614.773041 1.728652
729 1121.843121 512.653303 -55.500273
729 1443.049946 -624.195021 1.526998
729 740.400398 333.983357 550.934762
729 773.424491 103.564755 497.848365
729 929.463412 131.553267 488.922210
730 483.982444 -616.226795 0.701370
730 1120.580628 513.404997 -54.470769
730 1442.619804 -623.891613 3.359394
730 736.523774 337.086314 549.579738
730 769.791852 106.677813 493.805470
730 926.178748 135.331943 484.017706
731 482.757419 -615.522238 2.850297
731 1120.088240 514.651267 -55.253272
731 1442.281488 -623.174242 2.624146
731 733.816626 341.156377 546.301447
731 766.691050 111.666150 490.814718
731 923.363543 139.356777 481.054610
732 481.629651 -615.667793 2.004519
732 1117.383488 515.343305 -55.276374
732 1438.334454 -623.432859 2.234091
732 729.670136 346.348985 542.443818
732 763.631275 115.426525 486.773802
732 918.226252 144.711046 475.667210
733 478.729831 -614.882932 2.867873
733 1114.481382 514.769713 -55.068915
733 1437.321951 -622.942568 1.815189
733 726.133591 350.747001 539.244626
733 759.014563 119.686852 483.336774
733 914.963737 148.205342 471.340112
734 477.293284 -614.374784 2.067930
734 1115.207221 513.710535 -55.214257
734 1435.575197 -623.199697 2.379626
734 723.676684 354.735220 536.433827
734 755.366387 123.109417 479.001063
734 911.420645 152.390270 467.690636
735 476.178882 -614.197190 0.679312
735 1112.831616 514.784194 -55.066900
735 1434.423484 -623.336307 2.588903
735 719.777666 357.451919 534.815049
735 751.793728 128.532483 473.278022
735 908.072003 156.631129 463.744871
736 475.356171 -614.896424 1.548146
736 1109.037188 515.675087 -56.529644
736 1431.713448 -621.870961 1.938279
736 714.998918 361.720961 530.054930
736 746.134161 132.332466 469.049570
736 902.799018 159.986582 459.097746
737 470.815719 -613.815520 2.407470
737 1108.755992 514.966778 -55.998882
737 1431.456962 -622.923495 2.390021
737 710.745584 365.685248 527.042146
737 741.799794 136.267724 465.936841
737 898.170489 163.896832 455.836109
738 468.054677 -613.044034 1.338429
738 1106.256400 514.924895 -56.176520
738 1428.454112 -622.587147 2.253399
738 707.053701 369.124697 524.650631
738 736.976143 140.199427 462.100798
738 893.801275 167.198636 450.288218
739 468.507732 -612.866617 0.910472
739 1104.839044 514.678924 -55.221349
739 1427.354013 -621.514249 3.612392
739 702.979398 372.670604 521.006129
739 732.934604 143.859632 458.312609
739 888.469506 171.213507 446.734715
740 465.233351 -612.934230 2.163716
740 1101.334626 515.646832 -55.462985
740 1424.575323 -623.172494 1.740564
740 698.469696 377.858000 518.440983
740 727.203968 147.206545 453.795568
740 884.802525 175.141442 442.634791
741 463.658264 -612.558747 1.662424
741 1099.586618 514.651062 -55.693328
741 1423.616104 -621.620241 2.699066
741 693.593760 380.721185 514.547800
741 721.599737 151.171671 449.622815
741 878.872845 178.275908 438.621092
742 461.842595 -613.308397 1.931678
742 1098.510646 514.352247 -55.629509
742 1421.055439 -622.012946 2.638570
742 688.654331 385.359653 510.389927
742 715.952303 155.630823 445.926818
742 872.756877 180.963706 433.922061
743 458.955655 -613.664251 3.344187
743 1095.849463 514.486423 -55.218772
743 1419.818945 -621.936332 1.129653
743 685.279244 387.970062 507.929238
743 710.767459 159.573962 441.705568
743 867.551118 184.134799 429.421101
744 458.134345 -613.683625 2.285738
744 1093.557035 515.203613 -55.622480
744 1417.237517 -622.594218 0.931192
744 680.768535 391.271251 504.672884
744 705.111369 162.899452 437.447467
744 862.232493 188.481167 425.115405
745 455.160888 -613.331077 1.608993
745 1091.673599 515.881015 -56.468832
745 1414.466539 -621.966051 0.578085
745 674.395050 394.747678 501.156086
745 697.572328 165.946309 433.349584
745 857.044005 190.565385 421.007378
746 452.574726 -612.369395 1.226854
746 1088.954240 514.673930 -55.536649
746 1413.359617 -621.822760 1.218748
746 667.578714 399.123821 497.778623
746 692.593923 169.105795 430.237511
746 848.925921 193.578155 416.735535
747 452.163780 -613.476804 1.498910
747 1085.884238 515.006495 -55.594795
747 1410.262814 -621.755259 1.052744
747 664.210338 401.961831 495.995924
747 686.451496 173.375360 425.756459
747 843.147555 195.679896 412.522398
748 448.529568 -613.302626 1.916265
748 1084.742107 515.256449 -55.392609
748 1407.456709 -621.445979 1.622487
748 658.413467 404.910115 492.732810
748 680.953629 177.379050 421.061796
748 836.865946 198.740124 406.931136
749 446.071348 -613.052607 1.352031
749 1082.779113 515.254370 -55.059389
749 1406.600599 -622.567396 1.784859
749 654.824266 407.619464 490.943058
749 672.497161 179.883652 417.021012
749 831.077733 199.433074 404.960301
750 444.685432 -612.066550 2.841160
750 1081.776548 515.355408 -55.663534
750 1403.661694 -621.797817 2.919376
750 647.930754 410.535586 486.529214
750 665.912614 181.973857 413.483897
750 822.448610 202.764887 399.199843
751 442.566692 -612.667662 2.904911
751 1079.286698 514.925617 -55.994376
751 1402.970516 -622.828937 1.679788
751 640.317415 413.383035 482.787810
751 659.604632 185.327792 410.593639
751 815.715860 205.571801 396.090326
752 442.112460 -612.599380 1.581283
752 1075.757850 516.583725 -55.888532
752 1400.808944 -622.136059 1.434671
752 636.575705 415.272322 480.887055
752 651.347037 186.826973 405.552828
752 809.802205 206.174022 391.596884
753 439.208340 -613.273716 2.631362
753 1074.977936 517.191736 -56.763833
753 1399.605094 -621.775429 1.466557
753 631.258312 418.839218 479.059385
753 646.040789 190.819987 402.387608
753 803.752117 208.948924 386.639253
754 435.785962 -612.743384 2.095410
754 1072.694470 516.629838 -55.501282
754 1397.819879 -621.599931 2.946771
754 625.535157 421.154602 475.832987
754 638.503555 192.976067 399.728691
754 795.465893 210.437390 383.422351
755 434.997011 -611.498949 2.073898
755 1071.297130 516.522462 -55.852326
755 1395.495959 -622.459320 0.739135
755 620.979370 422.615802 473.433779
755 630.551934 195.321540 397.079220
755 788.959191 211.895894 378.322414
756 433.757481 -611.236710 0.993192
756 1068.708644 516.286027 -55.796897
756 1392.119215 -622.398968 2.332667
756 613.588451 424.798927 470.912786
756 622.165792 196.832753 392.834374
756 780.079427 212.729727 376.010479
757 429.593572 -611.120548 1.607368
757 1065.498268 516.945414 -55.080995
757 1391.004091 -622.567088 3.578543
757 608.560473 426.039142 468.991371
757 615.332079 199.488243 389.406254
757 772.514776 214.340004 371.760184
758 427.493694 -611.648569 2.426248
758 1064.066390 516.296550 -55.047874
758 1389.277371 -622.195418 2.673231
758 602.040876 428.055408 467.165101
758 608.951426 200.874125 386.955089
758 765.273425 215.015341 369.135399
759 427.005721 -612.224427 1.662889
759 1063.231646 517.274538 -55.101349
759 1386.145303 -622.169302 3.262661
759 595.154507 429.102463 464.823158
759 599.753082 202.596479 384.158354
759 756.226208 215.562354 365.507628
760 423.176659 -611.614320 1.594920
760 1059.167909 516.975242 -54.700352
760 1384.349466 -621.941699 1.849868
760 589.580004 429.487648 462.516692
760 591.071064 204.853148 382.145633
760 749.310610 215.689832 362.234802
761 421.827428 -611.823739 2.563682
761 1057.285391 517.091495 -54.502560
761 1382.474607 -622.096680 2.596007
761 584.232881 432.618381 461.527383
761 582.962409 207.168176 379.946583
761 741.088972 216.975960 358.574792
762 419.515524 -612.288364 4.310546
762 1056.674073 518.019323 -53.977104
762 1379.409962 -621.629543 3.245528
762 577.736998 433.190486 459.313378
762 574.660811 207.379296 379.029334
762 731.479870 217.821460 354.047194
763 415.807299 -611.727708 2.914496
763 1052.487330 516.895946 -53.707114
763 1378.270493 -622.053877 2.587669
763 572.106824 434.161651 458.459868
763 567.509223 209.287470 376.887731
763 724.183717 217.599512 352.792163
764 414.141679 -612.126572 3.170547
764 1052.012643 517.177832 -53.435392
764 1374.844228 -620.963508 0.955857
764 565.265340 436.419554 457.290642
764 559.582838 209.387498 375.516191
764 714.730747 216.714279 350.753231
765 411.666668 -611.046132 4.361238
765 1049.886620 518.301247 -55.940433
765 1373.269332 -621.832476 3.682925
765 558.937337 437.220730 455.659528
765 548.918859 210.727832 373.881092
765 707.437289 217.578485 348.233101
766 409.410382 -611.624569 2.803351
766 1045.287525 518.047158 -54.956743
766 1371.696190 -620.923901 3.478311
766 553.652292 438.147926 454.720165
766 540.880460 213.002825 372.434945
766 698.548448 216.215288 346.814644
767 408.394846 -611.930382 1.398014
767 1045.877794 518.313026 -54.035701
767 1369.266831 -621.149739 1.619964
767 548.384718 438.898572 454.114186
767 533.637726 212.830593 371.919676
767 690.704651 216.244286 344.206056
768 405.519198 -611.307536 3.162947
768 1043.610839 517.974237 -55.307582
768 1366.735724 -621.696483 3.545447
768 542.451440 439.041590 451.855665
768 525.585032 213.251740 370.457837
768 682.540630 214.854736 343.239702
769 402.619948 -611.062935 3.100330
769 1040.610027 517.264306 -53.959038
769 1365.950538 -621.397293 1.639946
769 536.151789 439.061703 451.192469
769 515.689575 214.314795 369.772840
769 674.658466 214.319349 341.535355
770 401.049574 -610.679486 2.594579
770 1038.763437 517.487350 -54.756501
770 1362.814847 -620.975393 2.282298
770 527.961243 440.200124 450.886149
770 508.330391 214.130154 369.364507
770 664.855562 212.819240 340.637689
771 400.078231 -610.182924 2.875125
771 1036.129675 519.269455 -55.396878
771 1360.118982 -620.785154 2.071047
771 524.477464 439.481416 451.368854
771 499.674765 214.223654 369.768331
771 656.781451 212.362575 339.548421
772 397.188654 -609.979388 3.164778
772 1033.858327 518.753668 -53.948506
772 1360.174853 -622.414470 2.587933
772 518.777874 440.653488 449.895196
772 492.057583 214.872916 370.036514
772 648.047717 210.415943 340.228875
773 394.940703 -609.108664 3.077100
773 1031.921208 518.919620 -55.863000
773 1356.605759 -622.471456 3.555686
773 512.995780 441.796912 451.257617
773 483.076837 216.161647 369.879928
773 638.616524 210.035983 340.445887
774 392.754266 -609.098600 2.999155
774 1028.541578 519.369155 -56.441476
774 1354.348376 -621.722843 1.659297
774 506.810278 442.129927 449.302213
774 474.211624 215.677965 369.648461
774 629.859430 208.308956 338.461103
775 390.264365 -609.176144 2.268103
775 1026.273145 519.942424 -55.554977
775 1351.774812 -621.511610 1.871731
775 501.144855 441.628532 450.575134
775 464.405405 216.238392 369.446613
775 622.286620 205.680988 339.795239
776 388.139297 -608.838609 3.131296
776 1025.192255 518.630123 -55.544073
776 1350.349831 -621.507504 3.261033
776 494.227669 442.385906 450.618463
776 456.813879 218.026113 370.639945
776 613.687898 205.576359 339.494711
777 386.725149 -609.357477 1.958290
777 1022.725710 519.009272 -55.494293
777 1348.685605 -621.539211 2.648624
777 489.866943 442.533353 451.392925
777 449.536359 217.402727 369.682184
777 605.318571 203.090285 341.571932
778 385.244445 -609.082745 2.739682
778 1019.630929 519.551505 -55.212544
778 1346.087321 -620.708879 1.875480
778 483.926378 442.592619 451.288991
778 440.629880 218.334096 371.485402
778 596.808125 202.965319 340.708775
779 381.781922 -609.622701 2.745093
779 1018.941023 519.617813 -55.223014
779 1343.967805 -620.658087 1.529983
779 478.657716 441.342242 452.222482
779 432.467474 218.168022 371.257871
779 587.024102 200.369628 341.732300
780 379.217061 -609.445006 3.026294
780 1017.030103 519.963000 -54.292284
780 1341.266268 -621.233742 1.175979
780 472.182329 442.066825 451.637874
780 424.687657 218.896845 372.596648
780 579.755597 199.028386 341.156620
781 376.263330 -609.539524 3.590734
781 1012.821660 519.450909 -55.335735
781 1339.382450 -621.692458 2.688658
781 468.253658 442.391289 452.645225
781 415.696113 220.277916 373.063487
781 571.264313 197.588020 341.912684
782 374.156782 -609.273463 2.823818
782 1011.199506 520.088777 -54.692752
782 1337.205203 -620.626069 1.927420
782 462.875784 441.596475 453.938823
782 407.904956 220.426993 373.334628
782 562.409684 196.278291 342.909766
783 372.002332 -609.472991 3.725918
783 1008.999079 520.088400 -54.472270
783 1336.059527 -620.632482 1.904785
783 456.589760 440.616201 453.543538
783 401.088768 220.154719 375.167336
783 554.305051 194.572744 343.068986
784 369.457667 -607.525405 3.130849
784 1007.064828 519.554640 -54.968955
784 1332.270776 -619.916506 1.151498
784 451.679519 439.448500 455.524262
784 393.384924 219.224383 377.102976
784 546.652680 193.292685 344.627328
785 368.631253 -607.666746 2.701266
785 1012.387867 517.864074 -48.186002
785 1330.741573 -620.179616 1.159983
785 447.243679 440.107143 456.512313
785 386.617738 219.392000 378.692673
785 538.832397 191.467129 344.043940
786 365.550616 -607.615898 2.371962
786 1010.652298 517.291036 -47.950958
786 1329.131591 -619.845852 2.118211
786 442.070887 438.775178 457.338961
786 379.283912 219.747238 379.729728
786 530.305840 189.384479 346.559189
787 363.318552 -608.166832 2.382956
787 1008.715858 517.899943 -47.201186
787 1326.422106 -620.090709 2.220036
787 438.357884 436.928866 457.879166
787 371.887463 219.664329 381.516265
787 523.143292 187.073283 345.734805
788 362.499920 -607.061126 2.039452
788 1007.499705 520.043850 -47.818212
788 1323.443007 -620.586308 1.366470
788 432.739016 435.026092 460.183286
788 363.593631 217.648711 383.472441
788 514.847151 185.467783 348.117826
789 360.075288 -607.205228 2.050028
789 1004.877384 518.645812 -47.881858
789 1321.907109 -621.055059 2.735022
789 428.377705 433.900036 461.283504
789 357.343862 217.390226 383.551726
789 508.456514 182.322075 348.478154
790 356.620156 -608.092838 3.824242
790 1002.264034 519.066389 -45.500145
790 1319.179453 -620.970443 3.036991
790 425.258860 432.641342 463.344803
790 350.401669 216.082156 386.651406
790 499.378909 181.206820 349.489578
791 355.907124 -606.828402 2.525742
791 1000.292041 519.625396 -47.351408
791 1319.083664 -620.594001 2.359336
791 419.952611 431.632106 463.973579
791 343.627414 215.352625 388.095762
791 492.407225 178.186507 351.321390
792 354.935058 -606.963803 2.446144
792 1000.263540 518.783097 -47.714416
792 1316.791887 -621.050254 3.228750
792 417.808496 431.216906 464.642659
792 337.706811 215.493040 388.225925
792 485.485654 176.527034 352.022753
793 352.290511 -607.565484 2.449903
793 995.459770 519.743495 -47.077500
793 1314.405084 -620.033342 3.175434
793 412.161143 428.908248 467.694768
793 330.084284 214.954995 390.776732
793 479.122112 174.388717 354.358934
794 349.323587 -607.146407 3.502871
794 992.954146 519.300818 -49.898410
794 1312.451492 -620.020164 1.923820
794 408.410436 427.742632 468.888088
794 324.100375 215.009257 392.226868
794 472.589722 170.575167 356.725927
795 345.878136 -607.148536 4.238487
795 992.287166 520.110766 -48.610942
795 1309.842109 -618.725256 1.916162
795 404.125488 425.473690 470.398272
795 318.455952 213.308695 395.061752
795 464.656975 168.074464 359.110028
796 344.925212 -605.883839 2.524372
796 986.249271 520.378331 -48.088543
796 1308.273001 -619.774474 2.073773
796 399.662099 423.201410 471.218378
796 312.272311 211.657477 397.382323
796 457.455247 164.216502 361.728345
797 343.234574 -607.471174 3.150149
797 986.134471 520.496842 -48.117376
797 1305.906337 -619.509746 2.367330
797 395.806306 421.851877 473.084410
797 305.263884 211.564142 398.916462
797 449.478740 161.566288 365.165326
798 339.259287 -606.193886 3.765157
798 984.684423 520.855102 -48.124701
798 1303.677244 -618.674406 3.725745
798 392.249313 418.919389 475.642866
798 299.455071 210.719781 401.438026
798 444.685624 159.274489 367.985046
799 337.236323 -606.526462 1.896213
799 981.938614 521.064026 -47.700381
799 1301.707194 -618.614100 1.782000
799 388.148037 417.070029 478.498298
799 293.451270 209.186430 404.078548
799 438.380043 156.762524 369.080667
800 336.116876 -606.263991 3.269394
800 981.372055 520.986171 -48.155434
800 1299.227741 -619.218635 1.463805
800 386.066850 415.847534 479.493215
800 286.858237 208.948557 406.342030
800 432.731320 154.742529 372.516523
801 332.603485 -606.255921 3.691552
801 979.045999 520.212636 -47.145753
801 1297.420622 -619.543348 2.355112
801 382.504363 413.538896 482.365328
801 283.125106 207.559887 408.382562
801 425.621733 151.225146 376.946112
802 330.432868 -605.092559 4.385991
802 974.991790 520.275326 -46.230700
802 1295.054956 -617.927579 0.879632
802 378.981794 411.958033 484.041986
802 277.165003 206.563376 411.057265
802 420.851377 148.722781 377.664279
803 329.892395 -605.000838 2.887608
803 974.064767 520.475242 -46.829940
803 1292.932193 -618.076298 1.276151
803 375.588593 410.208050 486.232494
803 271.088964 205.099108 415.730143
803 415.098081 145.996630 382.004203
804 326.904683 -605.461122 3.159802
804 972.761990 521.048194 -46.399376
804 1289.625334 -618.311080 1.454770
804 373.036236 407.841972 488.440044
804 266.839237 204.025884 418.624353
804 408.346801 141.599238 384.736151
805 325.286267 -605.491329 3.698336
805 970.265735 521.746385 -45.790911
805 1289.693267 -617.975563 1.213252
805 369.977162 406.268696 491.327601
805 262.061389 202.601160 420.153571
805 403.244489 139.750926 389.538489
806 323.481058 -604.580939 3.427402
806 969.131572 520.551506 -46.374096
806 1286.002289 -618.083310 2.908963
806 368.450302 403.172756 492.574149
806 258.354006 201.428519 424.045606
806 398.858378 137.305001 394.032330
807 321.381980 -604.352662 3.783525
807 966.890634 520.327813 -47.099390
807 1285.845161 -617.413467 2.421649
807 364.654070 402.208657 495.886833
807 254.310103 200.491995 426.718649
807 393.804691 133.878761 396.327180
808 318.920527 -603.814403 2.864387
808 963.302170 522.588232 -45.401886
808 1281.815237 -617.121431 1.495499
808 363.333619 399.316758 497.542064
808 250.880393 199.979049 429.490875
808 390.028381 130.789399 401.852199
809 316.640914 -604.400916 4.076778
809 961.344591 521.208971 -47.669117
809 1280.711585 -617.050461 2.691636
809 361.252198 397.594059 500.250416
809 246.992002 197.844665 432.505062
809 385.012705 127.619193 405.537705
810 314.919981 -604.253336 4.065826
810 960.686648 521.283535 -47.554526
810 1279.849035 -617.740404 2.015719
810 358.416976 396.238018 502.782026
810 241.800325 196.384563 434.456662
810 380.834355 124.796008 410.514528
811 312.212718 -604.089708 3.692806
811 956.823423 521.676222 -46.474608
811 1276.833495 -617.915871 2.572495
811 355.746004 393.949831 503.957831
811 237.840672 195.749240 437.714923
811 377.480070 121.853561 414.536824
812 310.515506 -604.825046 4.051920
812 954.732993 522.510850 -47.035907
812 1274.526227 -617.098967 2.489323
812 355.952516 392.144362 505.607367
812 235.291811 194.125422 438.597615
812 371.766577 118.225901 419.283333
813 307.599740 -604.317649 3.631811
813 952.568770 522.911461 -47.103503
813 1273.272835 -617.038190 0.938306
813 353.903493 389.543825 507.582764
813 232.800711 194.064835 441.888853
813 367.700803 115.965799 423.536469
814 306.156792 -604.142471 3.820456
814 949.700175 521.780853 -48.724101
814 1270.416757 -617.352795 1.694569
814 352.241489 388.494592 510.485291
814 229.813224 192.582169 442.189451
814 364.618867 112.855904 429.222463
815 306.053875 -603.295222 2.819025
815 947.262795 522.220177 -48.714162
815 1269.164557 -617.449770 2.594730
815 352.362363 384.905828 511.921255
815 226.731235 191.668481 444.888940
815 361.186635 109.725255 432.335002
816 302.697090 -603.330489 3.235465
816 946.168989 523.411450 -47.044799
816 1267.496237 -616.962482 1.313329
816 350.759575 382.987196 513.820517
816 224.171717 189.472379 446.851732
816 357.253506 107.071580 437.202566
817 300.843024 -603.589924 3.967849
817 943.950606 523.302960 -47.391080
817 1266.476434 -615.903138 2.765895
817 349.498213 380.932903 515.682226
817 222.050426 188.768508 448.465080
817 355.145310 104.583098 440.169421
818 298.000929 -603.485936 4.324837
818 941.223704 522.861791 -47.796043
818 1261.821916 -615.591699 1.274860
818 347.529348 379.429141 518.503751
818 218.300532 187.665102 449.947647
818 352.491355 100.738586 442.803081
819 295.884205 -603.480477 4.431064
819 930.626728 526.763331 -55.514896
819 1262.172145 -615.772075 1.843821
819 347.078523 377.224842 518.920962
819 219.234566 185.424719 451.726176
819 350.059931 97.755034 446.563359
820 294.117006 -602.819808 3.733548
820 930.034337 526.935197 -54.659091
820 1259.427763 -615.552294 2.932112
820 346.824618 374.476173 521.003453
820 216.903273 184.500446 453.226833
820 348.035582 95.875346 449.208707
821 292.319910 -603.184449 3.531522
821 926.447960 528.440002 -54.569262
821 1257.191407 -615.611060 2.936789
821 347.652662 372.124022 524.381272
821 215.575069 181.597212 456.725590
821 346.111945 92.735439 452.230771
822 290.505638 -602.600124 3.145930
822 925.029811 527.474343 -55.047420
822 1254.202220 -615.832609 1.375377
822 346.295827 368.849494 525.736032
822 214.471935 180.820866 459.345995
822 344.189648 90.808715 454.852466
823 287.865578 -601.457948 2.826843
823 922.347376 527.783513 -56.402360
823 1250.948364 -616.367642 2.435103
823 345.595581 366.803052 527.733274
823 213.963527 178.442133 461.187929
823 344.809757 87.698526 457.448639
824 285.065674 -602.131197 3.820668
824 919.859803 527.069775 -53.339863
824 1249.917225 -615.103336 2.461970
824 347.934386 363.932666 528.854770
824 213.482082 174.847896 464.199296
824 342.570699 85.996142 460.011808
825 283.780729 -601.906537 2.820221
825 918.597784 527.660208 -53.626006
825 1248.979446 -615.425170 2.157767
825 346.758944 361.991297 530.562988
825 215.443943 173.530813 466.481547
825 343.005459 81.582042 463.164170
826 281.943971 -601.151557 2.804001
826 917.145508 527.509327 -54.115259
826 1245.793206 -614.578656 3.416653
826 347.884253 359.685132 533.134307
826 213.387862 170.320109 470.748758
826 343.346214 79.668181 465.240252
827 279.651368 -602.320329 3.060292
827 913.175394 528.451376 -54.174560
827 1243.526171 -616.216624 3.519847
827 347.898830 355.272023 535.056804
827 214.283063 166.540984 472.609510
827 343.316175 75.487304 468.164719
828 277.107881 -602.447479 3.269610
828 911.927885 527.568057 -53.319781
828 1241.297537 -615.347899 1.626537
828 350.119774 353.548017 537.786893
828 214.669765 163.884931 474.621044
828 345.684310 73.342164 470.728031
829 274.912241 -601.482952 2.456306
829 910.534170 527.402872 -54.650743
829 1241.355967 -615.646254 2.414915
829 349.832750 350.409705 538.783526
829 216.162991 161.533806 476.913012
829 345.637475 70.233452 473.542028
830 273.056637 -602.669225 3.976848
830 907.640879 527.948256 -53.292270
830 1238.428187 -615.435103 3.392751
830 350.453641 346.665467 541.206555
830 216.822953 157.412445 480.497980
830 347.377296 68.861075 476.709663
831 271.085043 -601.766233 3.668744
831 905.641432 528.595902 -54.257913
831 1237.829273 -615.765160 3.903392
831 353.766295 345.389203 542.623504
831 219.090342 155.126243 484.370176
831 347.952709 64.168618 478.511856
832 269.098841 -601.017474 5.174378
832 904.334449 528.514892 -54.768358
832 1234.500358 -615.086913 3.166774
832 354.539315 341.843206 544.898073
832 218.871267 152.472126 487.095154
832 350.261192 61.069227 480.621769
833 267.277467 -600.865350 5.720256
833 903.658323 529.224292 -52.949070
833 1232.698745 -614.257709 2.408775
833 356.450139 338.470869 546.430948
833 221.167028 147.310565 489.146831
833 351.280895 58.770194 483.290568
834 264.426301 -600.813140 4.282445
834 897.917552 529.044746 -53.453128
834 1230.359569 -615.293579 2.060351
834 357.945335 334.808640 548.546690
834 224.140947 144.863886 492.537384
834 353.186953 55.168337 485.898966
835 263.203755 -600.887362 4.357936
835 897.259041 529.439339 -54.068701
835 1228.060139 -614.530014 3.653540
835 359.004120 332.226017 550.908839
835 226.131150 140.443908 494.718564
835 355.764555 51.205359 488.529539
836 260.492480 -600.688417 4.696938
836 895.677495 529.765152 -54.265739
836 1226.131082 -613.383075 2.495335
836 359.676058 328.743364 553.042201
836 229.457487 136.528769 498.365560
836 359.496793 48.274073 490.735762
837 258.800832 -600.900257 3.869761
837 892.358498 529.486890 -52.655513
837 1223.554670 -614.276452 0.679799
837 362.908289 325.829316 555.519608
837 231.473658 131.831854 501.834608
837 361.264110 45.047897 493.295113
838 254.921228 -601.062758 3.063978
838 890.810086 529.262429 -53.118845
838 1221.776837 -614.397636 2.016214
838 364.856517 321.365987 557.339117
838 234.188455 128.241987 504.176319
838 365.253466 41.047732 497.754667
839 255.020257 -600.824766 4.170882
839 888.402677 529.503939 -53.467575
839 1219.874368 -613.995334 1.717947
839 367.452474 319.034844 559.347404
839 237.359142 123.156705 506.798524
839 369.255363 37.514550 499.226653
840 251.765969 -600.268323 4.346042
840 884.486614 528.590877 -52.680004
840 1219.033019 -614.203349 2.727671
840 369.534113 315.160968 561.413385
840 241.012337 120.105026 509.495418
840 373.494261 33.933475 501.155697
841 248.287392 -599.649943 4.173448
841 884.863565 530.286578 -52.325402
841 1216.266501 -614.013522 2.336586
841 372.138918 311.550488 562.759204
841 243.871070 115.669826 511.932851
841 377.217948 29.987388 503.665665
842 247.831604 -599.971156 5.063176
842 881.796919 530.845614 -53.151589
842 1213.657197 -612.481453 1.658676
842 376.151010 306.810637 564.581142
842 247.476048 110.719521 515.547521
842 380.847381 26.332342 506.549934
843 245.828318 -600.241789 3.256665
843 880.007967 531.466092 -54.457685
843 1211.126936 -613.865519 1.247155
843 377.422177 303.539093 566.535517
843 250.806114 106.265913 518.319623
843 384.571512 23.563643 508.862510
844 243.725737 -598.754531 4.529495
844 877.171509 530.006309 -53.534638
844 1209.326276 -613.379258 2.185760
844 380.530636 300.754217 567.968670
844 255.302831 101.095308 521.398239
844 390.432947 19.486616 512.564146
845 241.304915 -598.315613 4.151126
845 875.953414 530.108524 -54.051998
845 1208.282871 -613.947947 2.655517
845 383.983343 297.152790 570.042549
845 259.569753 95.535811 523.881467
845 392.187009 15.596050 514.330135
846 239.835213 -598.470109 3.937710
846 872.783952 532.633518 -52.762712
846 1205.275022 -613.323162 2.491417
846 386.846495 293.179718 572.711475
846 264.739300 92.017617 525.540862
846 398.714750 12.481608 516.545948
847 236.935527 -598.523074 4.761492
847 871.173857 531.783779 -53.976372
847 1204.714774 -614.362554 3.016374
847 389.979173 289.966329 573.471257
847 268.241691 87.365794 528.056132
847 403.342710 9.353886 519.081841
848 235.652088 -599.251736 3.661740
848 867.825140 531.760620 -55.356141
848 1200.838739 -613.755656 1.818770
848 392.625207 284.891253 575.846543
848 271.692055 82.978074 531.343197
848 409.469933 3.832795 519.766728
849 233.137616 -599.909164 4.632627
849 867.883568 531.899086 -53.987211
849 1200.043769 -613.701152 1.300302
849 397.348797 280.776046 577.525101
849 277.644896 77.522208 533.787746
849 414.267795 0.076229 522.564153
850 231.388522 -597.348057 3.232354
850 865.961489 531.948452 -53.173505
850 1198.851891 -612.448293 2.467133
850 399.780614 276.902810 578.851598
850 283.233866 72.651028 535.277969
850 419.700789 -3.107333 525.097724
851 230.904607 -598.419361 3.855936
851 861.351151 531.591705 -54.521524
851 1194.807271 -613.408215 3.025195
851 402.995480 273.141783 581.006591
851 287.221063 67.449287 538.581109
851 424.069904 -8.244555 527.159304
852 227.248205 -598.505204 3.470862
852 860.749788 531.424925 -53.896369
852 1193.563231 -612.502512 2.171282
852 407.701214 269.717500 582.502219
852 293.420159 62.025585 540.844286
852 431.047365 -10.982043 528.885295
853 224.636904 -598.655146 3.328130
853 858.241705 531.415231 -53.587044
853 1189.910208 -612.181181 2.943183
853 411.535611 264.695800 584.727583
853 297.912828 57.114285 543.139192
853 436.937195 -14.429676 531.676076
854 222.955913 -598.520915 3.901357
854 855.186889 532.202284 -54.032400
854 1190.200809 -612.515215 3.432907
854 415.767193 261.162564 585.546602
854 303.655762 53.541334 546.365798
854 443.207453 -19.106390 532.451012
855 219.972505 -598.356429 4.360696
855 854.010084 532.647688 -53.865628
855 1185.781235 -613.475815 2.316757
855 417.909632 257.164323 588.250134
855 308.809783 47.412369 549.342950
855 447.409719 -22.943840 533.434846
856 218.067941 -598.601230 4.191879
856 852.597786 532.450251 -53.217250
856 1180.322625 -613.776115 -2.844484
856 422.893460 252.645110 590.315877
856 315.037080 42.626697 551.228806
856 453.714335 -26.394841 536.126888
857 215.499107 -598.361638 3.384800
857 849.216318 532.789637 -54.056710
857 1177.595269 -614.425014 -1.616964
857 427.094790 247.893288 592.380393
857 319.642017 38.239027 554.350227
857 460.777684 -30.629990 538.208547
858 214.433035 -597.857619 4.114162
858 846.776858 533.744456 -54.311406
858 1174.725745 -614.263744 -2.865096
858 432.550875 245.660134 594.135124
858 325.861752 31.827735 556.635533
858 467.958201 -33.673768 539.603497
859 213.192895 -597.474429 3.441388
859 844.706432 532.242978 -54.154299
859 1172.126257 -614.766197 -2.513746
859 436.685373 241.186259 596.019922
859 333.064481 26.583937 559.102809
859 473.314063 -37.004738 542.708912
860 210.245037 -598.177367 4.098286
860 842.192264 533.486449 -54.665443
860 1171.340680 -614.451812 -2.907303
860 441.305353 236.712715 596.756811
860 337.209460 23.265519 562.565678
860 480.627093 -40.756040 544.832936
861 207.023080 -597.242971 5.163206
861 842.209490 534.206201 -53.311773
861 1169.449257 -613.500960 -2.945548
861 444.756947 233.897842 599.181041
861 344.488246 18.357837 565.573180
861 486.360891 -44.542887 546.687841
862 205.323634 -596.087599 4.252819
862 838.902599 533.494741 -53.930408
862 1166.568455 -614.581237 -4.112842
862 449.373532 229.334394 601.252770
862 352.157623 12.933159 566.819734
862 494.546126 -48.508550 548.368620
863 203.784863 -597.130810 2.622913
863 836.280881 533.759409 -53.136608
863 1170.598073 -613.258511 2.863310
863 455.051695 225.025879 603.985313
863 359.200493 8.299363 570.839595
863 500.888577 -51.773174 551.199977
864 201.383458 -597.753224 4.260772
864 835.433941 532.721898 -53.015791
864 1168.031942 -613.646666 1.712676
864 461.234208 221.627413 605.949011
864 364.073175 3.744281 572.708843
864 509.590736 -55.216547 554.017141
865 199.804150 -596.768920 5.482193
865 833.064096 533.344623 -54.431922
865 1165.984114 -612.461959 1.607635
865 464.932006 218.094729 608.135627
865 370.179232 0.355450 574.919423
865 514.681239 -58.419008 555.880824
866 198.746514 -596.582905 4.902336
866 831.027165 533.550415 -53.363141
866 1164.300140 -613.259382 2.084678
866 469.839415 214.998066 608.785749
866 379.520498 -5.427225 578.280016
866 522.752819 -60.770638 559.053339
867 195.409010 -597.368121 4.560016
867 827.381191 533.280632 -53.461095
867 1162.754876 -612.113431 2.841920
867 475.000145 210.569528 611.440382
867 384.995966 -9.479597 580.289809
867 530.796236 -64.108669 559.668888
868 193.753493 -596.570589 4.525712
868 826.070847 533.709436 -54.231513
868 1160.499698 -612.930510 2.363738
868 479.871676 208.149946 613.304485
868 390.992938 -13.896556 583.321572
868 537.852263 -67.215176 563.698824
869 190.138953 -595.580068 5.576219
869 824.423956 534.165728 -52.972000
869 1158.324833 -612.548095 2.052391
869 485.052690 203.810759 616.103401
869 399.138522 -18.182027 585.971611
869 544.267725 -70.375560 564.956575
870 188.683991 -595.738805 4.352232
870 820.896557 534.573342 -52.905672
870 1155.322394 -612.372881 0.622424
870 489.307675 202.145155 617.639995
870 406.569165 -21.350500 588.252380
870 552.774868 -72.199034 567.491447
871 187.086224 -596.546390 3.530260
871 818.979819 533.986112 -53.688848
871 1153.861106 -610.860051 1.382669
871 495.109468 197.551160 619.208656
871 414.111351 -25.503022 590.218692
871 560.547458 -75.114114 570.240679
872 184.552376 -595.663237 4.401459
872 819.544209 534.891286 -53.633299
872 1151.859742 -611.705213 1.745465
872 502.457298 194.937210 621.455565
872 422.296089 -29.312414 593.408955
872 568.745644 -77.850198 571.878622
873 182.522471 -594.961414 4.645157
873 815.154120 534.172204 -53.717371
873 1149.357839 -611.433449 1.848432
873 508.182184 191.659335 623.206200
873 427.907400 -33.128435 595.560211
873 576.529078 -79.322248 575.199820
874 179.310745 -594.419047 3.945703
874 812.464946 535.379757 -54.043251
874 1146.154845 -611.893275 0.182318
874 513.107049 189.596879 624.520411
874 435.507035 -36.608173 598.795300
874 585.910576 -82.911378 578.087264
875 177.431718 -593.743965 3.504047
875 811.052520 534.146695 -53.143406
875 1145.713446 -611.157882 0.773810
875 517.636540 186.421214 626.138520
875 444.171949 -41.023587 601.245592
875 592.589075 -84.581724 580.480183
876 176.407767 -594.563963 3.931337
876 807.568263 534.957295 -53.783231
876 1143.243648 -611.037642 1.982945
876 524.600958 183.045589 629.177664
876 450.475131 -43.592536 603.472474
876 600.483064 -85.774400 583.189831
877 174.568570 -595.950858 3.880338
877 805.875769 536.434122 -52.758546
877 1141.569386 -611.292922 2.622963
877 531.517195 179.989015 631.798768
877 460.670221 -46.524378 607.176963
877 609.177590 -88.992936 585.656792
878 171.847070 -594.128722 5.524038
878 803.261446 535.303000 -53.734679
878 1139.358646 -611.843293 3.297338
878 536.391521 178.766743 633.572396
878 468.731084 -50.094614 609.166712
878 617.963651 -90.867365 587.109355
879 169.139404 -594.203138 3.841044
879 801.994345 535.360112 -53.312209
879 1135.802188 -611.243801 0.820612
879 542.621055 175.738113 635.404284
879 475.592683 -52.952927 612.302773
879 625.748898 -92.213442 589.096523
880 167.039551 -594.288005 4.190593
880 799.694951 534.820928 -53.362509
880 1134.177041 -610.621706 1.646395
880 549.591044 173.729755 637.135010
880 483.738546 -56.157877 613.687806
880 634.244758 -94.515877 591.803175
881 166.008211 -594.974734 4.411554
881 798.636713 535.483113 -52.782472
881 1133.024806 -611.226099 1.041282
881 554.836493 171.228842 639.389193
881 491.702769 -59.410801 616.959722
881 642.667897 -96.900114 593.383565
882 161.774908 -594.544947 3.947383
882 795.425746 535.000252 -53.536208
882 1131.449235 -609.933656 2.756474
882 559.789947 167.952016 641.499540
882 499.928565 -62.776138 619.652645
882 653.053505 -96.686952 596.386206
883 160.129256 -593.518810 3.912881
883 794.038928 535.728113 -54.027199
883 1128.800981 -610.193550 2.079885
883 566.090754 165.838697 642.642270
883 508.720855 -65.543642 621.959194
883 659.614230 -98.740352 598.121213
884 159.115637 -593.795972 3.497372
884 791.704505 534.856719 -53.209230
884 1127.073040 -611.418930 1.353310
884 572.878858 163.233735 644.473071
884 516.744683 -68.128185 624.268056
884 667.892614 -99.655630 599.841142
885 157.685974 -594.543977 4.767627
885 788.560646 535.698806 -53.801648
885 1123.864314 -609.264836 3.342768
885 578.787715 162.508809 646.388165
885 525.100626 -70.083957 625.301848
885 677.296769 -100.972598 601.912684
886 154.654121 -593.825398 4.378602
886 785.320558 536.833508 -54.030411
886 1122.040438 -609.784414 2.966206
886 586.782301 160.995522 647.519442
886 533.298945 -72.761743 627.247689
886 685.543179 -101.394186 604.079630
887 152.556260 -593.717021 4.019352
887 784.116291 537.280568 -52.588517
887 1119.760715 -610.654691 1.932197
887 590.969367 158.524685 648.287711
887 540.352803 -75.612360 629.182990
887 693.358234 -103.640876 606.648522
888 151.119882 -594.389715 3.675348
888 783.407718 536.630017 -52.985731
888 1117.317430 -610.353950 2.109444
888 597.943260 156.304971 651.150882
888 549.258991 -77.551019 632.712820
888 701.688749 -104.111962 608.941921
889 148.041668 -593.198876 5.105360
889 780.749951 536.922627 -53.344955
889 1115.714826 -610.374559 3.248133
889 603.401306 154.959262 651.766157
889 557.436305 -80.599227 632.513910
889 710.118803 -104.803766 610.467208
890 145.954083 -593.443160 4.584252
890 778.431654 536.717910 -54.064797
890 1114.235613 -610.349739 2.011142
890 610.281221 153.324673 653.423366
890 566.010931 -82.188288 633.846729
890 719.002699 -106.965083 611.447489
891 143.828845 -593.294178 4.378432
891 777.313388 536.262379 -53.149751
891 1111.684271 -609.896303 2.199785
891 616.406746 150.787158 654.631893
891 573.199874 -84.158330 636.013232
891 726.301382 -107.581523 613.617898
892 142.027911 -592.608566 4.325109
892 775.541345 537.048170 -52.986412
892 1109.200570 -609.957567 3.019043
892 622.227338 149.025060 655.505286
892 580.432769 -86.683783 637.627553
892 734.109683 -108.005123 614.681522
893 138.630647 -593.280234 4.539746
893 771.696911 537.128495 -54.173968
893 1107.988987 -609.875278 2.099193
893 627.106113 148.304179 656.517263
893 588.073715 -87.696824 639.427384
893 742.573343 -107.932346 617.150734
894 137.092092 -592.657987 4.251424
894 769.571900 537.531662 -53.279126
894 1104.607858 -610.495764 1.353249
894 634.173589 146.418772 657.224053
894 596.859789 -87.901913 640.444878
894 750.715912 -109.222819 618.304751
895 136.040487 -591.710782 3.486000
895 767.204557 537.817169 -53.178350
895 1103.228339 -609.543662 2.046304
895 639.847383 146.101178 659.078493
895 602.743367 -91.057172 641.357006
895 757.805129 -109.693722 619.422712
896 133.513122 -592.622407 3.989313
896 764.303322 538.543839 -53.839877
896 1101.314061 -609.935030 1.096700
896 645.329315 144.545521 660.111012
896 611.914059 -92.884904 642.841935
896 766.495347 -108.772316 619.087428
897 131.004137 -591.636157 4.424680
897 762.619839 538.750542 -53.736474
897 1098.844123 -609.254091 0.925295
897 652.309578 144.155208 661.310652
897 618.954042 -93.912882 643.996729
897 773.224981 -108.528778 620.706706
898 129.246121 -591.952915 4.905445
898 761.028126 537.833619 -52.850422
898 1096.848614 -609.434713 1.596681
898 657.898047 142.875295 661.920023
898 625.968385 -94.236728 645.533269
898 780.550807 -108.602806 621.902002
899 128.643165 -590.777427 5.126373
899 759.554064 538.802100 -53.036490
899 1094.909023 -609.269483 1.403784
899 662.941661 143.287655 663.648586
899 634.040779 -94.070629 646.717562
899 788.690473 -108.122799 623.380597
900 125.932540 -590.527130 4.250012
900 756.281428 538.431809 -53.454505
900 1093.451593 -610.278288 1.571112
900 668.709380 142.873042 664.798987
900 642.315335 -95.512372 649.978554
900 796.920173 -108.034817 624.237735
901 123.432814 -590.924611 3.553586
901 753.478836 539.140248 -53.594241
901 1090.572823 -609.114650 1.563473
901 676.342183 142.274052 666.242545
901 650.778210 -95.461134 650.891811
901 804.793735 -107.199579 625.187225
902 121.754055 -591.334394 3.702083
902 753.382142 539.290005 -53.757018
902 1088.958504 -609.124034 0.055649
902 681.938805 142.651557 668.184842
902 657.471150 -94.890689 652.559609
902 810.274877 -106.318045 625.732328
903 119.637928 -590.063415 3.515764
903 750.681898 539.073423 -53.148501
903 1086.810269 -608.588975 1.093836
903 687.658931 143.658682 668.982356
903 664.002324 -95.334813 653.663780
903 818.638230 -103.969138 627.162396
904 116.382754 -589.906507 5.108406
904 748.005814 539.748170 -53.325343
904 1084.968060 -608.505361 2.505176
904 691.687450 144.526994 670.788967
904 670.542818 -94.529447 655.859830
904 825.950696 -103.136647 629.087179
905 114.899063 -589.963396 3.816957
905 746.711023 539.723777 -54.370448
905 1082.355024 -608.269947 0.291289
905 698.731929 144.353924 671.685930
905 675.029051 -94.763766 657.251626
905 832.202307 -101.457279 629.763793
906 112.063242 -589.962834 3.885538
906 745.623244 539.994704 -54.992953
906 1082.021112 -608.207409 1.274280
906 703.143589 145.385935 673.874398
906 683.539532 -92.470178 658.762716
906 837.841466 -99.490252 632.040485
907 110.412414 -590.303966 4.043483
907 742.551210 540.450221 -53.340882
907 1078.690878 -608.031735 1.459590
907 706.508762 147.026767 674.924625
907 688.269657 -91.712400 659.465980
907 843.983244 -96.894673 633.884242
908 107.692998 -589.347528 3.471131
908 739.592358 540.415423 -53.565995
908 1076.560549 -609.035401 1.976819
908 712.832707 148.672103 675.196593
908 693.872644 -89.582208 661.254593
908 851.014113 -94.386558 637.335508
909 106.830392 -589.584790 4.546644
909 738.022682 540.726072 -54.558366
909 1073.078267 -609.269941 -0.421412
909 714.416666 150.683013 677.270121
909 699.049439 -88.198351 663.699110
909 856.715107 -92.762795 639.805419
910 104.125403 -589.259268 3.716289
910 735.700668 540.940949 -53.189103
910 1070.154188 -608.831638 1.755761
910 721.002685 152.495875 677.782695
910 705.925788 -86.573794 664.702335
910 861.974040 -89.758423 641.937037
911 101.583267 -589.308736 3.142431
911 733.309124 539.850931 -54.235119
911 1070.115266 -608.594824 -0.309542
911 724.906966 152.670437 679.271049
911 711.900554 -85.623989 665.222386
911 867.223789 -89.200309 644.227699
912 98.927077 -589.708745 4.152538
912 732.595487 541.408627 -53.513426
912 1068.574204 -608.197457 0.736188
912 727.680585 155.338403 680.050632
912 716.307346 -83.310045 667.008337
912 871.578292 -86.420192 646.921903
913 97.637127 -590.472449 5.386305
913 729.535596 540.487490 -52.370499
913 1064.478248 -607.778650 1.121165
913 731.388417 157.634236 681.310853
913 723.271196 -81.109503 668.144861
913 878.180627 -82.696277 649.160518
914 95.678280 -588.542706 5.046773
914 726.353315 540.423003 -52.438472
914 1063.593172 -607.878115 0.321718
914 737.398895 160.132837 682.841370
914 727.868116 -79.087710 669.637533
914 884.248622 -79.975523 651.855755
915 1061.082580 -608.352918 2.495231
915 1595.029935 506.344800 -55.748499
915 1968.701478 -616.926756 6.137446
915 738.703334 160.780101 683.418427
915 732.006621 -77.421582 669.749010
915 889.252295 -76.302412 653.714237
916 1059.286244 -608.450234 1.699557
916 1593.427117 506.263863 -54.914871
916 1964.738809 -617.783854 5.567827
916 742.239674 163.253507 683.586718
916 737.348211 -74.651963 671.318485
916 894.188495 -74.274184 656.485224
917 1056.364569 -607.903576 1.343971
917 1591.258016 506.753537 -56.678787
917 1964.978247 -617.612041 7.615678
917 746.778394 166.224837 685.284633
917 743.013954 -73.231559 672.368693
917 899.490890 -70.460356 656.860890
918 1054.891480 -608.385185 0.308419
918 1589.517037 506.289728 -55.606131
918 1962.183390 -617.516043 3.820349
918 750.727396 169.389643 685.613500
918 748.275663 -71.245635 673.119469
918 904.300820 -66.827659 657.760856
919 1051.941654 -607.822976 1.864552
919 1588.451527 506.583629 -56.899035
919 1959.871959 -617.332702 5.048591
919 752.076573 169.976034 687.430563
919 752.547892 -68.359267 674.786191
919 909.518476 -62.978417 659.479437
920 1050.801579 -607.648795 2.149892
920 1585.951240 506.162550 -56.483252
920 1958.968762 -617.766792 5.110929
920 755.588902 171.819482 688.657575
920 757.766984 -66.583280 675.438396
920 914.880529 -60.614131 660.294102
921 1049.241445 -606.770576 1.153542
921 1582.969119 506.648022 -56.123677
921 1956.425606 -618.198512 6.064107
921 759.653487 175.459312 688.694110
921 762.000752 -63.785287 675.447570
921 919.429302 -56.667369 660.447336
922 1045.816005 -607.828054 1.394737
922 1580.437898 506.694192 -57.038605
922 1954.988109 -617.063927 5.843042
922 760.723308 177.048188 689.223189
922 767.317124 -60.874912 675.985089
922 923.548377 -52.005500 660.975189
923 1044.737805 -607.043887 2.130720
923 1579.574791 507.648841 -55.546770
923 1952.874943 -617.671295 3.845717
923 764.148215 179.922403 689.031473
923 771.274111 -59.527732 675.971911
923 927.508972 -48.595607 661.333453
924 1042.905976 -606.303556 1.578619
924 1577.360439 507.092803 -56.647944
924 1951.001585 -617.586801 5.153630
924 765.597436 182.121259 689.377644
924 775.768231 -56.469299 676.085173
924 932.562253 -45.123843 662.034498
925 1040.939201 -606.612344 1.115845
925 1575.825742 506.090945 -56.873852
925 1950.498517 -616.604404 3.926698
925 767.892564 184.594542 688.207570
925 780.531268 -54.703964 675.250960
925 936.548113 -40.923788 661.544446
926 1038.388499 -605.748439 1.226411
926 1572.740751 506.073512 -57.542311
926 1947.313323 -617.964465 6.045753
926 770.594229 186.800404 689.012848
926 782.928333 -52.907020 674.295321
926 941.026150 -38.319736 661.054718
927 1035.251566 -606.812139 0.264866
927 1570.671447 507.333209 -56.781168
927 1945.500870 -617.557342 3.467658
927 772.113544 187.770716 687.183083
927 787.990823 -50.273484 674.733494
927 943.991687 -35.090600 660.840516
928 1032.957828 -605.935148 1.575171
928 1568.223635 506.932539 -57.079101
928 1944.330245 -618.082581 5.848385
928 775.452015 190.665386 688.044656
928 792.821875 -48.371785 673.309338
928 948.321363 -29.432781 659.402918
929 1031.272084 -606.832741 0.662273
929 1566.864952 507.117388 -56.826925
929 1941.472969 -618.182621 5.104196
929 776.703821 192.749163 685.847741
929 795.510177 -45.750871 672.983232
929 951.328967 -26.902486 658.717789
930 1029.355699 -606.844809 1.645410
930 1565.197578 508.184338 -57.026552
930 1938.951114 -618.671294 2.964106
930 776.791470 195.163034 684.435611
930 800.858607 -42.341044 670.767688
930 955.731463 -23.117817 656.922742
931 1026.133694 -605.376342 0.909040
931 1562.306218 508.547759 -56.792999
931 1937.632042 -616.651779 2.849577
931 779.901707 196.506036 681.473738
931 803.967201 -41.745871 669.870733
931 960.298692 -18.278093 656.219052
932 1025.079390 -607.123774 0.304370
932 1560.110277 507.307421 -58.807933
932 1935.787355 -619.127883 3.107649
932 781.619764 199.497143 680.445585
932 807.823994 -39.198633 668.818332
932 962.033362 -16.213910 653.500945
933 1022.572781 -606.099650 1.193938
933 1559.167469 507.800944 -57.587246
933 1933.458906 -616.679183 2.939265
933 783.026284 200.315202 678.908363
933 810.990397 -36.904568 666.715056
933 965.622698 -12.012422 652.631561
934 1021.011392 -606.214763 1.019488
934 1557.698376 508.976210 -56.851302
934 1932.533638 -617.314987 3.851848
934 784.949261 204.438730 676.921003
934 813.268357 -33.521633 664.791713
934 969.006610 -9.363510 650.687334
935 1018.062628 -606.079104 1.119611
935 1554.337136 508.899723 -57.044570
935 1929.020566 -619.532950 3.864330
935 786.957199 204.464296 674.965703
935 817.605486 -31.478555 662.265570
935 972.828698 -5.432017 646.366665
936 1015.331559 -606.552169 0.305596
936 1552.240979 509.062620 -57.025781
936 1928.430558 -618.496927 4.079778
936 787.579105 206.451672 672.266108
936 820.520041 -28.371987 658.876672
936 976.043226 -1.826035 644.458970
937 1014.963516 -606.787105 1.719879
937 1550.448073 509.363664 -55.582855
937 1927.209196 -618.235725 2.970169
937 788.722135 209.803607 669.252455
937 823.933548 -26.588918 656.190491
937 978.967057 2.930477 641.832389
938 1012.702722 -606.328013 0.267363
938 1548.819114 509.787971 -56.811151
938 1923.784988 -618.844273 3.115532
938 790.733195 211.385753 667.268993
938 826.197319 -23.483441 652.648759
938 980.790632 6.350249 637.777376
939 1010.922274 -606.614263 -0.109578
939 1545.925838 508.625556 -56.246680
939 1923.607127 -616.948123 2.089128
939 790.841026 214.069831 663.971902
939 828.949468 -21.657539 649.592958
939 983.557693 9.642580 634.762063
940 1008.448115 -606.154778 -0.356760
940 1544.817253 509.546547 -57.174472
940 1919.892672 -617.875950 2.622233
940 791.331689 217.028280 660.384470
940 831.376038 -19.328459 646.104225
940 986.172521 14.249173 631.027085
941 1005.395344 -605.446355 0.287985
941 1544.362206 509.169697 -57.476613
941 1919.534859 -618.428473 2.981834
941 792.008916 220.198607 656.323872
941 834.111073 -14.712177 641.972445
941 988.776464 18.903730 627.878715
942 1004.201386 -607.024562 1.038082
942 1539.453623 509.274479 -58.101101
942 1916.879019 -617.666174 3.899515
942 792.096249 222.495898 652.594857
942 835.678330 -11.627243 637.834223
942 990.606646 22.211326 623.783548
943 1002.806858 -606.735311 0.971762
943 1538.698611 509.122415 -57.703530
943 1915.641097 -618.266627 3.519896
943 793.605244 226.169600 649.048335
943 838.226116 -9.502791 633.721307
943 991.692542 25.552707 619.941803
944 998.207811 -605.788565 -0.154586
944 1535.599100 510.019065 -57.085369
944 1913.871476 -616.688352 2.849514
944 793.158198 227.460216 644.584333
944 838.856396 -6.518357 627.752841
944 993.527925 30.457605 615.299461
945 997.272571 -605.291232 1.070485
945 1534.535378 509.204280 -57.868735
945 1910.459740 -616.588140 0.776017
945 792.583668 231.865517 641.425859
945 841.884428 -3.873881 623.190566
945 993.973975 34.561092 611.527638
946 995.452851 -605.921513 1.009894
946 1533.521714 510.654586 -57.333480
946 1909.265077 -617.249276 0.206334
946 793.468945 234.328968 636.272049
946 843.641922 0.561804 618.917719
946 996.783943 38.546799 607.011178
947 992.294966 -605.556084 -0.470975
947 1530.091682 509.091687 -58.280647
947 1907.733065 -617.218173 1.938168
947 793.675694 236.914630 631.311712
947 844.851283 3.961033 613.478450
947 996.568524 44.017140 601.371026
948 990.359742 -605.719299 -0.298335
948 1528.937033 508.579877 -58.716594
948 1905.051651 -617.839383 1.923518
948 793.476107 239.704012 627.121749
948 845.552810 7.080240 607.617896
948 998.138608 48.236793 595.000087
949 989.816483 -605.028987 -0.750260
949 1525.741078 508.963347 -58.270876
949 1903.909528 -617.306524 2.324157
949 792.912681 242.860624 623.275977
949 845.477417 10.994236 602.115128
949 998.410780 52.982536 589.462372
950 987.148042 -604.817464 0.643557
950 1524.586392 509.824953 -57.957792
950 1900.797878 -618.811354 2.780470
950 792.778785 245.847800 617.984026
950 846.486824 13.845456 597.189176
950 999.779616 55.044330 584.079009
951 984.849742 -604.158187 0.958819
951 1522.628298 510.993772 -57.261758
951 1900.743653 -618.627027 2.295818
951 792.523642 249.792258 613.878662
951 847.472311 17.247911 591.564680
951 1001.106698 60.164836 577.623595
952 981.560404 -605.985729 0.984801
952 1519.784840 510.874286 -56.980708
952 1897.276449 -617.398695 1.689867
952 792.017704 251.253767 609.048954
952 848.091182 20.205818 585.767455
952 999.908579 64.560609 570.400702
953 980.531488 -604.619458 0.649510
953 1518.292798 511.324230 -57.118018
953 1897.287099 -617.021319 1.984656
953 791.224679 255.100600 603.932745
953 847.516102 23.657319 578.952093
953 999.519884 68.625814 563.197080
954 977.704379 -604.686172 0.794283
954 1516.858208 510.874535 -57.802350
954 1895.322254 -617.473944 3.874371
954 790.739773 258.435381 598.425614
954 847.894658 28.033857 572.604767
954 999.724911 72.825049 558.440773
955 976.994635 -603.654678 0.704620
955 1515.368126 510.868378 -57.149101
955 1893.021661 -617.013176 1.536328
955 789.929542 261.745303 592.204832
955 847.428223 31.205752 566.778237
955 999.408306 76.104671 551.675014
956 974.717578 -604.440088 0.949952
956 1513.082820 510.691352 -57.827686
956 1891.248640 -616.420099 0.820191
956 787.691429 264.277925 587.810246
956 847.551720 34.872323 560.164623
956 999.046428 80.119949 544.838361
957 971.955130 -603.902772 0.640786
957 1509.806257 511.361734 -58.166183
957 1888.935873 -617.988831 3.063173
957 786.719388 267.896425 582.818420
957 845.737406 38.170964 551.586919
957 996.911368 83.767205 537.396797
958 970.295711 -603.713959 0.917190
958 1509.093639 512.047338 -58.037069
958 1886.835027 -616.444892 1.008278
958 784.229872 270.176388 576.634891
958 844.628398 42.388308 544.374029
958 995.488178 87.541781 530.787254
959 967.680923 -603.768456 -0.441480
959 1508.193197 510.824970 -57.581671
959 1886.079245 -617.296708 2.471596
959 783.074322 274.962637 570.435425
959 843.038432 44.593232 537.394086
959 995.359065 91.291069 524.279052
960 964.943760 -603.535363 0.076841
960 1503.181454 510.454829 -57.455187
960 1890.016030 -610.691360 9.939072
960 782.049915 278.593502 565.385490
960 841.528823 49.259524 530.177536
960 993.111412 96.160817 517.386016
961 961.860924 -603.783664 -0.713122
961 1502.198596 511.720327 -59.279675
961 1889.099091 -611.039117 9.201112
961 777.636403 280.984056 560.048861
961 838.567241 52.858313 522.645522
961 991.413661 99.474575 508.534378
962 961.118817 -603.345403 1.237260
962 1500.765397 511.440061 -57.350211
962 1886.415200 -610.116082 9.331436
962 776.847494 283.045298 554.261970
962 837.501850 56.491319 515.301799
962 988.607971 103.115772 501.873714
963 959.751258 -602.589465 1.547628
963 1497.799122 511.806448 -57.501325
963 1886.258710 -609.611537 9.219003
963 773.596524 287.112447 549.602456
963 836.152288 60.483502 508.910819
963 986.702267 107.029302 494.376543
964 956.889059 -603.204506 0.394745
964 1497.325985 511.915034 -56.574469
964 1882.558690 -609.386258 8.492961
964 772.639296 290.608753 544.117125
964 833.100745 63.002776 501.174117
964 984.964493 111.225194 487.196698
965 955.358243 -602.874546 -0.115926
965 1493.155422 511.912202 -56.634347
965 1881.216887 -609.281922 6.762010
965 769.579117 294.565593 538.617805
965 830.334738 66.561542 494.257978
965 981.560708 114.695724 478.658602
966 953.399123 -602.971279 1.020712
966 1491.723381 512.149634 -58.613973
966 1879.513874 -610.161945 9.105211
966 767.300355 296.200126 533.319318
966 826.617905 70.571114 487.167586
966 978.854330 119.454297 470.925793
967 951.147815 -603.005482 2.150941
967 1486.070451 507.147440 -61.857629
967 1876.998923 -610.976364 8.378671
967 764.118101 300.691059 528.208059
967 823.831408 74.645202 479.616712
967 976.402290 122.096770 463.426215
968 948.887336 -602.000531 0.282168
968 1486.748266 507.465643 -60.686439
968 1876.476882 -611.792644 7.816897
968 761.285016 304.091583 523.314245
968 820.723973 78.144920 473.720100
968 972.589082 126.806810 454.568357
969 945.778249 -603.529779 0.850512
969 1484.799360 507.157971 -60.989613
969 1873.654171 -611.085505 8.657699
969 758.420733 307.306020 517.841912
969 816.935910 81.846379 466.268991
969 968.753188 130.480496 447.410105
970 943.710558 -603.050339 0.134972
970 1480.642691 507.418124 -59.210686
970 1872.598129 -610.428658 8.612128
970 754.800869 310.045372 513.410784
970 814.391661 84.635848 460.539573
970 964.465005 132.829050 440.691739
971 943.670484 -601.839753 0.658590
971 1479.148174 507.479300 -60.537176
971 1869.561593 -610.683056 8.538700
971 751.828001 313.948539 507.943590
971 809.801575 87.762062 453.598644
971 962.023806 137.361650 432.499532
972 940.541683 -603.035097 1.090685
972 1477.267686 507.537437 -61.063978
972 1867.378551 -609.944617 7.066689
972 746.813791 316.161208 503.743878
972 806.971348 91.977402 448.225843
972 957.960874 140.795208 424.596533
973 937.495465 -602.844011 0.101132
973 1475.581429 508.574770 -61.827577
973 1866.602175 -609.087752 8.718064
973 744.372939 319.267646 499.192116
973 802.599825 94.199656 441.129564
973 953.955812 144.271194 417.092780
974 937.154694 -601.828660 0.777136
974 1472.411556 507.060141 -60.775464
974 1862.865390 -611.091536 7.893679
974 741.352955 322.887225 494.525382
974 799.038237 98.228291 435.274851
974 948.425075 147.905289 411.027080
975 935.644040 -601.763810 0.704011
975 1471.175565 507.703676 -62.355877
975 1862.633631 -610.140478 6.911469
975 736.290538 326.092926 489.598788
975 793.129342 102.080762 427.680165
975 944.923495 150.040784 403.853295
976 931.664880 -601.669547 0.433896
976 1467.786050 506.050726 -61.726713
976 1860.366158 -610.967774 8.346703
976 732.379467 327.908770 485.692143
976 787.661713 104.346089 424.504772
976 938.991010 153.793031 397.396718
977 931.158036 -601.928620 0.214905
977 1466.999077 507.763846 -61.138914
977 1859.906273 -611.049069 8.590030
977 729.667814 331.136113 482.301227
977 783.781585 108.248548 417.912349
977 933.886199 156.342200 390.372587
978 929.137765 -601.344496 1.086986
978 1464.427209 506.903261 -60.599172
978 1857.144108 -609.272137 7.993654
978 725.184358 335.356702 477.633288
978 777.831675 111.636464 411.474393
978 929.116085 158.797675 384.345332
979 927.282356 -601.832258 0.742385
979 1463.270826 508.132802 -60.377370
979 1855.656349 -608.848980 7.521845
979 720.823562 337.295639 473.529922
979 773.338687 113.970517 407.073929
979 923.958108 161.860451 377.041775
980 924.419675 -602.088597 0.739611
980 1462.209696 507.152493 -60.228329
980 1852.928854 -610.006309 8.517355
980 717.610075 340.256177 470.307982
980 768.506941 116.181018 401.025281
980 918.246555 163.800087 370.131112
981 922.117224 -601.600802 0.688675
981 1458.772260 508.659505 -59.670931
981 1851.771096 -609.843468 7.120687
981 713.819312 343.287331 465.698360
981 761.810695 119.253757 395.883048
981 913.017389 165.936404 363.762669
982 920.169582 -600.448281 0.415579
982 1458.013675 507.696730 -59.865078
982 1849.841597 -608.741795 7.931448
982 709.630193 345.934964 461.806409
982 755.867994 123.085242 390.584371
982 906.808529 169.526217 358.227092
983 920.101090 -601.454409 0.953398
983 1456.294622 508.189383 -57.266332
983 1847.953571 -609.185841 8.923878
983 705.512853 347.651435 458.875057
983 749.354714 125.279670 384.730956
983 901.152567 170.119259 351.940293
984 917.890948 -601.445604 1.349785
984 1453.931811 507.815508 -60.039831
984 1846.295249 -609.690842 8.609578
984 702.070638 349.405760 457.575443
984 743.595759 126.612267 381.942694
984 893.282155 171.985257 346.553040
985 915.169017 -600.190894 -0.665493
985 1450.471780 507.322432 -60.263717
985 1845.437964 -606.863665 8.190716
985 695.135271 352.093600 453.651287
985 737.945999 128.017349 377.302808
985 887.704515 173.404764 340.849430
986 912.917642 -600.133288 -0.590403
986 1450.776585 508.294533 -58.596512
986 1843.295637 -608.997185 6.803527
986 690.728881 353.436403 450.285760
986 730.483372 131.736788 373.280665
986 881.430960 174.838546 334.330122
987 911.595945 -599.923118 -0.155030
987 1447.606742 507.843569 -59.318877
987 1841.173534 -608.882056 9.585703
987 687.025437 356.385625 447.352018
987 724.235307 132.578104 369.080845
987 874.760504 178.075421 328.573970
988 910.548835 -599.808115 -0.252235
988 1446.021109 507.702928 -59.568302
988 1839.956997 -608.729397 8.029104
988 682.595208 358.780051 446.527313
988 717.553959 135.185904 365.950776
988 867.189245 176.396814 325.208983
989 907.508226 -598.801224 0.467599
989 1443.081676 507.296915 -59.734402
989 1836.966774 -608.722484 8.729809
989 677.108517 359.607994 443.153857
989 710.639553 137.121043 363.287923
989 861.346863 177.640010 319.759902
990 903.905345 -599.872366 0.387066
990 1442.636741 508.955917 -59.402793
990 1835.970667 -606.222352 6.685527
990 675.143682 360.418312 442.573027
990 705.864617 138.781908 360.637230
990 853.918128 177.928405 316.286328
991 902.715233 -598.701439 -0.091366
991 1440.426132 509.919698 -60.424372
991 1833.350892 -607.369937 6.575033
991 670.678331 362.960385 439.637498
991 697.963801 138.885119 358.090103
991 847.114420 177.591414 312.222635
992 901.460441 -598.152780 0.126317
992 1436.584589 509.228192 -60.889804
992 1832.042370 -606.080672 6.219709
992 665.780581 363.738957 438.498106
992 690.378505 140.693398 355.763122
992 839.722353 178.850772 308.624409
993 900.220661 -598.583780 0.325261
993 1436.422187 510.048371 -59.556012
993 1831.015317 -606.302166 6.971847
993 661.779132 364.694706 437.248494
993 684.787735 140.968711 353.088554
993 833.414402 177.782743 305.256631
994 898.538259 -598.646383 -0.292809
994 1432.994555 508.933421 -59.731169
994 1828.515988 -606.913262 8.696402
994 658.259131 365.571918 435.193199
994 678.255410 142.902320 352.462919
994 825.999084 178.814362 303.398198
995 895.667089 -598.282744 -0.544102
995 1431.337272 509.907459 -58.615697
995 1826.777133 -606.998774 6.854011
995 654.111602 367.231412 434.658117
995 670.785138 143.293390 350.271883
995 819.921413 177.010224 301.062852
996 893.418487 -598.736944 -0.176040
996 1431.403785 511.249753 -58.689671
996 1825.296598 -606.222967 7.155935
996 650.431513 367.912912 433.941714
996 663.148999 143.676566 349.141104
996 812.793625 176.038582 298.630830
997 891.363824 -597.971725 0.793019
997 1426.998553 510.524464 -59.616918
997 1823.913442 -606.549394 6.933568
997 646.454730 368.346151 433.402924
997 657.400447 144.400113 349.161055
997 806.957428 175.192331 298.127964
998 888.338144 -598.322740 -0.010140
998 1426.447116 511.883410 -59.049873
998 1821.972355 -606.648780 6.608403
998 642.443620 369.672605 433.838971
998 650.010543 144.955061 348.771541
998 800.175784 174.679362 295.880175
999 887.643467 -598.006321 -0.065957
999 1424.972410 510.876198 -58.409005
999 1819.396214 -605.946234 6.135344
999 640.084373 369.629518 432.931873
999 644.294175 144.882157 349.001950
999 793.642934 172.087219 295.483873
1000 884.976232 -597.177665 0.459159
1000 1422.364294 511.450638 -59.132071
1000 1818.136323 -606.454461 6.801242
1000 636.972995 369.506481 433.912795
1000 636.592549 144.255307 350.259996
1000 786.482600 169.532363 294.332293
1001 883.833529 -597.795016 1.658801
1001 1425.445242 515.910330 -54.377966
1001 1817.203942 -605.674414 7.380532
1001 632.197114 370.323965 434.811313
1001 629.942657 145.242882 350.578514
1001 780.028521 168.567311 295.608220
1002 881.114364 -598.237092 0.061614
1002 1424.387567 516.594650 -53.535534
1002 1814.725560 -605.682125 7.776745
1002 630.225784 370.308561 434.809046
1002 623.727064 144.764016 351.016586
1002 774.920618 165.626343 295.974374
1003 879.845278 -598.203151 -0.146551
1003 1421.523912 516.127733 -53.594917
1003 1813.687193 -606.244812 6.745705
1003 625.630181 369.831471 433.215796
1003 616.529968 145.360593 350.368679
1003 767.016053 163.610559 296.371898
1004 876.511163 -598.348649 0.827256
1004 1419.549634 516.350397 -54.202846
1004 1811.931154 -606.535510 6.011180
1004 622.361703 370.412013 435.185670
1004 610.289263 145.797556 352.857740
1004 761.728576 161.088556 297.115339
1005 875.492703 -598.903207 -0.340145
1005 1415.826886 516.594552 -55.697724
1005 1808.976533 -606.845978 6.784525
1005 620.072780 370.046623 435.870635
1005 603.268579 145.078923 353.357142
1005 752.685363 157.311942 299.083505
1006 874.330284 -597.610286 0.721042
1006 1414.427842 516.975182 -55.309881
1006 1807.835955 -606.092384 6.417578
1006 615.881162 369.653100 436.256604
1006 597.567766 144.391876 353.207498
1006 747.302034 154.881277 298.110590
1007 872.386635 -596.463517 0.469675
1007 1413.170866 516.519038 -55.000423
1007 1806.982819 -604.521736 6.594698
1007 612.776727 369.526980 436.546554
1007 592.236545 144.617726 355.496456
1007 740.381082 153.561247 300.041026
1008 871.288954 -596.243884 0.908495
1008 1411.687237 517.160737 -54.815039
1008 1803.710948 -604.899671 6.724935
1008 610.960527 369.351659 438.818723
1008 584.255070 143.578534 357.511323
1008 732.778768 151.589021 300.930229
1009 868.077395 -597.538604 0.037569
1009 1409.241387 515.560921 -52.788193
1009 1802.767815 -604.229396 5.173071
1009 607.536839 367.865130 438.481937
1009 576.569407 143.614739 358.394641
1009 727.333523 148.418083 302.559640
1010 866.234031 -596.216106 0.811337
1010 1407.835376 518.310201 -55.105099
1010 1801.011579 -604.176227 6.522825
1010 605.028873 367.064619 439.682807
1010 570.354819 142.942379 361.985558
1010 719.623664 144.698084 303.677618
1011 862.881940 -596.613739 1.439439
1011 1405.558113 518.607417 -55.466632
1011 1797.516921 -605.016010 5.259646
1011 603.878917 366.169467 441.467957
1011 564.403639 142.047728 363.412187
1011 713.377188 142.493713 304.727449
1012 861.927887 -596.828059 -0.350454
1012 1403.117677 517.867885 -55.057974
1012 1796.334546 -605.226303 4.685899
1012 599.751529 365.008680 443.532462
1012 557.801637 141.809560 365.118040
1012 706.648908 139.674147 305.704268
1013 858.711152 -595.886209 1.195139
1013 1400.355173 518.371144 -54.228271
1013 1793.326848 -604.826414 6.167364
1013 596.415494 363.783307 445.303489
1013 552.762222 140.389856 366.644048
1013 700.105711 134.980651 308.746558
1014 855.867656 -596.241802 -0.296489
1014 1398.600492 519.801156 -53.824930
1014 1792.721153 -604.990650 5.223117
1014 593.635781 361.152645 448.202995
1014 547.098636 139.116824 369.142125
1014 693.800899 131.803123 309.682438
1015 854.280013 -595.342913 -0.126442
1015 1397.241139 519.908114 -54.844811
1015 1790.908556 -605.839420 5.311095
1015 592.465663 361.838727 449.027429
1015 541.120545 139.596588 371.878145
1015 688.945539 128.356025 311.701304
1016 853.771964 -596.249488 0.884667
1016 1393.043262 520.635489 -54.454035
1016 1788.559386 -605.347671 5.774028
1016 590.645765 358.429067 450.940309
1016 536.610644 137.983961 375.506641
1016 681.817542 126.621515 314.273591
1017 851.309823 -595.803538 1.426835
1017 1392.687801 519.685731 -54.745097
1017 1786.236380 -606.056668 4.437313
1017 589.294017 357.747203 452.898248
1017 529.786091 136.988176 376.153336
1017 676.514320 121.663340 314.834655
1018 848.100904 -595.676853 1.711543
1018 1390.297757 519.795361 -54.396127
1018 1782.652740 -606.402391 5.533266
1018 588.091352 356.107099 455.537544
1018 524.887257 135.784828 379.772962
1018 672.549939 118.378625 319.098132
1019 846.801769 -595.840393 0.246846
1019 1389.369847 519.917789 -51.584794
1019 1782.943382 -604.640452 5.727263
1019 588.204010 354.306301 457.530969
1019 520.694070 135.181845 383.218720
1019 666.371296 114.883077 322.674612
1020 844.725110 -595.453234 0.252912
1020 1387.667404 519.804622 -51.493446
1020 1780.807771 -605.546212 4.995676
1020 585.217458 352.338914 459.662424
1020 515.968891 134.674664 385.741093
1020 660.940924 111.433532 325.366310
1021 842.327422 -595.979130 0.618720
1021 1384.388159 519.748899 -53.628890
1021 1778.445678 -605.591644 6.219193
1021 583.623980 350.158044 461.135544
1021 512.807678 133.257966 389.017444
1021 656.448828 109.136986 329.019947
1022 840.338657 -595.980758 1.138989
1022 1382.251360 520.145697 -54.534425
1022 1777.033525 -605.982417 6.879278
1022 582.982483 348.501363 464.251630
1022 509.864872 131.533776 393.358339
1022 652.402614 104.422417 331.613527
1023 836.920567 -594.728112 1.236615
1023 1381.803559 518.657198 -52.556776
1023 1774.272717 -605.783188 5.979947
1023 582.359724 345.947789 466.981166
1023 504.569444 129.633929 397.584581
1023 648.873050 101.097323 336.035206
1024 835.634695 -594.454636 1.477523
1024 1378.927062 520.397419 -51.763851
1024 1771.880213 -605.217840 5.209922
1024 581.342411 344.296264 469.199045
1024 502.601221 127.863547 401.160772
1024 645.117134 97.822545 339.827096
1025 833.330422 -594.538382 0.897650
1025 1375.832716 519.715374 -54.484977
1025 1770.377033 -605.407800 6.251135
1025 581.586350 342.414168 472.398206
1025 498.858209 126.346715 404.257083
1025 642.625805 93.703149 342.619212
1026 829.980886 -595.428001 1.700992
1026 1373.711392 520.763013 -55.360141
1026 1768.518443 -605.191060 6.978499
1026 581.215813 339.756028 476.486688
1026 496.690103 124.510369 409.337037
1026 638.378482 90.128936 347.180762
1027 828.925220 -594.876228 1.102057
1027 1372.665631 519.634644 -54.195355
1027 1766.759908 -604.310241 5.432222
1027 582.981336 337.003231 479.424696
1027 494.112281 124.125533 414.131314
1027 635.302959 87.391412 352.242227
1028 827.250825 -594.901496 1.306756
1028 1370.057745 520.465336 -54.159854
1028 1764.486711 -604.435085 5.674225
1028 581.815697 334.656680 482.597573
1028 491.066145 121.049801 418.802005
1028 633.441149 83.152876 356.050886
1029 822.788737 -593.991721 1.443325
1029 1368.076001 521.258758 -52.912040
1029 1762.773672 -604.267704 5.699272
1029 584.377124 332.218076 486.353452
1029 491.482640 117.765238 422.717377
1029 631.333045 79.983300 361.447706
1030 821.968363 -594.157705 2.037924
1030 1363.808968 521.495785 -53.949314
1030 1760.128411 -604.412483 6.095916
1030 584.215887 328.162221 489.994199
1030 489.650986 117.147142 427.789160
1030 628.318712 76.405443 364.786951
1031 819.642492 -595.011908 1.716212
1031 1363.424921 522.445849 -53.693197
1031 1758.682102 -604.973522 5.186688
1031 584.492660 325.829463 492.430268
1031 487.704373 113.469989 432.433720
1031 627.881764 73.060095 369.541452
1032 817.869792 -594.669008 2.346213
1032 1360.702426 521.208684 -53.237513
1032 1755.304673 -605.727683 5.985693
1032 584.924336 323.949081 495.713279
1032 487.386145 111.882706 437.020009
1032 626.564365 67.907200 375.104913
1033 815.551434 -594.208676 2.431144
1033 1359.879111 521.596507 -52.751485
1033 1753.792306 -605.302587 5.249825
1033 586.451722 321.463422 499.221694
1033 488.157758 108.796066 443.356294
1033 625.468560 65.068940 380.237773
1034 811.970476 -593.944294 2.386076
1034 1355.798200 520.907300 -52.480085
1034 1751.423753 -605.118870 4.637804
1034 587.579232 317.317911 502.605135
1034 488.050504 106.193682 447.557053
1034 625.057119 60.750261 384.396221
1035 809.873561 -593.139056 1.091477
1035 1353.961569 522.632436 -53.764978
1035 1748.405522 -605.338884 4.357149
1035 589.773009 314.855566 507.038543
1035 487.724968 103.127537 452.294211
1035 625.540662 57.670580 390.804585
1036 807.289614 -593.984464 1.731510
1036 1353.284093 522.911545 -52.729969
1036 1747.258452 -603.856981 5.495797
1036 592.677022 311.808801 511.717857
1036 490.024633 100.332926 457.714077
1036 626.598585 53.229290 394.410510
1037 805.396932 -593.478189 1.783246
1037 1348.584215 523.744088 -51.802304
1037 1744.624358 -603.802525 4.684124
1037 595.014588 308.556445 515.300951
1037 489.146929 98.449718 462.132623
1037 627.259973 49.762702 399.029866
1038 803.491581 -592.119852 2.516748
1038 1348.966220 524.649592 -51.851368
1038 1743.295604 -604.254227 5.241709
1038 597.692440 304.905923 517.837408
1038 491.071771 94.889658 467.216484
1038 627.625266 45.064851 404.936688
1039 800.226136 -592.840428 1.466518
1039 1344.252600 524.076696 -50.813208
1039 1740.954605 -603.833756 6.376821
1039 599.041178 302.126140 521.265180
1039 492.303552 90.968817 472.824153
1039 628.999056 40.756528 409.941682
1040 798.407680 -591.747422 2.018746
1040 1342.619001 523.456536 -52.936702
1040 1739.581487 -603.921203 4.625463
1040 601.814205 297.631429 525.688740
1040 493.566008 89.198618 478.074977
1040 629.789393 36.359588 415.358328
1041 797.263892 -591.735573 1.875114
1041 1339.574694 526.152100 -52.894257
1041 1737.934774 -603.581120 5.801623
1041 604.798581 294.826235 529.696302
1041 496.518893 84.287857 482.517271
1041 632.112249 32.622858 420.245993
1042 794.238222 -591.638391 1.641683
1042 1338.066685 525.152745 -52.789457
1042 1735.900644 -603.303557 6.133367
1042 606.624760 291.877087 532.799542
1042 498.515616 81.492412 487.576950
1042 634.597358 29.462525 424.280869
1043 792.166512 -592.185576 1.836410
1043 1336.865577 524.796763 -50.290237
1043 1732.399799 -604.637289 5.662927
1043 610.008353 287.757707 535.598482
1043 501.116617 77.961018 492.409847
1043 635.423104 23.693615 430.129628
1044 788.019712 -590.842312 1.093135
1044 1332.950531 524.274227 -52.543478
1044 1730.196929 -603.256605 6.184675
1044 613.692569 284.029200 539.476887
1044 504.630085 73.375177 497.781307
1044 640.567502 20.472606 435.913244
1045 787.353012 -590.321737 1.080944
1045 1331.223271 525.604860 -53.659968
1045 1728.682185 -603.749204 5.309847
1045 616.141787 279.816531 542.614618
1045 506.682379 69.360107 501.623301
1045 642.940097 15.401369 440.350592
1046 785.066334 -591.196442 2.197468
1046 1328.384494 525.828723 -51.217688
1046 1724.260741 -603.540051 5.384083
1046 618.689675 276.219990 545.986852
1046 511.210155 65.472085 506.682779
1046 646.058857 9.882984 445.898923
1047 780.943555 -590.727874 1.623636
1047 1327.396356 525.202612 -51.268712
1047 1723.962725 -603.527422 5.165708
1047 622.510898 272.711511 549.042212
1047 514.239913 60.676168 509.966460
1047 647.936306 5.972325 450.796356
1048 780.872427 -591.605416 2.594328
1048 1324.728641 523.569614 -52.939148
1048 1721.781724 -602.263274 5.690160
1048 624.714688 268.203605 552.015337
1048 517.714696 56.302994 514.774016
1048 653.010717 1.469400 455.233690
1049 777.627288 -591.688420 1.299170
1049 1320.894101 525.420170 -53.146018
1049 1720.079058 -603.941346 4.739342
1049 630.603118 264.408277 557.056279
1049 521.596379 53.431559 519.492458
1049 657.530392 -2.844565 460.370828
1050 774.661999 -590.374652 2.408552
1050 1313.932731 528.686296 -57.113427
1050 1717.213487 -602.805539 4.576319
1050 634.469546 260.109577 560.069834
1050 525.353668 48.309810 523.508737
1050 661.856901 -7.794074 466.168401
1051 772.498354 -590.606277 1.425807
1051 1311.622403 528.349772 -56.317891
1051 1713.785907 -603.230409 3.938260
1051 639.346294 255.414199 562.725111
1051 529.389768 44.743746 527.195544
1051 664.256115 -12.377794 471.004064
1052 770.032931 -590.444865 2.097154
1052 1307.558508 529.033288 -57.921211
1052 1713.199237 -602.800557 5.010270
1052 642.881336 251.121744 565.738875
1052 533.306634 39.225149 532.374204
1052 669.655356 -17.377369 476.855300
1053 768.369295 -590.108899 2.016260
1053 1306.530646 528.663692 -58.206466
1053 1710.862653 -603.285246 4.063297
1053 646.427425 247.615675 568.677753
1053 538.399942 34.962386 536.027920
1053 673.973544 -22.656053 481.757761
1054 765.356929 -589.969009 2.726267
1054 1303.938446 529.246474 -57.254516
1054 1708.457072 -603.007984 3.787606
1054 650.702404 242.689234 569.993992
1054 542.974052 30.992927 539.538108
1054 678.489699 -27.783285 485.248011
1055 764.630122 -589.586308 2.612582
1055 1303.139778 530.338075 -57.631788
1055 1705.588361 -603.200647 5.496099
1055 655.074913 238.465720 574.120862
1055 547.517114 26.073906 543.026380
1055 683.623085 -32.988385 490.557953
1056 760.704185 -589.363706 2.539773
1056 1299.003332 531.299274 -57.024684
1056 1703.648752 -603.092586 4.205867
1056 659.569649 234.715695 576.916913
1056 551.917269 21.761392 546.989863
1056 689.369634 -37.481125 495.569356
1057 757.832529 -588.771585 1.984406
1057 1298.579305 530.294808 -56.410580
1057 1701.658106 -603.042121 5.194227
1057 663.524076 230.429130 580.192030
1057 557.003511 16.513419 549.968192
1057 695.078841 -41.887724 500.644252
1058 755.034317 -589.625027 1.092408
1058 1295.475255 530.518527 -57.156078
1058 1699.479531 -603.149906 4.496220
1058 669.036603 225.825800 582.437521
1058 561.545439 11.818480 553.325216
1058 699.384772 -45.848670 505.347237
1059 753.862497 -590.202666 1.610436
1059 1292.974973 530.927634 -56.331131
1059 1696.555747 -602.705840 4.196630
1059 672.623819 222.417937 584.396695
1059 566.269892 7.827002 557.271950
1059 707.413804 -51.479538 511.663136
1060 750.121775 -589.422868 2.596075
1060 1290.175276 532.306898 -57.442273
1060 1693.885094 -602.597909 3.596450
1060 678.496286 217.924850 588.300162
1060 573.389842 3.183494 559.895438
1060 711.719484 -54.632461 515.105096
1061 748.060898 -589.729435 1.953464
1061 1288.163353 530.921348 -55.451602
1061 1685.264921 -606.449739 -4.410301
1061 682.140176 214.520022 590.526611
1061 578.546585 -1.820068 563.307219
1061 718.668075 -60.328745 519.858583
1062 744.644071 -588.225778 2.533681
1062 1285.948541 531.334033 -56.081033
1062 1683.884531 -607.140832 -2.641258
1062 687.761304 210.202323 593.480991
1062 583.555792 -4.556762 567.053251
1062 723.787291 -64.157407 524.679084
1063 743.173980 -588.850043 1.799726
1063 1282.173158 531.682155 -56.623623
1063 1681.802605 -605.915548 -4.276968
1063 691.924452 206.608763 596.111559
1063 589.816697 -9.040179 569.346252
1063 729.980135 -68.410095 530.112286
1064 741.335546 -589.492173 2.360733
1064 1280.578847 533.067518 -56.633276
1064 1678.634512 -606.044585 -2.991656
1064 698.237575 202.343774 598.312075
1064 596.417235 -13.564808 573.403071
1064 736.265064 -72.560890 534.603760
1065 738.480822 -588.614541 0.734747
1065 1278.331861 533.273301 -57.189934
1065 1676.766231 -606.939175 -4.846933
1065 702.862842 199.687457 600.756750
1065 601.644171 -18.566109 577.425735
1065 742.393842 -76.573760 538.907987
1066 737.112669 -588.725582 1.764604
1066 1275.388859 532.445545 -56.232801
1066 1674.179420 -606.403703 -4.824975
1066 708.139618 194.095869 603.634176
1066 606.721027 -22.800402 578.709696
1066 749.731110 -81.929985 543.356835
1067 733.655599 -588.031094 2.344500
1067 1272.839054 533.314795 -58.163634
1067 1671.749409 -605.913291 -4.461609
1067 712.179140 192.047681 606.589011
1067 614.772043 -27.461609 582.504895
1067 756.161720 -83.118909 546.243218
1068 730.763495 -588.443584 1.336692
1068 1271.123329 533.399020 -57.401336
1068 1669.089211 -605.586751 -4.435245
1068 718.543488 187.130616 609.044919
1068 620.143112 -30.845803 585.751951
1068 763.572980 -87.355602 552.334436
1069 728.154266 -588.135997 2.366392
1069 1268.397000 534.019855 -57.620722
1069 1666.348855 -605.442212 -5.679216
1069 722.747274 183.641156 611.215541
1069 626.710276 -35.003805 587.479306
1069 769.633808 -91.248814 554.829776
1070 726.672931 -587.544206 1.599284
1070 1266.422956 533.926604 -56.880717
1070 1670.973186 -601.958031 5.593486
1070 728.475208 179.949739 615.120912
1070 632.722428 -37.770201 590.732805
1070 775.568362 -94.373136 559.168530
1071 724.205346 -587.767507 2.691582
1071 1262.692915 533.768122 -57.319285
1071 1669.105338 -601.081640 3.631327
1071 733.715011 177.254380 616.905696
1071 639.961778 -43.531792 593.721125
1071 783.886809 -96.480579 563.464974
1072 720.241704 -587.484977 2.512085
1072 1261.354799 533.909427 -57.318604
1072 1667.508392 -601.063209 4.601849
1072 737.243487 173.243266 619.584201
1072 646.331494 -46.493086 596.287786
1072 790.035529 -101.138395 567.722273
1073 718.339811 -586.383712 2.545918
1073 1256.937215 534.223243 -57.869971
1073 1664.180306 -600.959945 3.736769
1073 742.499762 170.296441 622.405679
1073 651.942256 -50.013554 598.169195
1073 797.334285 -104.455731 571.663076
1074 715.227668 -586.626164 2.541319
1074 1256.755960 533.856278 -56.246978
1074 1661.838106 -601.923510 4.043946
1074 748.677287 168.355475 624.919645
1074 659.043485 -54.314537 601.677240
1074 804.366180 -105.407710 574.663951
1075 713.454947 -586.414775 2.561213
1075 1252.124438 533.597667 -56.428271
1075 1658.469878 -601.676758 4.473188
1075 752.876806 164.314610 627.580754
1075 666.001712 -57.458432 603.327307
1075 810.741658 -109.014455 578.214478
1076 710.467759 -586.561782 1.197372
1076 1250.209271 534.115844 -56.656062
1076 1656.840740 -600.995386 2.868330
1076 756.618161 161.852650 629.455494
1076 673.060217 -60.902998 607.123294
1076 817.780692 -111.606320 581.329390
1077 707.017537 -585.665577 2.159734
1077 1248.291402 534.060691 -58.163344
1077 1653.426140 -601.798484 3.123616
1077 762.948715 159.453320 632.296080
1077 680.301610 -64.100161 609.177782
1077 825.890367 -113.025219 584.765766
1078 704.637828 -585.699459 1.431814
1078 1245.506934 534.859517 -57.501225
1078 1652.679393 -602.762719 3.168361
1078 766.750018 156.387667 633.317135
1078 686.749642 -67.725550 611.983530
1078 834.342348 -116.598122 588.583579
1079 702.559586 -584.904172 1.443119
1079 1243.216294 534.876633 -56.621345
1079 1649.812764 -602.315315 4.833105
1079 772.149942 154.212296 635.978100
1079 693.829442 -71.364067 614.192090
1079 842.648774 -117.027107 591.972952
1080 699.060790 -585.687104 2.116602
1080 1239.228108 535.090354 -56.300076
1080 1647.652485 -601.874410 4.263590
1080 776.776815 152.819048 639.136377
1080 700.282891 -73.625419 617.234525
1080 848.746139 -118.814506 595.175283
1081 696.877414 -584.237181 0.949291
1081 1238.298863 535.623016 -57.606983
1081 1643.036875 -601.089354 2.155940
1081 782.293702 149.429124 639.380525
1081 707.137758 -78.284375 618.431012
1081 856.937003 -120.584655 598.160992
1082 694.579512 -585.107106 0.814383
1082 1235.755011 536.953715 -56.507141
1082 1641.308729 -601.628829 2.294723
1082 787.917089 146.531300 642.703235
1082 715.237398 -80.391657 621.494848
1082 863.384113 -122.431107 599.594592
1083 692.027112 -583.707123 1.409327
1083 1233.218207 535.979614 -58.112787
1083 1639.878124 -601.241457 1.751855
1083 791.665335 144.942614 644.987853
1083 721.733430 -82.411032 622.453645
1083 872.352119 -124.142640 603.222192
1084 688.866629 -584.129091 1.621044
1084 1230.935580 535.880806 -57.308461
1084 1636.746382 -601.643145 3.708585
1084 796.841205 142.866290 646.988524
1084 728.148798 -85.544735 625.976204
1084 878.060241 -123.869281 605.965538
1085 686.182647 -583.946849 1.437552
1085 1228.928406 536.242326 -57.680386
1085 1635.532560 -601.982956 2.867003
1085 802.097929 143.143734 649.079598
1085 736.278576 -87.731419 628.108363
1085 885.858120 -125.003803 608.253147
1086 683.895087 -583.205317 2.078838
1086 1226.079129 536.673329 -57.880158
1086 1632.524772 -601.261127 1.655313
1086 807.427296 140.200077 651.025409
1086 743.050357 -89.526556 629.818031
1086 894.123951 -126.586253 609.538162
1087 681.907173 -585.155008 2.348086
1087 1222.869022 536.963909 -56.897899
1087 1629.983303 -601.949357 3.115772
1087 811.095699 138.446174 651.767299
1087 749.827954 -91.600415 631.224185
1087 902.077208 -126.896999 611.855402
1088 678.932379 -584.520692 1.581459
1088 1219.639963 535.957626 -57.454165
1088 1627.152888 -601.615479 2.031184
1088 815.389509 137.331394 653.777648
1088 757.342695 -94.833175 634.413831
1088 909.643515 -127.216680 614.446740
1089 674.694517 -583.290070 1.940381
1089 1216.534254 536.047584 -57.321460
1089 1624.150245 -601.287885 2.202396
1089 819.898084 135.113602 654.029573
1089 763.450291 -95.302342 633.822017
1089 915.207382 -127.032233 617.176472
1090 671.239913 -584.377875 2.599733
1090 1213.870607 537.438738 -57.308090
1090 1621.782211 -600.729393 3.283545
1090 825.959108 134.704980 656.889578
1090 771.929005 -97.236052 636.767202
1090 923.750273 -127.939544 621.136419
1091 669.621030 -584.554208 1.775527
1091 1211.912348 536.429588 -57.122194
1091 1619.226283 -601.751886 3.247813
1091 830.061419 133.098551 658.945442
1091 779.322612 -99.014827 637.967681
1091 930.475443 -126.905931 620.209766
1092 666.540395 -584.202413 2.928168
1092 1208.831571 537.587907 -57.321604
1092 1617.852708 -602.190178 4.536267
1092 833.869364 130.512484 659.395100
1092 785.844237 -101.277492 639.246155
1092 937.441903 -128.336487 621.680715
1093 663.311812 -582.547534 2.128169
1093 1207.220870 537.510164 -56.769813
1093 1615.274299 -600.867570 2.749951
1093 839.326436 130.600523 661.092453
1093 793.182275 -103.668590 640.953308
1093 945.803746 -128.767082 624.176081
1094 662.455576 -584.117194 1.877974
1094 1203.616481 537.505116 -56.561763
1094 1610.880107 -600.380050 0.948594
1094 844.736481 128.839696 660.614404
1094 800.085138 -104.950781 642.044638
1094 952.741910 -128.238857 624.935940
1095 659.538359 -582.798392 2.449733
1095 1202.177918 537.910314 -57.624916
1095 1609.065973 -600.760467 2.678109
1095 848.736572 128.597433 661.945357
1095 805.989452 -106.654612 643.614790
1095 959.667653 -129.218093 626.327178
1096 655.825786 -582.984067 1.927689
1096 1198.731769 536.558490 -55.907907
1096 1606.232749 -600.249033 1.931043
1096 853.907796 126.715996 662.206805
1096 814.181510 -108.680613 644.924294
1096 968.433903 -128.601523 627.389061
1097 653.700237 -582.735525 2.905837
1097 1196.456712 539.300677 -57.612444
1097 1604.060605 -600.647537 3.794396
1097 858.607206 126.176995 661.950916
1097 821.014562 -108.807209 646.320300
1097 975.437306 -129.277964 628.841476
1098 650.444335 -582.396149 1.814430
1098 1192.707988 540.515775 -58.218652
1098 1600.740648 -600.450785 2.797495
1098 863.133861 124.930781 661.601918
1098 828.585653 -110.602530 648.244346
1098 982.413083 -128.378650 628.520867
1099 648.577869 -582.365939 1.240461
1099 1190.329768 538.387256 -57.578717
1099 1597.595331 -600.831642 1.417863
1099 869.448283 123.594091 662.168049
1099 835.622123 -113.618021 648.549862
1099 989.979769 -128.644100 629.781269
1100 644.962672 -581.835213 1.722770
1100 1188.300122 539.087061 -58.352069
1100 1596.275478 -600.621722 2.863123
1100 873.801625 122.963938 662.761526
1100 843.503230 -114.607251 649.094414
1100 997.550855 -127.736703 628.925083
1101 642.444296 -582.277146 2.342807
1101 1185.723305 540.888894 -56.262523
1101 1594.219460 -600.437910 2.376228
1101 879.302329 122.050062 663.255935
1101 850.149029 -115.753295 649.590528
1101 1005.720563 -127.940045 629.530382
1102 640.342605 -581.715483 2.242881
1102 1183.141387 540.456466 -58.048088
1102 1590.193840 -600.822336 2.619477
1102 882.669286 121.263030 661.337345
1102 857.230720 -115.199649 650.930095
1102 1012.973459 -126.676363 630.095471
1103 638.426034 -581.617827 2.469248
1103 1180.673783 540.343679 -57.540040
1103 1588.911112 -600.799069 1.739024
1103 887.807526 121.044978 662.878454
1103 865.709041 -117.672376 651.224475
1103 1019.635322 -125.077170 630.821137
1104 634.968529 -580.870880 1.743663
1104 1177.334375 541.008157 -58.415059
1104 1585.861112 -598.487848 3.373710
1104 892.587526 120.719823 661.740747
1104 873.449808 -116.872369 651.034536
1104 1026.674843 -125.085129 629.385871
1105 630.793747 -582.301444 2.900077
1105 1174.908769 540.085985 -57.655727
1105 1582.469313 -599.804427 2.204370
1105 898.558674 120.091196 661.337579
1105 878.916112 -118.067303 651.130888
1105 1036.263396 -123.546621 630.900586
1106 629.326090 -580.265738 2.392632
1106 1172.205888 540.391562 -56.381681
1106 1580.714493 -599.499619 2.693680
1106 903.445996 120.246955 659.626098
1106 886.291399 -117.945894 648.931422
1106 1042.143315 -123.148957 628.322558
1107 625.289887 -581.889658 2.773924
1107 1167.911897 539.888732 -56.449792
1107 1577.006227 -600.050941 0.807990
1107 907.594351 120.321950 659.087218
1107 893.615542 -119.252033 649.187337
1107 1049.016358 -120.770047 629.120863
1108 623.069870 -579.820738 1.693117
1108 1165.775187 540.907393 -57.340074
1108 1575.820284 -598.613135 1.279558
1108 912.437589 120.889631 658.197406
1108 901.787187 -118.064368 649.485971
1108 1057.027897 -119.926925 628.796147
1109 620.037445 -580.151928 3.166105
1109 1161.991285 541.133088 -56.202692
1109 1571.914636 -600.549573 1.413525
1109 919.214498 120.378258 658.268277
1109 908.353554 -117.565061 648.554146
1109 1064.647256 -117.989173 628.089762
1110 616.220021 -580.948147 2.368092
1110 1159.545168 541.607883 -56.928101
1110 1570.117348 -599.364403 2.499470
1110 923.054411 122.278630 657.006687
1110 915.363771 -116.988031 648.314625
1110 1070.315298 -115.928248 627.212825
1111 615.298122 -581.112879 2.957006
1111 1157.380740 540.754928 -56.635521
1111 1566.345890 -599.322392 0.524717
1111 928.660456 122.296772 656.267985
1111 923.988777 -116.614105 647.115880
1111 1079.170369 -114.338639 627.422139
1112 612.304523 -580.017403 3.067594
1112 1153.263240 541.024478 -56.082472
1112 1563.198587 -599.519912 0.885527
1112 934.516929 124.235833 654.803095
1112 930.567164 -116.139697 645.932549
1112 1086.269891 -111.465923 626.776364
1113 608.075162 -579.496920 3.393699
1113 1151.115778 541.850137 -56.122756
1113 1561.034964 -598.485145 1.822630
1113 937.427360 124.315388 653.797780
1113 937.317577 -113.567014 644.891237
1113 1093.975381 -108.559697 625.679505
1114 606.436494 -579.401389 2.670039
1114 1147.449975 542.904377 -56.626986
1114 1558.757312 -599.059651 1.476125
1114 944.945646 126.368275 652.573012
1114 945.466797 -112.405208 643.778606
1114 1100.881628 -106.822064 623.774076
1115 603.747789 -578.818655 3.187086
1115 1146.589095 542.386096 -56.504661
1115 1555.639122 -599.219997 3.012507
1115 948.201209 126.958283 651.910925
1115 951.957127 -111.206332 643.380086
1115 1108.627062 -104.458079 622.340010
1116 600.022924 -578.754374 3.066289
1116 1143.361989 542.240484 -56.881825
1116 1553.122766 -599.772210 0.321098
1116 954.270709 129.093242 650.037986
1116 960.324500 -110.479193 643.756580
1116 1114.665966 -101.265218 620.320780
1117 597.719166 -578.225433 2.684623
1117 1140.211686 542.681577 -57.680050
1117 1549.574068 -599.122407 0.942262
1117 958.662137 128.994614 648.712119
1117 965.593160 -108.412608 641.437791
1117 1122.923584 -97.831695 619.015512
1118 595.194601 -578.105990 3.176444
1118 1136.469942 542.507317 -56.651168
1118 1548.730488 -599.100162 2.236540
1118 964.844618 131.545322 647.282585
1118 973.043984 -107.857105 640.458398
1118 1128.808355 -96.295495 618.453268
1119 591.568226 -578.799785 1.640162
1119 1135.725305 543.190913 -57.114959
1119 1545.232976 -599.088649 1.107857
1119 969.811613 131.673307 645.846886
1119 979.733306 -105.019314 638.684787
1119 1136.187667 -92.860942 616.775629
1120 590.019824 -577.531008 3.283269
1120 1132.076225 545.109108 -56.831585
1120 1541.335585 -598.950280 1.405803
1120 975.026642 134.691662 643.588349
1120 986.917438 -103.846715 636.049658
1120 1142.148608 -88.966521 614.643885
1121 584.416362 -577.463544 3.105224
1121 1128.057043 543.973492 -57.074555
1121 1539.579073 -598.299821 2.597800
1121 978.866340 136.551835 642.685592
1121 994.413931 -102.032552 635.338724
1121 1148.739191 -87.213087 613.923423
1122 584.127152 -578.465839 1.057861
1122 1126.630224 544.825082 -57.218178
1122 1537.606837 -598.994742 0.719256
1122 984.636284 137.444895 640.669201
1122 1001.161738 -99.493969 632.575495
1122 1156.036830 -83.514837 611.868160
1123 580.174845 -577.999596 1.761449
1123 1122.686183 544.669305 -57.213461
1123 1533.359140 -598.095328 1.404132
1123 989.732996 140.380469 639.225457
1123 1007.054470 -97.533018 630.295136
1123 1163.125441 -79.058941 610.140240
1124 577.297038 -577.361432 2.273436
1124 1120.219690 545.165973 -57.354444
1124 1532.376747 -597.849100 0.702600
1124 993.539873 142.076978 637.573769
1124 1013.073471 -95.206080 628.228382
1124 1167.730461 -76.254261 608.878948
1125 574.577855 -577.475274 3.542345
1125 1116.542397 546.382922 -56.832194
1125 1528.526492 -598.206950 1.090149
1125 998.797326 144.117727 634.632275
1125 1018.337219 -94.065636 626.384986
1125 1175.787619 -73.807136 607.115974
1126 571.250428 -576.782759 1.245895
1126 1114.488192 544.778191 -56.930681
1126 1525.378717 -599.270840 0.003947
1126 1003.354283 144.871750 633.662844
1126 1026.681322 -91.082297 623.672082
1126 1180.061330 -70.434811 606.201739
1127 568.450006 -577.206954 1.899125
1127 1112.213253 545.492159 -56.587985
1127 1522.367762 -598.541721 1.615147
1127 1007.443009 148.637751 630.845313
1127 1030.382043 -87.626044 621.112168
1127 1186.030598 -66.798802 604.104805
1128 566.172635 -577.161655 2.791349
1128 1107.584440 545.004158 -55.894001
1128 1520.698323 -598.368455 0.407098
1128 1012.810619 150.188359 630.852791
1128 1038.471739 -86.920529 619.039976
1128 1193.390589 -63.223999 601.827970
1129 561.282711 -576.146452 2.221255
1129 1104.569709 545.805679 -56.699950
1129 1516.271273 -597.964061 1.446169
1129 1016.291019 152.902413 627.247617
1129 1043.934546 -84.052578 616.453991
1129 1198.281791 -60.004146 600.796371
1130 560.707366 -575.512779 1.101887
1130 1101.975030 546.611388 -56.846479
1130 1513.213057 -598.823660 -0.669732
1130 1021.755876 155.508099 625.259506
1130 1050.369899 -81.353004 614.004126
1130 1204.119820 -56.393248 597.921034
1131 555.766129 -575.802149 3.367402
1131 1100.290314 545.633625 -57.321101
1131 1511.622776 -598.335483 1.375495
1131 1025.777631 157.469161 623.065799
1131 1056.163699 -78.157793 611.876092
1131 1210.141047 -51.586108 597.497909
1132 553.364304 -575.229756 1.972170
1132 1096.951310 546.314906 -56.393290
1132 1509.411110 -598.316113 1.739631
1132 1029.907622 159.262746 621.420212
1132 1061.207841 -76.324074 609.683493
1132 1216.456236 -48.957506 594.475655
1133 549.783689 -575.390716 3.250373
1133 1094.591502 546.184117 -57.315335
1133 1504.733185 -597.312727 0.594671
1133 1034.511890 162.893016 618.768525
1133 1066.538633 -73.437327 607.239991
1133 1220.766424 -44.673119 592.390182
1134 546.710229 -575.245234 0.921770
1134 1091.170995 546.518155 -56.273378
1134 1502.841464 -598.172039 0.626812
1134 1037.569168 164.126098 617.009378
1134 1072.114287 -71.123304 605.121874
1134 1226.722891 -42.433719 591.574551
1135 544.132098 -574.488276 3.242432
1135 1089.474391 547.481227 -57.892997
1135 1499.193094 -597.188142 0.746270
1135 1040.906611 166.698533 613.743252
1135 1077.765712 -68.085466 602.969407
1135 1231.189025 -38.903134 587.986022
1136 541.130810 -574.408070 2.581754
1136 1084.601446 548.166721 -57.284830
1136 1497.635315 -597.419739 1.110350
1136 1044.202980 169.056819 611.904149
1136 1081.736010 -65.465268 599.187696
1136 1236.140714 -34.279863 585.315064
1137 537.090592 -574.545381 2.547133
1137 1082.707597 546.977214 -58.643390
1137 1493.171679 -598.088203 0.087653
1137 1049.273559 171.929110 608.338244
1137 1086.715669 -62.051947 597.832882
1137 1240.633077 -30.358945 583.542365
1138 535.872464 -574.069251 1.521092
1138 1079.520552 548.513875 -55.940890
1138 1491.810047 -597.269333 0.683019
1138 1053.542231 174.762660 606.388118
1138 1091.881289 -60.058719 594.497117
1138 1246.371046 -27.167043 581.256785
1139 532.915490 -574.312379 3.276000
1139 1075.949723 547.779024 -56.725068
1139 1487.600273 -597.318816 0.752708
1139 1057.070956 176.629910 604.014387
1139 1095.985775 -56.581005 592.052830
1139 1250.311186 -23.999977 578.131267
1140 529.418682 -574.295991 1.728665
1140 1072.797831 548.557457 -57.681558
1140 1485.858178 -597.487337 0.884899
1140 1059.116040 179.719774 601.652513
1140 1103.207090 -53.931933 588.601646
1140 1256.290886 -20.387982 575.310531
1141 526.716996 -574.173126 2.599339
1141 1071.059247 548.296099 -56.013202
1141 1483.075234 -596.890231 1.191320
1141 1062.478627 182.402232 597.223997
1141 1105.555348 -52.082163 584.672986
1141 1260.195517 -17.488096 573.863892
1142 523.927430 -573.800277 1.779008
1142 1068.570929 547.281479 -56.710217
1142 1479.454909 -595.794567 0.141589
1142 1065.685847 185.087130 595.301184
1142 1110.613509 -47.257569 582.332298
1142 1264.077193 -13.532402 571.563572
1143 519.295146 -573.607331 2.102398
1143 1064.375294 548.490644 -57.212268
1143 1477.670301 -596.625360 0.692425
1143 1069.823043 188.037996 592.973150
1143 1114.113383 -45.280793 578.977520
1143 1268.469834 -10.235935 568.830168
1144 518.858471 -572.571854 1.850490
1144 1064.211819 549.127040 -56.332012
1144 1473.115575 -597.122637 -0.477625
1144 1071.643073 191.886425 589.779060
1144 1118.304564 -41.978154 575.583657
1144 1270.457307 -5.639897 564.567491
1145 515.898067 -572.451046 1.178188
1145 1059.766659 548.703140 -56.855324
1145 1472.662293 -596.681815 -0.665090
1145 1075.540514 193.950563 585.560008
1145 1123.660003 -38.783519 572.946560
1145 1275.903573 -2.344109 562.173218
1146 511.311539 -571.748320 2.022044
1146 1055.269802 548.521097 -57.859319
1146 1468.463482 -595.314116 0.229362
1146 1077.763179 197.931166 582.695306
1146 1125.330597 -34.788395 568.747435
1146 1279.239971 1.966726 559.936019
1147 507.867534 -572.546492 2.283716
1147 1051.675935 548.758263 -57.512949
1147 1466.316102 -596.696081 -0.944626
1147 1082.703005 201.048661 579.847781
1147 1127.914662 -30.742516 564.653934
1147 1282.141289 5.455494 557.334689
1148 506.276001 -571.796572 3.240224
1148 1050.575972 549.913220 -56.300792
1148 1461.994753 -596.169047 -1.271978
1148 1083.888737 203.671535 576.112050
1148 1132.741578 -27.625707 561.074941
1148 1285.266218 9.807514 553.946609
1149 500.663581 -571.319843 1.690947
1149 1046.275788 550.187388 -58.589271
1149 1461.582818 -596.573638 0.615850
1149 1086.525795 207.550198 573.019936
1149 1135.174179 -24.472678 556.734522
1149 1289.322360 13.113017 551.994280
1150 499.872270 -570.388614 0.846039
1150 1043.286923 550.778035 -57.474580
1150 1456.086753 -596.618913 -0.149732
1150 1087.094102 211.119860 567.998229
1150 1138.467636 -20.139863 553.871095
1150 1291.845620 17.650026 548.013429
1151 496.105847 -569.923933 2.816962
1151 1039.215833 551.465676 -57.046051
1151 1454.286272 -596.225919 -0.774472
1151 1089.577126 214.274052 565.813453
1151 1141.519634 -15.731326 550.231294
1151 1292.311686 21.908840 544.415613
1152 491.758261 -570.971638 2.818041
1152 1036.464031 551.532070 -57.743021
1152 1451.161246 -595.860094 -0.177364
1152 1090.790710 217.134760 561.606371
1152 1143.067144 -13.269234 544.734596
1152 1297.395484 26.050488 541.090054
1153 492.523373 -575.184446 7.153225
1153 1033.510548 550.518952 -56.849837
1153 1447.218654 -597.072275 -0.531764
1153 1093.235652 220.307769 558.233624
1153 1146.159347 -9.019883 540.371120
1153 1298.542836 29.267145 537.833045
1154 487.675510 -574.095859 6.458794
1154 1030.847400 551.847185 -57.622483
1154 1444.718564 -596.631417 0.191973
1154 1094.282002 224.911476 554.860756
1154 1149.259007 -5.065291 536.253997
1154 1301.757205 32.487452 533.498166
1155 484.973898 -573.716045 7.411701
1155 1027.764624 551.399979 -57.273577
1155 1441.843861 -595.715778 -0.147312
1155 1097.187344 229.054324 550.742122
1155 1151.030073 -3.154346 531.292490
1155 1302.195427 36.277023 529.731084
1156 481.501441 -573.792441 5.851135
1156 1026.454890 552.348808 -57.704616
1156 1437.563953 -596.486059 -0.777572
1156 1097.767820 231.352597 545.756504
1156 1153.293684 0.739666 527.452340
1156 1304.909200 41.271950 525.390301
1157 478.290683 -573.894003 6.418901
1157 1021.520324 551.046547 -58.272585
1157 1434.463665 -594.954374 -1.360313
1157 1099.280306 235.604893 541.997119
1157 1155.307647 3.840564 522.790808
1157 1306.072393 43.777913 520.516426
1158 476.205609 -573.788766 8.201592
1158 1019.371556 551.365503 -56.462344
1158 1432.585629 -595.506069 -1.251506
1158 1101.281623 238.808533 538.045775
1158 1156.155868 7.430066 518.222033
1158 1307.745412 48.765127 515.480898
1159 473.241437 -573.128481 6.472064
1159 1016.318096 551.796161 -57.756238
1159 1429.079595 -594.989342 0.008774
1159 1103.711297 241.549969 535.076564
1159 1158.044639 11.515774 512.189388
1159 1308.708788 51.425036 509.999580
1160 468.983608 -572.669402 5.490840
1160 1013.794193 552.525140 -57.549127
1160 1425.884352 -595.762924 -1.050532
1160 1104.254533 244.223186 529.864738
1160 1159.499258 15.618740 507.763382
1160 1310.962666 56.147107 505.106433
1161 466.104580 -573.783414 6.850717
1161 1010.065045 553.374900 -56.693651
1161 1423.260265 -595.093903 -2.701529
1161 1105.162015 248.392588 525.827720
1161 1160.579607 19.027682 500.934617
1161 1311.326323 60.079020 499.155074
1162 464.656097 -572.214131 6.943325
1162 1007.672592 554.136486 -57.408694
1162 1419.168842 -595.645548 -1.564532
1162 1105.666613 251.946694 521.682857
1162 1161.938985 22.344090 497.232925
1162 1312.453093 65.173768 495.214273
1163 459.609253 -572.349751 6.410253
1163 1003.813290 553.861488 -56.803277
1163 1416.957705 -595.683820 -1.743185
1163 1105.952563 255.500516 518.234379
1163 1162.718263 26.131448 491.915447
1163 1314.068934 68.078832 488.986440
1164 457.098340 -571.782182 5.500034
1164 1000.974581 554.445380 -56.786324
1164 1413.713865 -594.326326 -0.055285
1164 1108.086966 259.000830 514.872703
1164 1162.479665 29.871375 486.838790
1164 1313.823030 72.198694 484.322289
1165 452.590502 -568.390314 1.466765
1165 996.262558 555.376006 -56.880460
1165 1412.006448 -594.721412 -1.175928
1165 1107.441172 264.122492 509.557751
1165 1164.752281 34.929578 481.456157
1165 1315.141960 77.621188 478.975000
1166 449.234187 -567.574147 1.709632
1166 993.060257 555.120786 -57.502468
1166 1407.777351 -595.552480 -0.782717
1166 1106.718280 267.130172 504.986295
1166 1163.390359 38.616509 476.040158
1166 1315.876307 81.523685 473.427703
1167 447.178749 -566.757308 1.678448
1167 990.845946 554.512489 -58.051278
1167 1404.409585 -594.664634 -1.243287
1167 1106.854750 270.674945 502.758227
1167 1163.870917 41.412174 471.430048
1167 1315.370308 84.811079 467.879680
1168 441.861930 -566.645427 2.127341
1168 989.288171 555.749364 -58.014219
1168 1401.263235 -594.474531 -0.593287
1168 1106.810296 275.030174 497.450561
1168 1163.574479 46.161220 465.666613
1168 1315.261296 90.313499 463.542774
1169 440.666957 -567.094510 1.393242
1169 984.136261 556.046451 -56.640888
1169 1398.905223 -593.537946 -1.867887
1169 1107.176613 278.572873 494.304876
1169 1164.462299 50.535398 459.714643
1169 1313.796547 92.997109 456.980573
1170 435.705917 -566.687732 1.234692
1170 980.398095 557.540972 -57.475544
1170 1395.253071 -593.872331 -1.351088
1170 1105.776560 282.059078 490.292392
1170 1162.490519 52.848676 455.639618
1170 1314.696502 98.152039 451.235092
1171 433.324797 -565.463874 1.677924
1171 977.864890 555.953700 -58.392506
1171 1391.901403 -594.298130 -2.230060
1171 1105.912210 286.072482 485.206591
1171 1162.105684 58.058286 449.369785
1171 1314.034670 102.460661 446.791418
1172 429.483589 -565.221509 2.361180
1172 973.790704 556.447147 -57.052040
1172 1389.346431 -593.784993 -2.695232
1172 1104.585611 289.027840 481.662964
1172 1162.994721 62.338662 444.020244
1172 1313.022773 104.997639 441.068266
1173 426.515501 -566.004251 1.958075
1173 971.260992 556.564371 -56.560496
1173 1387.847412 -593.590955 -1.715618
1173 1103.576200 293.865273 477.217328
1173 1161.437902 65.846013 438.388446
1173 1312.650070 110.869099 434.992450
1174 423.518752 -565.132307 1.401016
1174 966.609548 557.023991 -57.987818
1174 1383.250231 -593.019807 -1.913285
1174 1101.492623 296.703795 474.021473
1174 1160.745846 68.916018 434.065249
1174 1311.782874 115.130593 428.554095
1175 418.743396 -565.970884 1.988625
1175 964.927761 556.553107 -55.616344
1175 1379.797346 -593.574244 -2.297077
1175 1100.294484 300.669769 469.466908
1175 1160.161201 73.541343 428.169125
1175 1310.759064 118.373141 422.671364
1176 417.686782 -565.070164 1.725576
1176 936.453494 554.482186 -41.961329
1176 1375.507093 -593.810794 -1.687409
1176 1099.183522 304.025230 466.016753
1176 1158.097399 76.547756 423.463965
1176 1308.603819 123.111303 417.492921
1177 412.462286 -564.523078 1.416344
1177 934.020688 554.082851 -43.743415
1177 1373.237558 -593.842611 -0.008821
1177 1098.750027 307.863905 462.428458
1177 1157.386591 82.303892 417.209523
1177 1308.358403 126.538877 412.747455
1178 409.764903 -565.046669 2.121443
1178 930.622724 554.544163 -42.893433
1178 1371.476304 -591.555218 -2.000339
1178 1095.754630 311.019767 457.593785
1178 1155.706538 85.990236 411.307543
1178 1307.703252 131.641213 405.968211
1179 406.263553 -563.718872 1.503956
1179 926.711655 554.215405 -41.733205
1179 1365.904329 -593.342190 -2.225505
1179 1094.287979 314.636235 453.853425
1179 1154.137859 89.388559 407.677824
1179 1305.052827 136.048248 400.149725
1180 402.765473 -564.796334 1.701205
1180 922.400819 554.180961 -42.106874
1180 1363.728008 -592.876740 -2.091579
1180 1093.616330 318.997416 450.629042
1180 1152.534312 93.081220 402.051368
1180 1304.109114 139.463894 394.922297
1181 400.044003 -563.454602 2.002221
1181 918.526647 555.302923 -41.043261
1181 1360.295713 -592.408480 -2.078222
1181 1090.581566 322.169522 447.664842
1181 1149.440783 96.925363 396.951811
1181 1301.792622 143.586645 388.776465
1182 395.336097 -563.847552 1.863703
1182 915.679873 555.575271 -42.149288
1182 1358.158482 -593.036922 -2.961670
1182 1088.406795 324.599303 444.419514
1182 1149.375308 100.034146 391.858160
1182 1299.791963 147.991852 383.424350
1183 394.603302 -561.970103 1.880583
1183 914.117651 556.509345 -43.536597
1183 1354.752004 -591.208168 -2.244940
1183 1086.593657 328.241361 440.578597
1183 1146.528598 104.775950 386.865803
1183 1296.105256 152.636322 378.047978
1184 391.589511 -562.401390 0.958012
1184 910.912290 557.583661 -41.573661
1184 1351.151086 -591.196462 -1.394058
1184 1082.162042 333.213038 436.919811
1184 1142.607886 109.308936 382.735174
1184 1293.682032 155.692259 375.295101
1185 387.549147 -561.934759 1.011460
1185 907.024423 555.977583 -42.897109
1185 1348.591316 -591.614451 -2.974100
1185 1081.371520 337.004201 432.876260
1185 1140.796652 112.360727 379.321174
1185 1291.787230 158.961538 367.404354
1186 384.052268 -561.758948 1.208354
1186 905.171584 556.998868 -43.165253
1186 1344.898818 -592.551548 -2.537937
1186 1077.751257 339.580188 429.861684
1186 1136.379820 116.954782 372.670767
1186 1289.243697 162.619323 363.228094
1187 380.095976 -560.838681 2.687780
1187 902.983088 556.353341 -43.034197
1187 1341.298674 -592.022534 -1.767458
1187 1075.876451 342.737355 427.490669
1187 1133.845629 121.037177 369.479870
1187 1285.153442 167.213119 357.346452
1188 376.361010 -561.591921 -0.033433
1188 895.949003 557.373006 -42.868158
1188 1337.776474 -592.682959 -2.956930
1188 1073.994050 347.107847 425.508587
1188 1129.526888 124.373827 364.310341
1188 1281.989386 171.001908 353.997147
1189 374.274071 -562.161757 0.566109
1189 894.942215 557.242880 -41.642244
1189 1335.752201 -591.605456 -1.798055
1189 1069.600481 350.666641 421.855171
1189 1127.938391 128.583715 359.686929
1189 1278.164453 174.307013 347.583295
1190 369.647885 -560.679114 1.616774
1190 888.612078 555.468835 -44.199067
1190 1332.002454 -591.377569 -1.584361
1190 1066.450081 354.329690 418.674524
1190 1123.644705 131.101496 355.907068
1190 1274.409606 178.352549 342.874677
1191 367.974353 -560.307365 1.864843
1191 888.056638 556.505680 -43.227707
1191 1329.718686 -591.462535 -2.878420
1191 1062.798053 356.526232 416.082284
1191 1121.365520 134.872780 352.377307
1191 1271.604169 181.293096 337.566887
1192 363.410781 -561.304152 1.316848
1192 885.223060 557.568199 -41.853367
1192 1326.026419 -591.961858 -1.266734
1192 1058.356424 360.100589 413.556343
1192 1116.160118 138.086552 349.040056
1192 1267.675524 185.454726 334.272750
1193 360.038879 -560.016547 2.728920
1193 879.909365 559.384872 -41.845878
1193 1323.806162 -591.021197 -2.759832
1193 1056.015595 365.327320 410.402668
1193 1112.823339 141.140199 344.602680
1193 1262.559998 190.169818 329.258561
1194 357.206884 -559.597338 1.770645
1194 879.695566 558.753168 -43.672353
1194 1319.564617 -592.096055 -2.721802
1194 1052.136879 366.512153 408.524154
1194 1107.869307 146.143888 340.552342
1194 1260.107239 192.785661 324.671120
1195 353.934983 -560.078287 1.240362
1195 877.108290 558.360902 -41.438382
1195 1316.256989 -592.169679 -1.722955
1195 1048.133436 370.818946 406.752687
1195 1103.257008 148.307424 338.199006
1195 1256.004000 196.868272 320.782664
1196 352.277084 -560.255491 2.411549
1196 873.139194 559.455183 -41.584924
1196 1314.016771 -591.329510 -3.792748
1196 1044.561882 374.400727 404.124527
1196 1099.976472 152.691000 334.287382
1196 1250.504799 200.793973 316.536244
1197 350.021606 -559.074826 1.024962
1197 868.134496 559.359732 -42.127652
1197 1311.344311 -589.975850 -2.143040
1197 1040.485252 377.377265 402.648717
1197 1094.526567 156.820424 330.527435
1197 1246.286627 203.690056 313.500918
1198 345.106844 -558.484201 2.404693
1198 866.745463 559.441145 -41.162358
1198 1308.040987 -590.497625 -2.709239
1198 1036.703220 381.287389 400.902910
1198 1090.630187 160.351915 327.544563
1198 1241.305459 207.099714 309.918149
1199 343.447856 -557.784868 2.190087
1199 863.032054 560.041456 -41.955984
1199 1305.015002 -590.134188 -1.467338
1199 1032.117594 384.702777 400.257367
1199 1084.205929 163.768901 325.913584
1199 1235.196498 210.338768 305.725812
1200 339.495931 -557.468527 0.234329
1200 859.883360 560.071034 -42.303090
1200 1300.978140 -589.898883 -2.751469
1200 1026.236561 387.737873 398.072047
1200 1079.575572 168.736287 322.557226
1200 1230.608893 214.241542 300.637115
1201 335.960945 -556.945089 1.479709
1201 857.078420 561.404218 -41.991351
1201 1296.721701 -589.119762 -1.914821
1201 1023.393594 391.020660 397.874957
1201 1073.842371 170.905174 318.473384
1201 1223.623862 216.564999 298.123012
1202 331.769814 -557.450393 2.568751
1202 854.150010 560.232510 -43.211928
1202 1295.058489 -588.323368 -3.356467
1202 1018.245307 394.924830 395.816770
1202 1067.259832 174.341325 317.140429
1202 1217.387642 219.961182 294.921248
1203 328.158194 -556.808212 2.560032
1203 850.013247 561.335794 -42.995914
1203 1291.170717 -590.036218 -2.136642
1203 1012.684090 397.873179 396.000483
1203 1060.881858 177.864333 315.318558
1203 1211.650513 223.307989 291.549189
1204 325.878851 -556.576926 2.259910
1204 847.355143 560.595933 -42.243480
1204 1287.612847 -589.362002 -2.375081
1204 1007.397516 399.658549 393.959377
1204 1054.300510 181.055864 311.995165
1204 1207.099925 226.413531 288.891459
1205 322.579122 -556.470845 0.823702
1205 843.375589 561.729732 -42.280336
1205 1285.430532 -589.550391 -3.427668
1205 1000.805896 403.271885 393.560481
1205 1047.655161 184.238438 309.821596
1205 1199.277795 229.880020 286.051993
1206 319.804971 -554.893825 2.064007
1206 840.233804 563.691682 -41.838673
1206 1282.477725 -588.216335 -3.103869
1206 997.672026 406.654011 393.405056
1206 1041.851010 187.582920 309.075851
1206 1192.804417 230.887028 283.030710
1207 315.043208 -556.751630 0.576976
1207 836.305269 561.748533 -41.990246
1207 1278.959193 -588.310981 -4.077710
1207 991.071456 407.987641 392.357004
1207 1035.114658 190.185062 306.450361
1207 1186.145998 235.108727 280.166583
1208 314.318490 -555.238338 0.669872
1208 832.675737 563.374448 -42.627166
1208 1277.012075 -588.272055 -2.875245
1208 985.680856 411.872452 392.708635
1208 1026.976614 192.759058 304.393869
1208 1179.943214 236.772220 277.426416
1209 310.202125 -555.705716 -0.270661
1209 831.080186 562.800185 -42.282193
1209 1273.283780 -588.538998 -2.784999
1209 981.796371 413.388979 392.359380
1209 1020.943392 197.273832 302.574730
1209 1172.607607 238.410353 275.499723
1210 307.850056 -555.085960 1.602440
1210 828.898906 563.383734 -40.502418
1210 1270.769791 -588.222983 -3.361203
1210 976.480816 415.961324 392.314250
1210 1014.646600 197.920366 301.472790
1210 1164.669621 241.168616 272.329696
1211 303.727704 -554.813599 1.458602
1211 826.785591 562.979081 -42.668003
1211 1267.396809 -587.860032 -2.144228
1211 970.079187 419.467449 391.514231
1211 1007.130300 200.697247 299.953423
1211 1158.117358 242.383898 269.644343
1212 301.485038 -553.861815 1.079772
1212 821.259677 564.608787 -44.123287
1212 1266.222962 -588.106018 -2.668431
1212 964.999567 421.127549 393.171397
1212 999.114859 204.678838 298.270499
1212 1151.006388 244.599430 267.037956
1213 299.383803 -553.625088 2.761417
1213 821.023560 563.610159 -42.808971
1213 1260.580870 -587.642460 -2.484957
1213 959.889851 422.996068 393.702453
1213 991.218411 205.782815 296.391937
1213 1143.220019 245.357606 263.650656
1214 294.003374 -553.400826 1.349374
1214 816.006937 564.159709 -42.447416
1214 1258.287284 -588.043505 -2.860733
1214 955.512541 424.972720 394.520038
1214 984.384999 208.657827 295.994141
1214 1134.782462 247.591662 262.437813
1215 293.626517 -552.256371 2.644097
1215 815.299123 563.741148 -43.585445
1215 1254.998876 -587.586054 -1.886829
1215 948.592535 426.487290 394.394608
1215 974.863832 211.259053 294.577295
1215 1127.152527 249.369263 260.122166
1216 288.004240 -551.993981 1.747558
1216 810.936606 565.147414 -43.215493
1216 1252.614798 -587.454118 -2.605709
1216 941.574395 428.766216 393.486834
1216 966.233168 212.126269 293.102087
1216 1116.345257 249.997767 257.884897
1217 285.768104 -551.073953 0.541666
1217 806.337219 564.349579 -43.901118
1217 1249.488152 -586.470957 -3.389874
1217 935.475183 429.439585 393.783640
1217 957.186070 214.101536 292.076496
1217 1107.635333 250.234838 255.572551
1218 282.022357 -552.533546 1.798419
1218 803.677527 565.813111 -40.905792
1218 1245.728103 -586.474428 -2.508405
1218 929.011629 431.106055 395.271370
1218 948.248684 215.691921 292.518282
1218 1098.937996 250.051822 254.814354
1219 278.055387 -551.299408 3.010805
1219 800.557263 566.715552 -43.124307
1219 1243.277817 -585.819925 -2.843664
1219 923.500628 432.341983 396.255062
1219 939.303671 216.825898 291.361733
1219 1090.726899 252.456182 252.570599
1220 274.899177 -551.088062 2.584918
1220 799.089934 565.511553 -42.185773
1220 1239.813806 -587.036264 -3.146228
1220 916.490529 433.599268 397.850182
1220 930.610270 218.996004 290.729932
1220 1082.115800 251.759373 250.913587
1221 271.284430 -550.873525 1.655502
1221 795.802382 566.448425 -43.037091
1221 1235.126923 -587.386166 -2.255333
1221 909.462960 433.666358 399.611487
1221 921.031206 219.254266 291.032052
1221 1071.251791 251.885222 249.892490
1222 269.246478 -549.820034 2.200653
1222 789.475253 566.432377 -42.174265
1222 1232.062939 -585.366725 -2.981168
1222 902.451446 434.195014 398.887643
1222 910.348463 220.971601 291.283486
1222 1061.428423 251.272707 247.880251
1223 264.914658 -549.489522 2.360800
1223 790.270185 567.061293 -42.729851
1223 1229.936458 -585.786239 -3.390454
1223 897.840838 435.170598 400.116221
1223 900.213161 222.757634 293.013897
1223 1053.927457 251.888894 248.499764
1224 262.817439 -549.298478 2.609495
1224 809.729331 571.999898 -57.102194
1224 1226.422518 -587.182096 -3.882557
1224 890.975598 436.208168 402.155538
1224 892.941480 224.072839 293.220421
1224 1043.890946 250.445691 247.613071
1225 258.651886 -549.514295 2.436254
1225 807.179206 570.839024 -58.192974
1225 1224.470834 -586.885705 -1.948741
1225 883.508288 436.360199 404.410554
1225 883.731395 223.938454 294.317609
1225 1035.094794 250.271400 249.239307
1226 256.573997 -549.159125 2.383293
1226 804.376019 570.873652 -56.628170
1226 1220.413159 -585.692127 -2.622715
1226 878.113593 435.914448 406.147751
1226 873.741109 224.263113 296.173386
1226 1027.641913 249.439879 249.304643
1227 252.270350 -549.489548 1.619289
1227 803.232026 571.930169 -57.693722
1227 1218.435739 -586.001051 -2.912962
1227 871.005950 437.384398 407.149111
1227 865.146087 224.820902 297.804344
1227 1017.181087 247.029071 250.004738
1228 251.031562 -548.592763 1.603995
1228 813.512836 573.437842 -75.872703
1228 1214.870419 -586.730290 -2.712641
1228 865.709780 436.658649 410.638206
1228 856.656226 225.308380 299.262747
1228 1005.316363 241.994410 250.582313
1229 247.507944 -548.092962 4.591015
1229 810.208337 574.630283 -72.720030
1229 1211.941719 -585.850512 -2.931778
1229 858.297307 435.248642 412.729374
1229 846.294329 223.042704 301.628572
1229 996.093338 241.900406 252.193706
1230 244.462511 -548.585852 1.781564
1230 805.716615 574.797859 -72.837229
1230 1209.480517 -585.676293 -1.580583
1230 852.556112 435.241483 414.804507
1230 836.290394 222.366049 304.133378
1230 987.616521 239.869655 254.385959
1231 243.295662 -546.981511 1.915001
1231 802.329331 575.049924 -72.676005
1231 1206.185003 -586.680110 -1.977722
1231 845.916075 434.060667 417.736490
1231 826.392689 222.828263 306.558756
1231 978.858549 239.088121 255.973065
1232 237.678977 -547.039585 1.868176
1232 801.908227 575.284041 -73.859810
1232 1203.364064 -585.612582 -1.512576
1232 840.118587 433.223750 420.799528
1232 818.017306 223.256795 310.452073
1232 970.000121 236.471579 259.401503
1233 235.205585 -545.455327 2.613897
1233 796.721325 574.585526 -73.024653
1233 1198.901328 -584.885371 -2.734656
1233 832.946634 432.718527 422.607878
1233 808.693049 220.671915 313.230044
1233 961.131768 233.448165 262.091933
1234 230.502074 -545.425944 2.914706
1234 795.674757 575.375708 -73.764396
1234 1196.003520 -585.354315 -1.962872
1234 826.608132 430.874113 426.901410
1234 800.260712 219.702397 318.198008
1234 950.581968 231.603801 264.344469
1235 227.133285 -545.573235 4.019503
1235 790.645691 575.073227 -72.725648
1235 1193.316914 -584.179176 -2.326744
1235 819.128916 430.496753 429.626800
1235 790.314415 218.296428 321.796411
1235 940.285406 228.736654 268.178570
1236 224.893994 -545.239427 3.625167
1236 788.786322 576.187959 -74.231220
1236 1189.763457 -583.268051 -2.543966
1236 812.663277 429.041684 433.382474
1236 779.389667 217.568347 325.388504
1236 932.035660 226.641359 270.757432
1237 221.355918 -546.208640 3.566548
1237 784.112725 577.039972 -74.241059
1237 1188.222588 -583.128986 -2.292220
1237 805.854815 428.439812 436.767089
1237 771.412748 215.467975 331.252880
1237 922.538300 223.345437 274.691622
1238 217.950236 -544.731310 2.940549
1238 779.028270 578.501526 -73.082839
1238 1182.887797 -583.222760 -2.837875
1238 798.608044 424.919719 440.450432
1238 764.498718 213.708798 335.907108
1238 913.517355 219.439784 278.417651
1239 214.161305 -544.660574 3.541817
1239 777.695579 579.535203 -74.342616
1239 1181.570838 -583.453277 -1.771612
1239 792.628583 423.454663 445.175556
1239 754.096805 212.272617 340.212016
1239 903.485198 216.291458 282.403186
1240 211.350965 -544.184524 2.733202
1240 772.175317 579.701253 -73.034937
1240 1176.952259 -583.384098 -2.506213
1240 786.621412 421.755550 449.705056
1240 745.172148 209.043448 346.969101
1240 894.320250 211.663218 288.332635
1241 209.521572 -544.784719 3.043440
1241 770.705337 579.355363 -72.002670
1241 1173.942076 -583.286995 -2.176352
1241 780.772670 418.807951 453.463840
1241 738.637912 206.744569 351.656575
1241 886.809387 208.491323 293.377309
1242 205.652810 -544.169552 2.258575
1242 767.264089 579.793777 -71.553336
1242 1171.096933 -582.419901 -2.166629
1242 773.614086 417.109452 458.114197
1242 728.485007 204.339550 356.948473
1242 877.597022 202.644752 298.532157
1243 202.364920 -542.980659 2.987381
1243 764.881231 579.708703 -72.722086
1243 1167.250822 -581.550926 -2.778999
1243 769.522939 413.261060 462.247093
1243 722.076032 200.813231 362.385670
1243 870.200250 198.935778 304.732061
1244 200.568766 -543.226756 3.079987
1244 761.775960 579.294119 -70.935745
1244 1165.595506 -582.108191 -2.090925
1244 763.507829 411.560369 467.694895
1244 714.214963 196.789950 369.548595
1244 861.348179 193.477231 310.656237
1245 196.164272 -542.768064 2.196389
1245 759.341963 579.952089 -73.111016
1245 1163.212703 -581.953951 -2.516518
1245 756.605609 407.653991 471.088736
1245 704.966635 195.273576 375.612733
1245 853.918607 189.521524 315.594003
1246 192.824788 -542.213642 3.419269
1246 756.070246 581.576037 -70.858618
1246 1160.646001 -581.965856 -0.646978
1246 750.909805 404.661092 476.889752
1246 699.331571 191.271918 381.653314
1246 846.607996 182.684658 322.957668
1247 190.298843 -542.147183 3.665475
1247 752.194336 582.094505 -72.075591
1247 1156.183578 -580.824593 -1.873561
1247 744.978474 401.268891 481.159846
1247 691.180398 188.739480 389.092834
1247 838.224459 179.073159 329.699025
1248 187.031628 -540.772320 2.289441
1248 749.151101 582.331705 -73.647709
1248 1152.678801 -580.257302 -1.259123
1248 741.200867 398.581405 485.669389
1248 683.401565 183.391846 395.528840
1248 831.484061 173.858024 335.502766
1249 185.558419 -540.636094 2.484497
1249 745.989964 582.756422 -72.878811
1249 1151.051975 -580.658640 -1.629577
1249 735.225503 394.654801 490.416401
1249 676.581485 180.077247 403.357740
1249 823.929508 167.332161 342.563282
1250 181.523686 -541.465604 3.329702
1250 741.856237 581.699353 -71.489545
1250 1146.307751 -580.254960 -2.001112
1250 729.414383 390.697905 495.761203
1250 669.588448 176.661077 409.231586
1250 816.309437 161.236715 348.419362
1251 177.537286 -540.263288 4.138169
1251 739.729764 582.041876 -73.153251
1251 1143.669494 -580.463397 -1.542437
1251 723.724925 386.969712 500.811799
1251 662.501989 171.518292 415.679648
1251 808.994182 155.744284 355.151135
1252 175.712466 -540.479691 2.915874
1252 735.390130 582.877895 -72.794675
1252 1141.598712 -579.019232 -2.132811
1252 718.932661 382.516603 504.146771
1252 655.916380 165.676108 420.778996
1252 802.838123 150.136883 362.359278
1253 171.262106 -539.902672 2.707223
1253 732.105657 582.680865 -73.049662
1253 1138.233611 -579.713887 -0.944107
1253 714.708912 377.962905 508.716314
1253 650.533936 162.030327 428.694299
1253 796.393482 143.399945 368.606347
1254 167.028991 -539.906503 3.507123
1254 729.720800 582.456883 -71.888362
1254 1134.503663 -578.904140 -2.901148
1254 709.012808 373.442609 513.257723
1254 643.426855 155.509781 435.897082
1254 790.763555 137.396395 374.995232
1255 166.306128 -539.916908 2.464668
1255 711.431890 580.150163 -57.721553
1255 1132.919630 -579.991727 -2.600514
1255 703.564368 368.218040 518.144075
1255 637.704625 149.799893 443.053984
1255 783.888830 130.269895 382.091788
1256 163.197709 -540.733191 3.658109
1256 709.960978 581.054917 -55.769988
1256 1129.182070 -579.953989 -1.609905
1256 699.257695 364.046851 521.691693
1256 631.813403 144.637852 449.788893
1256 778.974079 122.770969 389.227453
1257 158.206576 -539.884991 2.722539
1257 705.671476 582.086270 -54.409222
1257 1126.675510 -579.274545 -1.899572
1257 695.161232 358.500921 525.855916
1257 626.992263 138.708315 456.077916
1257 771.392105 116.806770 394.983185
1258 157.152962 -539.809196 3.216534
1258 703.638087 580.831730 -55.951221
1258 1122.217567 -579.471097 -1.369888
1258 691.106347 352.821399 529.076823
1258 622.430984 132.921271 463.331769
1258 768.360970 109.559234 400.701578
1259 153.305268 -540.250672 3.587992
1259 699.951635 581.414846 -55.087597
1259 1119.841720 -579.134581 -1.561233
1259 687.456355 347.461362 533.070464
1259 616.009220 126.769264 469.186125
1259 762.960337 102.848741 407.951326
1260 151.107146 -538.310624 4.780420
1260 696.791234 581.342894 -57.318503
1260 1117.298513 -579.297315 -2.060101
1260 682.638684 342.033282 537.116427
1260 613.589909 119.595086 476.001299
1260 758.205004 95.474982 413.179213
1261 148.338124 -538.751614 3.133236
1261 694.445245 581.932902 -55.274037
1261 1114.149918 -577.255004 -1.365390
1261 679.870762 335.846885 540.447990
1261 610.978787 114.096521 482.675861
1261 753.120789 88.316074 421.108134
1262 144.868726 -538.369386 2.790236
1262 691.414975 582.088752 -57.144282
1262 1111.309003 -578.247606 -1.584650
1262 676.771678 330.225332 543.684832
1262 606.781347 107.111243 488.107738
1262 750.393542 80.131044 427.046738
1263 141.455747 -538.617842 2.937713
1263 686.804565 581.383679 -55.552080
1263 1108.411671 -578.687979 -1.784942
1263 673.498722 324.680915 546.382310
1263 602.429254 100.015440 495.151569
1263 745.956086 73.846455 433.269446
1264 138.506726 -538.131423 2.537789
1264 685.209595 582.321485 -56.161571
1264 1106.156634 -578.099538 -1.993594
1264 670.265535 319.563382 549.143097
1264 599.051368 94.948847 500.704514
1264 743.432038 67.146725 439.122581
1265 134.762337 -537.313040 2.691493
1265 680.997738 582.116130 -56.021257
1265 1102.679252 -578.149232 -0.177912
1265 668.900271 313.368712 553.045296
1265 595.909789 88.463683 506.094664
1265 741.409086 59.869255 444.640591
1266 132.513146 -536.622215 2.135821
1266 677.553655 583.783648 -54.821636
1266 1099.540877 -578.175857 -1.644340
1266 664.166019 308.505393 555.134171
1266 594.080877 82.941832 510.910079
1266 736.919554 53.459645 450.836087
1267 130.928022 -536.831855 2.907666
1267 677.029208 582.224798 -53.989431
1267 1095.240748 -577.996577 -2.219969
1267 664.316359 302.328418 559.315958
1267 591.387765 77.514412 516.659931
1267 733.722706 47.398367 456.448624
1268 126.359871 -536.733408 4.885403
1268 671.388289 585.099172 -56.531211
1268 1093.929746 -577.520400 -1.495591
1268 662.668003 296.900647 560.905784
1268 589.652684 71.477360 522.545831
1268 733.110645 39.788337 462.033231
1269 123.212282 -536.439869 3.868025
1269 668.398973 584.485522 -54.192681
1269 1088.937525 -577.455402 -1.822932
1269 659.988712 291.857993 564.319503
1269 587.813177 66.254890 526.739502
1269 730.151696 34.108097 468.223846
1270 120.320098 -536.464835 2.612566
1270 665.893470 585.341931 -55.893949
1270 1088.381029 -576.893761 -1.701699
1270 659.525988 286.326673 568.161911
1270 587.696105 60.239655 533.019317
1270 730.813514 27.133519 474.249161
1271 117.695126 -535.223071 3.049334
1271 663.022383 585.372193 -54.293616
1271 1085.167095 -575.856823 -1.873216
1271 658.258751 281.716085 571.486688
1271 585.467908 53.849622 538.087751
1271 728.987198 21.638702 479.462265
1272 112.850947 -534.854810 3.101691
1272 658.925769 584.479292 -55.023407
1272 1081.752893 -576.853393 -2.523489
1272 657.027603 277.017433 573.711235
1272 583.425480 49.463401 542.651295
1272 727.326404 15.126518 485.016987
1273 111.450144 -536.593939 4.024941
1273 654.813139 585.046662 -55.196500
1273 1078.265145 -575.898485 -0.807176
1273 655.772073 271.920022 575.422969
1273 584.646185 44.994437 548.203174
1273 727.958816 8.942613 490.234237
1274 108.588712 -536.093324 4.282676
1274 653.025740 584.331698 -55.461281
1274 1075.035553 -575.341970 -1.985412
1274 655.747238 266.687485 578.368808
1274 583.188305 39.425716 551.849500
1274 728.389232 4.321573 495.462881
1275 104.715499 -534.576475 3.942144
1275 648.164399 585.656787 -56.044541
1275 1072.148911 -576.236819 -1.858769
1275 655.286425 262.991983 582.571840
1275 584.002365 33.954650 557.553007
1275 727.530253 -1.493422 501.382216
1276 101.616218 -534.653162 5.298714
1276 645.669269 585.605589 -56.300074
1276 1069.084794 -576.291455 -2.834407
1276 656.153433 258.509473 584.561402
1276 585.585968 29.999556 562.603142
1276 727.743340 -5.334113 504.798585
1277 96.882618 -535.390036 5.210842
1277 641.650165 585.755617 -56.062027
1277 1066.468077 -575.252071 -1.279187
1277 657.254578 254.239071 587.057388
1277 586.244287 25.352550 566.463904
1277 728.960965 -9.865542 510.044787
1278 96.468836 -535.738112 5.379202
1278 639.224703 585.774924 -54.491070
1278 1062.872923 -574.331899 -1.723587
1278 658.230135 249.760457 588.333525
1278 586.590536 21.323762 570.448257
1278 731.838559 -15.432630 514.810645
1279 93.445247 -535.906424 3.851051
1279 637.184471 586.225214 -55.932946
1279 1059.915823 -575.642005 -1.038736
1279 661.620067 245.402126 590.938379
1279 588.786020 17.705270 574.086116
1279 733.265238 -18.882235 519.159953
1280 90.818314 -534.722382 4.096500
1280 634.438977 586.370453 -55.090260
1280 1057.933200 -574.996600 -1.690929
1280 663.813472 242.667211 594.356206
1280 591.022179 12.679276 579.586478
1280 733.979733 -24.682624 523.778223
1281 86.728357 -534.121521 4.036253
1281 631.615051 586.573947 -54.641022
1281 1055.477676 -575.985032 -1.102043
1281 665.344172 238.367845 596.253999
1281 592.572167 8.023124 582.728732
1281 737.450573 -28.772992 529.023184
1282 86.045068 -534.263471 3.645722
1282 628.137134 586.773239 -54.439263
1282 1051.036391 -574.559999 -2.681437
1282 665.383546 234.943996 597.169334
1282 596.472212 4.723996 586.262335
1282 739.268265 -32.635759 533.028455
1283 80.962985 -534.618169 2.668279
1283 623.226122 585.796132 -55.848900
1283 1048.533335 -575.639647 -2.564102
1283 668.995647 231.639704 600.188607
1283 598.147779 -0.042434 590.155462
1283 742.094136 -36.767147 536.845379
1284 78.169409 -534.191783 3.359029
1284 621.565437 587.334415 -56.209747
1284 1045.550079 -573.649585 -1.536426
1284 671.789623 227.419452 601.993085
1284 602.956384 -2.557183 593.281462
1284 747.227931 -40.622343 542.052130
1285 75.661776 -534.642416 3.553970
1285 616.047181 587.192929 -55.937528
1285 1042.119547 -573.931063 -2.326128
1285 673.634423 224.840864 603.395386
1285 605.221004 -5.408721 595.295720
1285 750.613407 -43.802666 545.936992
1286 71.865518 -534.016781 3.578907
1286 614.794323 587.583295 -56.350901
1286 1039.725990 -573.730436 -2.172650
1286 678.975621 221.541343 605.909347
1286 608.300154 -10.143719 599.371268
1286 754.117920 -48.246295 549.432324
1287 69.548766 -533.089579 3.444483
1287 610.220311 587.491806 -54.910430
1287 1036.413838 -572.906120 -1.690428
1287 681.023818 219.229264 607.735928
1287 613.180842 -12.350918 600.896228
1287 758.087110 -50.283494 553.596704
1288 66.234793 -533.500563 1.794504
1288 607.731654 588.231391 -55.063034
1288 1033.366212 -574.507297 -1.650157
1288 685.461317 215.970629 609.130663
1288 616.565573 -16.168200 603.983181
1288 763.205658 -52.796677 557.261373
1289 61.587617 -534.759310 4.255261
1289 604.637284 588.665193 -55.908640
1289 1029.084947 -573.549057 -1.693066
1289 688.443027 213.672368 610.276344
1289 621.700499 -18.145922 607.759722
1289 767.248158 -55.742964 559.988938
1290 58.884357 -533.777044 3.149243
1290 599.559554 589.704587 -55.607785
1290 1026.683545 -573.221500 -1.865940
1290 691.863432 210.981775 612.440692
1290 625.858054 -20.905586 609.770970
1290 772.675897 -57.645943 563.222858
1291 55.693620 -533.004702 2.347318
1291 597.184607 588.616904 -54.366088
1291 1022.750841 -573.659158 -1.777218
1291 697.313333 208.855990 612.816044
1291 632.604991 -24.664266 612.433805
1291 777.142241 -59.768517 566.098888
1292 52.611989 -533.354067 4.628713
1292 593.035068 588.102272 -55.224789
1292 1020.146721 -572.982496 -1.955297
1292 702.439859 205.805721 614.888578
1292 636.444733 -25.746297 614.662215
1292 783.231268 -63.532887 569.452721
1293 47.885834 -532.300016 3.607720
1293 590.434819 587.763989 -54.838220
1293 1016.447633 -572.635747 -2.243718
1293 705.901269 204.314037 616.041143
1293 641.179632 -27.577799 617.103424
1293 787.961715 -64.176556 571.479258
1294 47.297574 -534.252805 3.707406
1294 587.077467 587.971608 -55.361774
1294 1013.364548 -573.350098 -0.928327
1294 711.501323 201.986157 618.026541
1294 648.237909 -30.937813 619.955164
1294 794.819492 -66.431899 573.592687
1295 43.225905 -533.592728 3.978157
1295 583.913276 586.477516 -54.818163
1295 1011.243863 -574.077446 -1.731219
1295 717.638133 199.681558 619.540627
1295 655.169480 -33.373516 621.546442
1295 801.595102 -68.089766 576.958178
1296 40.293095 -532.641983 5.105619
1296 580.206828 588.101867 -55.776218
1296 1008.136556 -573.089525 -3.230567
1296 722.492515 198.305349 620.189716
1296 661.517193 -34.675713 624.350492
1296 807.242829 -70.938882 578.267935
1297 36.903115 -532.938435 1.928049
1297 576.856063 588.292650 -52.305938
1297 1005.271642 -572.425702 -1.872457
1297 729.780786 196.650064 621.126903
1297 668.021196 -35.892721 626.212261
1297 814.616104 -72.134668 581.246346
1298 34.410392 -532.835637 4.483507
1298 575.687649 588.889697 -54.486146
1298 1002.808426 -573.745758 -2.873416
1298 734.615840 194.931112 622.870274
1298 676.703927 -38.397586 627.967911
1298 822.137380 -72.569693 583.574990
1299 31.643652 -533.754809 4.574973
1299 570.820757 589.393180 -54.539111
1299 998.009472 -573.599734 -2.758552
1299 739.669756 194.259986 622.343809
1299 680.398834 -39.816320 628.709970
1299 830.059593 -73.972630 585.262370
1300 25.040703 -532.120055 3.593149
1300 567.106379 590.166558 -54.562698
1300 995.491486 -572.687700 -1.839828
1300 746.327526 192.371069 623.550210
1300 690.070648 -41.866643 631.933990
1300 836.053503 -74.009123 587.532771
1301 23.765091 -531.577205 3.995197
1301 562.330213 589.621042 -54.922468
1301 990.957721 -574.385612 -1.581114
1301 753.972035 190.970001 625.549774
1301 695.699389 -43.571920 632.287577
1301 843.146578 -75.373695 589.166033
1302 20.557370 -532.140656 3.286525
1302 560.200760 588.262770 -53.970480
1302 988.220570 -574.454704 -2.323554
1302 758.840940 190.130633 625.744258
1302 703.006725 -45.220372 633.171049
1302 851.557900 -76.846366 591.413183
1303 17.147272 -532.431202 2.880695
1303 557.288646 589.011442 -55.865311
1303 985.165610 -572.403603 -1.681157
1303 764.755251 188.622776 624.457881
1303 709.799942 -47.077872 634.482758
1303 857.498103 -78.553863 592.330842
1304 12.843595 -531.989761 4.982000
1304 554.190987 589.379065 -53.225937
1304 980.898409 -573.216957 -2.355114
1304 771.615979 187.211969 626.365618
1304 717.586926 -48.592647 634.870414
1304 866.179886 -79.205964 592.762942
1305 10.302501 -532.439853 4.061628
1305 550.025274 589.273680 -54.789577
1305 978.940945 -573.753945 -1.261120
1305 779.153564 186.173125 626.741095
1305 726.136447 -49.829127 635.297895
1305 874.750359 -79.538655 594.412369
1306 7.781881 -532.052468 2.526311
1306 548.434967 589.697711 -54.310469
1306 976.626876 -572.990802 -2.262625
1306 785.614325 184.782182 627.211752
1306 734.312479 -51.050762 636.547684
1306 882.699084 -80.382803 595.425247
1307 3.610320 -532.153832 4.206194
1307 543.834745 589.541114 -54.806300
1307 970.722204 -572.917174 -2.586308
1307 793.193086 183.045231 626.802536
1307 741.114197 -52.407835 635.858060
1307 890.651829 -82.252837 596.093157
1308 -1.154727 -532.204045 4.641528
1308 539.261720 589.926202 -53.401032
1308 967.649500 -572.525892 -3.054847
1308 799.843113 180.799971 627.200660
1308 750.276295 -53.714363 636.799214
1308 897.487394 -82.658398 596.891155
1309 -2.213263 -531.586455 3.930594
1309 536.316959 589.031725 -54.910504
1309 964.051162 -574.053804 -2.771787
1309 809.623576 180.550808 626.907886
1309 758.760227 -55.901553 637.066862
1309 907.139039 -83.462997 597.386651
1310 -6.766897 -532.882990 3.627139
1310 533.715757 588.791928 -53.979393
1310 962.209853 -574.244973 -1.745450
1310 816.234343 178.915236 626.678884
1310 766.958814 -56.627268 636.368898
1310 916.061519 -85.127910 598.504873
1311 -9.758216 -532.723089 3.690238
1311 528.938805 588.525890 -53.395456
1311 957.661464 -573.813000 -1.774551
1311 822.725683 177.268241 627.059015
1311 774.446476 -58.114494 637.274422
1311 924.405731 -85.715151 597.759519
1312 -12.261766 -534.109582 4.882837
1312 526.960566 589.485226 -52.522354
1312 955.318203 -574.395338 -0.908875
1312 829.577406 177.080793 626.553792
1312 782.916261 -60.148995 637.001306
1312 933.068187 -86.467067 598.513255
1313 -16.127747 -532.735009 4.995551
1313 524.842266 588.772920 -54.458223
1313 952.091281 -574.693749 -1.602828
1313 838.039281 174.894428 626.740446
1313 791.230364 -60.430810 636.900476
1313 941.058329 -87.499282 598.400532
1314 -20.716603 -530.665472 3.695425
1314 521.469503 589.828711 -54.599153
1314 948.697426 -573.847768 -2.481262
1314 845.203870 175.649679 626.725256
1314 800.037459 -62.162998 635.461188
1314 950.090067 -87.235663 598.276029
1315 -24.146009 -530.510217 3.768991
1315 517.059926 588.327754 -54.411355
1315 944.732936 -571.993562 -2.743020
1315 852.060146 173.022265 626.924525
1315 808.456378 -63.684792 635.284458
1315 959.481116 -87.594230 598.805814
1316 -27.302103 -530.813392 3.917631
1316 514.436944 589.197671 -53.679905
1316 943.173795 -574.010764 -1.704202
1316 860.731321 172.472508 624.811974
1316 816.206618 -63.874227 634.276001
1316 968.474869 -88.676337 599.065999
1317 -30.032495 -531.217699 5.031577
1317 523.103020 592.310224 -68.512227
1317 940.994989 -572.786131 -2.630752
1317 869.712641 172.151302 625.065165
1317 824.782655 -65.285138 634.709892
1317 977.495940 -90.196329 598.383465
1318 -31.849926 -531.525063 3.594919
1318 519.650738 592.502214 -68.977326
1318 936.617670 -573.865660 -2.192157
1318 877.702224 170.787816 623.804457
1318 833.621620 -66.382245 633.456288
1318 985.566034 -89.968944 598.064131
1319 -32.801199 -535.735601 8.031173
1319 516.654628 592.709951 -68.085737
1319 931.565287 -573.996767 -1.361058
1319 884.976408 170.421066 623.435150
1319 844.306734 -66.839570 632.245141
1319 994.697218 -89.992380 598.396933
1320 -37.242589 -535.888216 6.219453
1320 512.363612 590.765495 -68.908478
1320 928.661018 -573.674926 -2.352331
1320 894.034630 167.757496 623.691564
1320 852.199934 -68.372608 631.066564
1320 1002.532221 -90.599437 596.722884
1321 -38.122166 -535.769543 7.651710
1321 509.013574 593.352054 -67.881552
1321 927.896511 -572.938719 -1.795190
1321 901.888209 168.227854 622.679538
1321 859.869414 -68.736765 630.459954
1321 1013.299276 -90.624081 596.540259
1322 -44.096800 -535.176112 8.272843
1322 504.767919 591.863985 -69.123823
1322 921.706740 -573.713436 -3.698475
1322 910.234842 166.521244 622.303496
1322 869.251437 -70.634679 629.079907
1322 1021.044523 -91.280936 595.272149
1323 -46.332418 -535.794330 7.380311
1323 500.900044 593.956184 -67.982522
1323 919.086602 -574.858956 -2.811690
1323 917.994667 166.787075 620.673644
1323 878.154340 -70.784597 626.982432
1323 1031.126347 -91.432521 595.438851
1324 -50.034927 -535.383966 6.879499
1324 498.483656 591.903577 -68.782983
1324 915.664738 -573.998882 -2.084069
1324 924.403036 164.612880 618.410969
1324 887.406225 -72.636270 625.841094
1324 1038.824877 -92.698219 594.664338
1325 -55.103053 -530.586583 4.520970
1325 495.543374 592.559955 -69.745970
1325 914.009647 -574.285716 -1.152571
1325 933.738441 164.758785 617.353317
1325 894.939417 -72.392890 622.661293
1325 1048.654927 -92.441296 594.612049
1326 -57.070818 -531.480973 3.302078
1326 491.071618 591.928159 -68.142937
1326 910.970002 -573.274257 -1.668824
1326 941.575067 162.776531 617.264313
1326 903.703990 -73.993365 621.842852
1326 1057.234333 -93.003088 594.009228
1327 -61.721758 -531.033285 4.051623
1327 487.391184 592.200708 -69.103979
1327 906.877466 -573.281684 -1.933654
1327 948.907315 162.264366 615.490532
1327 911.914069 -75.151048 619.525949
1327 1063.994267 -93.086429 591.938029
1328 -63.244211 -531.660404 3.131475
1328 485.657771 590.971440 -69.096526
1328 904.987252 -574.427113 -2.347637
1328 956.026333 162.217572 614.710662
1328 919.649059 -75.583135 616.796727
1328 1075.187949 -95.419386 590.659281
1329 -67.169023 -531.472521 3.930394
1329 481.824109 593.454091 -69.622905
1329 901.200560 -574.021845 -2.195915
1329 965.051094 160.871461 613.515919
1329 927.335449 -76.908897 615.583750
1329 1081.953656 -95.123147 588.686938
1330 -70.205347 -531.591499 2.946361
1330 478.266478 592.364902 -68.271612
1330 897.425529 -573.051303 -3.224835
1330 972.539580 159.920625 612.962682
1330 938.140689 -76.531037 613.799800
1330 1089.812717 -94.498104 587.646325
1331 -74.788095 -530.542808 3.873706
1331 473.051165 593.512341 -68.687082
1331 893.857611 -574.046496 -2.530164
1331 979.969573 159.856582 612.538987
1331 945.193261 -78.110150 611.728710
1331 1100.164022 -93.662789 585.074758
1332 -77.214193 -530.878734 4.627448
1332 472.292502 592.792531 -68.931143
1332 890.690056 -572.678055 -2.111811
1332 987.931824 160.275675 610.772161
1332 952.883600 -77.851475 608.876989
1332 1107.805018 -93.912214 584.038907
1333 -81.263779 -530.600925 3.623671
1333 466.943445 595.317147 -67.749368
1333 887.363041 -573.950301 -2.368026
1333 994.733961 159.992512 609.882365
1333 961.633694 -78.541666 608.640237
1333 1115.184310 -92.511805 581.600490
1334 -81.981448 -532.220027 4.933366
1334 463.784121 594.673927 -67.921567
1334 885.930097 -573.392352 -2.508301
1334 1001.389967 158.465265 609.411523
1334 970.664796 -78.688777 606.334542
1334 1124.419229 -94.662259 579.907833
1335 -87.392916 -531.739097 5.844633
1335 432.645066 584.716142 -45.032660
1335 880.947085 -573.486229 -2.354480
1335 1010.595645 157.931390 607.784905
1335 978.069337 -79.098670 604.564320
1335 1132.538801 -93.246628 579.133829
1336 -91.510039 -529.629924 4.048681
1336 428.663660 585.544349 -47.057330
1336 878.867667 -572.848155 -2.595156
1336 1016.489677 158.622562 606.275039
1336 986.091998 -80.018814 602.546647
1336 1141.190523 -93.781280 577.676869
1337 -93.266505 -530.174476 3.881868
1337 427.629622 585.352052 -46.377670
1337 875.359469 -573.621776 -2.975514
1337 1023.467666 157.711657 605.011534
1337 994.747876 -80.008098 601.265151
1337 1149.330761 -94.227227 575.829509
1338 -95.769905 -530.020120 3.529406
1338 422.912773 585.184496 -46.351958
1338 872.672220 -572.662127 -2.844750
1338 1031.176329 157.943826 605.348021
1338 1001.887506 -80.723320 599.610850
1338 1156.376294 -93.267509 574.640129
1339 -99.594625 -530.244768 4.313586
1339 421.942985 584.970066 -47.237157
1339 869.197896 -572.456185 -1.508705
1339 1036.484111 156.766957 602.625993
1339 1010.015838 -79.299729 597.399427
1339 1163.554431 -92.599748 574.877727
1340 -101.701480 -529.921327 4.204965
1340 416.961651 585.932536 -46.286859
1340 866.295679 -574.257883 -2.507909
1340 1044.326544 157.307701 602.381342
1340 1016.860260 -80.213274 595.546916
1340 1171.998930 -91.578322 572.597223
1341 -102.305381 -532.542054 5.519826
1341 413.000688 584.493312 -45.838456
1341 862.741959 -572.797822 -3.528359
1341 1050.678189 155.764149 602.129434
1341 1023.776052 -81.272301 594.693959
1341 1179.712868 -92.047305 571.587082
1342 -108.689613 -530.730112 4.872842
1342 408.164367 586.195858 -44.890469
1342 860.167282 -573.289105 -2.817862
1342 1056.474601 157.088810 600.699667
1342 1033.246095 -79.089657 591.723342
1342 1186.290176 -90.467379 570.310362
1343 -112.363930 -531.482412 4.556123
1343 407.843095 585.953566 -47.476654
1343 857.016089 -573.791290 -3.089224
1343 1063.668166 156.674978 599.683013
1343 1038.279241 -80.926370 589.830644
1343 1193.580512 -89.195045 567.902382
1344 -115.203498 -531.031251 4.900543
1344 401.075163 586.113576 -43.949234
1344 852.369946 -573.421425 -2.537419
1344 1070.035798 157.346281 599.240073
1344 1047.366585 -79.734350 589.994750
1344 1201.123046 -88.854998 565.875571
1345 -117.394442 -531.174529 3.237183
1345 395.172637 583.671652 -39.131948
1345 850.702943 -573.373625 -1.531633
1345 1076.289766 156.920503 597.620217
1345 1053.372249 -80.953691 587.282824
1345 1208.182558 -88.688959 564.539245
1346 -121.392644 -531.195256 3.980363
1346 390.506835 582.783419 -38.466005
1346 845.544664 -573.139204 -3.167219
1346 1081.738394 157.449628 597.291175
1346 1060.225701 -80.205357 584.797233
1346 1214.711941 -87.847965 563.430857
1347 -124.854865 -531.402360 4.991848
1347 387.503411 584.301802 -40.722247
1347 843.726460 -573.737438 -2.684061
1347 1088.432976 157.773593 595.498678
1347 1067.221916 -80.970998 583.673014
1347 1220.926190 -86.545624 561.695769
1348 -128.534801 -532.031599 4.454589
1348 383.843257 583.864462 -39.289846
1348 839.534947 -573.103586 -2.392870
1348 1093.283041 156.971220 595.274937
1348 1073.286848 -79.535650 581.251435
1348 1226.801517 -86.215264 560.473986
1349 -132.572049 -529.958045 3.425856
1349 378.863759 583.699847 -40.095988
1349 837.607392 -573.556546 -2.090528
1349 1100.021290 158.097739 594.398656
1349 1079.819981 -79.777172 580.072916
1349 1233.779658 -85.675845 558.457909
1350 -134.985705 -529.101218 4.742432
1350 376.325331 583.436791 -39.278202
1350 832.958051 -573.467889 -2.397235
1350 1104.128527 158.250211 592.611159
1350 1085.487805 -80.764223 579.423271
1350 1240.569313 -83.946606 556.889663
1351 -139.379850 -530.280747 4.312146
1351 371.485751 583.117645 -40.196867
1351 828.919703 -573.297980 -1.693660
1351 1110.692507 158.818936 593.413318
1351 1092.376915 -78.542745 576.477101
1351 1247.540106 -83.391021 555.091943
1352 -141.990537 -531.034437 3.225290
1352 369.663580 583.785271 -40.750294
1352 827.702644 -573.586531 -2.455006
1352 1114.616186 159.098764 591.282389
1352 1098.905054 -78.073978 574.885880
1352 1254.382258 -81.443808 555.463538
1353 -144.538477 -531.809431 3.032852
1353 365.171506 582.293599 -38.659160
1353 822.301566 -572.933219 -3.352800
1353 1120.175385 159.828102 590.058779
1353 1104.255228 -78.262508 573.843165
1353 1260.944610 -81.517403 552.826182
1354 -148.286624 -531.284971 5.273213
1354 363.159413 583.406924 -39.607264
1354 819.423800 -572.769620 -2.463697
1354 1125.151286 159.842951 589.630400
1354 1110.791958 -77.735977 571.584367
1354 1267.174105 -80.299224 552.361898
1355 -151.475154 -532.610102 2.457911
1355 358.534451 583.191679 -37.419812
1355 816.911935 -574.174762 -0.979338
1355 1129.365550 160.405182 587.262570
1355 1117.034795 -77.728999 571.076039
1355 1272.207918 -78.975308 549.158809
1356 -155.265538 -531.723068 4.719761
1356 355.218756 584.842699 -37.403901
1356 813.352258 -574.527689 -0.724381
1356 1134.675354 160.544487 586.332368
1356 1122.445889 -77.822385 567.369604
1356 1278.265405 -77.204443 548.469540
1357 -158.413365 -532.787921 5.070874
1357 374.175151 589.457327 -51.944637
1357 809.619042 -573.399056 -2.370181
1357 1139.047626 160.236697 584.902645
1357 1128.575339 -76.480342 565.501528
1357 1284.771015 -76.778889 546.323985
1358 -158.807661 -532.345625 4.124998
1358 369.261220 589.019266 -53.953429
1358 807.158049 -573.227599 -2.463715
1358 1143.575944 160.861356 584.327311
1358 1133.374958 -75.605263 563.380120
1358 1289.360342 -75.068261 544.595602
1359 -162.809670 -533.473277 4.349317
1359 368.124329 589.790380 -53.029176
1359 803.402131 -574.208274 -1.395264
1359 1148.530536 162.435283 582.717297
1359 1139.764009 -76.462061 561.678721
1359 1295.006767 -74.678975 543.056649
1360 -168.294895 -532.268016 5.308961
1360 364.230911 588.210549 -53.556505
1360 800.980200 -573.635823 -1.748305
1360 1153.048318 161.506187 580.626705
1360 1146.116515 -74.381957 559.517761
1360 1301.562292 -72.220697 541.435566
1361 -169.849939 -532.678570 3.986902
1361 359.005618 589.834962 -53.456593
1361 797.065314 -574.286747 -2.052077
1361 1158.450724 161.847744 580.459738
1361 1149.988128 -74.502254 556.367111
1361 1307.618193 -71.742199 539.196288
1362 -172.305118 -533.497759 4.260431
1362 355.519942 589.369629 -53.768415
1362 793.926214 -574.938709 -1.412015
1362 1161.993648 163.578764 577.816551
1362 1155.742126 -73.732569 554.603510
1362 1310.908033 -70.975037 537.677435
1363 -178.272197 -531.664571 4.171516
1363 352.505912 587.368018 -52.642954
1363 790.661560 -574.303193 -2.376532
1363 1165.679202 164.354035 576.193492
1363 1160.964838 -72.647629 551.799924
1363 1315.481672 -67.817960 535.859102
1364 -179.821270 -533.094180 4.412782
1364 349.739934 589.009184 -53.558591
1364 787.342028 -573.873010 -2.443119
1364 1169.020221 164.437489 573.110001
1364 1164.837404 -71.015545 549.010115
1364 1321.203803 -66.070014 532.612061
1365 -185.898719 -531.505781 3.311477
1365 345.411212 588.905972 -52.000290
1365 782.664290 -574.686093 -2.502302
1365 1172.152221 167.402057 572.152416
1365 1169.089936 -70.474464 547.027459
1365 1325.347921 -64.931365 530.423869
1366 -189.717258 -533.398276 4.709998
1366 341.206901 589.591945 -53.140068
1366 779.781795 -573.716755 -1.407088
1366 1175.028139 166.701605 571.433628
1366 1174.592625 -68.915086 542.902242
1366 1329.526651 -63.255888 528.865151
1367 -191.787715 -532.467342 4.113308
1367 336.443580 588.925639 -52.563290
1367 775.317469 -573.565569 -3.186891
1367 1177.002525 168.370879 568.352125
1367 1178.789959 -67.535073 541.197925
1367 1334.786468 -60.030539 526.483076
1368 -194.014924 -533.528629 2.964311
1368 333.331444 589.274178 -54.099027
1368 772.690535 -574.990104 -1.172546
1368 1180.324238 169.988871 566.886702
1368 1182.019003 -67.075333 538.237450
1368 1337.335621 -57.783821 524.000180
1369 -198.877433 -532.729150 4.314759
1369 331.069125 588.111018 -52.079541
1369 769.947660 -574.050614 -2.469318
1369 1183.111279 169.672783 566.145993
1369 1186.930780 -65.264061 534.581196
1369 1341.839387 -55.640120 522.016711
1370 -200.183063 -533.452559 4.253109
1370 326.427813 589.848709 -52.982474
1370 766.497329 -574.701995 -1.510433
1370 1185.456335 172.271132 563.505399
1370 1190.514166 -63.613814 532.427992
1370 1346.199307 -54.188298 519.634560
1371 765.496913 -578.720176 6.232980
1371 1304.176205 539.166122 -58.563330
1371 1699.665263 -603.625464 1.715152
1371 1188.876353 174.395758 562.516879
1371 1194.678589 -60.932914 530.150086
1371 1350.432460 -49.212591 516.873082
1372 761.645484 -580.290195 4.974198
1372 1300.224848 537.822387 -57.481519
1372 1698.206090 -604.563660 1.354488
1372 1191.783382 175.395645 560.935841
1372 1199.597707 -59.440192 527.532394
1372 1354.564561 -47.553948 515.483106
1373 760.512988 -580.146931 5.212969
1373 1298.712150 537.865120 -58.491637
1373 1695.462477 -605.275451 2.345025
1373 1194.048918 177.505283 559.614239
1373 1202.641349 -57.794701 524.672266
1373 1358.805786 -44.576134 511.951408
1374 756.127415 -578.722848 4.929658
1374 1295.185405 538.234622 -58.089413
1374 1691.546809 -605.330710 4.460366
1374 1196.652730 179.591954 557.832022
1374 1208.208065 -54.922772 522.328154
1374 1362.609691 -41.388425 509.966034
1375 755.295517 -579.730751 4.670839
1375 1292.094456 539.260327 -59.813018
1375 1688.406762 -604.665139 3.186579
1375 1198.833771 181.710634 556.053492
1375 1210.865417 -51.915410 517.931285
1375 1366.636145 -37.229892 508.179834
1376 751.178799 -580.350226 3.522206
1376 1287.950555 538.099578 -59.241873
1376 1686.669672 -605.596477 1.421733
1376 1201.156584 182.899762 554.395458
1376 1213.790120 -49.562794 515.345744
1376 1369.552961 -34.847356 504.961038
1377 748.277057 -580.115175 5.294510
1377 1286.544748 539.023832 -58.755865
1377 1682.870912 -604.580089 3.243334
1377 1203.023421 184.579427 551.952868
1377 1217.279774 -47.901103 512.685991
1377 1372.578225 -31.848212 501.555634
1378 743.739256 -579.586690 3.091537
1378 1282.758356 538.714227 -58.395431
1378 1679.053459 -605.006004 1.761030
1378 1203.975156 188.663850 550.257185
1378 1219.730775 -43.921766 509.085989
1378 1374.905658 -26.758562 498.617133
1379 742.341997 -579.608098 2.960163
1379 1278.952098 539.060736 -58.447857
1379 1676.749908 -605.685910 -0.179620
1379 1204.589899 189.999884 549.087121
1379 1223.823494 -42.014936 505.701590
1379 1377.977359 -23.763801 495.976881
1380 736.822834 -579.651005 2.710152
1380 1274.812465 539.301886 -58.554874
1380 1672.936692 -605.913788 0.713643
1380 1206.395579 192.316307 546.774046
1380 1225.434973 -39.446152 502.615173
1380 1381.622801 -20.211823 492.003233
1381 734.317507 -579.380514 2.974197
1381 1271.964669 539.247219 -58.088910
1381 1669.022095 -604.967437 -1.445013
1381 1206.045282 195.792421 543.948531
1381 1226.675768 -36.456283 499.785034
1381 1382.075272 -15.290869 488.828592
1382 727.846944 -580.513231 4.253407
1382 1267.211476 538.690011 -58.639585
1382 1666.062641 -606.187847 0.553989
1382 1207.428334 197.799159 543.983303
1382 1228.029900 -32.794226 496.324570
1382 1383.626304 -11.011722 485.057307
1383 726.457873 -579.741629 3.097222
1383 1264.372813 540.592389 -59.394247
1383 1663.891957 -605.047928 0.469686
1383 1207.585764 201.011412 540.930447
1383 1231.650132 -29.656656 493.682969
1383 1385.249395 -5.964631 481.204712
1384 723.453000 -579.286859 3.352120
1384 1260.397930 540.736273 -58.451318
1384 1659.729627 -604.644018 -0.424497
1384 1208.141716 203.265512 539.153875
1384 1231.899827 -26.269807 490.130509
1384 1386.552188 -2.532813 479.118693
1385 718.825808 -579.891504 2.356809
1385 1256.519447 539.968285 -59.614310
1385 1657.125871 -605.537025 -1.878717
1385 1208.170068 206.572007 536.713846
1385 1234.251848 -22.490663 485.329641
1385 1388.217746 2.479967 474.525545
1386 716.210432 -579.359555 5.024098
1386 1253.999098 539.912352 -58.337122
1386 1654.220174 -603.941147 -0.872244
1386 1206.633559 209.888261 535.882800
1386 1235.490234 -19.174670 482.427498
1386 1390.207260 6.987917 471.897543
1387 712.938911 -579.628946 4.052211
1387 1250.017155 539.684251 -58.149944
1387 1651.404135 -605.846229 -0.576968
1387 1208.153654 213.782492 534.181738
1387 1236.800307 -15.768863 479.151450
1387 1391.749293 12.667496 467.679510
1388 709.932759 -578.781299 3.754135
1388 1246.357310 540.098398 -58.264810
1388 1647.161070 -605.296345 -1.659333
1388 1208.938171 217.315417 531.390007
1388 1237.667384 -10.786278 475.594925
1388 1390.787830 17.937853 464.552046
1389 708.741614 -580.186222 3.308180
1389 1244.392616 538.479324 -59.281977
1389 1645.301466 -605.815578 -0.797652
1389 1206.351378 220.183595 528.474875
1389 1238.524194 -7.334748 471.929527
1389 1392.281882 22.058872 460.349613
1390 704.417484 -579.471945 3.714767
1390 1240.099990 538.490169 -58.550089
1390 1641.409438 -605.478300 0.132227
1390 1204.794492 223.477396 528.372877
1390 1239.636735 -3.234456 469.663719
1390 1393.974236 26.372195 457.593110
1391 699.423524 -580.442136 5.364375
1391 1236.472866 537.993808 -58.591293
1391 1641.193267 -605.630619 2.062218
1391 1204.367792 226.881071 526.060492
1391 1239.742621 1.440792 465.516560
1391 1392.904916 31.694318 453.740778
1392 698.756851 -580.577810 4.704577
1392 1233.881536 539.215320 -59.816354
1392 1635.193865 -605.665746 -1.514073
1392 1204.365190 229.506662 523.999745
1392 1238.965618 5.851497 461.118018
1392 1391.728962 38.025972 449.411737
1393 693.544190 -580.245040 3.357005
1393 1230.799244 539.675507 -58.978822
1393 1632.246926 -605.699023 -1.264515
1393 1202.870252 234.171441 522.343453
1393 1238.834110 10.249653 456.276856
1393 1391.495762 40.914601 445.317253
1394 692.017302 -580.580359 4.075945
1394 1225.692841 538.459187 -58.225204
1394 1631.038184 -604.600220 0.386662
1394 1201.656817 237.587118 519.732214
1394 1236.630048 13.306576 453.610624
1394 1390.450973 47.389283 442.263712
1395 685.759290 -576.978942 -2.025574
1395 1223.546976 539.800348 -59.485227
1395 1626.223719 -607.196549 -0.511144
1395 1198.921160 241.604815 517.431435
1395 1236.226374 18.183372 449.788419
1395 1388.459606 51.787987 437.879348
1396 682.632906 -576.409998 -0.830845
1396 1219.054933 538.994572 -58.366587
1396 1623.444230 -607.572837 -1.158306
1396 1196.270824 244.977902 514.574229
1396 1234.329625 22.059267 445.292041
1396 1387.093110 57.572403 432.473736
1397 677.193729 -575.306075 -0.657798
1397 1215.337611 539.237738 -58.345603
1397 1619.152290 -606.503440 -0.615364
1397 1193.988119 249.014429 513.285199
1397 1231.084144 28.130036 441.687252
1397 1382.996101 62.298140 428.969034
1398 675.890925 -575.452707 -2.024528
1398 1212.670577 539.780706 -57.838875
1398 1615.833200 -606.479206 -0.653716
1398 1191.094311 252.232733 512.412489
1398 1229.872243 32.286781 437.235411
1398 1382.871791 67.511533 424.705455
1399 670.669884 -576.923682 -1.588227
1399 1208.570221 539.000072 -58.920196
1399 1613.110899 -607.522627 -0.797700
1399 1187.827883 256.435966 508.335885
1399 1225.221815 36.507101 432.069397
1399 1378.058392 71.589601 419.232653
1400 667.978614 -574.772107 -1.080025
1400 1205.047186 538.823458 -58.273054
1400 1609.545834 -607.012340 -0.834917
1400 1184.742395 260.654870 505.772060
1400 1222.694115 40.322163 428.938416
1400 1376.993614 75.999422 415.954272
1401 662.652694 -576.215401 -2.156202
1401 1201.719125 540.153240 -58.795342
1401 1606.034715 -606.481967 -1.938314
1401 1181.589336 265.327951 504.842136
1401 1220.858908 46.776200 425.714615
1401 1373.099174 81.382022 411.860176
1402 659.950778 -576.909355 -2.370031
1402 1197.567766 538.483226 -59.638637
1402 1601.473470 -607.353568 -0.930167
1402 1177.319709 267.347085 502.063610
1402 1215.782535 49.470122 420.083025
1402 1369.097237 86.062218 406.687940
1403 656.490269 -577.054466 -1.245081
1403 1193.984715 538.683747 -58.955475
1403 1600.617732 -606.509416 -0.454060
1403 1172.644641 272.566889 499.667244
1403 1212.710854 53.385786 417.248448
1403 1366.328129 91.464282 402.770915
1404 652.992918 -576.920665 -0.780152
1404 1189.915443 539.607420 -58.352440
1404 1597.555236 -607.826980 -1.061155
1404 1169.756112 275.773843 498.098432
1404 1209.758439 57.498985 413.280796
1404 1361.309948 96.276197 398.395939
1405 649.857982 -576.936703 -1.514491
1405 1187.314027 538.438390 -58.727535
1405 1592.545391 -609.665993 -1.392387
1405 1165.219439 279.016337 495.190852
1405 1206.044777 62.123662 409.413790
1405 1357.794808 100.399565 393.183464
1406 646.178385 -577.198419 -1.692912
1406 1184.885581 539.193264 -58.815745
1406 1590.262269 -609.184772 -1.497854
1406 1160.463861 280.970362 492.457842
1406 1201.497748 64.295980 406.887706
1406 1354.195953 103.195891 389.506794
1407 643.481835 -576.783144 -0.791820
1407 1180.774706 539.505786 -58.403980
1407 1587.357394 -609.144627 -1.808063
1407 1155.588143 284.603842 489.412788
1407 1197.343747 67.927535 403.275385
1407 1349.446178 108.380253 383.947855
1408 638.995833 -575.768400 -0.558053
1408 1178.157766 538.930511 -57.073790
1408 1582.088446 -608.577059 -0.967512
1408 1152.494545 288.275087 485.757605
1408 1193.661909 70.778579 399.163909
1408 1344.607551 111.998172 380.256402
1409 636.949128 -577.288961 -1.193419
1409 1173.655123 538.649080 -59.480586
1409 1580.809605 -609.270642 -1.117631
1409 1147.329599 289.708180 482.848138
1409 1187.905434 72.450039 395.305509
1409 1339.475200 114.731277 375.220557
1410 632.508267 -577.845354 -0.641121
1410 1170.738916 538.984041 -56.941995
1410 1576.524712 -609.089759 -0.183988
1410 1142.391785 292.302292 479.278761
1410 1182.877424 76.534794 390.151151
1410 1334.131465 117.107116 370.939282
1411 629.622967 -577.216058 -0.831747
1411 1165.433879 538.659029 -57.063689
1411 1572.331571 -609.095794 -0.034985
1411 1137.151921 294.661666 476.130486
1411 1178.438784 79.086095 387.519096
1411 1327.836861 120.365183 366.519594
1412 622.786834 -578.254058 -0.215912
1412 1163.452970 539.166796 -57.010530
1412 1569.665805 -608.225927 -0.625390
1412 1133.074382 296.850142 472.976938
1412 1172.404300 80.665102 384.976214
1412 1324.176832 122.164647 360.992811
1413 621.213865 -578.216642 -1.500294
1413 1160.562501 538.926707 -57.100573
1413 1566.904932 -609.123033 0.165866
1413 1127.208926 298.225097 470.688064
1413 1166.782791 83.663466 379.870519
1413 1318.313511 124.362430 357.202568
1414 618.497614 -576.926886 0.104606
1414 1154.273796 539.374568 -58.400514
1414 1562.426535 -608.772611 0.191484
1414 1120.572996 301.514865 466.335458
1414 1161.573553 83.939888 376.963143
1414 1311.974944 128.760463 351.272710
1415 615.059669 -577.312543 -1.765095
1415 1152.395401 538.884853 -57.724895
1415 1558.484489 -610.332529 -0.750327
1415 1115.798409 302.292001 462.914128
1415 1154.832924 88.231256 372.181364
1415 1305.399742 130.722786 345.943477
1416 610.890712 -577.233715 -0.760288
1416 1147.505450 538.945833 -59.462538
1416 1554.684379 -609.298585 -1.156303
1416 1109.964424 303.871083 459.794546
1416 1148.922916 89.379539 368.839125
1416 1298.594527 132.585252 341.383197
1417 605.337408 -578.781959 -0.661124
1417 1144.177035 539.068068 -57.630596
1417 1551.035263 -608.946104 -0.928646
1417 1103.930694 307.001015 457.386782
1417 1142.212985 90.707711 364.858959
1417 1291.392594 135.026950 336.400168
1418 602.426590 -577.621647 -0.555092
1418 1138.977704 539.347815 -58.493858
1418 1548.951328 -609.599789 -0.807262
1418 1096.069628 307.329328 454.438269
1418 1135.846966 92.259235 360.937138
1418 1284.813189 136.072462 331.444095
1419 598.788155 -577.412236 0.591438
1419 1135.440297 538.910787 -58.028452
1419 1543.846150 -609.582166 -2.225522
1419 1091.582276 310.134791 451.172712
1419 1129.007702 94.345715 358.509618
1419 1278.865761 138.214749 327.429653
1420 594.751976 -578.243103 -0.367863
1420 1132.090992 539.971970 -57.549705
1420 1542.463228 -609.843585 0.331724
1420 1084.981538 309.987066 448.418618
1420 1122.128099 96.953886 355.353128
1420 1272.597091 139.115203 323.330822
1421 592.111304 -577.778034 1.247217
1421 1127.977127 538.995195 -57.806451
1421 1538.060619 -608.972101 -0.189613
1421 1077.555008 313.578082 445.404740
1421 1113.483108 97.237374 352.214931
1421 1264.461431 141.024451 319.330041
1422 587.860078 -578.480623 1.642133
1422 1125.382200 539.363502 -56.398758
1422 1533.704618 -609.888393 -0.242312
1422 1071.412502 313.805389 442.957765
1422 1106.792918 99.228759 349.570807
1422 1257.196176 142.288427 315.909960
1423 584.640581 -577.882906 1.690361
1423 1120.900945 538.973364 -55.896826
1423 1531.439993 -609.630669 -0.896854
1423 1066.564808 314.840610 440.604266
1423 1099.305913 100.357948 348.063378
1423 1249.205715 143.739792 312.225783
1424 580.631552 -577.694339 0.862019
1424 1116.845185 539.260654 -56.491588
1424 1528.636161 -611.034860 0.138410
1424 1058.655563 317.732574 438.593568
1424 1091.163148 100.826126 344.351683
1424 1241.855141 143.177779 308.369307
1425 577.705411 -577.611258 0.033094
1425 1114.400335 539.961416 -56.007795
1425 1524.732288 -608.712592 0.661767
1425 1053.873705 318.481994 436.390018
1425 1084.562856 102.422804 344.144497
1425 1235.549876 144.074121 306.523863
1426 573.781335 -577.831123 -0.153415
1426 1110.965540 539.900658 -57.276837
1426 1520.491514 -610.105350 -1.114260
1426 1048.320791 318.770519 434.974915
1426 1078.025146 103.420803 341.018920
1426 1226.686630 144.279795 303.055694
1427 571.353211 -576.898831 1.000978
1427 1106.242344 538.963069 -56.617536
1427 1517.711015 -609.259007 -0.699303
1427 1040.938791 320.001229 433.279459
1427 1069.976046 104.258313 339.592898
1427 1218.531387 144.745682 300.437170
1428 566.788418 -577.932856 1.776025
1428 1103.815150 540.024254 -56.639198
1428 1513.705622 -609.124733 -1.303369
1428 1035.379237 321.097003 431.375117
1428 1062.303708 103.382582 338.342864
1428 1212.273033 143.618858 297.274267
1429 564.812980 -577.124079 0.764694
1429 1097.588073 540.022374 -57.146366
1429 1511.789986 -609.745857 -0.499379
1429 1028.920037 321.313989 429.565760
1429 1054.772052 104.747934 336.648200
1429 1202.815606 142.203659 295.492638
1430 559.871665 -577.962216 1.173849
1430 1094.822788 540.310676 -56.629257
1430 1508.043655 -609.076233 -0.976007
1430 1021.345559 322.224142 428.462875
1430 1047.130218 104.031908 334.881458
1430 1195.175191 141.537362 294.198557
1431 556.840133 -577.080157 0.298124
1431 1091.748621 541.129106 -58.126925
1431 1504.826221 -609.084064 -1.828404
1431 1016.237028 321.258857 425.729927
1431 1037.927022 104.769064 334.116054
1431 1187.162593 140.771331 290.915491
1432 553.005608 -578.444969 1.164166
1432 1088.090166 539.237621 -56.824625
1432 1501.211204 -609.285397 -0.444581
1432 1010.844462 321.452065 425.198781
1432 1029.859884 104.723710 332.137919
1432 1179.325701 139.687371 288.612866
1433 549.068400 -578.254778 0.057355
1433 1083.780424 539.770988 -56.654026
1433 1497.734691 -609.813835 -0.372948
1433 1004.218052 321.922708 424.247491
1433 1021.316969 103.366093 331.383937
1433 1171.813227 137.428055 287.139151
1434 544.917457 -578.287898 -0.315206
1434 1080.583365 540.164247 -56.947207
1434 1495.408157 -608.859858 0.079536
1434 998.475823 321.914140 423.082654
1434 1012.475718 103.548082 330.037216
1434 1161.780128 135.811810 286.368472
1435 540.949561 -578.013169 -0.546771
1435 1077.484732 539.392907 -57.071865
1435 1489.907399 -609.739529 -0.836414
1435 990.262073 320.454523 422.646227
1435 1003.153366 101.971244 328.990032
1435 1153.884004 134.068794 284.403069
1436 537.178446 -578.929074 1.198223
1436 1072.640539 540.475358 -58.420240
1436 1488.374639 -608.948262 0.188386
1436 985.604509 321.656738 420.682925
1436 996.616474 101.919626 329.618235
1436 1147.377747 130.928998 283.408778
1437 533.536821 -578.991409 -1.106963
1437 1069.597506 539.830847 -57.516778
1437 1482.772685 -610.534318 -2.074991
1437 979.873558 319.437283 421.803600
1437 988.125029 100.638283 329.572767
1437 1138.125073 129.414082 283.202566
1438 529.479188 -577.489804 0.719293
1438 1066.473696 540.158022 -58.390052
1438 1479.874443 -610.573355 -1.908939
1438 974.454282 318.834746 421.470955
1438 979.341755 99.646544 329.271647
1438 1130.532448 127.708049 282.571338
1439 527.111255 -579.319154 0.677439
1439 1061.442647 540.419778 -56.922333
1439 1477.024046 -611.004631 -2.643556
1439 967.574215 317.973488 420.483168
1439 969.851764 98.777040 329.978724
1439 1120.388152 124.757221 282.387249
1440 523.137138 -578.712502 1.251973
1440 1057.043439 540.198789 -57.000587
1440 1473.486878 -611.478082 -1.232421
1440 962.029503 317.770832 421.519150
1440 961.414548 97.209569 329.592883
1440 1111.471058 121.932344 281.283933
1441 520.313973 -578.451526 1.963274
1441 1053.996133 540.388824 -56.668187
1441 1469.792420 -610.692086 0.259490
1441 956.095524 317.135170 421.849262
1441 953.996685 96.585109 331.044374
1441 1103.800179 121.458817 281.690227
1442 517.044895 -579.322879 0.168921
1442 1050.718442 539.404058 -55.831777
1442 1466.643211 -610.537994 -0.757928
1442 950.889535 315.143467 422.546191
1442 944.006324 94.427440 332.022990
1442 1095.080493 116.564210 282.071027
1443 512.638245 -577.727924 2.748387
1443 1047.274804 540.408019 -56.404941
1443 1462.023342 -610.220451 -1.146089
1443 945.701584 315.634034 421.891247
1443 935.980508 94.166787 332.793924
1443 1087.583690 112.562216 282.047965
1444 510.015852 -577.904280 1.408982
1444 1042.296451 539.821887 -57.081997
1444 1460.110197 -610.305617 -0.132559
1444 939.026274 314.000657 421.945722
1444 927.891484 92.253149 334.599475
1444 1077.964443 108.450023 285.810640
1445 507.437934 -578.487227 1.474779
1445 1039.904882 539.978622 -56.627574
1445 1456.211005 -609.972041 -0.086777
1445 932.393284 312.140982 423.925621
1445 919.300269 90.759055 336.884316
1445 1069.738141 105.721086 284.545856
1446 501.882354 -578.352206 0.392551
1446 1035.659561 540.344741 -56.450241
1446 1452.449198 -610.932300 -1.405099
1446 927.654378 311.733568 424.285909
1446 912.078514 90.411675 339.238420
1446 1060.633576 103.036925 286.679901
1447 499.138333 -577.560883 0.471423
1447 1033.854822 540.668240 -56.378963
1447 1449.284054 -610.425175 -0.056349
1447 922.557420 310.591671 424.612264
1447 903.632565 88.028764 341.569427
1447 1053.166156 99.402979 288.234318
1448 493.298060 -577.875292 0.769003
1448 1030.416748 541.565319 -57.022053
1448 1445.011430 -610.259337 -0.852477
1448 918.126417 310.209022 426.150247
1448 894.637486 88.264508 342.724607
1448 1044.484034 95.622246 289.258276
1449 491.514668 -577.897673 0.970809
1449 1023.657270 540.444682 -55.854427
1449 1440.567347 -612.489020 -0.689540
1449 910.581316 308.081064 427.485976
1449 886.078879 85.919401 345.326475
1449 1036.060710 92.220526 291.531936
1450 486.668088 -578.475569 0.841100
1450 1022.541791 540.832511 -55.493144
1450 1438.152831 -611.299028 -2.424709
1450 905.747254 307.831006 428.098865
1450 877.787582 83.710943 348.168956
1450 1025.867704 89.401569 292.686496
1451 483.570696 -578.967059 1.118642
1451 1017.127075 541.142265 -55.945720
1451 1433.480535 -610.963639 -2.477700
1451 900.342563 306.348923 431.281066
1451 867.626490 83.121707 349.913024
1451 1018.537296 86.145027 296.138269
1452 479.578437 -578.278417 2.012772
1452 1013.773352 541.471042 -57.601594
1452 1430.763500 -612.462448 -1.699046
1452 895.496030 305.463493 431.269476
1452 861.446934 82.532345 353.335635
1452 1010.227745 82.632306 297.440071
1453 475.206440 -578.416041 1.715234
1453 1009.232119 539.522511 -57.077733
1453 1427.364625 -611.457708 -1.737135
1453 889.635838 303.913559 432.521735
1453 851.938898 80.701113 354.796301
1453 1001.543428 79.753721 299.432797
1454 472.485266 -578.561268 1.173090
1454 1005.403832 539.732735 -57.537674
1454 1423.590417 -611.423793 -1.762164
1454 884.665223 303.417594 434.745466
1454 844.405549 80.203192 358.457801
1454 993.246990 76.265808 301.885571
1455 469.338528 -578.319260 -0.471950
1455 1001.893154 541.265546 -57.380264
1455 1419.464003 -611.588780 -2.593498
1455 878.752205 302.250934 435.648809
1455 835.035905 78.864622 361.007765
1455 985.786400 73.430129 304.703292
1456 464.050114 -578.359232 1.250889
1456 996.716699 540.162325 -56.352029
1456 1416.316416 -611.291025 -1.036205
1456 872.847620 301.366282 436.972793
1456 827.658703 77.615030 363.360067
1456 975.700354 70.047787 308.086498
1457 462.222406 -578.308022 2.787484
1457 995.574506 541.033720 -56.200505
1457 1411.471193 -612.300267 -1.559633
1457 870.064356 301.004250 439.561892
1457 820.611370 76.575365 367.238551
1457 969.110758 67.970672 309.644439
1458 456.343903 -578.888084 1.833134
1458 990.572219 541.494239 -55.335612
1458 1408.723136 -611.200544 -0.801687
1458 864.465052 299.455994 441.823963
1458 812.429608 76.134233 369.743619
1458 962.534267 65.410320 312.293918
1459 454.168663 -578.115220 1.854803
1459 987.647236 541.380151 -57.030468
1459 1405.708601 -610.970581 -2.376726
1459 859.696759 298.057488 442.889997
1459 805.725762 77.425380 372.413104
1459 952.957465 63.630004 313.616270
1460 450.207350 -577.415675 1.806339
1460 982.626709 541.850649 -56.076068
1460 1402.959903 -611.181149 -3.073217
1460 855.240656 298.482321 444.384528
1460 798.926611 75.552233 375.976262
1460 943.848779 59.582262 317.025183
1461 446.295804 -577.572064 0.791570
1461 978.864289 542.811086 -57.002508
1461 1399.471699 -610.387307 -1.135588
1461 851.054974 297.551600 446.713336
1461 790.560540 75.726218 377.115711
1461 936.068468 58.075638 319.199227
1462 442.848697 -577.814694 1.603475
1462 975.016547 542.624135 -55.917134
1462 1396.671897 -609.666830 -0.281819
1462 846.744408 296.980347 448.115490
1462 782.613617 76.195182 381.305693
1462 929.644054 55.806753 321.093837
1463 439.969496 -577.395390 0.865156
1463 971.480289 540.406251 -56.238743
1463 1391.701533 -611.116402 -1.286258
1463 841.423290 297.225865 449.153180
1463 775.714018 75.803684 382.985571
1463 921.843631 54.842952 325.323883
1464 435.902542 -577.421187 2.967983
1464 968.515756 542.687801 -57.120652
1464 1388.457667 -609.645336 -1.089346
1464 837.705493 296.154978 451.836524
1464 769.026015 75.050736 386.273364
1464 913.898220 52.179701 328.114403
1465 431.705088 -577.164870 1.806883
1465 963.222125 542.570947 -57.009662
1465 1384.746192 -610.585621 0.472278
1465 832.795848 294.654701 453.285300
1465 761.118922 75.795348 389.236054
1465 906.958292 49.918404 330.333979
1466 429.092536 -579.418601 1.457053
1466 961.290192 542.655488 -56.227598
1466 1380.482842 -610.321846 -3.008755
1466 828.470693 293.775961 454.960253
1466 755.103051 75.113406 392.067998
1466 900.076338 48.099725 332.916919
1467 425.014542 -576.712334 1.842956
1467 956.282690 542.635731 -55.839054
1467 1378.306662 -610.710851 -1.918418
1467 826.301894 293.132085 456.943886
1467 748.074376 74.733425 394.078532
1467 893.107184 45.200536 334.391204
1468 420.546471 -576.744044 1.287084
1468 952.541222 542.755481 -54.931455
1468 1374.576429 -609.822996 -1.131081
1468 821.315008 291.629972 458.714475
1468 742.131411 72.998807 397.717932
1468 886.503949 42.459021 337.902877
1469 418.423542 -576.680074 1.479819
1469 947.145229 542.032430 -57.228366
1469 1370.349780 -610.035136 -0.572505
1469 817.141405 289.725400 460.911947
1469 736.479868 73.142700 399.541876
1469 879.835883 40.503951 339.971148
1470 413.550070 -577.103709 1.968664
1470 943.662363 542.426854 -56.133213
1470 1366.471577 -611.074035 -0.599767
1470 813.300868 287.921218 463.593599
1470 730.085773 72.172468 402.543885
1470 871.335155 38.712356 340.798289
1471 408.970350 -576.952859 2.976829
1471 940.172453 543.637378 -57.006445
1471 1363.790348 -609.854967 -1.815732
1471 810.035020 286.457072 466.204241
1471 724.440230 72.016398 405.621325
1471 866.261324 36.594800 343.944653
1472 404.992482 -576.692309 1.829749
1472 934.780868 543.672182 -57.113988
1472 1359.872039 -608.801356 -1.254572
1472 807.517028 285.826735 467.707556
1472 720.535877 70.414148 408.352364
1472 860.507151 34.456656 346.554118
1473 401.603610 -576.257159 1.284127
1473 933.624642 543.374781 -56.746950
1473 1355.897968 -609.404610 -2.466894
1473 803.646174 284.724724 469.473636
1473 714.588306 70.627618 412.383310
1473 854.347420 32.432165 349.553776
1474 398.620204 -576.316115 3.387522
1474 927.365566 543.491508 -57.023538
1474 1352.276526 -609.767773 -1.291207
1474 801.469685 282.499764 473.326048
1474 708.574801 68.711633 414.307300
1474 850.279469 29.903085 352.632734
1475 394.054219 -576.970909 2.748160
1475 924.296102 543.523896 -54.743866
1475 1348.789622 -609.430022 -2.158344
1475 798.872514 280.755957 475.464460
1475 705.531359 68.298041 417.432394
1475 844.274588 26.833105 356.087667
1476 390.523301 -576.821445 2.489223
1476 920.916310 542.897771 -55.615183
1476 1345.979634 -611.114645 -0.588048
1476 794.949809 279.232848 478.548778
1476 700.662078 66.235638 421.225884
1476 839.912280 25.399586 358.393302
1477 387.002398 -576.342235 1.795992
1477 916.387838 544.995012 -55.724238
1477 1342.472243 -610.078748 -1.542224
1477 792.148875 278.744791 479.196460
1477 696.328641 64.465854 425.136580
1477 834.672730 22.763757 362.960507
1478 384.097021 -575.191284 2.191692
1478 913.767304 544.375749 -57.296916
1478 1338.498834 -608.093197 -2.304524
1478 791.108327 275.998746 482.493651
1478 692.051074 63.689575 428.347296
1478 831.329832 19.560157 367.462670
1479 380.164804 -575.144108 1.365259
1479 908.736952 544.790090 -55.531912
1479 1333.729567 -609.969470 -2.211536
1479 787.565526 274.689863 485.726115
1479 688.630281 61.070264 432.450570
1479 827.940997 16.869925 370.290084
1480 376.152645 -574.754316 0.659585
1480 907.665490 545.106347 -55.213880
1480 1331.225130 -609.327985 -0.418315
1480 785.508715 272.920230 488.446254
1480 685.253773 61.575856 435.016831
1480 823.514121 13.767813 375.710957
1481 373.179405 -575.398027 2.457656
1481 901.330035 545.224104 -55.970371
1481 1327.143329 -608.785518 -1.529424
1481 782.649333 269.802303 490.666233
1481 682.161971 59.197478 439.122432
1481 820.361202 11.292778 378.737050
1482 369.729662 -575.271804 1.891945
1482 897.694418 545.005788 -55.364300
1482 1324.777283 -608.453245 -2.778453
1482 781.105965 266.952236 493.841838
1482 677.969883 56.195465 443.366471
1482 816.792945 8.087158 384.628811
1483 365.081935 -574.904023 2.494847
1483 893.706993 544.690258 -56.009413
1483 1320.146650 -608.930647 -1.694518
1483 778.577916 264.915162 496.197726
1483 676.797673 54.859963 446.519204
1483 813.149562 4.672512 388.502303
1484 360.394175 -575.062433 2.360593
1484 888.098817 544.796709 -56.344220
1484 1316.431730 -608.379259 -2.173515
1484 776.917028 261.521991 498.834374
1484 673.189330 51.920174 451.459009
1484 810.463016 1.309760 393.507373
1485 355.943765 -576.056542 2.358310
1485 883.963537 544.300498 -57.413593
1485 1312.462113 -608.839851 -1.113462
1485 774.412428 259.723530 501.752885
1485 668.325449 49.335307 454.969699
1485 808.016522 -2.662117 398.258461
1486 353.635372 -575.419942 3.314249
1486 880.518032 544.977747 -55.841827
1486 1309.056892 -608.276577 -1.619486
1486 772.326929 256.837881 505.723159
1486 667.320104 45.924822 458.991065
1486 805.307384 -6.969967 402.833557
1487 349.658701 -576.098910 2.334927
1487 875.803436 545.510083 -55.777271
1487 1304.143683 -609.435631 -2.654627
1487 770.144089 254.368014 508.346479
1487 663.793707 42.035956 463.497200
1487 803.254696 -10.328422 407.132194
1488 346.182011 -576.393668 2.469835
1488 872.855495 546.018222 -55.274169
1488 1301.631897 -608.668695 -2.547089
1488 768.722574 251.240681 511.252539
1488 663.329594 38.973716 467.581771
1488 801.121248 -14.096566 410.876996
1489 341.420810 -576.270188 1.545782
1489 868.069483 545.431346 -54.971615
1489 1297.157281 -607.609929 -2.282012
1489 767.459683 247.332443 513.673321
1489 661.399981 35.830217 472.114523
1489 798.629327 -17.396168 416.486006
1490 337.578493 -575.192618 2.472097
1490 864.675063 546.587474 -55.659503
1490 1294.089280 -608.610319 -2.548674
1490 766.005210 244.430725 516.786234
1490 660.853933 31.738042 477.152011
1490 798.153721 -21.821780 420.693390
1491 333.506003 -576.625819 2.802169
1491 860.472397 546.369225 -54.823154
1491 1289.095405 -608.428387 -1.697262
1491 766.117326 240.326892 519.938180
1491 659.252099 28.363444 479.946564
1491 797.733405 -25.430802 424.287402
1492 331.164589 -575.068020 0.357730
1492 857.051678 545.910934 -56.631101
1492 1286.136673 -607.783797 -2.514090
1492 764.188042 237.024094 522.417395
1492 658.479875 25.052255 486.327580
1492 795.403669 -30.522881 428.606125
1493 326.220397 -575.343730 2.068405
1493 853.600298 545.544141 -54.469944
1493 1283.026953 -609.487316 -1.368736
1493 763.777304 233.476589 525.667709
1493 658.409385 21.326035 488.954719
1493 795.157184 -34.135365 434.315250
1494 324.111009 -575.487600 0.815395
1494 849.267356 546.109875 -57.210625
1494 1279.237685 -606.813376 -2.626696
1494 764.095860 230.970900 528.506873
1494 657.949837 17.301766 493.382144
1494 795.131215 -38.061136 438.109470
1495 319.686826 -575.626085 1.494294
1495 844.046294 546.603065 -55.086396
1495 1275.945524 -607.466025 -3.812309
1495 762.674208 227.022641 531.313621
1495 658.177171 13.554225 496.898884
1495 793.686318 -42.214063 443.559644
1496 316.103688 -574.237205 2.671862
1496 841.251360 547.133633 -56.564428
1496 1271.812826 -607.419057 -2.818896
1496 763.550512 223.392067 534.733138
1496 658.939312 9.310644 501.729790
1496 794.461185 -46.554069 448.631771
1497 310.579585 -574.688914 3.534584
1497 838.780462 547.587000 -54.091833
1497 1266.854010 -606.549199 -1.411533
1497 763.900833 219.531053 538.712130
1497 658.350112 5.977711 505.783630
1497 794.848335 -49.841587 452.475239
1498 308.489098 -575.162777 0.353954
1498 833.416005 548.802789 -54.945636
1498 1264.808733 -606.807824 -1.207110
1498 762.182196 216.185822 540.683798
1498 658.941864 0.689364 508.796633
1498 795.837018 -53.874460 457.808840
1499 304.972047 -574.723535 2.324205
1499 830.002543 548.220768 -55.373481
1499 1261.275444 -605.946320 -2.038261
1499 762.463304 211.449163 544.309542
1499 657.616327 -3.916346 513.836184
1499 796.763844 -58.652869 461.967916
1500 299.549500 -574.902264 2.559563
1500 824.304648 549.262120 -54.896592
1500 1256.265138 -606.371406 -1.603599
1500 762.055409 207.157200 546.183976
1500 658.580646 -8.097510 517.400099
1500 796.558437 -63.520425 466.472302
1501 295.759548 -575.409311 3.114465
1501 820.367564 547.839506 -55.585233
1501 1252.566440 -606.576188 -2.810051
1501 761.883680 203.047737 548.496690
1501 660.364142 -13.084226 522.041140
1501 797.791197 -68.980655 471.334170
1502 291.896461 -574.213397 1.744660
1502 817.363904 548.034550 -55.147882
1502 1249.724364 -606.336080 -3.203198
1502 761.268647 198.469723 552.020251
1502 662.122970 -18.158821 526.608438
1502 800.340128 -73.475613 474.943854
1503 288.180786 -573.961295 3.349336
1503 811.093438 548.666760 -55.332256
1503 1244.254687 -606.467985 -3.249191
1503 762.611851 194.518549 553.991622
1503 663.087614 -22.447037 530.216611
1503 801.979891 -78.125049 478.818633
1504 284.860331 -573.930763 1.983248
1504 809.581716 548.125912 -56.313727
1504 1241.326009 -606.741976 -1.882984
1504 764.056742 189.313264 557.215231
1504 664.364196 -28.378898 532.801139
1504 803.785733 -82.235934 483.855761
1505 279.793681 -574.027256 2.754622
1505 803.958133 547.501317 -56.506235
1505 1236.507717 -605.561977 -3.454117
1505 765.413366 185.671218 558.827690
1505 666.034066 -33.888762 537.378312
1505 805.544214 -86.242033 487.497323
1506 277.163189 -574.132658 2.947393
1506 799.671916 548.693053 -55.480625
1506 1233.968112 -607.485056 -2.715375
1506 765.534785 181.674062 562.151839
1506 667.178654 -37.917303 540.887271
1506 808.498075 -91.274988 492.878521
1507 272.193903 -573.071614 2.976042
1507 795.020371 549.641456 -56.012780
1507 1230.779807 -607.038286 -3.241013
1507 767.768907 175.898623 565.067596
1507 670.413161 -42.470860 544.823144
1507 811.080893 -95.812078 496.655343
1508 268.468755 -572.757667 2.414406
1508 792.405518 549.529299 -54.871214
1508 1225.773420 -606.271311 -3.227919
1508 767.789625 171.818975 567.464163
1508 672.680503 -47.577677 548.955664
1508 813.551929 -100.628115 501.083820
1509 264.415479 -573.220083 1.668309
1509 787.542569 550.520962 -55.645950
1509 1221.891384 -607.036961 -2.586815
1509 768.534090 168.690894 570.463475
1509 676.757934 -51.709997 551.857051
1509 817.120088 -104.235584 504.958520
1510 260.258351 -572.415200 2.793927
1510 784.608318 549.039517 -55.580242
1510 1218.070361 -606.690272 -2.727037
1510 771.666391 165.011205 572.973198
1510 678.290334 -57.514196 554.435420
1510 821.197565 -108.238522 509.595728
1511 256.530742 -572.992889 2.658320
1511 778.791532 549.317206 -54.575959
1511 1214.414030 -606.048571 -2.695900
1511 773.005949 159.434985 575.763823
1511 681.852647 -61.344600 558.533580
1511 823.435531 -111.217687 512.699729
1512 252.169989 -572.351575 3.140810
1512 776.288756 549.764792 -55.007029
1512 1211.086995 -607.025686 -2.639832
1512 774.046114 155.719050 578.210203
1512 687.005940 -67.037873 562.737244
1512 827.666324 -116.170197 517.370636
1513 249.526800 -571.743507 1.294520
1513 772.148989 550.545095 -55.188869
1513 1206.699149 -605.448154 -3.255355
1513 777.141484 151.820344 580.419553
1513 689.505170 -70.662154 565.834531
1513 832.695181 -119.794348 520.905842
1514 246.215817 -572.627033 2.281235
1514 768.505438 550.654753 -53.931623
1514 1204.306749 -604.931204 -3.307871
1514 777.821708 149.718220 583.153102
1514 691.543279 -74.591294 568.662135
1514 836.080795 -123.547164 525.538141
1515 241.570526 -571.493271 4.238009
1515 762.955250 550.265011 -54.669648
1515 1199.892287 -604.982312 -3.225796
1515 779.983371 146.273613 586.197347
1515 697.216421 -80.170885 571.751929
1515 839.679126 -125.884891 529.903757
1516 236.499956 -571.106551 3.640554
1516 759.505794 551.623772 -55.165756
1516 1195.806092 -604.353477 -2.377039
1516 782.057697 141.297310 588.885736
1516 700.608697 -85.163776 576.412307
1516 844.551126 -129.940266 533.227913
1517 234.208586 -570.716762 2.732681
1517 754.803115 549.340462 -55.740943
1517 1192.047403 -603.358226 -2.547843
1517 784.370686 138.181457 590.205889
1517 705.638380 -90.078237 578.264126
1517 848.625637 -133.360644 537.031038
1518 228.641681 -572.478962 4.459323
1518 750.901945 551.386224 -55.206194
1518 1187.217423 -604.485889 -3.216136
1518 788.059482 133.538783 593.015356
1518 708.465724 -92.841314 581.242751
1518 854.369709 -136.928222 542.110660
1519 225.707536 -572.271091 2.795032
1519 745.451571 551.160056 -56.643738
1519 1184.810116 -602.849248 -2.903740
1519 789.587581 130.778067 595.131340
1519 714.420141 -97.262952 584.829705
1519 858.412448 -139.701070 545.829643
1520 222.433426 -571.579252 3.413436
1520 741.983880 551.142782 -56.169560
1520 1180.494364 -604.977075 -1.736993
1520 790.831895 127.224380 596.919675
1520 716.812810 -101.152625 587.031203
1520 864.907707 -143.191902 550.492812
1521 216.478042 -571.886861 2.873473
1521 737.683304 550.467536 -55.414542
1521 1176.268581 -604.613515 -1.626399
1521 794.666621 123.806898 598.710518
1521 722.233412 -106.404081 589.601518
1521 867.546677 -146.499815 554.298786
1522 213.505976 -572.063283 4.030714
1522 736.298560 552.179065 -54.490986
1522 1172.252301 -604.001318 -1.225537
1522 797.051533 120.446455 600.930010
1522 725.413819 -107.599934 592.505555
1522 873.907601 -148.204725 557.310606
1523 210.100591 -571.991331 3.643766
1523 730.141768 550.700532 -54.254197
1523 1168.193017 -603.797067 -3.490209
1523 799.561067 117.402586 603.319967
1523 731.595962 -113.022174 595.409958
1523 879.592815 -151.135462 560.845685
1524 205.514637 -571.140380 1.887572
1524 728.574943 552.269600 -55.010324
1524 1164.079599 -603.866656 -2.647145
1524 802.085176 115.086749 604.122873
1524 734.993996 -116.521836 597.550208
1524 884.723566 -153.216757 565.859174
1525 203.314513 -570.953880 2.518859
1525 722.691577 552.603514 -55.491660
1525 1163.426066 -603.848909 -2.555062
1525 804.642947 112.703136 605.393225
1525 740.559286 -118.529276 599.652972
1525 889.752649 -155.561841 566.825662
1526 199.138198 -571.499503 3.613332
1526 718.892542 552.034749 -55.120331
1526 1158.317750 -602.972616 -2.718229
1526 808.626617 109.019423 606.757128
1526 745.423071 -121.835547 600.768388
1526 894.276509 -157.302091 570.992055
1527 195.269318 -570.335327 2.654175
1527 714.365683 552.889288 -54.338610
1527 1154.982572 -602.730127 -3.314378
1527 812.041046 107.526200 607.366435
1527 751.753803 -125.817887 603.143397
1527 900.873487 -159.568715 574.704182
1528 191.390569 -570.169574 4.170822
1528 712.513506 553.083616 -54.233994
1528 1150.198990 -603.356678 -1.414045
1528 814.551449 104.818222 609.721853
1528 754.269721 -127.407094 604.538434
1528 906.192309 -160.217604 577.184945
1529 187.425933 -569.617860 3.170613
1529 706.601378 554.165586 -55.829926
1529 1147.218635 -601.738014 -2.262601
1529 817.580166 102.326740 611.616520
1529 761.739616 -130.493846 606.934705
1529 912.190928 -161.889516 579.983872
1530 184.175813 -570.411839 2.804796
1530 704.872576 553.646785 -55.421526
1530 1144.046036 -602.891439 -3.110128
1530 820.504948 100.323060 612.372510
1530 765.646291 -132.607748 608.924938
1530 917.098764 -162.173931 582.504183
1531 179.515408 -568.542309 2.078850
1531 700.669493 552.838808 -54.817064
1531 1138.965368 -601.949822 -2.618677
1531 822.496880 100.407234 612.514968
1531 771.484228 -134.757329 610.764837
1531 924.451385 -162.594313 584.857368
1532 176.916826 -569.811938 2.709133
1532 695.448476 553.758455 -54.759669
1532 1136.407673 -602.025662 -2.393970
1532 826.453119 97.775864 614.927019
1532 776.989146 -136.918181 611.681201
1532 929.969479 -163.454969 588.464493
1533 173.034339 -569.732363 2.849351
1533 692.614164 554.470702 -53.308561
1533 1133.109364 -603.274186 -2.191155
1533 829.087887 94.819316 615.783734
1533 781.708434 -138.835076 613.063217
1533 934.144970 -165.499433 589.925300
1534 168.598940 -568.230216 2.367326
1534 688.808981 555.556717 -56.389726
1534 1128.995420 -601.283555 -4.156915
1534 831.043024 93.406398 616.775299
1534 787.418530 -141.245996 612.878784
1534 940.701327 -163.897823 592.383426
1535 167.216539 -568.915575 4.562021
1535 682.529724 555.939259 -55.794227
1535 1125.417650 -601.138893 -2.985573
1535 835.188497 94.089684 617.565870
1535 793.072618 -142.497320 614.788464
1535 947.085544 -165.407064 594.492742
1536 163.079694 -568.721584 3.666501
1536 682.275985 555.976605 -55.338014
1536 1121.761128 -602.979831 -2.518586
1536 837.946125 93.040159 617.674375
1536 797.993485 -144.225269 615.979582
1536 953.806516 -164.546894 596.720294
1537 158.245518 -569.528180 3.390867
1537 675.641731 554.495258 -54.153594
1537 1118.683396 -603.055294 -3.443722
1537 841.659042 91.359578 618.161959
1537 803.839453 -146.125899 616.995519
1537 958.426759 -164.800970 599.102722
1538 156.265349 -568.009115 4.411626
1538 674.201846 555.691432 -54.543580
1538 1115.554434 -602.766306 -2.391071
1538 845.182783 91.763081 618.569773
1538 810.299983 -146.464707 617.565095
1538 963.247972 -163.981001 600.383222
1539 152.924265 -569.192484 3.150901
1539 669.729846 556.411114 -54.494719
1539 1111.704630 -600.049249 -1.930571
1539 846.863733 91.081807 618.783192
1539 816.919087 -145.478835 618.304693
1539 971.570517 -162.744979 601.703354
1540 148.569392 -568.013139 3.420830
1540 668.001383 555.618441 -55.367170
1540 1108.819641 -601.027542 -2.696885
1540 852.157649 90.611994 618.542481
1540 822.217271 -147.112307 618.377365
1540 976.549924 -162.254165 602.898779
1541 145.520705 -568.238979 2.519770
1541 663.490591 556.602816 -54.529722
1541 1104.401368 -602.382734 -2.162694
1541 853.280076 90.748737 619.180913
1541 827.106759 -147.285100 618.320174
1541 982.278845 -160.508584 604.571589
1542 141.639256 -567.072051 2.395234
1542 658.825027 557.760093 -56.143700
1542 1101.421756 -600.145367 -2.339585
1542 857.653295 92.628601 619.007034
1542 832.434339 -146.740460 618.846027
1542 987.688574 -158.498802 605.555436
1543 138.426375 -568.275279 3.662724
1543 654.222924 557.060553 -54.285121
1543 1098.346551 -601.125928 -1.643429
1543 859.259900 91.547028 619.968889
1543 838.510937 -147.397733 619.501043
1543 993.586688 -156.050141 605.981035
1544 134.429780 -566.607682 2.381765
1544 649.669816 558.031281 -56.047707
1544 1095.294197 -599.739075 -3.042238
1544 864.264165 92.964040 618.552454
1544 844.604072 -146.086031 619.703410
1544 998.847297 -152.903106 607.126407
1545 129.975344 -566.804794 2.335740
1545 644.016957 557.715690 -54.839631
1545 1090.375679 -598.992153 -2.641494
1545 865.104821 93.633833 618.812497
1545 848.796516 -145.158103 618.632056
1545 1006.011119 -151.349493 607.282449
1546 125.921776 -567.973416 3.869096
1546 640.969967 557.580152 -54.733765
1546 1087.389419 -598.740852 -2.514949
1546 868.545397 93.475806 617.740195
1546 854.283116 -144.614435 617.921044
1546 1011.427470 -148.705514 607.404168
1547 123.626818 -567.572799 3.666747
1547 637.153464 556.618551 -55.006251
1547 1082.936275 -598.088156 -3.708171
1547 870.658488 95.193326 617.634929
1547 860.252302 -143.235664 618.381968
1547 1016.190250 -145.102250 608.347073
1548 121.305739 -567.249346 2.115296
1548 633.290171 557.362961 -55.497415
1548 1080.811182 -597.960283 -1.591198
1548 873.642282 97.320393 616.571248
1548 865.009886 -141.865535 616.252361
1548 1021.905689 -142.346072 607.923429
1549 116.823392 -567.037417 4.188891
1549 629.448464 558.378738 -55.296653
1549 1076.650102 -597.960850 -3.413070
1549 876.281572 98.661562 617.105996
1549 871.292835 -141.107261 616.518440
1549 1027.167593 -138.511986 607.531817
1550 113.193630 -568.450693 4.394547
1550 625.913311 557.417184 -54.316814
1550 1072.689450 -598.142974 -4.180971
1550 878.982794 98.744934 615.955910
1550 876.598996 -139.530995 615.418273
1550 1033.520647 -135.849354 607.991049
1551 108.263174 -566.898935 4.930162
1551 622.171233 558.189427 -52.644514
1551 1069.445551 -598.394116 -2.341840
1551 881.756156 101.395395 613.555171
1551 883.210767 -137.458844 615.800924
1551 1039.499208 -130.973343 606.118079
1552 106.368668 -567.256833 3.812620
1552 618.511244 558.426487 -53.115431
1552 1065.420785 -597.383520 -3.222590
1552 884.162040 104.589834 613.884638
1552 888.134237 -135.640534 613.608498
1552 1043.861037 -128.330863 606.903965
1553 103.088219 -565.546694 4.002255
1553 614.717373 558.653085 -54.947496
1553 1063.385509 -597.082596 -3.529435
1553 888.388514 106.137200 611.652028
1553 894.091343 -132.357641 610.725092
1553 1050.968365 -124.690136 604.832465
1554 100.215250 -566.389810 4.129573
1554 610.456862 558.818340 -53.652464
1554 1061.348489 -598.348594 -1.377631
1554 890.798208 107.265688 611.678298
1554 899.045006 -130.392702 611.106711
1554 1055.445940 -119.282136 604.561136
1555 97.500359 -566.734393 2.332666
1555 606.988288 558.936920 -54.452775
1555 1055.952077 -597.926526 -1.729286
1555 893.627048 110.893233 610.590792
1555 904.714129 -128.295912 608.916552
1555 1060.982461 -115.520628 603.837095
1556 92.902574 -566.110566 2.983705
1556 605.131321 560.054746 -55.720100
1556 1053.876227 -597.368504 -2.247762
1556 894.621804 113.690008 608.171729
1556 909.715138 -125.512480 606.189715
1556 1066.130026 -109.676620 601.795337
1557 89.847253 -566.753016 2.985955
1557 600.096624 559.143885 -54.584083
1557 1048.501619 -597.814355 -3.709221
1557 897.384094 115.246416 606.457049
1557 915.153101 -120.459447 604.211412
1557 1071.155320 -105.860144 599.883187
1558 86.034294 -564.757869 3.837067
1558 596.365002 558.918862 -55.202151
1558 1045.713472 -598.157883 -1.257034
1558 900.082198 119.587261 605.856989
1558 919.181868 -118.759717 602.353426
1558 1075.534683 -100.642023 598.828869
1559 82.920924 -564.970763 4.427589
1559 593.202835 558.882143 -53.432363
1559 1042.433445 -597.314997 -0.706725
1559 901.387310 121.115406 604.699446
1559 924.435264 -115.638148 601.199093
1559 1080.569578 -94.706838 596.195782
1560 77.622638 -567.478733 3.529784
1560 589.989635 559.857005 -55.428721
1560 1037.734955 -596.716062 -1.679968
1560 902.297700 125.801187 601.008394
1560 927.998000 -112.206312 596.976424
1560 1084.054890 -89.393807 593.669733
1561 75.383635 -568.420530 6.975528
1561 584.639685 560.762263 -53.977077
1561 1036.317414 -596.254196 -0.960991
1561 903.802491 129.091389 598.664787
1561 934.422349 -107.079335 595.517518
1561 1088.222972 -83.068227 591.490817
1562 72.640978 -569.845655 7.239941
1562 582.536183 561.014622 -54.488445
1562 1030.296153 -596.987741 -2.645517
1562 904.625919 133.704402 597.189551
1562 936.927805 -103.522736 592.257074
1562 1092.665289 -77.493056 588.785325
1563 68.919598 -569.046492 6.010428
1563 577.008770 560.352556 -53.275420
1563 1027.613822 -596.027850 -2.532944
1563 906.907439 135.805405 595.691075
1563 939.920977 -99.996108 589.424729
1563 1095.467758 -71.661601 585.989898
1564 63.748953 -568.361950 8.202335
1564 572.831540 561.005876 -55.756692
1564 1024.000740 -595.798357 -2.100239
1564 908.918611 140.354474 593.396200
1564 944.897317 -95.019609 587.306578
1564 1099.346183 -65.701326 583.095738
1565 62.268372 -569.737258 6.553539
1565 569.559833 560.811242 -52.418075
1565 1019.445665 -596.055832 -2.728206
1565 909.914585 144.486550 589.028371
1565 948.885477 -89.877510 583.847825
1565 1103.119711 -58.707398 579.596900
1566 59.222346 -569.213111 7.815466
1566 565.504112 560.898015 -54.256616
1566 1017.796751 -596.964844 -1.603077
1566 910.430943 148.773922 587.895453
1566 951.422125 -85.812187 580.620448
1566 1106.746105 -53.332463 576.762329
1567 55.142117 -569.347771 7.741310
1567 560.801999 560.356441 -53.007452
1567 1013.398653 -595.303663 -2.448981
1567 912.395707 153.441054 584.335949
1567 955.196272 -80.394570 577.316018
1567 1109.128905 -46.401472 573.881524
1568 51.967223 -568.491819 7.242764
1568 558.554054 561.162609 -52.914020
1568 1010.585424 -596.092434 -2.803436
1568 913.857319 156.978634 582.565305
1568 959.454245 -75.957716 574.923407
1568 1112.532064 -39.706405 570.314714
1569 47.979758 -568.660107 7.985417
1569 534.155164 556.389263 -39.533116
1569 1005.749087 -597.183544 -1.912182
1569 913.975514 161.923056 579.851912
1569 962.185447 -71.653716 569.730573
1569 1115.876734 -33.252355 565.788966
1570 42.361877 -564.718954 5.302448
1570 528.592863 556.692789 -38.437726
1570 1001.798899 -596.259952 -1.565094
1570 914.251042 168.021531 577.265474
1570 965.625488 -65.784824 566.686293
1570 1118.420042 -25.347089 563.186105
1571 39.460094 -565.050464 4.584855
1571 524.696530 555.756074 -38.238977
1571 999.165498 -595.944166 -0.775772
1571 914.713790 172.502813 573.485158
1571 968.590240 -59.135485 561.554979
1571 1121.193120 -18.221664 558.304536
1572 33.304825 -563.913866 5.534189
1572 521.536938 555.832580 -39.374769
1572 996.010895 -595.861583 -1.588778
1572 912.817663 176.510199 571.895274
1572 970.733715 -54.762007 557.097723
1572 1122.484585 -11.598472 553.640554
1573 31.658468 -564.693539 5.834850
1573 519.142643 556.755146 -38.091761
1573 990.911810 -596.638420 -0.725404
1573 913.044112 181.783533 567.286582
1573 972.095059 -47.841776 553.235212
1573 1123.712210 -3.631857 549.534438
1574 27.644859 -564.918034 6.143160
1574 513.791580 556.965854 -37.207723
1574 988.020399 -596.298398 -0.993215
1574 913.383549 186.924693 564.070786
1574 974.952438 -42.955261 550.055748
1574 1126.025366 3.960332 544.660886
1575 24.552932 -563.582685 4.976851
1575 510.100879 555.955082 -38.979515
1575 984.281488 -596.114197 -1.593120
1575 910.662245 193.869241 560.398319
1575 976.808787 -35.346135 544.565561
1575 1126.838890 12.074858 538.807166
1576 20.667685 -562.926660 4.393940
1576 506.076130 557.360823 -38.155412
1576 981.045337 -594.628160 -1.863596
1576 910.946171 198.899212 556.551344
1576 976.972137 -30.579507 539.477328
1576 1129.038808 19.312870 534.096462
1577 15.996389 -564.137795 5.976520
1577 501.244392 556.686643 -40.045767
1577 976.827475 -595.499347 -1.104134
1577 910.778102 203.617493 552.927579
1577 977.710789 -23.684457 534.725901
1577 1128.419776 26.644910 527.675440
1578 12.514904 -563.755454 5.304437
1578 497.422154 556.830544 -39.298350
1578 973.026537 -595.350490 -1.609067
1578 909.299648 207.889857 550.649955
1578 979.846215 -17.323116 528.356528
1578 1129.498821 34.930628 522.270999
1579 8.372723 -563.986584 4.905510
1579 492.334095 557.245223 -38.955849
1579 969.002767 -594.965785 -1.952273
1579 907.334663 213.630648 545.402674
1579 979.867421 -11.452225 523.685563
1579 1128.252237 42.444859 516.005919
1580 4.937191 -562.212807 5.243665
1580 489.223904 556.424891 -38.244790
1580 965.731060 -594.784219 -0.902627
1580 905.154988 219.028928 540.381974
1580 980.267066 -5.617488 516.723857
1580 1128.236452 49.248775 510.785044
1581 0.602261 -563.108239 5.557496
1581 486.957545 556.259890 -39.562420
1581 963.664312 -594.579862 -0.268607
1581 903.306149 224.734944 537.109681
1581 978.276719 1.109106 511.101186
1581 1129.420530 56.952371 504.134132
1582 -2.542448 -562.714710 5.000382
1582 483.052524 558.429557 -39.228222
1582 958.555995 -594.835147 -1.476935
1582 903.006219 231.982995 532.575254
1582 979.076419 8.433707 505.419640
1582 1128.407643 66.065469 497.395354
1583 -5.682325 -563.585166 5.634085
1583 478.493083 557.109391 -37.313721
1583 954.590549 -595.070719 -1.568169
1583 899.582154 235.445902 529.674950
1583 978.520676 15.037039 499.603386
1583 1128.002360 72.124814 490.528853
1584 -8.457320 -564.190990 5.500581
1584 475.510979 556.489680 -37.184914
1584 950.559760 -595.219759 0.687021
1584 897.002256 242.479494 524.771377
1584 979.114559 19.853298 493.502145
1584 1125.175367 80.183069 482.940782
1585 -13.341013 -563.097539 6.895125
1585 471.077925 559.354457 -37.957341
1585 948.320670 -594.862613 -1.456377
1585 894.684080 248.240277 520.658346
1585 976.615906 27.233106 487.360808
1585 1123.357017 87.159219 475.763633
1586 -16.812811 -563.657094 4.669318
1586 468.908088 557.603518 -38.301751
1586 943.314691 -594.601538 -0.544985
1586 893.872797 254.515928 516.955918
1586 976.373072 33.787225 479.602742
1586 1121.778698 93.860478 468.665955
1587 -20.932579 -563.362370 6.689485
1587 463.754250 557.581216 -38.127386
1587 941.512606 -594.194174 -0.868060
1587 888.819114 260.228090 512.724144
1587 974.263025 40.927782 473.647860
1587 1119.213979 101.558350 461.433781
1588 -25.634091 -563.738435 6.196381
1588 460.423790 558.094165 -38.409752
1588 937.416532 -593.804128 -0.205113
1588 886.803034 265.315537 507.818399
1588 969.890839 45.382890 468.036550
1588 1117.877340 109.126678 454.436159
1589 -28.153714 -563.198982 7.229518
1589 456.957696 558.533538 -38.266013
1589 933.433878 -594.527448 -0.672315
1589 883.935647 271.786261 503.115408
1589 968.839685 53.134515 461.712729
1589 1114.302286 116.336162 447.646677
1590 -32.141925 -563.217234 5.495031
1590 452.734682 557.354785 -39.244143
1590 929.641128 -593.757550 -0.158594
1590 879.611272 277.114050 497.604608
1590 964.566369 60.702517 453.344601
1590 1111.488286 123.581986 441.646459
1591 -35.820127 -563.372386 5.284635
1591 449.161537 558.336858 -38.412843
1591 926.830476 -595.041108 0.450199
1591 876.211135 281.059168 494.665388
1591 960.765623 65.180982 446.245468
1591 1107.513386 128.755891 434.646464
1592 -39.973114 -562.074236 6.307815
1592 445.624686 558.603948 -38.751489
1592 921.300819 -593.485900 -0.888326
1592 872.764893 287.974452 491.028034
1592 956.883393 72.519124 440.416213
1592 1102.392466 136.236802 426.640543
1593 -42.594278 -562.815294 6.540565
1593 440.838580 557.586108 -38.833026
1593 918.528094 -593.709543 -0.104453
1593 868.858137 293.708510 486.448662
1593 953.842509 77.954670 433.893601
1593 1098.038692 143.879715 419.924469
1594 -47.864393 -562.736941 5.917152
1594 434.791452 558.391636 -37.459560
1594 914.835177 -593.801067 -0.562958
1594 863.654188 300.123077 481.448725
1594 948.849415 84.691615 426.277984
1594 1094.418898 150.973801 411.774878
1595 -51.282226 -562.369927 4.865297
1595 431.569378 559.545506 -38.381080
1595 910.774511 -593.031760 0.392475
1595 859.977481 306.128197 478.426737
1595 943.592023 91.044861 419.225300
1595 1089.428459 156.031862 405.208794
1596 -53.344770 -561.530683 5.830348
1596 429.573844 557.520099 -38.459397
1596 907.163278 -594.110564 -0.367406
1596 854.126517 311.700800 475.480928
1596 938.640845 96.720909 412.427291
1596 1084.487169 162.062074 398.012558
1597 -58.224014 -562.440813 6.183935
1597 424.267901 559.737810 -37.827044
1597 903.849434 -592.701319 -0.198880
1597 850.691353 317.151679 471.591906
1597 933.385809 103.627060 406.122033
1597 1079.912484 168.478111 391.262567
1598 -61.584646 -562.041128 6.202947
1598 419.647374 558.550503 -37.960688
1598 901.654613 -593.485839 0.099930
1598 844.943226 321.620504 467.730039
1598 929.085051 109.374270 399.575826
1598 1074.235969 173.508330 384.468662
1599 -65.367189 -562.738085 7.457746
1599 416.707336 558.938490 -38.008615
1599 894.944868 -593.394302 0.236719
1599 840.752338 327.466594 463.785342
1599 922.439625 115.596751 393.772956
1599 1067.786233 179.647882 377.821401
1600 -67.681025 -563.529588 5.288490
1600 414.453335 558.556178 -38.859151
1600 894.251491 -593.563200 0.171131
1600 836.570153 332.534440 461.375140
1600 916.987276 121.692660 387.559369
1600 1062.148580 185.278752 371.995553
1601 -71.849157 -561.668229 5.949537
1601 407.651845 559.290029 -37.186850
1601 888.910577 -593.540545 -1.506508
1601 830.864195 336.698346 458.717182
1601 909.313229 126.295934 380.949610
1601 1056.151508 190.576118 364.368230
1602 -74.750396 -563.210634 6.271820
1602 406.555278 558.538569 -38.750190
1602 884.928012 -593.208440 0.331191
1602 824.190531 342.661800 455.473521
1602 903.074710 132.180152 373.755084
1602 1048.710681 196.875188 358.646653
1603 -78.885265 -561.287312 5.305736
1603 400.187694 558.735213 -38.404402
1603 881.926028 -593.203842 -0.620368
1603 818.935219 347.065275 451.850987
1603 894.784311 137.065176 368.794398
1603 1042.703558 200.868783 354.740727
1604 -82.812739 -561.120577 5.470919
1604 399.738903 558.350774 -37.613446
1604 878.475175 -591.978406 -0.927099
1604 814.538484 353.927446 449.883806
1604 887.879989 143.050683 363.782269
1604 1036.536968 206.552141 348.860328
1605 -87.341104 -561.856857 6.657575
1605 398.911900 560.502173 -44.088251
1605 874.944762 -592.790984 1.029635
1605 806.705348 357.718921 446.883583
1605 879.720913 150.013910 358.691781
1605 1028.290320 210.577627 342.852480
1606 -90.679002 -562.114967 6.268337
1606 398.282771 559.917009 -47.344813
1606 870.348961 -593.802532 -0.453425
1606 801.074590 361.927554 446.105713
1606 871.394242 153.884952 354.083501
1606 1022.279915 215.316079 337.044819
1607 -94.600036 -562.087460 7.636428
1607 393.361296 560.670941 -46.669353
1607 866.871545 -593.141707 0.462999
1607 794.780601 366.879027 444.624619
1607 865.734426 158.723215 348.975229
1607 1013.206182 220.095252 331.480630
1608 -98.036626 -561.336674 7.240808
1608 390.548000 561.697433 -45.913688
1608 863.348403 -592.290571 0.671665
1608 790.433211 371.837344 443.766686
1608 858.160114 164.196033 345.097588
1608 1005.517214 226.347786 325.028800
1609 -102.319269 -562.166159 5.687087
1609 385.362850 559.992613 -44.683927
1609 860.162321 -591.379495 -0.476178
1609 784.840066 375.568649 441.103605
1609 849.793046 168.868315 341.509913
1609 997.563817 229.442737 319.551409
1610 -104.027192 -562.563171 6.870305
1610 380.206991 560.576342 -44.446790
1610 855.283269 -592.481066 0.062403
1610 778.113747 380.015096 441.742328
1610 841.653831 173.100518 338.550641
1610 990.799536 233.842068 314.273889
1611 -109.515435 -561.069361 6.622845
1611 374.807786 560.779236 -42.330597
1611 853.190566 -592.846389 -1.179921
1611 771.805361 383.081694 441.560533
1611 834.266216 177.499156 336.071376
1611 981.972032 239.288970 309.500925
1612 -112.284335 -561.769622 5.550414
1612 374.105091 561.683731 -45.328311
1612 848.289730 -593.030114 -0.156801
1612 765.034837 386.107484 440.514000
1612 826.199201 182.028217 332.080849
1612 971.813703 242.271609 304.473756
1613 -115.936770 -561.836140 5.135229
1613 368.122162 561.839975 -46.749750
1613 846.643194 -591.997849 -1.618707
1613 760.101513 388.932640 440.662245
1613 816.333854 185.125319 329.205653
1613 965.270369 245.490788 300.836238
1614 -120.406539 -560.910580 6.192999
1614 363.970445 561.281095 -43.681996
1614 841.820158 -592.273745 -1.496470
1614 755.413164 391.632899 442.162300
1614 808.935091 187.674680 328.366106
1614 955.897233 246.892010 297.208067
1615 -123.296272 -561.330967 6.935964
1615 358.729765 561.842307 -42.553465
1615 837.761700 -591.553201 -1.355111
1615 747.699128 393.650190 441.043193
1615 798.753469 191.968671 325.956706
1615 944.774957 250.756176 293.740586
1616 -127.523665 -561.968078 5.854857
1616 356.659089 561.267022 -43.868570
1616 833.751549 -591.807431 0.557550
1616 740.715250 397.407218 441.409343
1616 790.046978 194.824753 325.587702
1616 936.763096 254.063758 287.256480
1617 -130.464453 -560.929587 5.564923
1617 354.676142 562.070091 -45.077135
1617 830.919089 -591.852857 -0.178440
1617 734.631468 399.083327 442.634758
1617 781.503030 196.593372 323.577194
1617 927.613840 255.039294 285.783673
1618 -134.375637 -560.119109 7.001403
1618 351.089810 561.373082 -44.823944
1618 826.176559 -591.334467 -0.882836
1618 726.917347 402.512800 442.423535
1618 771.226065 198.813363 324.148526
1618 917.742010 256.677741 283.555960
1619 -137.689954 -561.236889 6.929470
1619 348.200461 562.499452 -44.613736
1619 823.852757 -591.815631 -0.497893
1619 721.549116 401.654829 444.391770
1619 762.253615 200.833558 322.134929
1619 910.156918 258.187148 281.675993
1620 -141.557874 -561.438784 7.084857
1620 342.159104 560.007838 -46.304233
1620 821.069167 -592.262058 -1.279045
1620 714.006410 404.098022 444.513793
1620 753.796667 202.390672 323.292596
1620 901.460547 258.173131 283.335686
1621 -145.601898 -559.455244 5.331163
1621 339.951944 562.913459 -47.091594
1621 818.389836 -591.486909 0.363851
1621 706.766708 406.300427 447.359705
1621 742.807646 203.589198 323.785547
1621 890.557485 259.097353 282.218934
1622 -147.920910 -559.616742 4.952756
1622 335.603685 562.644158 -45.353692
1622 813.013966 -591.256478 0.490461
1622 700.371294 406.782209 448.663942
1622 733.694873 204.803195 324.127188
1622 881.374064 258.578308 281.702577
1623 -150.520998 -561.373843 6.293397
1623 330.835956 562.288595 -45.744258
1623 809.067952 -591.651491 -0.388555
1623 694.330040 407.103451 451.304294
1623 723.497531 204.731788 326.734303
1623 871.684942 257.516623 281.370141
1624 -157.101647 -560.204251 5.714461
1624 328.283988 562.770365 -44.874556
1624 805.016735 -589.976508 0.522236
1624 684.907975 407.525423 453.416639
1624 713.727001 206.851457 327.637898
1624 861.543087 258.234527 282.103459
1625 -160.950177 -558.260650 6.520782
1625 321.409039 563.263893 -43.604452
1625 802.148379 -590.848553 0.955733
1625 676.398850 408.853936 455.054284
1625 703.568221 206.428589 328.783517
1625 848.995247 256.972086 282.261243
1626 -164.048798 -560.439300 6.372121
1626 318.349628 562.785957 -43.274142
1626 798.613500 -590.230062 0.388566
1626 671.964396 408.616498 458.717261
1626 693.247837 206.561655 330.383549
1626 839.650092 257.343511 282.919816
1627 -168.227007 -559.410235 5.338065
1627 315.287969 563.002170 -43.964457
1627 793.481616 -589.187202 -0.882917
1627 664.371564 408.944209 460.787361
1627 682.730817 206.618411 333.997214
1627 830.304705 255.808758 283.468556
1628 -170.008738 -559.698144 8.728818
1628 310.066578 563.070599 -43.391343
1628 791.360643 -590.069416 -0.189827
1628 656.721262 406.723843 464.236992
1628 672.912097 205.206883 335.432230
1628 819.612954 253.464112 284.179834
1629 -175.653783 -559.988177 7.977750
1629 307.272369 562.335998 -44.346438
1629 786.513418 -590.436299 0.311036
1629 649.414183 406.320870 468.364554
1629 662.342947 204.618764 340.616943
1629 808.528406 251.017056 284.179454
1630 -179.199377 -559.089778 5.725847
1630 303.441383 563.112804 -43.045161
1630 783.668388 -589.524681 -0.896603
1630 643.332736 406.811882 469.391051
1630 651.742714 205.428950 341.919068
1630 798.096176 249.360967 287.583680
1631 779.317033 -589.505299 0.652107
1631 1335.762928 522.159616 -49.878710
1631 1722.732723 -607.045539 5.135425
1631 635.192119 405.678182 474.717949
1631 641.121762 203.193574 345.756523
1631 787.558882 246.478042 289.863226
1632 775.354083 -589.507848 -0.633592
1632 1334.157263 522.663955 -50.257046
1632 1719.758918 -607.443603 2.233687
1632 628.103610 403.096735 478.516550
1632 631.456513 202.481023 349.416663
1632 777.755425 244.412695 292.458232
1633 771.881556 -590.112518 -1.181127
1633 1326.890405 524.720872 -51.429249
1633 1716.563588 -608.240893 3.377714
1633 620.947353 402.177570 482.679674
1633 620.240502 201.136260 351.711582
1633 767.376735 240.761305 294.837325
1634 766.606702 -590.557248 -0.454494
1634 1323.799433 523.161722 -52.998323
1634 1712.719250 -607.800087 4.202600
1634 614.222502 400.900535 486.555084
1634 609.068567 198.338660 356.959445
1634 757.769932 237.871258 299.981682
1635 765.354038 -589.694000 0.550790
1635 1320.214903 523.049616 -53.651076
1635 1709.067235 -608.060498 1.931878
1635 606.472248 398.252014 490.387064
1635 599.372297 196.521399 361.906636
1635 746.532401 232.714863 302.514127
1636 761.008752 -590.048183 0.318373
1636 1316.846596 523.364451 -52.696026
1636 1706.657291 -607.505775 3.918470
1636 600.518220 396.890019 494.132265
1636 589.257577 195.479943 366.309532
1636 738.245811 230.805386 305.936736
1637 759.040726 -589.050181 -0.365125
1637 1313.551343 523.676502 -51.764276
1637 1702.831105 -607.989479 3.912798
1637 593.797062 394.641324 498.120396
1637 579.894151 193.131591 370.888046
1637 728.311971 224.441894 310.012457
1638 754.045623 -589.815676 -0.124115
1638 1310.428980 524.056501 -53.272126
1638 1698.486660 -609.610200 2.563162
1638 586.359038 391.051508 503.922449
1638 570.745013 191.483639 376.839857
1638 715.607395 221.220574 313.579709
1639 750.576400 -588.877030 0.699870
1639 1304.993365 524.757499 -52.711979
1639 1697.154786 -608.870590 4.096234
1639 581.231178 389.998910 507.587703
1639 560.586196 188.394844 381.561287
1639 706.369676 216.634291 318.286257
1640 745.641178 -589.572255 -0.730947
1640 1302.443111 526.130893 -51.022468
1640 1692.303010 -608.114169 4.249865
1640 572.153721 386.925025 510.972229
1640 549.473241 184.345740 384.480301
1640 696.576207 212.951785 320.268681
1641 744.450767 -588.474854 -0.317134
1641 1297.898077 525.721640 -52.338896
1641 1687.538522 -606.835110 2.810534
1641 565.672193 383.232366 516.551532
1641 539.066202 181.326797 391.491992
1641 687.445979 207.292252 325.557476
1642 739.569275 -587.832240 -1.028736
1642 1294.760170 526.488753 -52.233372
1642 1685.090338 -607.062874 3.805009
1642 558.113296 381.265656 520.046374
1642 531.021559 178.927043 397.361031
1642 677.525041 201.070095 330.256495
1643 735.013426 -589.064949 0.105434
1643 1292.598163 527.225510 -52.354740
1643 1681.791795 -606.470262 3.703842
1643 552.313053 375.739635 525.065044
1643 522.109991 173.986086 402.131966
1643 666.552373 195.472810 334.320213
1644 731.191415 -588.408681 -1.681237
1644 1286.281767 526.849358 -51.708039
1644 1677.827890 -606.048049 3.156372
1644 545.366388 373.316580 527.776799
1644 510.924753 168.098306 407.861570
1644 656.803486 188.986530 339.486049
1645 727.262115 -588.036119 0.410553
1645 1282.890596 526.207264 -52.974799
1645 1674.934078 -606.817731 2.818716
1645 539.080016 367.608100 531.905253
1645 501.838067 165.212396 412.694890
1645 649.143448 182.700985 342.791206
1646 723.616739 -588.189310 0.166872
1646 1280.422599 526.029541 -52.265917
1646 1671.548843 -606.810388 2.738587
1646 532.778832 362.392319 534.831221
1646 492.990457 157.279673 417.967942
1646 638.741757 174.856099 347.570500
1647 719.184371 -588.303164 -0.759141
1647 1274.708308 527.005870 -51.917998
1647 1666.386370 -606.853170 2.657702
1647 526.893221 358.243574 537.184876
1647 485.895455 152.348490 423.913903
1647 630.489019 166.362806 351.628483
1648 716.013282 -589.067874 0.105140
1648 1270.973452 527.858075 -51.369457
1648 1664.845253 -607.460165 2.244663
1648 520.968724 352.952934 541.234918
1648 478.700693 144.796593 427.023773
1648 621.392663 158.104079 356.635275
1649 712.331640 -587.638882 -0.572663
1649 1268.637261 528.595600 -51.696678
1649 1660.051440 -606.855533 3.882092
1649 514.824251 345.991818 543.925470
1649 469.546723 138.368978 433.083478
1649 615.796016 150.492470 360.071476
1650 708.644680 -588.800935 -0.712621
1650 1263.862558 526.931886 -50.980462
1650 1657.040506 -606.327899 2.166447
1650 509.710592 339.705197 546.189618
1650 463.894461 131.385823 438.007365
1650 608.629742 140.921519 366.046091
1651 704.862808 -588.745933 0.529038
1651 1260.601409 525.692701 -52.031486
1651 1653.725144 -608.154500 0.737697
1651 504.451926 333.253616 548.493550
1651 457.810208 123.069922 442.749428
1651 601.942831 132.926361 371.058754
1652 700.759632 -589.498327 -0.107168
1652 1257.021018 527.714726 -52.917866
1652 1650.374811 -608.230535 1.555461
1652 500.396811 326.405228 549.680101
1652 450.381679 116.795085 447.198460
1652 594.749442 123.657997 374.435088
1653 698.362811 -587.730619 -2.002838
1653 1254.203276 528.010451 -53.732857
1653 1647.451553 -607.621951 1.986248
1653 496.242932 320.774875 551.459743
1653 444.080709 109.416194 451.668383
1653 586.621945 110.825094 376.430023
1654 694.814310 -588.321572 -0.042041
1654 1250.719380 527.256465 -51.923290
1654 1643.597364 -608.154308 1.943198
1654 492.399300 313.107640 554.327463
1654 439.332715 100.307485 455.672387
1654 580.609021 102.166645 382.299605
1655 691.473682 -588.158733 -0.104497
1655 1246.459456 528.366999 -53.190577
1655 1640.771690 -607.282273 0.641073
1655 487.247013 305.399490 555.995549
1655 432.838204 92.775695 459.743079
1655 574.877050 92.163229 385.300435
1656 686.867775 -588.363545 -0.527045
1656 1244.070054 528.539330 -53.572112
1656 1636.811583 -607.137508 1.806365
1656 484.607236 298.203568 556.218827
1656 427.940311 83.295290 464.627793
1656 571.008324 82.700913 392.032947
1657 684.353688 -587.404483 -0.083972
1657 1239.211123 529.158283 -51.313056
1657 1633.222385 -607.201126 1.049279
1657 480.152523 291.591560 558.379264
1657 423.787835 74.911780 469.536984
1657 565.026537 71.737375 395.913624
1658 682.019867 -587.679025 -0.600731
1658 1235.836264 528.186403 -52.751618
1658 1629.762889 -606.772506 1.570175
1658 477.256437 283.841283 559.570882
1658 419.044035 67.671158 473.583205
1658 560.128088 60.869836 401.786766
1659 676.098924 -586.016362 0.419983
1659 1234.210375 528.788571 -50.918822
1659 1627.111053 -606.515608 0.128772
1659 475.217312 276.516617 559.768897
1659 416.072682 59.872012 479.118602
1659 557.222914 51.075837 407.591975
1660 672.570916 -587.834015 -1.302350
1660 1228.228595 527.629699 -51.982973
1660 1622.435946 -605.791967 0.138416
1660 472.059599 269.990663 561.482043
1660 412.882512 51.634413 483.201162
1660 555.769002 39.630766 416.190926
1661 668.534360 -586.947871 -0.009042
1661 1224.591345 530.779354 -52.799609
1661 1618.558525 -606.455293 0.310691
1661 469.292731 262.582417 562.646567
1661 407.646978 44.364114 487.539617
1661 552.737295 29.223429 422.256355
1662 665.374808 -587.215553 -0.534407
1662 1221.167047 528.409803 -53.401991
1662 1614.435418 -606.487262 1.234722
1662 467.014937 254.499407 564.071797
1662 406.769796 34.624220 492.491761
1662 550.691688 18.962187 427.033504
1663 661.247557 -585.740872 0.215354
1663 1215.732917 529.298075 -53.663964
1663 1612.604500 -606.497243 -0.459470
1663 467.438393 248.404912 565.121724
1663 404.845547 27.185941 496.785947
1663 549.392988 10.935447 432.108632
1664 657.192491 -586.728310 -0.893417
1664 1213.879390 530.805045 -50.931688
1664 1608.056672 -605.940200 0.687934
1664 465.023191 241.400976 567.340926
1664 402.712773 19.675609 501.369985
1664 546.411360 1.298507 438.363351
1665 652.738125 -586.336435 0.645427
1665 1209.876776 529.386258 -52.353123
1665 1604.567563 -606.303201 -0.490739
1665 464.458474 235.721529 567.079571
1665 401.247168 12.375142 505.493327
1665 546.485129 -7.699393 442.561421
1666 650.455716 -586.349903 -0.921129
1666 1205.419133 530.710472 -53.299926
1666 1602.567516 -604.945304 0.858687
1666 465.412476 228.756202 568.553770
1666 402.249182 5.114807 510.425296
1666 543.965886 -15.800959 448.886282
1667 645.605993 -586.075989 -0.261314
1667 1203.160892 530.624939 -50.269925
1667 1598.222606 -606.194353 0.465841
1667 466.022150 222.079103 570.851663
1667 402.266519 -1.854332 515.149812
1667 544.168479 -23.923930 453.700403
1668 644.208011 -586.867370 -1.413319
1668 1198.351431 530.004354 -51.819402
1668 1594.459207 -605.226913 -0.276471
1668 466.770776 215.072098 571.390235
1668 402.159472 -9.587845 520.170969
1668 546.961903 -32.805362 458.005080
1669 640.178783 -585.616517 -0.480843
1669 1195.470783 530.245916 -52.252321
1669 1592.948903 -605.308084 -0.070888
1669 467.975278 209.555455 573.478370
1669 403.759162 -15.576086 525.054390
1669 546.232655 -40.326139 464.125364
1670 636.097256 -587.058040 -1.133266
1670 1191.248308 530.438541 -53.746688
1670 1588.011626 -605.596133 -0.197352
1670 469.740323 203.756244 575.133923
1670 403.655594 -22.233616 529.013198
1670 548.731608 -47.916788 469.332166
1671 632.962443 -585.924219 -0.956272
1671 1189.166796 530.499540 -52.046946
1671 1585.609818 -605.418284 -1.533326
1671 471.284567 198.153053 577.214876
1671 407.536747 -29.424761 532.998442
1671 551.172372 -54.595375 474.355121
1672 629.640392 -585.407095 -2.020373
1672 1184.126271 532.585823 -52.478064
1672 1581.873995 -605.722059 -0.118446
1672 473.574285 192.624647 578.006535
1672 408.488255 -34.814764 537.433405
1672 554.208521 -61.344068 479.316547
1673 625.470754 -586.341676 -0.775251
1673 1181.928003 531.303326 -51.005484
1673 1578.295078 -605.851130 0.568190
1673 475.040249 187.793816 579.812078
1673 411.020130 -41.155444 542.066688
1673 554.831713 -68.977998 485.245195
1674 622.287023 -585.525541 -0.091226
1674 1178.778674 530.491970 -51.283127
1674 1575.978145 -605.832813 0.693661
1674 476.689156 182.046657 581.188662
1674 413.382205 -47.221620 547.034033
1674 558.933936 -75.212715 488.838731
1675 618.177501 -584.728897 -1.107391
1675 1174.430755 532.937928 -51.141780
1675 1571.422139 -605.265915 -2.159244
1675 481.111292 177.483604 582.070894
1675 416.204446 -52.025183 548.859571
1675 561.497802 -80.846523 494.672849
1676 615.575960 -584.218141 -1.586246
1676 1172.253282 532.117296 -50.685048
1676 1569.669173 -604.521279 -0.402986
1676 483.008340 170.946921 584.947534
1676 421.235648 -57.579242 552.492467
1676 565.302083 -88.075776 499.319120
1677 611.236138 -583.416347 -0.039178
1677 1159.706267 534.504260 -58.977088
1677 1565.386410 -605.379316 -1.787130
1677 486.786174 167.448441 585.731259
1677 423.522921 -61.732171 556.966140
1677 567.571255 -91.979392 503.425656
1678 607.704151 -584.137808 -0.727742
1678 1154.906093 536.491294 -61.371022
1678 1561.285929 -604.476634 -2.213598
1678 489.797600 161.832209 586.781915
1678 427.375225 -67.873498 560.352614
1678 572.070570 -97.899653 507.786653
1679 603.435221 -583.459887 -1.211716
1679 1151.874386 534.571428 -58.378930
1679 1558.615249 -604.795688 -0.978702
1679 493.560779 158.135099 588.434772
1679 431.095863 -72.847093 563.789929
1679 578.149667 -103.047793 511.043501
1680 599.960230 -583.877247 -1.191433
1680 1146.287822 535.434282 -60.296713
1680 1555.226994 -605.310501 -0.436529
1680 496.870135 153.530802 589.826481
1680 436.926192 -76.418356 566.192712
1680 580.856847 -108.794552 515.352280
1681 596.648394 -585.739762 -1.474986
1681 1144.358887 535.718537 -58.817315
1681 1550.442187 -606.476818 -1.251425
1681 501.759377 150.186250 591.631695
1681 440.968234 -81.217225 569.616501
1681 586.935478 -112.637254 519.359858
1682 593.528750 -584.228538 -0.425170
1682 1140.145180 536.800269 -59.898833
1682 1547.840376 -605.071170 -1.210930
1682 506.779400 146.234801 592.098166
1682 446.628746 -85.367875 571.245268
1682 591.369142 -115.990934 524.007880
1683 590.204105 -585.082500 -0.719452
1683 1136.487494 536.666666 -59.345033
1683 1545.571978 -606.371356 -1.574706
1683 511.881589 141.656417 594.522109
1683 451.472159 -88.679840 574.895210
1683 597.770598 -119.758725 527.414994
1684 586.432662 -584.442012 -1.047134
1684 1133.024375 535.325140 -59.619285
1684 1539.532199 -605.214509 -1.676252
1684 517.174523 138.727260 595.160743
1684 458.483381 -93.615171 578.439233
1684 603.880592 -123.989102 529.287237
1685 581.604808 -584.159848 -0.046350
1685 1129.141278 536.555870 -59.554772
1685 1531.361509 -608.511737 -10.376476
1685 523.056996 136.737950 596.162081
1685 464.155821 -96.031065 579.859576
1685 609.987727 -126.360096 534.094873
1686 578.611681 -584.081612 -0.238010
1686 1126.246114 535.609183 -59.091775
1686 1529.095350 -607.516703 -9.119921
1686 528.021630 132.745027 596.726398
1686 470.418304 -99.035250 582.992489
1686 616.466904 -129.127436 536.143791
1687 575.773761 -583.926064 0.405911
1687 1122.990918 535.162925 -59.480616
1687 1525.049751 -608.241967 -10.114969
1687 533.514589 129.687719 599.765092
1687 476.310547 -103.474831 585.750984
1687 622.667704 -132.723346 540.455277
1688 571.073399 -585.068014 -1.048433
1688 1120.467494 536.196589 -60.546783
1688 1521.908023 -606.623134 -11.323206
1688 540.690752 126.828284 599.913536
1688 483.293692 -106.176132 588.395674
1688 630.373305 -135.397097 542.507026
1689 568.324929 -582.904667 -1.828665
1689 1115.198429 537.323197 -59.712267
1689 1518.458305 -607.626180 -10.088128
1689 546.381551 123.939797 602.087393
1689 490.628789 -109.159580 590.149614
1689 637.967323 -139.018217 546.340272
1690 565.436358 -583.677614 -0.927254
1690 1112.327928 536.703366 -59.138007
1690 1514.129683 -606.780380 -9.893888
1690 552.431393 120.677978 603.621541
1690 497.494199 -112.322125 594.143749
1690 645.316900 -140.785529 548.772183
1691 560.871426 -583.617981 -0.622983
1691 1108.882565 538.322722 -59.320690
1691 1512.796874 -606.879377 -7.914645
1691 560.217520 118.389364 604.859618
1691 504.854749 -114.880373 595.961910
1691 652.014906 -144.880910 552.348578
1692 556.462471 -583.662526 -0.053474
1692 1103.242637 537.761206 -59.073725
1692 1508.396372 -607.258825 -8.854520
1692 565.299884 116.025472 605.971348
1692 512.413545 -118.469854 597.219565
1692 658.813288 -146.384588 555.102970
1693 554.714894 -583.099196 -0.236296
1693 1100.362995 538.704879 -58.805778
1693 1504.734225 -606.136877 -7.379435
1693 571.944546 114.403746 606.791864
1693 519.746110 -121.467213 600.663279
1693 667.792493 -148.133788 557.530669
1694 549.349898 -582.919263 -0.481882
1694 1096.983341 537.945675 -59.383260
1694 1501.466601 -606.715248 -9.631549
1694 578.448663 111.052454 607.334792
1694 528.681258 -124.009104 602.482143
1694 677.868611 -151.136539 561.008557
1695 547.159958 -582.906425 -0.770630
1695 1094.810266 537.617939 -58.914393
1695 1498.005786 -605.575214 -9.149912
1695 585.719987 108.772814 608.997771
1695 536.772180 -126.288790 604.927674
1695 686.438848 -153.286390 563.439208
1696 542.974923 -583.686653 -0.860001
1696 1090.013242 539.039660 -59.567024
1696 1499.965076 -605.867669 0.111034
1696 593.745055 105.910701 609.873311
1696 546.274069 -129.347067 607.574934
1696 695.024588 -154.983781 566.124232
1697 540.066315 -582.305853 0.375023
1697 1086.729823 538.423496 -58.638013
1697 1499.281171 -603.670497 1.868403
1697 601.993926 104.172950 610.846580
1697 553.873172 -131.521141 609.222653
1697 703.386342 -157.472557 570.306757
1698 537.518352 -582.546459 -0.406667
1698 1084.017054 538.298009 -58.579604
1698 1494.377775 -604.430878 -1.042280
1698 610.249365 101.671382 611.370380
1698 563.912384 -133.368141 611.057376
1698 712.574000 -158.038956 571.187709
1699 535.206705 -582.470557 -0.351944
1699 1080.434787 538.230302 -60.184362
1699 1491.427706 -602.838205 -1.611265
1699 617.942444 100.242344 612.666238
1699 574.544061 -135.711837 613.115230
1699 722.618675 -161.020027 573.921594
1700 528.892314 -582.518651 -0.942737
1700 1076.629670 538.270267 -58.042135
1700 1488.763837 -602.719705 -0.578820
1700 627.262659 97.828288 613.463190
1700 583.842179 -137.405526 615.498775
1700 731.719859 -162.539953 575.441359
1701 527.172547 -581.891677 -0.572531
1701 1073.191463 538.706444 -58.075420
1701 1485.108505 -602.426800 -1.109108
1701 635.031751 95.782218 614.177981
1701 592.027534 -140.341399 617.496811
1701 743.151082 -162.928610 576.688224
1702 524.812112 -582.420308 -2.406612
1702 1069.521128 539.329469 -60.167434
1702 1480.997138 -602.234791 -1.987146
1702 642.064545 94.728715 614.614529
1702 602.446916 -141.955403 618.918082
1702 751.605739 -164.482058 578.860368
1703 520.841322 -582.245458 0.029742
1703 1065.031851 538.446222 -57.539552
1703 1479.119161 -602.938402 -0.896740
1703 652.252124 93.576776 617.346290
1703 611.203116 -144.388868 620.982612
1703 763.317893 -165.441066 580.007296
1704 516.280102 -582.893991 0.290522
1704 1062.475838 540.875826 -60.030880
1704 1476.409153 -602.077286 -0.660617
1704 660.796058 91.720058 616.923371
1704 621.204883 -145.465207 621.749674
1704 772.125949 -166.223257 581.812125
1705 512.562079 -580.952008 -1.523073
1705 1057.743755 540.848648 -58.919947
1705 1471.759341 -601.467521 -2.441260
1705 668.780584 90.137881 617.860405
1705 631.170680 -146.503469 622.560491
1705 780.807849 -166.296265 582.342301
1706 510.622886 -581.561036 -0.899488
1706 1053.072615 541.713956 -59.730409
1706 1469.686811 -601.520261 -1.722654
1706 678.041641 89.821712 617.819944
1706 640.628345 -148.324104 623.222098
1706 792.021064 -166.438927 584.158690
1707 505.890351 -581.055492 -1.184057
1707 1051.240853 541.130365 -59.516831
1707 1465.149324 -601.829526 -2.325192
1707 683.842119 87.780635 619.533717
1707 651.251500 -150.257386 625.584968
1707 803.247207 -167.970638 586.679585
1708 502.299279 -581.274470 -0.302173
1708 1046.243865 540.638926 -59.730737
1708 1461.322884 -601.323675 -2.370072
1708 694.315521 87.398284 618.253733
1708 660.142689 -151.035906 624.608021
1708 810.501368 -168.881597 587.465657
1709 499.043351 -580.277018 -0.145097
1709 1044.213624 541.915771 -59.805936
1709 1460.007459 -602.412908 -0.403470
1709 701.145896 85.351140 618.822686
1709 670.536977 -151.939205 626.042591
1709 820.448130 -168.739903 589.236184
1710 495.859751 -580.334963 0.216593
1710 1039.060533 540.595739 -59.780931
1710 1454.292020 -601.577923 -2.043612
1710 711.134226 84.469870 619.449264
1710 679.834756 -154.504414 626.896847
1710 832.353919 -168.641843 591.485907
1711 492.762439 -580.586136 -1.613813
1711 1034.793618 541.811800 -59.447791
1711 1451.952783 -599.929464 -1.986996
1711 718.031386 83.023494 620.426186
1711 691.424278 -156.334065 627.022931
1711 843.339633 -170.528734 592.164589
1712 489.631765 -581.405259 0.138641
1712 1032.980261 542.137012 -58.559526
1712 1447.033416 -601.812017 -1.090783
1712 727.070835 81.820377 620.107161
1712 700.428025 -156.700591 627.422719
1712 854.315873 -170.532662 594.087268
1713 485.637085 -581.068936 0.486808
1713 1027.347759 541.991986 -58.848167
1713 1445.391253 -601.165657 -1.179826
1713 736.113913 78.700528 620.294047
1713 709.888042 -159.286108 628.970138
1713 863.872015 -171.326597 594.480357
1714 481.538409 -581.583212 0.583838
1714 1025.759778 541.800189 -58.683867
1714 1442.251258 -601.004906 -3.308191
1714 744.186649 78.512483 620.793449
1714 720.324194 -161.082151 629.655100
1714 874.230749 -170.563805 594.427779
1715 478.797784 -582.255554 -0.407101
1715 1021.259433 541.935283 -57.421348
1715 1437.400700 -600.484574 -1.517596
1715 751.505744 77.915617 622.420874
1715 731.192621 -161.520187 629.683596
1715 884.468420 -170.387036 595.694514
1716 474.653731 -581.144706 -0.061081
1716 1016.683428 542.632408 -58.603366
1716 1435.136425 -600.611544 -1.391167
1716 760.621069 76.077382 622.493091
1716 741.466582 -162.534880 630.846313
1716 892.901959 -170.309966 595.300670
1717 470.722399 -582.495187 1.128160
1717 1013.419033 541.895768 -57.581009
1717 1431.642620 -601.345407 -3.057500
1717 770.614152 75.659064 622.724394
1717 750.943726 -163.995160 630.716591
1717 904.227726 -171.060623 597.072269
1718 466.400348 -580.932633 1.281548
1718 1009.362723 541.873614 -60.002957
1718 1427.714150 -601.901522 -0.587402
1718 777.831742 73.383596 623.339522
1718 760.144618 -163.979082 630.590995
1718 915.415007 -169.805912 596.306460
1719 463.141577 -580.851817 0.352335
1719 1005.595590 542.393569 -57.712815
1719 1424.263893 -601.072498 -0.802740
1719 786.143834 73.744390 623.262202
1719 770.896795 -164.381157 631.402924
1719 925.549629 -170.372600 597.885296
1720 458.380262 -580.226628 1.136421
1720 1001.473602 542.404509 -59.211256
1720 1421.289485 -600.958087 -1.630231
1720 793.284196 73.596833 622.856655
1720 778.334437 -166.010441 631.971244
1720 932.574925 -169.840783 598.130616
1721 455.288041 -578.865371 -0.680841
1721 997.315005 543.071879 -58.596686
1721 1417.140775 -601.452383 -2.564451
1721 799.987377 72.566059 622.108435
1721 790.129018 -166.307224 631.389489
1721 943.382266 -168.982807 597.888206
1722 452.632222 -579.406442 1.949802
1722 994.545053 541.832345 -57.935386
1722 1413.320698 -601.431821 -2.699604
1722 807.824066 71.658141 622.606793
1722 798.003025 -167.107904 630.851360
1722 951.441873 -168.266780 598.038407
1723 447.180921 -579.228636 0.465542
1723 989.301534 544.508423 -58.740390
1723 1407.641092 -601.348063 -1.777023
1723 814.772108 71.956184 622.180990
1723 808.097782 -167.195576 631.912333
1723 961.960492 -167.755194 598.856083
1724 445.217129 -578.679197 0.541623
1724 987.715638 544.076483 -57.417789
1724 1406.148690 -600.718480 -2.502383
1724 822.624198 72.148517 621.238031
1724 816.603670 -168.088357 629.394676
1724 969.627163 -166.888427 598.194139
1725 439.497136 -578.877840 0.222657
1725 981.309100 544.032856 -58.624662
1725 1402.185860 -600.407259 -2.957595
1725 830.811012 69.782602 621.990209
1725 825.973515 -168.931234 631.289537
1725 979.130690 -166.474985 600.797287
1726 436.240143 -579.760475 2.114001
1726 980.076217 545.088357 -57.322627
1726 1398.337747 -601.172334 -1.405502
1726 837.425239 69.508980 622.360883
1726 834.840459 -169.062044 630.644060
1726 989.861081 -165.833314 600.349771
1727 432.760641 -579.070976 1.152496
1727 973.601287 544.246149 -57.022907
1727 1395.244102 -600.267205 -2.203517
1727 844.163672 70.248356 621.128031
1727 842.920127 -169.777211 628.725225
1727 998.974625 -165.316326 599.394284
1728 429.171110 -579.171680 2.812281
1728 971.978238 544.745081 -58.566568
1728 1391.678850 -601.947886 -2.313481
1728 851.243194 68.728946 621.610295
1728 851.468687 -169.744637 628.857326
1728 1006.465215 -164.763291 599.750020
1729 424.697130 -579.595407 0.572328
1729 967.084220 544.387100 -56.833384
1729 1387.571357 -600.039253 -0.549234
1729 858.067953 68.095646 620.819509
1729 860.812122 -170.129268 628.555130
1729 1014.750659 -164.379704 599.376785
1730 422.039665 -579.596232 1.180053
1730 963.953129 544.278750 -59.118129
1730 1384.569982 -601.028077 -2.604635
1730 864.612578 68.578750 620.500381
1730 867.076132 -169.950162 627.154779
1730 1022.702117 -164.064961 599.625888
1731 418.046428 -578.664956 1.179549
1731 959.999820 543.729264 -58.620501
1731 1380.380204 -600.747129 -2.460156
1731 870.712050 67.469451 619.610688
1731 875.713139 -171.239948 626.027583
1731 1031.598292 -161.959385 597.146982
1732 415.774956 -579.281386 2.444816
1732 955.644307 543.668568 -57.481801
1732 1377.297833 -601.568472 -0.998950
1732 878.085090 66.916256 619.643670
1732 884.858451 -171.007408 626.841668
1732 1038.050907 -160.914877 597.765471
1733 409.903506 -578.593173 -0.227084
1733 952.374168 544.573282 -57.992598
1733 1371.700783 -601.840807 -2.336203
1733 883.465064 67.314657 617.475094
1733 891.763079 -170.804829 625.271497
1733 1046.489483 -159.295787 595.111005
1734 406.003814 -578.050036 0.990522
1734 947.616239 543.968918 -56.173096
1734 1368.659828 -600.988347 -0.875516
1734 890.373949 67.402394 616.806938
1734 899.033543 -170.885140 625.550572
1734 1054.676573 -158.856144 595.565779
1735 403.440968 -579.004694 2.449896
1735 945.463493 543.645153 -56.937958
1735 1363.596387 -601.663450 -1.121333
1735 897.187350 66.836673 617.654274
1735 907.708331 -170.424004 623.298383
1735 1062.076675 -158.929437 594.987020
1736 397.720335 -578.291047 1.467094
1736 941.465539 544.259774 -56.934711
1736 1362.497271 -601.690081 -1.782541
1736 900.383659 68.162484 616.282540
1736 913.918051 -169.571043 622.921327
1736 1068.859502 -155.886728 593.180174
1737 393.647536 -578.205867 1.953594
1737 935.392902 545.376165 -57.083696
1737 1356.875715 -601.021991 -2.001254
1737 907.185778 67.754876 614.880727
1737 920.934150 -170.336532 621.335858
1737 1075.359313 -155.092317 591.381569
1738 389.745730 -578.218340 2.457691
1738 934.140888 545.433824 -57.220360
1738 1353.666109 -601.077161 -0.671235
1738 912.273131 67.588848 614.375144
1738 928.483095 -169.800579 619.947530
1738 1082.521441 -153.062822 591.017055
1739 385.952394 -578.226910 2.125721
1739 928.428131 545.531276 -57.634293
1739 1351.017269 -601.518627 -1.733624
1739 916.797546 68.114582 614.003660
1739 934.566285 -169.210497 619.558996
1739 1090.272147 -151.981797 590.059087
1740 383.998031 -577.970225 1.792178
1740 924.160702 544.737909 -56.955151
1740 1345.891689 -600.053919 -1.402621
1740 922.814557 68.881138 612.463770
1740 943.290905 -168.251027 617.452637
1740 1097.879051 -149.408001 588.831632
1741 379.851806 -576.402227 0.949674
1741 919.486112 546.553127 -57.495052
1741 1341.925066 -600.445561 -2.849530
1741 927.828896 68.306262 610.021773
1741 948.765743 -167.451653 616.847810
1741 1104.270419 -148.113845 587.509317
1742 375.400717 -577.727682 2.457010
1742 915.570632 545.967813 -56.622987
1742 1338.563285 -601.024523 -1.229595
1742 934.227680 69.159316 609.792581
1742 957.195573 -167.623325 615.449861
1742 1108.676119 -147.647655 585.863764
1743 371.695785 -577.837559 1.970542
1743 912.611630 545.979670 -57.702691
1743 1333.362763 -601.289328 -1.777237
1743 938.904577 68.727591 609.222789
1743 963.422331 -167.300832 613.577841
1743 1117.966516 -144.424614 583.518174
1744 364.893307 -577.029265 2.387141
1744 907.919886 545.477270 -56.429750
1744 1329.834461 -601.464407 -1.267645
1744 943.878476 69.985884 607.477496
1744 970.396556 -166.020150 612.641423
1744 1124.296335 -143.478650 581.631416
1745 363.102183 -577.789642 2.491851
1745 903.216182 545.782736 -56.791350
1745 1327.358373 -601.569078 -1.240577
1745 948.897195 70.330422 607.042598
1745 977.549513 -164.917260 611.463013
1745 1129.903589 -141.709146 579.917315
1746 359.586087 -576.947315 1.941239
1746 900.383981 545.716793 -58.338032
1746 1321.387334 -601.019897 -1.556939
1746 951.848417 71.093521 604.391662
1746 983.745210 -163.849376 608.351879
1746 1136.493569 -138.350901 577.865327
1747 355.754445 -576.610935 1.264241
1747 896.103219 545.304173 -58.035027
1747 1319.787872 -602.871044 -0.842412
1747 959.405595 72.518879 603.569155
1747 990.738933 -164.223397 607.216193
1747 1142.845489 -136.686020 576.249199
1748 349.469340 -577.266388 1.778543
1748 892.798838 547.540715 -55.552736
1748 1315.016397 -602.325342 -1.613162
1748 962.273757 71.525060 602.574066
1748 997.796135 -162.843339 607.191694
1748 1150.137823 -134.000540 574.311414
1749 347.817030 -576.797109 1.770774
1749 888.726803 545.813059 -56.702253
1749 1311.178758 -600.995135 -0.560934
1749 966.633200 75.144296 600.901436
1749 1004.468981 -162.331302 604.293377
1749 1155.875714 -130.598168 572.384731
1750 343.241694 -576.805367 2.161549
1750 884.663017 546.115596 -56.650998
1750 1306.834909 -601.358145 -1.549356
1750 972.070291 74.502507 598.956844
1750 1010.838732 -159.260863 601.415201
1750 1162.130176 -128.630010 569.959195
1751 340.939340 -577.057789 1.413160
1751 882.196596 545.673400 -55.054438
1751 1304.304129 -602.140221 -1.704891
1751 977.489171 77.205654 597.765884
1751 1018.188459 -158.383387 600.594233
1751 1168.336322 -125.742307 566.380357
1752 335.451812 -576.934944 2.479256
1752 877.622299 545.734626 -55.646665
1752 1300.237832 -601.653675 -0.993500
1752 980.542461 77.739883 595.886757
1752 1023.801431 -157.301381 598.823506
1752 1175.207779 -122.188702 565.931541
1753 332.872538 -577.259296 2.571660
1753 873.136118 547.455621 -55.026550
1753 1296.700882 -600.191301 -1.776538
1753 986.053778 79.492284 593.639306
1753 1028.670193 -154.340272 596.294259
1753 1181.637607 -119.869939 564.420799
1754 329.282885 -577.961268 2.374348
1754 870.529971 547.810062 -56.158730
1754 1293.444208 -600.613139 -1.493231
1754 990.026203 80.129491 593.385963
1754 1035.036084 -153.222271 593.437671
1754 1186.454221 -116.486324 560.308231
1755 325.215527 -575.836244 2.454251
1755 864.938260 548.947958 -56.087546
1755 1289.075224 -600.850193 -1.226200
1755 994.740724 81.943976 590.415745
1755 1041.597301 -150.902873 592.558426
1755 1191.831114 -113.740718 558.482811
1756 319.383164 -576.314585 3.447123
1756 860.827469 548.253640 -55.975428
1756 1287.013639 -600.769380 -1.414802
1756 999.575276 84.311611 589.570797
1756 1048.732962 -147.867356 589.656619
1756 1198.035044 -110.328601 556.289622
1757 315.372470 -575.463917 2.786904
1757 858.283515 548.753914 -56.553863
1757 1281.256302 -600.373400 -0.738039
1757 1002.942027 85.709924 587.304243
1757 1053.304994 -147.084584 586.832254
1757 1202.731171 -105.375684 553.273095
1758 313.772779 -575.623625 3.246681
1758 852.224395 547.608984 -56.390346
1758 1279.599359 -601.037764 -1.029889
1758 1006.912451 87.202305 585.039170
1758 1058.612324 -142.879911 584.789773
1758 1208.096599 -103.010686 550.797849
1759 308.511400 -575.420595 2.486807
1759 849.721349 548.280851 -55.791739
1759 1274.273836 -600.850570 -1.607476
1759 1009.159247 88.956201 582.948335
1759 1065.183388 -141.349884 582.604307
1759 1213.746207 -100.419613 546.933852
1760 304.778280 -575.221181 2.574840
1760 843.661517 547.170156 -56.219388
1760 1269.112476 -600.094604 -1.692878
1760 1012.297048 90.438293 580.897901
1760 1068.925122 -139.689330 578.558508
1760 1217.744878 -95.620768 544.140220
1761 303.601389 -580.534119 8.419871
1761 839.089457 548.748483 -56.835500
1761 1267.304458 -599.285455 -0.722701
1761 1016.171494 92.271460 578.898746
1761 1073.681944 -136.847986 575.617368
1761 1222.739883 -92.335950 541.830753
1762 297.837960 -580.117042 9.590297
1762 836.015876 548.511790 -56.250729
1762 1261.602867 -601.555899 -0.939865
1762 1019.350105 95.438427 575.805655
1762 1078.552515 -135.047207 572.656434
1762 1227.251724 -88.372676 537.541252
1763 295.074713 -579.061017 9.388834
1763 831.316469 549.733365 -54.719501
1763 1258.577177 -600.494183 -0.174804
1763 1023.557186 96.646433 574.080614
1763 1083.215449 -131.608738 569.466457
1763 1231.953800 -84.124023 534.543934
1764 290.196101 -580.264751 6.614537
1764 828.188986 549.071800 -56.783760
1764 1255.447856 -601.068599 0.208058
1764 1025.004563 98.002073 571.787829
1764 1087.873042 -129.447291 565.657771
1764 1236.157630 -82.483333 532.916283
1765 287.427393 -577.938585 7.877793
1765 823.728509 549.425126 -55.611153
1765 1250.155107 -598.914158 -1.945123
1765 1028.195621 102.312361 568.945048
1765 1092.782336 -125.301133 563.214942
1765 1240.957538 -78.348262 528.747069
1766 281.856860 -579.607971 9.264763
1766 821.836933 549.519218 -56.652994
1766 1247.291983 -600.508335 -1.600780
1766 1031.098414 104.194140 565.850167
1766 1097.064647 -123.326452 559.932961
1766 1244.780407 -73.850437 524.924821
1767 279.565203 -578.816488 7.583946
1767 815.732665 548.915318 -57.016200
1767 1244.242021 -600.721836 -1.679938
1767 1033.977407 106.333892 564.396937
1767 1101.138205 -120.644342 555.547179
1767 1248.299304 -70.353909 521.687208
1768 274.403648 -578.832442 8.339498
1768 811.889159 550.061321 -56.389398
1768 1238.945378 -600.194504 -0.431539
1768 1037.836118 109.518565 561.924097
1768 1105.355514 -116.450680 552.731252
1768 1251.451710 -65.614329 518.003474
1769 272.177314 -579.313219 8.525995
1769 809.121825 549.222393 -56.935837
1769 1236.163361 -599.858784 -0.913530
1769 1038.316432 112.292569 558.750834
1769 1108.583997 -113.824180 549.509839
1769 1255.297145 -61.421588 514.064099
1770 267.887791 -578.562334 8.718117
1770 803.583189 549.636274 -56.041542
1770 1231.350420 -599.610544 -0.133360
1770 1041.123540 114.844442 556.139618
1770 1111.515599 -110.938967 545.067012
1770 1258.554826 -56.815929 510.131484
1771 261.921390 -574.745572 2.770453
1771 799.840169 551.218391 -55.926169
1771 1226.976280 -599.389045 -0.696180
1771 1043.181373 116.969288 554.166707
1771 1115.462591 -108.309967 542.382564
1771 1260.748845 -52.634140 506.466924
1772 259.246717 -573.315485 3.848225
1772 796.507951 550.824434 -55.423891
1772 1225.001996 -598.965336 -0.898464
1772 1046.302894 120.791865 552.500188
1772 1118.857696 -104.717165 537.760081
1772 1264.779945 -46.809166 501.859045
1773 253.204680 -573.909262 3.892567
1773 792.124498 551.342626 -55.851524
1773 1220.225981 -599.583799 -0.851197
1773 1048.072302 122.378464 550.284841
1773 1121.023653 -100.560387 534.364989
1773 1267.271315 -43.243715 498.628595
1774 251.569974 -574.902834 3.096137
1774 786.975575 550.117235 -56.197826
1774 1215.507076 -600.144428 -0.683348
1774 1048.685743 126.143989 545.829128
1774 1125.547247 -97.367944 529.517984
1774 1269.605606 -39.572907 495.067121
1775 246.011944 -573.762142 2.332379
1775 781.915133 550.931761 -55.561757
1775 1212.943232 -600.166593 -1.458375
1775 1051.876096 128.086836 543.709564
1775 1126.020171 -92.659557 525.374868
1775 1271.310738 -34.820377 490.816454
1776 242.691053 -573.658317 2.867362
1776 779.924629 550.970634 -55.674474
1776 1208.240088 -599.394807 -2.303837
1776 1051.056375 131.373794 540.187842
1776 1131.505949 -90.420487 520.584500
1776 1274.509361 -30.239005 486.509112
1777 236.829948 -573.944795 2.892877
1777 776.002137 551.145663 -55.288069
1777 1204.075824 -599.534714 -1.237920
1777 1051.766253 133.651451 538.360871
1777 1133.388553 -85.823330 517.089452
1777 1277.674650 -25.499532 483.089956
1778 230.839130 -572.838370 5.174410
1778 770.546947 550.608206 -55.966993
1778 1199.200568 -599.515540 -1.998527
1778 1053.027768 136.500710 534.562329
1778 1135.428387 -83.209134 511.469259
1778 1277.975711 -20.444399 477.155758
1779 228.966901 -573.481994 3.385297
1779 766.942301 550.461380 -54.230919
1779 1196.835609 -599.453274 -0.877995
1779 1055.645425 139.714052 530.388245
1779 1138.901461 -79.404122 507.627313
1779 1280.186353 -15.256604 472.370855
1780 225.000507 -572.714032 3.256430
1780 762.883856 549.938602 -55.006948
1780 1191.642872 -598.717045 -0.628984
1780 1055.909920 142.860498 529.016961
1780 1139.927312 -74.154361 502.662424
1780 1280.330340 -10.639667 466.629857
1781 219.212444 -573.385812 4.051728
1781 759.117464 550.287549 -54.756970
1781 1187.210551 -598.633146 -2.124150
1781 1057.112326 145.347803 525.978645
1781 1141.454372 -71.925765 497.845400
1781 1283.518865 -6.977377 460.917220
1782 217.133794 -572.134869 3.708917
1782 753.245599 551.013353 -56.057499
1782 1182.966057 -598.097932 -2.123153
1782 1056.950780 150.360775 521.901709
1782 1143.328470 -65.913699 494.655555
1782 1283.280184 -0.914634 455.775544
1783 213.259696 -572.692424 5.371132
1783 750.496987 551.303941 -54.875596
1783 1179.142469 -597.420557 -1.268591
1783 1056.963184 153.181248 518.297041
1783 1145.532933 -63.546828 488.745670
1783 1285.508165 4.984669 450.121926
1784 208.888955 -570.700736 3.217303
1784 744.778358 550.212630 -55.115789
[truncated: 734,209 more chars]
