# Supplementary material for: Moving system with action sport cameras: 3D kinematics of the walking and running in a large volume
Source: PLoS One. 2019 Nov 12;14(11):e0224182. doi: 10.1371/journal.pone.0224182 (PMC6850531; doi:10.1371/journal.pone.0224182)
Supplement: S8 File — (TXT) [file pone.0224182.s008.txt]

0 934.297149 61.367543 -8.848147
0 0.000000 0.000000 0.000000
0 1046.917616 65.407385 23.122452
0 0.000000 0.000000 0.000000
0 1078.341848 72.866160 23.655790
0 1113.457088 -73.577785 -11.145410
0 0.000000 0.000000 0.000000
0 1202.701722 -36.816253 19.731088
0 0.000000 0.000000 0.000000
0 1229.148905 -84.647715 27.618178
0 1042.839090 72.133311 442.400187
0 0.000000 0.000000 0.000000
0 0.000000 0.000000 0.000000
0 1119.046160 -106.874061 428.813419
0 1094.263372 112.743654 826.419060
0 1136.153642 -176.270028 818.707813
0 975.074000 45.388892 855.743414
0 1000.399139 -143.377158 852.936226
0 1175.425987 13.997484 927.564409
0 1187.200769 -47.989241 931.376247
1 933.570747 57.067696 -11.869338
1 0.000000 0.000000 0.000000
1 1046.957199 74.607566 27.297727
1 0.000000 0.000000 0.000000
1 1080.204189 76.156129 21.425582
1 1115.109578 -75.137020 -10.921024
1 0.000000 0.000000 0.000000
1 1205.575977 -32.746551 16.157424
1 0.000000 0.000000 0.000000
1 1228.319702 -86.201975 25.774114
1 1043.380931 74.538156 440.988150
1 0.000000 0.000000 0.000000
1 0.000000 0.000000 0.000000
1 1119.619126 -108.730200 428.087275
1 1097.146903 105.414016 824.768235
1 1137.729680 -174.501084 817.527101
1 974.546515 42.502428 854.932659
1 1000.428016 -143.849228 852.068073
1 1173.822158 14.214945 926.807954
1 1187.939598 -48.873710 931.328338
2 933.618603 57.127872 -13.499877
2 0.000000 0.000000 0.000000
2 1046.880144 65.486900 23.126127
2 0.000000 0.000000 0.000000
2 1080.093649 76.605511 22.541590
2 1113.664777 -74.587246 -10.553471
2 0.000000 0.000000 0.000000
2 1205.549462 -37.228491 18.332971
2 0.000000 0.000000 0.000000
2 1228.510390 -87.281435 26.693598
2 1044.378843 72.382557 441.600547
2 0.000000 0.000000 0.000000
2 0.000000 0.000000 0.000000
2 1119.865799 -108.261493 428.534204
2 1096.111069 107.203813 826.061407
2 1136.599280 -177.301671 818.398774
2 976.407042 46.821555 856.937125
2 1002.985420 -141.602270 853.695620
2 1173.824071 14.099790 927.062152
2 1187.952778 -49.730905 931.512376
3 933.363998 57.298257 -13.488571
3 0.000000 0.000000 0.000000
3 1046.751569 75.253356 25.125710
3 0.000000 0.000000 0.000000
3 1080.206059 76.113627 21.377535
3 1115.129457 -71.142326 -12.516180
3 0.000000 0.000000 0.000000
3 1206.663350 -35.983042 16.292211
3 0.000000 0.000000 0.000000
3 1229.828924 -86.424743 25.761506
3 1047.273866 69.201933 437.513243
3 0.000000 0.000000 0.000000
3 0.000000 0.000000 0.000000
3 1120.362541 -107.912788 427.726784
3 1101.254557 104.774717 826.119307
3 1137.629771 -179.789906 818.006423
3 979.737942 42.785529 856.726068
3 1001.554657 -145.898662 854.388941
3 1176.371404 13.031534 927.381865
3 1190.523915 -47.502018 931.631922
4 933.992122 59.307908 -12.609679
4 0.000000 0.000000 0.000000
4 1047.991429 72.709087 26.418805
4 0.000000 0.000000 0.000000
4 1080.095493 76.562961 22.493543
4 1114.190468 -75.596184 -10.934696
4 0.000000 0.000000 0.000000
4 1207.720329 -34.385933 16.976110
4 0.000000 0.000000 0.000000
4 1230.225949 -85.903436 25.894809
4 1045.261889 74.196274 439.849270
4 0.000000 0.000000 0.000000
4 0.000000 0.000000 0.000000
4 1120.641458 -108.373520 428.325233
4 1104.123582 102.252799 826.654103
4 1136.169928 -181.123600 817.989953
4 979.251488 46.523775 856.740521
4 1001.553464 -143.391925 852.622514
4 1179.646517 12.890141 928.008671
4 1189.923324 -46.318940 931.567856
5 934.194188 61.829525 -11.529956
5 0.000000 0.000000 0.000000
5 1045.731951 67.632699 24.020168
5 0.000000 0.000000 0.000000
5 1080.157209 76.142133 21.278421
5 1113.092770 -76.007684 -10.870158
5 0.000000 0.000000 0.000000
5 1205.802606 -36.834236 18.294658
5 0.000000 0.000000 0.000000
5 1230.260643 -82.091363 24.151164
5 1045.595650 75.240448 439.508296
5 0.000000 0.000000 0.000000
5 0.000000 0.000000 0.000000
5 1121.170761 -108.952604 427.668745
5 1106.965807 102.161301 825.923921
5 1136.982108 -179.954040 818.247863
5 980.806303 39.575468 855.687643
5 1003.524981 -144.229527 853.884781
5 1180.718926 11.718133 927.470524
5 1190.974639 -49.103737 931.837257
6 933.892083 59.097376 -12.882443
6 0.000000 0.000000 0.000000
6 1047.954020 72.788259 26.422398
6 0.000000 0.000000 0.000000
6 1079.995769 76.662255 22.343368
6 1114.291467 -71.290007 -12.766892
6 0.000000 0.000000 0.000000
6 1206.881099 -35.795520 18.028006
6 0.000000 0.000000 0.000000
6 1229.488569 -82.571275 24.724195
6 1043.373668 72.798342 440.952423
6 0.000000 0.000000 0.000000
6 0.000000 0.000000 0.000000
6 1121.473228 -110.100208 428.554855
6 1106.516170 108.338281 827.395496
6 1138.200026 -179.915463 817.458733
6 984.403304 44.648547 856.725975
6 1003.349300 -144.351998 853.221330
6 1182.669292 7.328515 928.131681
6 1192.830537 -52.574321 930.847192
7 933.846581 61.917042 -11.027586
7 0.000000 0.000000 0.000000
7 1045.526233 68.278740 21.843190
7 0.000000 0.000000 0.000000
7 1080.022535 74.843381 22.614379
7 1113.098260 -74.908533 -9.851032
7 0.000000 0.000000 0.000000
7 1205.261256 -38.230546 19.613057
7 0.000000 0.000000 0.000000
7 1231.283819 -85.357844 24.269443
7 1042.725788 70.783914 439.344706
7 0.000000 0.000000 0.000000
7 0.000000 0.000000 0.000000
7 1121.962796 -109.674046 426.966685
7 1111.856519 101.089044 826.516423
7 1136.981036 -183.946646 818.700063
7 985.733992 44.588383 857.273925
7 1003.575488 -144.310408 851.673084
7 1184.168694 7.868138 925.837494
7 1195.204109 -52.363498 927.994449
8 934.474276 63.916570 -10.153710
8 0.000000 0.000000 0.000000
8 1046.767733 65.725462 23.137168
8 0.000000 0.000000 0.000000
8 1079.997648 76.619735 22.295323
8 1114.388374 -72.225296 -12.313658
8 0.000000 0.000000 0.000000
8 1206.653366 -32.034259 15.257762
8 0.000000 0.000000 0.000000
8 1229.406831 -85.573951 24.189382
8 1042.458068 73.774854 440.904123
8 0.000000 0.000000 0.000000
8 0.000000 0.000000 0.000000
8 1119.461643 -113.363715 429.174760
8 1110.756498 100.459319 825.111674
8 1139.423536 -180.675826 815.769932
8 987.288054 44.073812 855.667834
8 1005.266717 -142.282592 852.821586
8 1187.037394 2.747355 926.109998
8 1195.561061 -55.660347 930.157009
9 934.049366 61.593079 -12.941994
9 0.000000 0.000000 0.000000
9 1046.639649 75.489545 25.136051
9 0.000000 0.000000 0.000000
9 1080.110331 76.128225 21.131270
9 1112.710453 -75.933579 -8.050497
9 0.000000 0.000000 0.000000
9 1207.443370 -30.548685 14.570062
9 0.000000 0.000000 0.000000
9 1230.517967 -84.786910 24.345723
9 1039.825076 67.916706 439.973930
9 0.000000 0.000000 0.000000
9 0.000000 0.000000 0.000000
9 1119.395910 -113.670327 428.083169
9 1114.025569 99.528333 824.202961
9 1138.706567 -184.510433 817.102576
9 989.906009 37.926393 853.986634
9 1005.494821 -148.048913 851.796505
9 1187.833275 0.604584 925.090353
9 1195.439315 -58.415539 929.161111
10 933.670874 61.653129 -10.719470
10 0.000000 0.000000 0.000000
10 1046.713893 75.291387 25.243535
10 0.000000 0.000000 0.000000
10 1079.999532 76.577220 22.247279
10 1114.024139 -66.660763 -12.479313
10 0.000000 0.000000 0.000000
10 1205.513384 -33.324585 16.571199
10 0.000000 0.000000 0.000000
10 1230.371819 -85.559133 24.517156
10 1038.388045 68.970440 439.901744
10 0.000000 0.000000 0.000000
10 0.000000 0.000000 0.000000
10 1119.428696 -113.678707 428.808666
10 1117.162162 95.292699 824.191619
10 1138.836260 -187.256781 817.739779
10 990.793623 45.597704 856.776598
10 1007.479362 -145.134607 852.485300
10 1189.155272 1.386016 924.183483
10 1198.968311 -57.748556 929.324073
11 933.471048 62.010566 -11.573261
11 0.000000 0.000000 0.000000
11 1046.117359 67.314672 22.649405
11 0.000000 0.000000 0.000000
11 1080.112247 76.085762 21.083227
11 1112.739861 -70.590867 -8.206428
11 0.000000 0.000000 0.000000
11 1206.097344 -32.994262 14.686826
11 0.000000 0.000000 0.000000
11 1230.116027 -84.198384 24.569519
11 1036.180670 68.526842 440.054094
11 0.000000 0.000000 0.000000
11 0.000000 0.000000 0.000000
11 1119.653837 -113.473481 427.750683
11 1116.773469 100.947433 825.010309
11 1138.983049 -188.768998 816.633216
11 993.141492 43.635000 856.766196
11 1006.523150 -150.208510 852.801314
11 1191.054322 1.537264 924.894806
11 1200.754378 -57.010098 929.312028
12 933.395192 61.958050 -10.992163
12 0.000000 0.000000 0.000000
12 1046.192289 67.112416 22.755442
12 0.000000 0.000000 0.000000
12 1080.001421 76.534710 22.199236
12 1114.164152 -65.934567 -11.641853
12 0.000000 0.000000 0.000000
12 1206.849469 -31.722906 15.779022
12 0.000000 0.000000 0.000000
12 1229.934108 -85.204131 24.563052
12 1032.077726 69.015263 441.057999
12 0.000000 0.000000 0.000000
12 0.000000 0.000000 0.000000
12 1119.562091 -115.655081 428.261243
12 1121.028095 95.438870 823.004502
12 1139.732448 -190.285562 816.314466
12 993.678004 39.107952 856.395505
12 1007.010199 -149.428703 853.202953
12 1192.886933 -1.320759 924.067499
12 1202.075839 -58.220599 929.102953
13 933.351929 62.692111 -11.012639
13 0.000000 0.000000 0.000000
13 1044.085318 70.960170 24.638128
13 0.000000 0.000000 0.000000
13 1080.114169 76.043304 21.035184
13 1113.002434 -70.357596 -8.493428
13 0.000000 0.000000 0.000000
13 1205.258703 -34.404564 15.739902
13 0.000000 0.000000 0.000000
13 1231.009561 -84.651495 24.541626
13 1029.647427 67.526971 440.266365
13 0.000000 0.000000 0.000000
13 0.000000 0.000000 0.000000
13 1121.006654 -113.342878 427.259163
13 1122.068019 94.738067 823.264923
13 1141.082674 -188.938465 814.108902
13 995.591775 38.249152 855.676351
13 1009.161229 -148.478806 853.670242
13 1194.756122 -3.649982 924.823143
13 1201.606979 -59.895706 928.436899
14 933.431026 63.026239 -9.593652
14 0.000000 0.000000 0.000000
14 1043.968123 71.079027 24.995020
14 0.000000 0.000000 0.000000
14 1079.915066 75.162880 23.585487
14 1114.364169 -66.039736 -12.251333
14 0.000000 0.000000 0.000000
14 1206.644646 -32.549480 15.834378
14 0.000000 0.000000 0.000000
14 1230.302549 -83.274679 24.438501
14 1025.640485 65.479465 441.395498
14 0.000000 0.000000 0.000000
14 0.000000 0.000000 0.000000
14 1120.106846 -114.987445 427.886881
14 1121.629336 93.595130 821.206573
14 1141.051972 -189.569883 815.803608
14 998.661896 40.296174 856.657388
14 1007.928550 -151.531773 852.625501
14 1195.988205 -4.245633 923.811205
14 1204.396835 -60.260253 927.754272
15 933.232205 63.377945 -10.449949
15 0.000000 0.000000 0.000000
15 1044.446845 70.015696 25.071239
15 0.000000 0.000000 0.000000
15 1079.736337 74.375703 22.833361
15 1113.312120 -71.687466 -10.004376
15 0.000000 0.000000 0.000000
15 1206.945994 -31.988831 14.602041
15 0.000000 0.000000 0.000000
15 1230.572263 -84.672998 24.322919
15 1020.624091 68.876608 441.577374
15 0.000000 0.000000 0.000000
15 0.000000 0.000000 0.000000
15 1118.949067 -116.514288 428.268235
15 1123.848796 92.915598 822.087745
15 1142.298965 -192.576407 815.070892
15 999.799456 38.293118 855.463897
15 1010.804025 -149.025571 851.685859
15 1198.341147 -7.300786 923.604192
15 1206.057274 -64.018732 927.114986
16 932.887433 64.219130 -8.833155
16 0.000000 0.000000 0.000000
16 1043.630487 71.186272 26.662163
16 0.000000 0.000000 0.000000
16 1079.578600 75.224313 23.567154
16 1114.577046 -68.316279 -12.602951
16 0.000000 0.000000 0.000000
16 1204.508812 -35.546637 16.952554
16 0.000000 0.000000 0.000000
16 1232.098207 -84.512173 24.192697
16 1016.325892 69.890055 444.900636
16 0.000000 0.000000 0.000000
16 0.000000 0.000000 0.000000
16 1121.480957 -115.947435 425.414201
16 1123.827682 91.003463 821.000023
16 1143.729999 -190.632774 814.056744
16 1000.207062 40.245752 856.752068
16 1010.535376 -155.596620 854.206356
16 1200.095936 -11.161034 921.696894
16 1205.948766 -61.310289 925.792598
17 931.912885 60.220400 -11.079016
17 0.000000 0.000000 0.000000
17 1041.221406 66.374279 24.380906
17 0.000000 0.000000 0.000000
17 1078.984401 74.975405 25.393583
17 1113.244391 -68.056730 -13.466720
17 0.000000 0.000000 0.000000
17 1204.799121 -35.356087 16.377128
17 0.000000 0.000000 0.000000
17 1231.053496 -86.065208 23.481156
17 1009.853697 71.437209 445.655042
17 0.000000 0.000000 0.000000
17 0.000000 0.000000 0.000000
17 1121.799673 -117.678505 425.944338
17 1126.564457 92.204762 822.367297
17 1143.951876 -193.219465 815.301500
17 1002.584221 38.882077 855.590885
17 1012.851959 -154.045152 853.794246
17 1201.142825 -6.021790 921.044616
17 1205.830786 -62.312295 926.216738
18 931.742230 60.712331 -12.498757
18 0.000000 0.000000 0.000000
18 1042.730281 72.750881 27.680987
18 0.000000 0.000000 0.000000
18 1078.723182 75.473635 26.346490
18 1115.926788 -72.189738 -11.309873
18 0.000000 0.000000 0.000000
18 1205.061183 -33.651036 16.068583
18 0.000000 0.000000 0.000000
18 1232.111373 -84.550082 24.129922
18 1006.710997 68.307536 443.606422
18 0.000000 0.000000 0.000000
18 0.000000 0.000000 0.000000
18 1122.217283 -114.974221 424.928252
18 1128.371435 84.227727 817.405569
18 1146.326843 -190.602915 815.739181
18 1003.357409 34.186332 855.457782
18 1013.276212 -152.060611 853.922171
18 1203.202701 -8.698225 920.645559
18 1208.525284 -62.693894 925.202805
19 931.453091 59.723619 -13.226095
19 0.000000 0.000000 0.000000
19 1042.329693 63.715047 25.110509
19 0.000000 0.000000 0.000000
19 1077.927316 74.805441 26.277201
19 1114.814975 -71.936170 -13.358444
19 0.000000 0.000000 0.000000
19 1206.517708 -33.659166 13.666341
19 0.000000 0.000000 0.000000
19 1231.066605 -86.103014 23.418367
19 1000.028096 65.131280 444.074050
19 0.000000 0.000000 0.000000
19 0.000000 0.000000 0.000000
19 1122.179034 -117.435868 425.179471
19 1129.971177 85.407482 818.151825
19 1146.441467 -192.847950 815.372822
19 1005.573727 34.906191 855.517093
19 1012.101540 -157.379280 852.662536
19 1203.200130 -9.879978 919.310744
19 1209.976247 -65.656813 923.839957
20 931.967836 63.083583 -9.826471
20 0.000000 0.000000 0.000000
20 1041.285113 74.630388 32.659989
20 0.000000 0.000000 0.000000
20 1079.153969 74.893396 27.663185
20 1114.776822 -75.884720 -11.565758
20 0.000000 0.000000 0.000000
20 1207.790482 -33.958416 12.885077
20 0.000000 0.000000 0.000000
20 1232.124536 -84.587989 24.067147
20 994.426910 69.022781 448.838109
20 0.000000 0.000000 0.000000
20 0.000000 0.000000 0.000000
20 1122.630229 -118.462236 425.857161
20 1131.676960 88.245262 817.217194
20 1147.793993 -191.210028 813.668673
20 1006.539495 31.699872 855.941857
20 1013.110806 -158.647403 852.488238
20 1206.148512 -12.927411 919.248856
20 1210.448458 -67.232479 925.033894
21 932.540282 60.532812 -12.873019
21 0.000000 0.000000 0.000000
21 1039.197539 69.184948 30.259854
21 0.000000 0.000000 0.000000
21 1075.958223 71.173873 30.739048
21 1113.510210 -76.138199 -10.738968
21 0.000000 0.000000 0.000000
21 1206.427734 -37.831386 14.922270
21 0.000000 0.000000 0.000000
21 1231.079712 -86.140818 23.355578
21 989.315469 68.070078 448.234209
21 0.000000 0.000000 0.000000
21 0.000000 0.000000 0.000000
21 1121.175025 -122.618716 426.681780
21 1131.709604 90.175072 818.355002
21 1147.182515 -194.430117 814.348236
21 1007.799301 33.038801 855.352482
21 1015.600274 -154.341168 851.419290
21 1207.343345 -12.943296 916.046326
21 1212.321151 -61.226475 923.808283
22 930.358439 64.380261 -9.537160
22 0.000000 0.000000 0.000000
22 1040.507897 66.798213 29.050586
22 0.000000 0.000000 0.000000
22 1075.920066 71.637064 30.234923
22 1115.731125 -71.945874 -13.892194
22 0.000000 0.000000 0.000000
22 1207.544057 -36.327566 14.053441
22 0.000000 0.000000 0.000000
22 1232.137696 -84.625891 24.004371
22 984.969159 64.546866 448.548165
22 0.000000 0.000000 0.000000
22 0.000000 0.000000 0.000000
22 1122.238786 -121.356246 424.778920
22 1131.946690 87.865031 815.663501
22 1150.292813 -195.121909 815.411925
22 1009.554100 35.594818 856.039452
22 1015.841146 -156.780071 851.211670
22 1208.323693 -14.662775 915.718515
22 1212.093278 -62.534770 923.500679
23 930.838680 62.006856 -12.484299
23 0.000000 0.000000 0.000000
23 1038.948444 68.466615 35.300758
23 0.000000 0.000000 0.000000
23 1074.796416 70.467866 35.281392
23 1115.363262 -72.239493 -13.040379
23 0.000000 0.000000 0.000000
23 1206.274882 -38.081996 14.406323
23 0.000000 0.000000 0.000000
23 1231.092815 -86.178618 23.292789
23 978.025631 68.332691 450.282106
23 0.000000 0.000000 0.000000
23 0.000000 0.000000 0.000000
23 1122.942589 -120.219557 423.990701
23 1134.981786 82.756196 813.298908
23 1148.979138 -199.338090 816.321801
23 1011.840826 32.504348 852.586922
23 1018.192290 -158.332428 851.273653
23 1209.358690 -14.719157 915.019449
23 1213.722360 -69.755524 922.955819
24 931.068087 58.678056 -12.553578
24 0.000000 0.000000 0.000000
24 1039.948215 66.168029 35.690075
24 0.000000 0.000000 0.000000
24 1072.643306 68.256735 37.793548
24 1115.064747 -73.411013 -11.715885
24 0.000000 0.000000 0.000000
24 1207.391133 -36.578224 13.537189
24 0.000000 0.000000 0.000000
24 1230.499102 -84.247844 24.050852
24 973.692763 67.632340 451.537746
24 0.000000 0.000000 0.000000
24 0.000000 0.000000 0.000000
24 1120.878032 -124.935841 424.725763
24 1136.085809 81.140792 811.375154
24 1150.127205 -195.679078 814.595303
24 1012.115415 34.002065 852.297583
24 1016.629220 -163.751308 852.679736
24 1209.699788 -14.049963 915.279231
24 1215.081165 -69.573869 922.939386
25 929.732877 64.925536 -8.927863
25 0.000000 0.000000 0.000000
25 1037.531360 60.604171 37.083539
25 0.000000 0.000000 0.000000
25 1074.014878 68.916613 41.671834
25 1114.236307 -74.906483 -10.923645
25 0.000000 0.000000 0.000000
25 1206.026860 -38.661365 14.522359
25 0.000000 0.000000 0.000000
25 1230.836575 -86.553890 23.751639
25 969.592418 64.681926 451.120942
25 0.000000 0.000000 0.000000
25 0.000000 0.000000 0.000000
25 1121.507421 -124.295560 425.662429
25 1135.343927 84.882115 810.722509
25 1149.317851 -199.790351 815.697228
25 1014.122706 26.398326 850.891526
25 1018.170701 -159.724781 851.950875
25 1210.694890 -13.814271 913.767411
25 1215.421262 -69.828645 922.211329
26 932.636694 55.822745 -10.242792
26 0.000000 0.000000 0.000000
26 1037.247245 60.722350 38.455094
26 0.000000 0.000000 0.000000
26 1072.089715 63.750369 43.524333
26 1115.971558 -72.545979 -12.158808
26 0.000000 0.000000 0.000000
26 1207.366276 -36.824651 13.502534
26 0.000000 0.000000 0.000000
26 1231.648300 -85.036778 24.739744
26 963.211740 69.021049 455.760971
26 0.000000 0.000000 0.000000
26 0.000000 0.000000 0.000000
26 1121.785137 -124.842810 425.257526
26 1135.915722 80.302998 810.979122
26 1151.556709 -198.583666 813.413752
26 1012.298703 32.203854 851.583586
26 1018.334886 -158.603999 850.650807
26 1211.487154 -15.653717 912.892955
26 1216.391857 -74.901544 921.321665
27 933.071438 61.828125 -8.532014
27 0.000000 0.000000 0.000000
27 1036.180395 61.925741 43.090967
27 0.000000 0.000000 0.000000
27 1070.906428 59.909384 47.403001
27 1116.955475 -71.369049 -12.879355
27 0.000000 0.000000 0.000000
27 1205.660811 -37.341588 15.614186
27 0.000000 0.000000 0.000000
27 1230.580392 -86.929301 24.210467
27 957.077563 71.081009 458.441117
27 0.000000 0.000000 0.000000
27 0.000000 0.000000 0.000000
27 1122.285486 -124.526471 425.961821
27 1135.544907 83.521678 809.530916
27 1151.476217 -204.300447 814.847237
27 1012.867796 27.320648 850.616123
27 1018.537938 -162.705501 852.157000
27 1212.919141 -19.635018 911.891783
27 1216.863848 -77.784655 920.983762
28 931.777874 61.934634 -5.842411
28 0.000000 0.000000 0.000000
28 1034.626552 63.603773 49.327881
28 0.000000 0.000000 0.000000
28 1069.889958 58.005814 53.161615
28 1114.348378 -75.739265 -11.511679
28 0.000000 0.000000 0.000000
28 1207.115357 -40.607686 16.620472
28 0.000000 0.000000 0.000000
28 1232.189142 -89.616057 24.527171
28 952.417666 70.133177 460.893268
28 0.000000 0.000000 0.000000
28 0.000000 0.000000 0.000000
28 1122.598791 -126.234236 424.987856
28 1138.156030 79.119116 809.284493
28 1151.379241 -200.326590 812.970430
28 1013.946203 27.175578 851.898221
28 1018.802939 -164.489623 852.764079
28 1212.451411 -18.116756 912.847263
28 1216.386156 -72.952380 921.318469
29 931.538212 60.061449 -4.103943
29 0.000000 0.000000 0.000000
29 1032.986823 56.102145 51.433566
29 0.000000 0.000000 0.000000
29 1068.967699 56.220572 57.305896
29 1116.991080 -72.184349 -14.248248
29 0.000000 0.000000 0.000000
29 1207.465859 -40.020749 16.624561
29 0.000000 0.000000 0.000000
29 1231.023894 -85.965670 23.868946
29 946.282444 66.967522 460.288539
29 0.000000 0.000000 0.000000
29 0.000000 0.000000 0.000000
29 1122.793449 -124.105539 422.041918
29 1138.075130 81.304986 810.158434
29 1151.210166 -200.754414 813.349810
29 1014.948519 27.751571 852.574942
29 1018.798815 -160.806352 851.991917
29 1213.475463 -20.039579 912.846012
29 1217.846145 -75.505445 919.796823
30 931.881536 59.158395 -2.922009
30 0.000000 0.000000 0.000000
30 1032.810645 56.829359 56.721626
30 0.000000 0.000000 0.000000
30 1065.733576 51.119987 60.596187
30 1117.154414 -74.511726 -14.030946
30 0.000000 0.000000 0.000000
30 1205.800803 -41.973651 17.854948
30 0.000000 0.000000 0.000000
30 1229.828292 -86.646028 26.132753
30 942.326130 67.544168 464.636600
30 0.000000 0.000000 0.000000
30 0.000000 0.000000 0.000000
30 1122.985757 -128.638653 424.557908
30 1140.197590 74.532490 807.769410
30 1151.000556 -201.299701 813.516707
30 1015.032911 23.925665 853.432867
30 1018.490220 -165.712791 853.446057
30 1215.679582 -24.355266 911.607575
30 1217.315531 -82.321725 920.380976
31 931.747941 58.841426 -1.410671
31 0.000000 0.000000 0.000000
31 1030.421920 49.896816 57.004795
31 0.000000 0.000000 0.000000
31 1065.117055 49.437756 64.920143
31 1116.396630 -78.516778 -11.524623
31 0.000000 0.000000 0.000000
31 1206.950493 -40.117439 16.583978
31 0.000000 0.000000 0.000000
31 1229.046508 -87.275730 27.005814
31 937.982304 66.101194 465.789879
31 0.000000 0.000000 0.000000
31 0.000000 0.000000 0.000000
31 1123.295399 -125.892012 422.579931
31 1138.577442 79.331634 809.405600
31 1149.995856 -205.155609 813.251492
31 1017.059270 22.576376 853.730675
31 1018.615553 -165.590990 853.511986
31 1215.190202 -23.238857 910.691030
31 1216.974346 -81.894860 919.783677
32 931.819684 58.086133 1.584382
32 0.000000 0.000000 0.000000
32 1028.207513 52.674554 64.247187
32 0.000000 0.000000 0.000000
32 1062.428174 46.089632 68.443155
32 1118.132470 -73.679399 -15.602592
32 0.000000 0.000000 0.000000
32 1208.418444 -35.825460 13.582341
32 0.000000 0.000000 0.000000
32 1228.957001 -85.503152 26.194812
32 932.343857 64.558122 469.421811
32 0.000000 0.000000 0.000000
32 0.000000 0.000000 0.000000
32 1124.222355 -126.396500 422.596172
32 1138.429641 76.440292 807.949699
32 1150.222511 -207.324605 812.474870
32 1016.663644 20.481850 852.373128
32 1017.862563 -166.809726 853.828435
32 1216.948666 -27.152722 911.472032
32 1216.948347 -80.993774 919.560496
33 931.601738 57.815291 4.623607
33 0.000000 0.000000 0.000000
33 1026.778220 51.207896 68.419650
33 0.000000 0.000000 0.000000
33 1059.986050 40.074362 71.532334
33 1116.346736 -73.704283 -14.238402
33 0.000000 0.000000 0.000000
33 1205.587065 -36.842916 13.669479
33 0.000000 0.000000 0.000000
33 1230.865330 -87.586060 25.059607
33 927.766325 63.768837 470.635750
33 0.000000 0.000000 0.000000
33 0.000000 0.000000 0.000000
33 1122.506099 -130.248427 423.686640
33 1139.360266 74.556501 808.683533
33 1149.446467 -204.709542 812.802772
33 1017.057572 22.526269 853.289020
33 1016.369728 -169.249736 853.985022
33 1215.649163 -25.262804 910.091875
33 1216.459968 -80.499367 919.010640
34 930.263283 57.837194 6.659628
34 0.000000 0.000000 0.000000
34 1022.922785 51.595005 70.484828
34 0.000000 0.000000 0.000000
34 1053.845074 31.968830 75.194277
34 1116.742737 -76.193457 -12.950887
34 0.000000 0.000000 0.000000
34 1206.705010 -37.022175 14.704493
34 0.000000 0.000000 0.000000
34 1231.286228 -86.313486 24.086657
34 923.353466 68.596637 475.537027
34 0.000000 0.000000 0.000000
34 0.000000 0.000000 0.000000
34 1123.301814 -126.981097 422.541227
34 1140.533775 74.445550 809.938078
34 1148.799158 -207.908344 812.999555
34 1016.662109 20.430598 851.930870
34 1017.191247 -168.284914 852.976708
34 1216.319414 -25.216321 910.615763
34 1216.942290 -84.245480 919.959764
35 927.817153 65.583668 11.600323
35 0.000000 0.000000 0.000000
35 1020.333712 46.254409 72.178334
35 0.000000 0.000000 0.000000
35 1049.298746 32.748555 76.585750
35 1117.114859 -72.802867 -15.061656
35 0.000000 0.000000 0.000000
35 1207.176164 -41.216083 16.364490
35 0.000000 0.000000 0.000000
35 1230.577274 -86.974285 24.966272
35 920.411788 63.966271 476.674509
35 0.000000 0.000000 0.000000
35 0.000000 0.000000 0.000000
35 1124.031900 -127.294446 423.745038
35 1139.155289 77.176403 808.456733
35 1148.054766 -206.698904 813.393538
35 1016.919853 23.510448 855.927269
35 1018.442855 -166.344477 853.114757
35 1217.453868 -27.812256 909.820364
35 1216.540394 -80.047344 919.374733
36 927.612858 61.654344 14.040901
36 0.000000 0.000000 0.000000
36 1017.695190 40.796930 74.458317
36 0.000000 0.000000 0.000000
36 1045.335136 25.131308 78.736685
36 1117.317898 -74.886237 -12.580572
36 0.000000 0.000000 0.000000
36 1208.039626 -39.112877 16.339411
36 0.000000 0.000000 0.000000
36 1230.960335 -85.436946 24.165501
36 916.127902 65.754481 478.501505
36 0.000000 0.000000 0.000000
36 0.000000 0.000000 0.000000
36 1123.431945 -129.970603 423.195064
36 1139.883696 73.723246 808.946795
36 1149.786199 -205.684676 812.014237
36 1017.080814 20.692213 855.334395
36 1018.313734 -166.895406 852.932858
36 1216.249508 -26.518803 909.682234
36 1217.094077 -82.977615 919.010159
37 922.633387 65.019990 18.338779
37 0.000000 0.000000 0.000000
37 1012.073466 40.877306 79.505215
37 0.000000 0.000000 0.000000
37 1037.311756 19.547068 78.647049
37 1115.970671 -74.727194 -14.297568
37 0.000000 0.000000 0.000000
37 1206.525398 -41.165192 16.964354
37 0.000000 0.000000 0.000000
37 1230.818919 -88.512786 25.398199
37 914.135915 65.832000 480.428762
37 0.000000 0.000000 0.000000
37 0.000000 0.000000 0.000000
37 1125.172767 -127.759340 421.871545
37 1138.434730 73.833149 808.929763
37 1148.791808 -209.226647 813.589052
37 1017.694689 22.181620 855.800725
37 1017.736427 -167.854052 852.552598
37 1216.845164 -29.901246 909.471089
37 1218.231873 -80.735812 917.410754
38 916.733673 73.871121 24.961214
38 0.000000 0.000000 0.000000
38 1006.360721 41.300926 82.639642
38 0.000000 0.000000 0.000000
38 1031.709270 20.812888 78.660727
38 1116.429166 -76.389514 -11.966531
38 0.000000 0.000000 0.000000
38 1207.723358 -39.294040 15.578482
38 0.000000 0.000000 0.000000
38 1229.811485 -86.584466 24.616625
38 909.737317 63.123645 481.101847
38 0.000000 0.000000 0.000000
38 0.000000 0.000000 0.000000
38 1125.064535 -127.825512 422.517095
38 1138.946585 66.911367 807.639830
38 1147.441083 -209.623194 813.458385
38 1016.167948 21.083683 858.234344
38 1015.125799 -172.164411 853.845066
38 1215.416842 -27.025799 909.906447
38 1215.415065 -85.635272 918.594383
39 911.490016 70.540977 25.333777
39 0.000000 0.000000 0.000000
39 999.255603 35.465171 82.477794
39 0.000000 0.000000 0.000000
39 1031.927155 29.789769 76.437881
39 1116.826243 -73.730214 -15.242698
39 0.000000 0.000000 0.000000
39 1205.893075 -38.255252 15.864963
39 0.000000 0.000000 0.000000
39 1230.964227 -87.866405 26.011543
39 910.158609 58.741952 481.154161
39 0.000000 0.000000 0.000000
39 0.000000 0.000000 0.000000
39 1125.218792 -128.059388 423.440572
39 1137.258578 73.030809 809.490807
39 1147.663281 -212.192841 814.059395
39 1015.160869 25.835668 858.071239
39 1016.700229 -167.888746 852.675572
39 1212.912876 -27.996070 908.334763
39 1216.568406 -81.953186 918.065775
40 902.442455 74.771141 30.558854
40 0.000000 0.000000 0.000000
40 991.732009 35.788233 81.524327
40 0.000000 0.000000 0.000000
40 1023.282664 27.984831 74.684132
40 1117.071595 -75.775741 -12.834988
40 0.000000 0.000000 0.000000
40 1207.100074 -38.964154 15.809072
40 0.000000 0.000000 0.000000
40 1231.147055 -86.225730 25.469755
40 907.165794 59.442101 484.461029
40 0.000000 0.000000 0.000000
40 0.000000 0.000000 0.000000
40 1125.096716 -127.935408 422.518428
40 1135.939934 72.533404 811.327349
40 1147.735159 -210.776349 812.871614
40 1015.211308 21.781432 859.090722
40 1015.809447 -167.617942 851.230671
40 1213.457767 -27.196414 909.345913
40 1215.688025 -84.170756 918.838714
41 895.256872 74.617484 31.489929
41 0.000000 0.000000 0.000000
41 983.790117 36.316248 81.281994
41 0.000000 0.000000 0.000000
41 1011.844220 24.894459 72.979080
41 1117.358615 -72.485727 -14.832786
41 0.000000 0.000000 0.000000
41 1208.249548 -33.973511 12.463440
41 0.000000 0.000000 0.000000
41 1230.480577 -84.650060 23.899051
41 905.239344 61.713082 487.622596
41 0.000000 0.000000 0.000000
41 0.000000 0.000000 0.000000
41 1125.136696 -125.012174 421.066618
41 1135.540680 70.838437 810.833773
41 1147.666140 -209.485638 811.986302
41 1011.692064 24.928863 859.073859
41 1014.403027 -172.457473 853.270802
41 1211.950855 -26.239041 910.163578
41 1216.358081 -83.641143 917.791855
42 881.970489 76.323904 36.190400
42 0.000000 0.000000 0.000000
42 975.453869 32.925701 80.287653
42 0.000000 0.000000 0.000000
42 1003.280171 28.305252 71.214596
42 1115.574770 -78.249644 -11.825125
42 0.000000 0.000000 0.000000
42 1206.893923 -38.188581 14.634183
42 0.000000 0.000000 0.000000
42 1229.940285 -83.447027 24.164562
42 902.849583 57.184971 487.723246
42 0.000000 0.000000 0.000000
42 0.000000 0.000000 0.000000
42 1123.533493 -131.965083 424.499443
42 1135.443956 72.617599 813.615469
42 1146.719843 -213.232343 812.791155
42 1012.297460 20.557101 858.884484
42 1013.692556 -171.083857 853.791763
42 1211.413983 -28.625582 910.983770
42 1212.946232 -82.516181 919.005125
43 872.489875 80.394036 39.734222
43 0.000000 0.000000 0.000000
43 965.474417 42.409221 85.219308
43 0.000000 0.000000 0.000000
43 990.667123 23.872013 70.732119
43 1115.605601 -75.381563 -13.673182
43 0.000000 0.000000 0.000000
43 1208.323848 -33.664070 11.722372
43 0.000000 0.000000 0.000000
43 1229.564035 -86.157194 25.303265
43 902.380804 61.562961 487.602295
43 0.000000 0.000000 0.000000
43 0.000000 0.000000 0.000000
43 1124.301540 -127.953683 422.726167
43 1133.648282 70.251101 812.775968
43 1145.630408 -212.048567 811.557319
43 1011.227371 20.917291 858.790925
43 1012.372926 -170.969820 851.840440
43 1211.128290 -28.859172 911.928032
43 1214.735653 -80.997860 918.046812
44 858.733567 78.847964 38.336895
44 0.000000 0.000000 0.000000
44 953.225134 37.206332 82.614948
44 0.000000 0.000000 0.000000
44 978.827829 23.276629 68.956274
44 1116.064351 -77.042962 -11.343303
44 0.000000 0.000000 0.000000
44 1206.732117 -39.289798 15.864094
44 0.000000 0.000000 0.000000
44 1230.652585 -85.711106 25.641461
44 900.128474 56.538727 488.457300
44 0.000000 0.000000 0.000000
44 0.000000 0.000000 0.000000
44 1122.595085 -131.798711 425.309070
44 1130.236867 72.473424 814.697288
44 1145.949830 -211.989280 810.353314
44 1011.057936 17.671693 861.027274
44 1013.191231 -171.916112 852.593292
44 1209.925631 -28.025281 911.685587
44 1211.641343 -86.712875 918.998532
45 848.051931 79.366404 40.722665
45 0.000000 0.000000 0.000000
45 941.706774 40.625562 81.492151
45 0.000000 0.000000 0.000000
45 966.746111 24.961512 66.874159
45 1116.418686 -74.421355 -14.544872
45 0.000000 0.000000 0.000000
45 1208.156489 -36.294171 14.057064
45 0.000000 0.000000 0.000000
45 1230.112592 -84.506445 25.906553
45 896.987516 59.778769 491.660571
45 0.000000 0.000000 0.000000
45 0.000000 0.000000 0.000000
45 1123.556620 -127.540359 423.351281
45 1130.060435 70.747019 813.041978
45 1145.988781 -211.992725 810.214563
45 1010.021028 20.191616 862.204142
45 1010.759123 -172.276829 853.565562
45 1208.808248 -29.257265 911.769684
45 1210.494900 -85.607270 919.843308
46 830.977604 83.179031 42.466966
46 0.000000 0.000000 0.000000
46 928.031917 38.342183 79.913025
46 0.000000 0.000000 0.000000
46 952.337482 25.633092 65.080161
46 1116.855889 -75.358250 -13.328647
46 0.000000 0.000000 0.000000
46 1206.552051 -36.973979 15.604304
46 0.000000 0.000000 0.000000
46 1230.847507 -87.914376 25.062510
46 897.286645 53.347143 490.390121
46 0.000000 0.000000 0.000000
46 0.000000 0.000000 0.000000
46 1120.790382 -132.953303 424.945140
46 1128.519734 70.706831 815.131084
46 1145.193972 -213.009327 810.825552
46 1007.349760 21.208196 862.075683
46 1009.720287 -173.806444 851.122281
46 1208.471634 -28.228896 911.874437
46 1210.333850 -85.460459 919.487121
47 815.531738 75.563574 41.143260
47 0.000000 0.000000 0.000000
47 913.252039 38.749731 74.963405
47 0.000000 0.000000 0.000000
47 938.616040 23.234807 61.706714
47 1119.650192 -69.444063 -16.997710
47 0.000000 0.000000 0.000000
47 1208.030648 -38.696358 14.603882
47 0.000000 0.000000 0.000000
47 1230.830007 -89.061025 27.071677
47 893.805506 56.806582 492.984368
47 0.000000 0.000000 0.000000
47 0.000000 0.000000 0.000000
47 1122.030461 -124.346985 421.537279
47 1126.995399 75.917576 816.547401
47 1142.895840 -212.190500 810.025835
47 1005.034432 15.662987 860.901993
47 1009.495533 -172.557434 851.587980
47 1206.134519 -30.632451 913.269287
47 1210.317883 -86.329042 918.736357
48 800.845073 78.054759 43.872449
48 0.000000 0.000000 0.000000
48 902.043254 40.753214 79.544318
48 0.000000 0.000000 0.000000
48 927.849214 27.155398 60.027460
48 1117.166842 -74.854251 -15.626461
48 0.000000 0.000000 0.000000
48 1206.429551 -37.857326 15.053253
48 0.000000 0.000000 0.000000
48 1230.432551 -88.508106 26.557874
48 891.907624 51.351722 492.354492
48 0.000000 0.000000 0.000000
48 0.000000 0.000000 0.000000
48 1120.781750 -126.147364 422.654844
48 1126.116442 71.537494 816.183409
48 1142.649908 -212.475548 810.756774
48 1006.025367 16.090743 862.802057
48 1008.737475 -176.516161 853.610370
48 1205.603401 -26.913006 912.315220
48 1209.865439 -83.209530 918.869401
49 782.668590 77.192262 46.291250
49 0.000000 0.000000 0.000000
49 886.747847 42.232648 76.929604
49 0.000000 0.000000 0.000000
49 914.582978 29.204307 60.615066
49 1119.794847 -72.727882 -16.482933
49 0.000000 0.000000 0.000000
49 1207.863412 -33.327054 12.137031
49 0.000000 0.000000 0.000000
49 1230.264460 -86.401844 25.951317
49 891.106146 56.089525 493.897926
49 0.000000 0.000000 0.000000
49 0.000000 0.000000 0.000000
49 1121.047911 -126.319794 421.621915
49 1123.569510 67.437260 815.434433
49 1140.481775 -213.443087 810.154347
49 1006.266010 18.426817 863.835966
49 1006.789167 -177.748624 854.230657
49 1204.576643 -30.534770 912.959409
49 1206.749131 -86.634117 918.065783
50 768.453170 78.882143 49.647884
50 0.000000 0.000000 0.000000
50 872.976342 40.491345 73.343207
50 0.000000 0.000000 0.000000
50 899.968919 30.251230 57.824172
50 1119.677330 -69.692519 -17.885204
50 0.000000 0.000000 0.000000
50 1206.280147 -37.427978 15.174894
50 0.000000 0.000000 0.000000
50 1230.368266 -84.426952 25.616186
50 886.386459 54.125019 494.101383
50 0.000000 0.000000 0.000000
50 0.000000 0.000000 0.000000
50 1120.941990 -126.378803 422.264903
50 1122.392352 72.584377 817.264472
50 1139.432368 -212.825878 810.048429
50 1003.018379 15.106576 862.145836
50 1005.718991 -176.513009 851.478125
50 1203.635625 -30.694254 911.566614
50 1206.754629 -82.450755 918.474903
51 751.796673 73.972320 52.033494
51 0.000000 0.000000 0.000000
51 858.286120 47.299934 77.529770
51 0.000000 0.000000 0.000000
51 885.204408 29.173256 56.955105
51 1118.446957 -73.237060 -15.497395
51 0.000000 0.000000 0.000000
51 1207.726798 -37.845067 14.853281
51 0.000000 0.000000 0.000000
51 1229.713753 -86.702465 27.219738
51 885.044434 53.585212 493.898842
51 0.000000 0.000000 0.000000
51 0.000000 0.000000 0.000000
51 1119.185477 -128.812864 423.905965
51 1121.811498 70.211651 817.810810
51 1137.936815 -211.039460 808.426238
51 1001.871754 14.114316 862.080413
51 1005.520987 -176.756596 852.153077
51 1201.647564 -26.079590 912.062882
51 1204.027261 -88.112204 917.241201
52 734.719157 82.665078 58.772334
52 0.000000 0.000000 0.000000
52 841.540825 48.114039 75.576513
52 0.000000 0.000000 0.000000
52 870.764278 32.251936 53.480215
52 1117.061824 -72.741089 -14.573045
52 0.000000 0.000000 0.000000
52 1206.130617 -36.998801 15.296707
52 0.000000 0.000000 0.000000
52 1230.600347 -86.992318 25.583188
52 884.259062 56.559294 496.767481
52 0.000000 0.000000 0.000000
52 0.000000 0.000000 0.000000
52 1117.674142 -131.274317 423.515402
52 1118.854387 71.010076 817.777921
52 1136.707049 -212.094218 809.922797
52 999.824214 14.965717 862.540321
52 1005.013081 -175.446095 852.257598
52 1198.914321 -29.939842 911.291675
52 1204.428777 -82.683990 916.820848
53 720.675458 80.625875 61.782166
53 0.000000 0.000000 0.000000
53 827.856377 51.347411 76.508120
53 0.000000 0.000000 0.000000
53 855.558107 33.086606 53.280780
53 1118.252580 -73.162395 -14.622169
53 0.000000 0.000000 0.000000
53 1207.556695 -37.938010 15.908274
53 0.000000 0.000000 0.000000
53 1230.640171 -83.288817 24.192660
53 882.977820 43.773176 491.416732
53 0.000000 0.000000 0.000000
53 0.000000 0.000000 0.000000
53 1118.481211 -129.901225 422.863501
53 1116.641666 72.764862 817.358705
53 1136.035340 -213.339278 808.686809
53 998.044370 16.414339 863.956962
53 1002.478809 -174.647222 850.252514
53 1198.131658 -28.680083 911.471487
53 1201.283870 -81.488753 916.798308
54 704.230759 77.065093 65.111151
54 0.000000 0.000000 0.000000
54 814.776551 51.722417 75.771824
54 0.000000 0.000000 0.000000
54 840.655187 35.750627 53.754641
54 1117.172302 -72.178659 -16.174653
54 0.000000 0.000000 0.000000
54 1206.320687 -37.118039 13.221686
54 0.000000 0.000000 0.000000
54 1228.084726 -84.673628 25.453148
54 880.360815 52.318225 493.973081
54 0.000000 0.000000 0.000000
54 0.000000 0.000000 0.000000
54 1115.848117 -134.249577 424.053432
54 1114.216717 74.255421 816.422921
54 1134.107472 -214.474668 809.493069
54 994.076256 15.114639 862.368664
54 1000.349075 -176.983880 851.078054
54 1196.297337 -26.919068 910.348073
54 1199.612259 -89.861939 915.298437
55 691.888364 74.650195 67.437008
55 0.000000 0.000000 0.000000
55 797.623240 62.495286 79.943391
55 0.000000 0.000000 0.000000
55 826.399728 36.047194 55.025498
55 1118.514399 -71.858617 -15.824360
55 0.000000 0.000000 0.000000
55 1207.438333 -37.297624 14.256928
55 0.000000 0.000000 0.000000
55 1229.470468 -87.655880 25.740490
55 878.825458 50.650561 493.945662
55 0.000000 0.000000 0.000000
55 0.000000 0.000000 0.000000
55 1116.968072 -132.488757 423.062749
55 1111.967897 72.817889 814.665365
55 1132.316051 -215.030689 808.213367
55 994.978072 15.932813 862.822590
55 1000.100684 -177.801575 850.594608
55 1194.243816 -25.796401 908.890536
55 1199.672851 -85.770277 915.276939
56 674.429571 81.256663 76.177079
56 0.000000 0.000000 0.000000
56 786.849820 55.939354 78.327865
56 0.000000 0.000000 0.000000
56 811.316831 37.491912 54.660162
56 1117.614464 -74.989844 -13.827634
56 0.000000 0.000000 0.000000
56 1206.160724 -36.702075 13.355097
56 0.000000 0.000000 0.000000
56 1229.302207 -85.549437 25.134623
56 876.711468 48.391262 493.120414
56 0.000000 0.000000 0.000000
56 0.000000 0.000000 0.000000
56 1115.517613 -131.542099 423.236773
56 1108.464802 76.679578 815.500185
56 1130.941529 -214.657865 807.830409
56 991.694215 13.715893 862.461252
56 997.958898 -181.267084 851.710471
56 1193.875718 -29.612160 909.154274
56 1196.910556 -85.177101 914.444994
57 663.449577 74.912288 75.729605
57 0.000000 0.000000 0.000000
57 774.401263 57.999613 78.633467
57 0.000000 0.000000 0.000000
57 799.506947 38.745637 54.628997
57 1115.629921 -75.268834 -14.509447
57 0.000000 0.000000 0.000000
57 1206.906039 -36.807986 15.627044
57 0.000000 0.000000 0.000000
57 1230.155570 -86.576756 27.294867
57 875.558057 47.485741 492.727241
57 0.000000 0.000000 0.000000
57 0.000000 0.000000 0.000000
57 1114.838668 -126.033187 420.143972
57 1105.775509 73.294931 815.654193
57 1128.807457 -217.435934 807.591760
57 990.497034 12.521759 862.216117
57 994.937190 -179.101067 849.722388
57 1191.503355 -30.623143 907.149303
57 1194.006112 -86.459249 914.913614
58 650.455882 74.331288 82.208668
58 0.000000 0.000000 0.000000
58 758.913084 53.614359 81.690400
58 0.000000 0.000000 0.000000
58 784.235935 38.193070 55.089306
58 1116.780566 -75.166497 -13.908432
58 0.000000 0.000000 0.000000
58 1207.970672 -31.765455 14.414069
58 0.000000 0.000000 0.000000
58 1229.002742 -86.162263 26.974566
58 873.243990 54.221910 493.695730
58 0.000000 0.000000 0.000000
58 0.000000 0.000000 0.000000
58 1113.448516 -131.718157 420.939370
58 1103.479808 69.710650 813.286493
58 1126.966710 -215.871364 807.496772
58 985.811861 16.548493 861.428466
58 993.352496 -181.105063 851.307280
58 1188.597266 -28.836715 907.147787
58 1194.728092 -83.692089 913.331905
59 639.380093 77.293657 87.053544
59 0.000000 0.000000 0.000000
59 749.278332 63.607871 88.957575
59 0.000000 0.000000 0.000000
59 774.233140 41.517519 57.277458
59 1118.449027 -74.439801 -13.944593
59 0.000000 0.000000 0.000000
59 1206.720550 -36.006813 14.230808
59 0.000000 0.000000 0.000000
59 1229.801241 -86.313191 25.403343
59 872.765031 47.587517 491.345468
59 0.000000 0.000000 0.000000
59 0.000000 0.000000 0.000000
59 1113.684078 -127.444316 420.478016
59 1102.654078 73.219480 814.643683
59 1125.436936 -215.411913 807.978251
59 983.379992 12.786250 860.539688
59 990.969748 -181.846548 850.598972
59 1187.140668 -29.432711 908.160771
59 1191.687516 -85.419192 912.798542
60 627.510754 80.678106 94.156274
60 0.000000 0.000000 0.000000
60 739.369673 63.999188 89.995597
60 0.000000 0.000000 0.000000
60 762.564689 42.629723 57.510762
60 1117.043706 -73.216942 -14.136939
60 0.000000 0.000000 0.000000
60 1207.812083 -36.299918 15.178598
60 0.000000 0.000000 0.000000
60 1230.315292 -86.888167 27.057639
60 870.230309 43.883332 488.498585
60 0.000000 0.000000 0.000000
60 0.000000 0.000000 0.000000
60 1110.831223 -136.578308 422.850620
60 1099.934858 72.287297 812.392752
60 1124.423949 -212.713687 806.756887
60 982.003318 11.884260 860.494070
60 989.927699 -184.630176 850.006301
60 1184.165292 -26.853425 907.787638
60 1189.618001 -88.729249 912.202390
61 616.797887 76.702388 96.488945
61 0.000000 0.000000 0.000000
61 726.265166 60.644317 89.746165
61 0.000000 0.000000 0.000000
61 748.741174 37.603543 60.655750
61 1118.709640 -73.141351 -15.143463
61 0.000000 0.000000 0.000000
61 1206.500861 -36.015918 14.899310
61 0.000000 0.000000 0.000000
61 1230.330785 -84.772847 26.787782
61 869.254825 48.031512 488.094223
61 0.000000 0.000000 0.000000
61 0.000000 0.000000 0.000000
61 1112.177219 -134.904711 420.781996
61 1098.498215 72.603894 812.216267
61 1121.745205 -216.569910 807.410081
61 977.743687 11.607696 860.162786
61 987.809266 -181.872284 848.980341
61 1180.604620 -26.272046 907.150704
61 1186.890736 -84.419323 912.825855
62 605.630328 80.850814 102.630552
62 0.000000 0.000000 0.000000
62 715.653519 62.217382 94.661050
62 0.000000 0.000000 0.000000
62 739.121195 38.676527 61.024051
62 1117.360364 -73.036556 -16.485808
62 0.000000 0.000000 0.000000
62 1207.578196 -37.027596 16.974261
62 0.000000 0.000000 0.000000
62 1229.872503 -86.484147 25.231620
62 868.470879 50.676936 487.748257
62 0.000000 0.000000 0.000000
62 0.000000 0.000000 0.000000
62 1110.597374 -134.559211 422.198117
62 1092.006052 70.723580 810.567436
62 1119.503374 -216.214724 806.524494
62 977.045156 9.748182 858.480146
62 985.703463 -183.393690 849.855014
62 1178.676016 -30.036531 907.082823
62 1184.815223 -89.960395 911.767051
63 595.327887 77.379368 106.357120
63 0.000000 0.000000 0.000000
63 707.255400 58.908967 95.165289
63 0.000000 0.000000 0.000000
63 727.912528 39.704045 61.341746
63 1116.123215 -78.063870 -13.588140
63 0.000000 0.000000 0.000000
63 1206.215764 -37.182534 15.362575
63 0.000000 0.000000 0.000000
63 1230.842713 -87.679131 27.572311
63 865.360220 43.886728 485.479715
63 0.000000 0.000000 0.000000
63 0.000000 0.000000 0.000000
63 1109.394411 -131.949181 418.957531
63 1092.635310 67.318352 809.886758
63 1117.862944 -216.828088 806.972051
63 972.934002 11.552322 858.938625
63 983.307957 -185.422718 850.967866
63 1174.645386 -23.721933 905.557697
63 1182.829833 -87.771610 911.959798
64 586.471508 79.829462 109.782122
64 0.000000 0.000000 0.000000
64 696.646495 60.992583 98.810893
64 0.000000 0.000000 0.000000
64 717.059639 38.160406 63.068932
64 1117.619245 -74.077101 -15.744978
64 0.000000 0.000000 0.000000
64 1207.207328 -38.336441 17.469869
64 0.000000 0.000000 0.000000
64 1231.001537 -85.529047 28.330523
64 865.129538 47.319813 486.317494
64 0.000000 0.000000 0.000000
64 0.000000 0.000000 0.000000
64 1108.078163 -131.814312 421.959810
64 1087.176410 73.475140 811.307715
64 1116.645469 -220.064341 806.852628
64 970.289208 13.841185 857.921762
64 982.872283 -181.753724 848.118301
64 1172.818588 -26.583092 904.906188
64 1180.866649 -84.419299 911.749839
65 578.347697 73.882234 111.034374
65 0.000000 0.000000 0.000000
65 688.992785 56.088359 98.067660
65 0.000000 0.000000 0.000000
65 708.370059 37.831414 63.891865
65 1116.196911 -74.534274 -13.670495
65 0.000000 0.000000 0.000000
65 1203.759634 -40.317141 18.374378
65 0.000000 0.000000 0.000000
65 1231.112375 -86.671805 28.339842
65 861.149442 49.822678 486.227620
65 0.000000 0.000000 0.000000
65 0.000000 0.000000 0.000000
65 1108.624014 -133.237560 419.404275
65 1084.639298 70.105504 810.143180
65 1115.243337 -215.174797 807.118397
65 967.684491 8.723279 858.270651
65 979.956546 -180.265609 848.201902
65 1170.342953 -27.986451 904.234057
65 1177.349029 -92.030652 910.672663
66 572.338595 80.572407 117.488350
66 0.000000 0.000000 0.000000
66 681.281576 62.672470 102.253364
66 0.000000 0.000000 0.000000
66 702.414910 39.469242 65.540908
66 1116.878346 -77.512400 -13.543336
66 0.000000 0.000000 0.000000
66 1205.662378 -40.351500 18.574273
66 0.000000 0.000000 0.000000
66 1230.972206 -84.274142 27.637966
66 861.598632 45.632273 484.035780
66 0.000000 0.000000 0.000000
66 0.000000 0.000000 0.000000
66 1108.232658 -133.876107 419.853447
66 1081.215881 73.015846 809.469256
66 1111.213886 -218.871556 806.862608
66 963.996184 12.786386 857.258022
66 977.292156 -188.453774 849.288676
66 1168.629751 -27.635196 903.639682
66 1174.579090 -85.080080 910.074944
67 565.996040 79.462576 121.239836
67 0.000000 0.000000 0.000000
67 673.720215 57.766498 100.776409
67 0.000000 0.000000 0.000000
67 694.696202 41.131893 66.400187
67 1118.090711 -73.742349 -15.163405
67 0.000000 0.000000 0.000000
67 1206.351444 -36.512758 16.563792
67 0.000000 0.000000 0.000000
67 1230.486878 -83.874677 26.985636
67 856.195814 47.939663 482.526530
67 0.000000 0.000000 0.000000
67 0.000000 0.000000 0.000000
67 1107.101826 -132.665199 419.044839
67 1078.562145 68.451043 809.243252
67 1110.062325 -216.150788 806.365588
67 962.217105 13.512480 858.357839
67 974.323916 -188.279029 849.183666
67 1165.064057 -24.669585 903.625444
67 1171.530472 -90.859139 910.969226
68 560.528731 76.979713 120.123274
68 0.000000 0.000000 0.000000
68 670.003495 66.527354 105.063045
68 0.000000 0.000000 0.000000
68 688.634541 41.067868 67.151674
68 1117.564939 -76.285555 -13.428716
68 0.000000 0.000000 0.000000
68 1205.745161 -40.250998 18.507273
68 0.000000 0.000000 0.000000
68 1230.001375 -83.474595 26.333427
68 855.372857 51.809128 485.220761
68 0.000000 0.000000 0.000000
68 0.000000 0.000000 0.000000
68 1104.560877 -136.463629 420.645622
68 1077.151642 72.409428 809.021813
68 1105.485500 -218.024881 807.135470
68 959.031045 10.408650 856.047951
68 971.186891 -188.440146 847.603392
68 1162.325081 -25.233944 902.586717
68 1168.522449 -90.292821 910.961853
69 554.844114 78.159223 122.102923
69 0.000000 0.000000 0.000000
69 663.806856 58.418831 101.965960
69 0.000000 0.000000 0.000000
69 682.864245 41.668235 69.691381
69 1116.917234 -75.190288 -15.416119
69 0.000000 0.000000 0.000000
69 1205.802317 -37.052560 16.968703
69 0.000000 0.000000 0.000000
69 1231.269301 -84.200722 27.588205
69 853.067610 47.579398 482.403266
69 0.000000 0.000000 0.000000
69 0.000000 0.000000 0.000000
69 1102.350535 -135.839187 421.349412
69 1072.038538 73.665836 808.828431
69 1103.361522 -218.980439 807.259238
69 957.183401 14.129033 855.568501
69 969.863963 -186.603818 847.337402
69 1158.606511 -26.732778 902.284353
69 1167.153298 -88.653582 910.533898
70 550.051087 83.449744 125.489950
70 0.000000 0.000000 0.000000
70 658.126523 60.469319 103.467883
70 0.000000 0.000000 0.000000
70 677.704781 40.641332 70.175560
70 1119.007503 -75.191451 -15.105144
70 0.000000 0.000000 0.000000
70 1206.272757 -39.202979 18.171620
70 0.000000 0.000000 0.000000
70 1230.662929 -85.017940 27.558269
70 849.382412 51.862657 483.765665
70 0.000000 0.000000 0.000000
70 0.000000 0.000000 0.000000
70 1102.874701 -136.515473 419.706974
70 1069.872443 71.764914 807.296461
70 1101.138236 -222.124696 806.425079
70 953.122885 13.501232 855.041255
70 965.722371 -190.007287 846.828282
70 1156.466916 -24.110018 902.061079
70 1164.043555 -86.798481 909.903416
71 544.986181 78.262633 122.745940
71 0.000000 0.000000 0.000000
71 657.222039 62.681435 104.345186
71 0.000000 0.000000 0.000000
71 674.183769 40.842500 68.065649
71 1118.588548 -74.150421 -13.839228
71 0.000000 0.000000 0.000000
71 1206.440333 -35.953784 16.363020
71 0.000000 0.000000 0.000000
71 1230.193576 -85.946839 27.500769
71 845.584647 45.916866 479.886555
71 0.000000 0.000000 0.000000
71 0.000000 0.000000 0.000000
71 1101.464682 -133.738765 419.664834
71 1065.189316 71.638517 806.184870
71 1097.290845 -221.818214 806.306944
71 948.083216 12.069887 855.627050
71 962.475282 -188.432655 847.231285
71 1153.796392 -25.575500 901.582801
71 1161.322713 -90.754045 910.454693
72 541.847506 78.238182 122.812263
72 0.000000 0.000000 0.000000
72 652.836250 61.643867 104.416722
72 0.000000 0.000000 0.000000
72 669.847058 38.124617 69.216712
72 1117.445372 -73.359131 -15.477310
72 0.000000 0.000000 0.000000
72 1206.909974 -38.107276 17.567691
72 0.000000 0.000000 0.000000
72 1229.485358 -84.416741 27.502355
72 844.956213 50.203756 481.068697
72 0.000000 0.000000 0.000000
72 0.000000 0.000000 0.000000
72 1098.550974 -134.986387 420.111275
72 1062.702267 73.483253 806.619667
72 1096.288568 -219.282102 804.078550
72 946.777519 13.285378 854.156658
72 959.988109 -190.597852 847.364759
72 1149.743100 -23.370462 901.282920
72 1156.746328 -84.237411 908.632589
73 539.235661 84.918951 124.699875
73 0.000000 0.000000 0.000000
73 648.057791 61.748541 104.312783
73 0.000000 0.000000 0.000000
73 666.055708 38.662197 68.025760
73 1119.739457 -71.588410 -17.878309
73 0.000000 0.000000 0.000000
73 1206.698435 -35.324595 16.167053
73 0.000000 0.000000 0.000000
73 1229.249192 -84.669023 28.006158
73 837.344544 50.691619 482.672844
73 0.000000 0.000000 0.000000
73 0.000000 0.000000 0.000000
73 1099.195301 -134.520683 418.004878
73 1059.930512 70.492781 805.651519
73 1091.702288 -221.098911 805.292325
73 940.534955 16.578835 854.150576
73 958.965639 -185.275080 844.938314
73 1146.197599 -24.436427 900.578608
73 1154.816235 -90.547053 908.905661
74 536.449945 76.929981 120.332543
74 0.000000 0.000000 0.000000
74 647.216644 63.814988 105.157275
74 0.000000 0.000000 0.000000
74 662.846879 37.496174 65.676329
74 1119.271537 -69.117182 -19.064696
74 0.000000 0.000000 0.000000
74 1206.788126 -37.939576 17.779635
74 0.000000 0.000000 0.000000
74 1230.268638 -83.360343 28.495327
74 834.847466 51.153316 482.719834
74 0.000000 0.000000 0.000000
74 0.000000 0.000000 0.000000
74 1096.581688 -134.777878 418.365808
74 1056.296646 77.382292 805.198083
74 1088.785453 -222.538600 804.469163
74 939.443104 15.387181 854.637273
74 955.062150 -190.848163 846.917622
74 1142.975929 -23.811288 899.829456
74 1151.533764 -91.782490 907.990926
75 533.463494 80.999899 119.648848
75 0.000000 0.000000 0.000000
75 643.565934 73.197508 105.926579
75 0.000000 0.000000 0.000000
75 659.910684 36.552046 64.881771
75 1118.413726 -73.955130 -16.739002
75 0.000000 0.000000 0.000000
75 1206.565309 -31.227746 14.285342
75 0.000000 0.000000 0.000000
75 1229.186805 -85.120881 27.624435
75 832.289701 47.660355 478.581649
75 0.000000 0.000000 0.000000
75 0.000000 0.000000 0.000000
75 1097.728259 -134.063694 418.967250
75 1053.168987 74.652473 805.988284
75 1087.678362 -221.253718 804.486212
75 934.693839 12.372610 853.524998
75 952.087420 -188.065123 844.043092
75 1139.449448 -22.076512 900.215021
75 1148.354567 -92.215154 907.064241
76 529.491201 78.139950 117.075051
76 0.000000 0.000000 0.000000
76 639.702638 59.663910 99.201315
76 0.000000 0.000000 0.000000
76 659.517902 38.485500 65.437303
76 1117.363175 -73.883359 -15.501917
76 0.000000 0.000000 0.000000
76 1206.873521 -35.791498 16.005074
76 0.000000 0.000000 0.000000
76 1229.479906 -83.021189 28.398875
76 828.110511 49.439046 479.853098
76 0.000000 0.000000 0.000000
76 0.000000 0.000000 0.000000
76 1094.294663 -138.937976 422.201359
76 1050.247843 70.815464 804.831100
76 1083.513463 -220.192984 802.811621
76 931.166639 15.798260 853.354265
76 949.406547 -186.696467 844.856839
76 1136.159197 -21.966327 900.135192
76 1146.324253 -90.236805 907.628620
77 528.553184 80.124798 118.011799
77 0.000000 0.000000 0.000000
77 635.747358 57.694974 98.385966
77 0.000000 0.000000 0.000000
77 657.110765 36.629145 62.499429
77 1119.011604 -73.211270 -15.557556
77 0.000000 0.000000 0.000000
77 1204.248217 -39.999401 18.710227
77 0.000000 0.000000 0.000000
77 1229.301210 -84.751038 27.886004
77 822.880921 55.907842 480.680207
77 0.000000 0.000000 0.000000
77 0.000000 0.000000 0.000000
77 1092.240418 -137.953376 420.198662
77 1044.014459 78.454345 807.351781
77 1080.637144 -223.883151 804.972328
77 926.361025 15.754966 854.004881
77 944.845146 -186.228755 844.836080
77 1131.816850 -19.664932 898.135695
77 1140.856997 -92.521582 906.143523
78 526.096310 76.696123 113.603567
78 0.000000 0.000000 0.000000
78 635.732044 57.737382 98.387701
78 0.000000 0.000000 0.000000
78 654.576136 39.542676 62.028294
78 1117.316409 -72.599792 -15.788860
78 0.000000 0.000000 0.000000
78 1204.167481 -33.475788 14.500556
78 0.000000 0.000000 0.000000
78 1229.715785 -83.216575 28.308443
78 819.307841 47.249297 478.013605
78 0.000000 0.000000 0.000000
78 0.000000 0.000000 0.000000
78 1090.687825 -133.295287 419.058283
78 1039.529877 74.695590 804.033835
78 1077.172933 -222.168512 804.146124
78 922.404207 14.401986 852.838635
78 941.972649 -188.785018 843.269913
78 1128.555398 -21.415691 898.883403
78 1137.821737 -87.569599 905.328162
79 523.110905 76.509165 112.648307
79 0.000000 0.000000 0.000000
79 635.153642 59.290752 98.609671
79 0.000000 0.000000 0.000000
79 652.038796 36.203351 60.569955
79 1117.091820 -76.115806 -13.706087
79 0.000000 0.000000 0.000000
79 1203.878970 -37.555457 17.717925
79 0.000000 0.000000 0.000000
79 1229.657970 -85.511034 27.443716
79 815.931401 51.743307 479.373190
79 0.000000 0.000000 0.000000
79 0.000000 0.000000 0.000000
79 1091.158907 -134.000980 419.092168
79 1036.982211 81.041764 805.238793
79 1075.190059 -218.516667 802.898642
79 918.995035 17.868841 854.169449
79 937.988983 -187.309598 842.612781
79 1123.954928 -18.575373 898.693499
79 1135.004241 -89.820258 905.240245
80 521.824373 76.968480 111.293891
80 0.000000 0.000000 0.000000
80 630.604855 59.404268 94.855128
80 0.000000 0.000000 0.000000
80 650.120380 36.565389 57.888560
80 1118.674996 -71.293805 -17.350619
80 0.000000 0.000000 0.000000
80 1205.373055 -37.399913 17.448851
80 0.000000 0.000000 0.000000
80 1229.907859 -83.635773 28.044302
80 811.283368 51.150188 478.902777
80 0.000000 0.000000 0.000000
80 0.000000 0.000000 0.000000
80 1089.011297 -136.819239 420.463555
80 1030.225089 79.571417 804.716729
80 1070.818492 -222.678658 803.220024
80 914.024298 11.641866 852.843698
80 935.693694 -188.734416 842.010111
80 1121.252586 -21.276994 897.472526
80 1129.118293 -88.543876 904.822136
81 517.492633 76.454569 107.432863
81 0.000000 0.000000 0.000000
81 628.738438 64.477930 93.830775
81 0.000000 0.000000 0.000000
81 648.788419 40.430510 55.705078
81 1117.865498 -75.095199 -16.381102
81 0.000000 0.000000 0.000000
81 1205.304569 -35.843225 17.801349
81 0.000000 0.000000 0.000000
81 1228.717510 -82.780691 28.972246
81 806.340769 53.605889 478.020634
81 0.000000 0.000000 0.000000
81 0.000000 0.000000 0.000000
81 1085.694982 -134.835920 418.142114
81 1026.329210 77.984522 803.744411
81 1068.119472 -219.045567 803.110257
81 908.379277 18.394531 852.252062
81 931.784824 -193.198383 842.373807
81 1116.587535 -21.231983 897.333408
81 1125.349577 -90.821899 905.243058
82 517.540501 76.463990 106.549343
82 0.000000 0.000000 0.000000
82 626.958044 57.570535 89.180331
82 0.000000 0.000000 0.000000
82 646.559127 37.247427 55.710341
82 1116.874545 -74.317167 -16.239828
82 0.000000 0.000000 0.000000
82 1205.428499 -34.656495 15.631037
82 0.000000 0.000000 0.000000
82 1230.239099 -83.152213 28.467331
82 803.362670 54.539621 478.028113
82 0.000000 0.000000 0.000000
82 0.000000 0.000000 0.000000
82 1085.415193 -135.595853 418.405530
82 1020.352821 79.907184 802.945656
82 1064.451454 -222.023583 803.853818
82 904.910855 19.859161 851.934437
82 928.993356 -188.688103 840.131209
82 1111.393691 -14.866682 896.764993
82 1123.733619 -88.763499 904.632011
83 514.966062 75.158609 104.941772
83 0.000000 0.000000 0.000000
83 624.658817 63.666383 88.854650
83 0.000000 0.000000 0.000000
83 647.840814 41.555613 52.799238
83 1118.644256 -74.534309 -16.996529
83 0.000000 0.000000 0.000000
83 1204.171599 -34.717319 17.145527
83 0.000000 0.000000 0.000000
83 1228.157096 -84.001695 27.864000
83 799.020838 54.851531 475.211946
83 0.000000 0.000000 0.000000
83 0.000000 0.000000 0.000000
83 1082.668370 -126.225238 416.859818
83 1016.744275 81.430082 803.593874
83 1061.437760 -220.535450 803.072802
83 900.684059 13.271296 850.144426
83 925.003138 -190.477459 840.457327
83 1105.443894 -13.394755 895.324968
83 1117.591744 -87.287175 904.352616
84 513.184668 76.010852 101.103746
84 0.000000 0.000000 0.000000
84 624.836128 63.270488 88.516621
84 0.000000 0.000000 0.000000
84 646.113496 42.770758 49.071903
84 1119.541597 -70.243419 -17.833324
84 0.000000 0.000000 0.000000
84 1203.293731 -38.978577 17.756440
84 0.000000 0.000000 0.000000
84 1228.171224 -81.714848 28.666688
84 793.349892 50.016535 473.521091
84 0.000000 0.000000 0.000000
84 0.000000 0.000000 0.000000
84 1081.887988 -132.720857 416.449071
84 1010.766841 83.431535 802.601799
84 1058.138957 -222.235684 801.863581
84 895.818236 15.840440 849.318319
84 920.337774 -192.857716 840.427891
84 1102.005150 -11.428790 894.708935
84 1114.958647 -83.813533 904.315730
85 511.550875 80.171937 101.837238
85 0.000000 0.000000 0.000000
85 620.849205 50.171196 78.760198
85 0.000000 0.000000 0.000000
85 643.567303 41.868047 49.408494
85 1118.646920 -73.968171 -16.491469
85 0.000000 0.000000 0.000000
85 1205.751780 -33.347632 16.521737
85 0.000000 0.000000 0.000000
85 1227.589730 -82.563254 28.622665
85 789.314880 58.821009 475.975634
85 0.000000 0.000000 0.000000
85 0.000000 0.000000 0.000000
85 1078.141617 -135.693430 418.923085
85 1003.760236 81.552892 803.404585
85 1055.763439 -219.615690 800.964734
85 889.864297 14.070433 848.937432
85 918.074870 -190.476953 839.535877
85 1096.904477 -9.999730 893.926385
85 1109.807379 -88.156306 902.301376
86 509.860484 76.985325 95.391362
86 0.000000 0.000000 0.000000
86 621.886457 59.605071 82.369926
86 0.000000 0.000000 0.000000
86 642.737275 42.014105 46.120683
86 1117.548963 -72.368196 -17.308954
86 0.000000 0.000000 0.000000
86 1204.512876 -32.250019 16.390189
86 0.000000 0.000000 0.000000
86 1228.510878 -81.942113 28.592299
86 788.095497 51.925430 473.048495
86 0.000000 0.000000 0.000000
86 0.000000 0.000000 0.000000
86 1078.373524 -130.914213 414.855487
86 1000.245117 84.095154 802.050197
86 1052.628870 -217.517042 799.712131
86 885.781126 15.780740 850.302998
86 911.844395 -193.846970 837.870966
86 1091.585149 -8.791710 894.018442
86 1107.370543 -83.918169 901.689583
87 507.392631 75.898340 95.138714
87 0.000000 0.000000 0.000000
87 619.381065 66.764163 80.599944
87 0.000000 0.000000 0.000000
87 642.134194 44.183921 41.912030
87 1117.712788 -75.773702 -15.954349
87 0.000000 0.000000 0.000000
87 1204.325781 -35.536249 16.535083
87 0.000000 0.000000 0.000000
87 1228.177721 -82.882401 28.576402
87 780.564899 52.369545 470.207627
87 0.000000 0.000000 0.000000
87 0.000000 0.000000 0.000000
87 1076.756535 -130.209872 415.288383
87 994.349713 89.164100 802.684728
87 1047.133948 -216.670822 799.668527
87 881.109645 15.406858 848.387903
87 908.872653 -188.596847 836.756318
87 1087.673336 -6.212429 894.406454
87 1101.967263 -83.080884 901.072895
88 506.858208 77.380446 89.087108
88 0.000000 0.000000 0.000000
88 617.347942 60.004779 77.584339
88 0.000000 0.000000 0.000000
88 641.892706 41.281562 41.770960
88 1117.627335 -72.940571 -15.983215
88 0.000000 0.000000 0.000000
88 1203.128169 -33.615444 17.710359
88 0.000000 0.000000 0.000000
88 1228.884021 -82.374548 28.386225
88 777.996245 55.438083 470.150036
88 0.000000 0.000000 0.000000
88 0.000000 0.000000 0.000000
88 1073.105489 -137.510095 417.980740
88 989.883080 88.777406 801.367165
88 1043.625709 -215.011825 798.859155
88 876.696130 15.893875 848.559425
88 905.011384 -195.180192 837.824204
88 1083.029417 -9.046737 894.390534
88 1097.571233 -80.079152 900.376104
89 504.610367 80.379483 89.711333
89 0.000000 0.000000 0.000000
89 619.488166 67.368538 76.078422
89 0.000000 0.000000 0.000000
89 640.927641 44.692541 39.717061
89 1117.726606 -74.678049 -15.189330
89 0.000000 0.000000 0.000000
89 1204.519087 -34.016468 17.101709
89 0.000000 0.000000 0.000000
89 1229.353981 -80.877342 28.803689
89 773.325247 55.221893 468.488819
89 0.000000 0.000000 0.000000
89 0.000000 0.000000 0.000000
89 1070.910289 -131.408959 415.178676
89 984.512630 84.810462 799.988748
89 1041.366079 -215.922932 798.985834
89 870.051338 17.073436 846.584099
89 900.131052 -190.219553 834.672571
89 1077.124277 -7.484072 892.908627
89 1091.516076 -77.771480 900.632496
90 502.580599 78.156533 83.430545
90 0.000000 0.000000 0.000000
90 615.567771 65.953892 71.533870
90 0.000000 0.000000 0.000000
90 637.904140 42.796176 36.701190
90 1117.647533 -71.653346 -16.973282
90 0.000000 0.000000 0.000000
90 1202.875841 -38.877059 20.819696
90 0.000000 0.000000 0.000000
90 1228.472108 -80.719910 29.355749
90 769.037134 55.117602 467.027077
90 0.000000 0.000000 0.000000
90 0.000000 0.000000 0.000000
90 1068.625975 -131.433087 415.993293
90 977.760423 88.847708 799.929712
90 1036.527118 -213.976423 797.921482
90 865.394304 14.228352 844.127919
90 896.386767 -189.829038 833.585716
90 1072.191886 -6.015687 892.525509
90 1088.445666 -79.390694 899.940306
91 502.562919 73.200838 79.043317
91 0.000000 0.000000 0.000000
91 612.657747 61.387179 69.407179
91 0.000000 0.000000 0.000000
91 638.789456 47.081476 33.032404
91 1117.746800 -73.392308 -16.178491
91 0.000000 0.000000 0.000000
91 1204.229885 -34.094276 18.397976
91 0.000000 0.000000 0.000000
91 1229.331855 -80.110607 29.294134
91 764.655465 55.351604 465.403397
91 0.000000 0.000000 0.000000
91 0.000000 0.000000 0.000000
91 1065.464597 -132.800882 414.539374
91 972.531370 86.100194 798.562440
91 1032.444284 -213.079220 798.452190
91 859.924069 19.055982 844.975032
91 891.409399 -191.082370 832.476675
91 1066.428731 -3.710062 892.088834
91 1083.362778 -69.386111 898.677405
92 501.295830 76.673670 76.446107
92 0.000000 0.000000 0.000000
92 613.250480 72.482996 71.850543
92 0.000000 0.000000 0.000000
92 637.274882 45.741816 30.458792
92 1117.910869 -76.720638 -15.197506
92 0.000000 0.000000 0.000000
92 1202.775510 -39.511400 21.688027
92 0.000000 0.000000 0.000000
92 1229.332213 -82.444574 28.422244
92 760.248374 54.350055 464.827481
92 0.000000 0.000000 0.000000
92 0.000000 0.000000 0.000000
92 1063.486423 -133.640607 415.502298
92 968.428631 87.314230 799.047940
92 1029.275211 -210.938296 797.421541
92 855.189969 16.078423 843.837607
92 888.689087 -191.002729 831.895427
92 1061.066972 -2.798176 889.860604
92 1079.225533 -74.666431 898.103248
93 500.838073 75.073859 73.291493
93 0.000000 0.000000 0.000000
93 610.836798 67.057425 64.695899
93 0.000000 0.000000 0.000000
93 636.139373 44.408951 29.728450
93 1117.873369 -75.224388 -14.400434
93 0.000000 0.000000 0.000000
93 1204.031866 -35.454973 18.475819
93 0.000000 0.000000 0.000000
93 1229.262233 -79.438366 29.700692
93 755.044095 57.114538 460.151636
93 0.000000 0.000000 0.000000
93 0.000000 0.000000 0.000000
93 1061.710835 -129.500903 414.945731
93 960.920533 90.420451 796.093831
93 1024.064544 -210.480011 796.235495
93 848.822641 19.500023 843.108987
93 883.819914 -189.454166 831.916384
93 1056.720362 -1.998095 889.290209
93 1073.628497 -73.782375 897.522477
94 498.512030 73.524646 68.810729
94 0.000000 0.000000 0.000000
94 610.532576 68.378814 63.242955
94 0.000000 0.000000 0.000000
94 635.691728 45.223289 25.059825
94 1118.776106 -70.745086 -16.990291
94 0.000000 0.000000 0.000000
94 1202.162608 -35.724506 21.756628
94 0.000000 0.000000 0.000000
94 1228.988939 -80.054770 29.936207
94 750.616053 56.888883 461.453499
94 0.000000 0.000000 0.000000
94 0.000000 0.000000 0.000000
94 1058.013699 -136.357527 416.137805
94 955.744157 91.062681 794.665158
94 1019.568081 -212.589723 795.902287
94 844.151922 20.551829 841.642585
94 878.832269 -189.703975 830.629683
94 1048.966393 1.605306 890.393449
94 1067.600247 -80.140723 897.609704
95 496.281161 76.082034 65.005322
95 0.000000 0.000000 0.000000
95 611.938001 65.406154 59.923717
95 0.000000 0.000000 0.000000
95 636.459060 47.354557 24.165054
95 1119.856979 -71.029471 -17.002285
95 0.000000 0.000000 0.000000
95 1202.958242 -37.042413 23.490564
95 0.000000 0.000000 0.000000
95 1228.270987 -78.309973 30.895615
95 748.096373 56.864631 458.425885
95 0.000000 0.000000 0.000000
95 0.000000 0.000000 0.000000
95 1055.762018 -130.196667 412.563635
95 949.447687 93.320637 796.329805
95 1014.737352 -210.730255 793.927299
95 836.708703 19.811315 841.096098
95 873.211947 -187.129778 829.021415
95 1042.465105 5.827914 889.629821
95 1062.479899 -76.006050 897.045676
96 496.059589 79.172573 62.694519
96 0.000000 0.000000 0.000000
96 609.147120 61.384415 53.230382
96 0.000000 0.000000 0.000000
96 636.256419 46.499660 21.184903
96 1121.001682 -72.907725 -16.827055
96 0.000000 0.000000 0.000000
96 1202.420678 -40.050589 22.749288
96 0.000000 0.000000 0.000000
96 1228.479978 -79.080660 32.013435
96 743.601084 56.901680 455.370288
96 0.000000 0.000000 0.000000
96 0.000000 0.000000 0.000000
96 1053.932354 -130.702229 413.118095
96 943.402322 96.294894 795.648829
96 1009.298443 -209.824045 793.266513
96 831.425161 21.093140 839.433363
96 867.971304 -189.682297 828.163457
96 1038.392938 3.622731 888.927435
96 1057.089306 -68.374035 895.692228
97 497.155193 76.447349 58.833306
97 0.000000 0.000000 0.000000
97 610.982993 68.885204 54.238142
97 0.000000 0.000000 0.000000
97 636.208468 47.965940 19.605035
97 1119.540754 -73.414251 -17.231294
97 0.000000 0.000000 0.000000
97 1201.457746 -40.658772 24.474841
97 0.000000 0.000000 0.000000
97 1229.582502 -83.759461 33.018196
97 737.125943 59.323339 455.501712
97 0.000000 0.000000 0.000000
97 0.000000 0.000000 0.000000
97 1049.941779 -129.188772 412.376564
97 937.866942 93.168095 791.880635
97 1003.809045 -209.745961 794.099162
97 824.870056 22.233976 838.238466
97 861.381998 -191.401445 827.126742
97 1032.224507 6.864582 887.520014
97 1050.734985 -71.310451 894.631097
98 496.445193 78.873264 56.706501
98 0.000000 0.000000 0.000000
98 608.300289 64.183452 50.409595
98 0.000000 0.000000 0.000000
98 635.268039 48.302426 14.884469
98 1120.653215 -70.058039 -19.674803
98 0.000000 0.000000 0.000000
98 1201.006112 -40.168621 24.381324
98 0.000000 0.000000 0.000000
98 1228.865743 -80.675681 34.304350
98 735.615144 59.421292 453.265301
98 0.000000 0.000000 0.000000
98 0.000000 0.000000 0.000000
98 1048.112024 -129.698341 412.932139
98 932.384498 91.038930 790.565516
98 999.150561 -209.955133 793.351059
98 818.264333 23.485101 837.269214
98 857.153436 -189.112583 825.658710
98 1026.778522 3.602646 886.706277
98 1043.473722 -70.419940 894.613868
99 496.846545 75.421154 50.726871
99 0.000000 0.000000 0.000000
99 607.081551 68.214618 45.405046
99 0.000000 0.000000 0.000000
99 636.566940 49.552161 13.839678
99 1119.358519 -75.523633 -15.738998
99 0.000000 0.000000 0.000000
99 1200.559063 -40.548070 24.908789
99 0.000000 0.000000 0.000000
99 1229.298491 -83.731191 36.201824
99 728.256507 58.667643 451.408230
99 0.000000 0.000000 0.000000
99 0.000000 0.000000 0.000000
99 1045.617544 -130.184401 412.164359
99 925.354105 102.382996 791.855047
99 993.949136 -206.122051 793.229049
99 812.162306 26.655110 837.923019
99 852.108362 -187.479811 823.738740
99 1020.819542 9.578864 887.145759
99 1039.711379 -69.583517 891.832422
100 495.382051 71.635948 43.400585
100 0.000000 0.000000 0.000000
100 605.969114 59.484163 39.835779
100 0.000000 0.000000 0.000000
100 637.735528 50.031354 9.198877
100 1120.481601 -72.425591 -18.292155
100 0.000000 0.000000 0.000000
100 1202.262728 -36.550580 23.158861
100 0.000000 0.000000 0.000000
100 1227.392517 -83.545943 36.389750
100 724.964294 60.047537 448.042181
100 0.000000 0.000000 0.000000
100 0.000000 0.000000 0.000000
100 1041.626322 -126.398864 411.132129
100 918.732912 102.150090 792.234706
100 989.053385 -206.628136 791.694857
100 807.083870 25.480158 834.507557
100 846.217200 -187.385983 823.031903
100 1014.323524 8.021302 885.289828
100 1032.691966 -69.402286 892.017759
101 494.796206 74.932350 41.362545
101 0.000000 0.000000 0.000000
101 605.136260 62.252897 37.016309
101 0.000000 0.000000 0.000000
101 637.072246 48.413635 7.028494
101 1118.698555 -73.137925 -15.692249
101 0.000000 0.000000 0.000000
101 1202.002905 -40.408532 25.392110
101 0.000000 0.000000 0.000000
101 1228.001890 -81.855646 36.991295
101 720.570939 60.561172 445.167842
101 0.000000 0.000000 0.000000
101 0.000000 0.000000 0.000000
101 1037.651677 -129.040270 413.025938
101 911.820730 103.901250 789.612956
101 982.236912 -207.403485 789.899337
101 800.925587 28.449973 833.422768
101 839.112992 -189.926475 821.741245
101 1007.696503 15.064562 883.446848
101 1027.437085 -66.706526 891.762873
102 496.259625 74.624010 36.791983
102 0.000000 0.000000 0.000000
102 608.359650 66.795159 36.650017
102 0.000000 0.000000 0.000000
102 638.632761 47.899579 3.598447
102 1119.803854 -69.733887 -17.649683
102 0.000000 0.000000 0.000000
102 1200.672285 -40.731184 27.751979
102 0.000000 0.000000 0.000000
102 1228.910998 -82.669566 37.511482
102 715.605298 58.601366 443.803852
102 0.000000 0.000000 0.000000
102 0.000000 0.000000 0.000000
102 1036.127220 -127.029409 411.073940
102 905.974397 103.478179 788.425409
102 976.990041 -208.713099 790.440851
102 793.727517 28.638344 831.997528
102 833.760675 -186.659414 820.279204
102 1002.489073 15.679993 883.163710
102 1020.142991 -77.312178 891.289081
103 494.615418 70.772363 28.420336
103 0.000000 0.000000 0.000000
103 607.289350 69.691701 35.515948
103 0.000000 0.000000 0.000000
103 638.780261 47.398669 0.420296
103 1121.100794 -71.406893 -17.619239
103 0.000000 0.000000 0.000000
103 1199.985360 -42.164540 28.622226
103 0.000000 0.000000 0.000000
103 1228.100545 -84.007946 40.010485
103 709.827749 61.844629 440.767819
103 0.000000 0.000000 0.000000
103 0.000000 0.000000 0.000000
103 1030.427973 -130.728001 413.058499
103 897.293530 110.356550 789.231914
103 969.787855 -208.137270 789.919438
103 785.841762 34.917595 832.863891
103 826.315872 -186.824934 820.188510
103 994.765483 16.669872 883.112229
103 1014.162999 -70.039011 890.620676
104 491.921526 79.188900 26.145514
104 0.000000 0.000000 0.000000
104 605.710057 61.999437 29.217916
104 0.000000 0.000000 0.000000
104 635.889321 45.792499 3.343868
104 1118.842773 -74.960529 -15.906849
104 0.000000 0.000000 0.000000
104 1201.680657 -38.025802 27.262443
104 0.000000 0.000000 0.000000
104 1229.384518 -83.866633 41.615111
104 703.840373 66.855448 440.239148
104 0.000000 0.000000 0.000000
104 0.000000 0.000000 0.000000
104 1028.262741 -126.612605 411.551271
104 892.635699 110.655903 787.621683
104 963.536265 -203.686427 788.430208
104 780.042729 30.818026 829.469950
104 822.274770 -184.114193 817.471003
104 988.119796 17.164974 882.332415
104 1007.993673 -65.022312 889.013625
105 487.412180 78.669448 21.643881
105 0.000000 0.000000 0.000000
105 600.165673 64.059497 29.966337
105 0.000000 0.000000 0.000000
105 634.013518 45.039468 4.071123
105 1118.927619 -74.635403 -17.516087
105 0.000000 0.000000 0.000000
105 1200.363006 -39.042816 26.525556
105 0.000000 0.000000 0.000000
105 1227.891508 -85.016949 40.970378
105 699.485520 65.726636 437.662265
105 0.000000 0.000000 0.000000
105 0.000000 0.000000 0.000000
105 1023.354187 -125.723075 409.302786
105 885.005646 107.854382 785.077338
105 955.737280 -204.300552 789.595172
105 773.712196 38.181682 829.056449
105 815.036795 -186.753777 817.813387
105 980.735730 19.856575 881.552615
105 999.878786 -66.930936 889.753238
106 482.451111 79.673232 20.630751
106 0.000000 0.000000 0.000000
106 592.593445 58.798543 30.541475
106 0.000000 0.000000 0.000000
106 629.043126 42.657581 6.809070
106 1119.602254 -72.729848 -16.517161
106 0.000000 0.000000 0.000000
106 1201.191642 -44.301375 34.194950
106 0.000000 0.000000 0.000000
106 1228.392098 -83.454472 41.438319
106 696.365991 69.368487 438.803958
106 0.000000 0.000000 0.000000
106 0.000000 0.000000 0.000000
106 1019.716254 -124.605840 409.348758
106 876.850426 113.257061 785.682286
106 951.778482 -200.898504 786.873845
106 766.792291 41.591521 828.822562
106 807.528604 -184.973488 815.466764
106 974.555230 20.552267 880.874963
106 994.406779 -61.899092 889.035845
107 480.175324 78.216790 15.113684
107 0.000000 0.000000 0.000000
107 592.784888 71.039072 32.201385
107 0.000000 0.000000 0.000000
107 629.090236 47.426222 7.709271
107 1118.809678 -73.741897 -15.445905
107 0.000000 0.000000 0.000000
107 1199.876068 -42.280870 33.491646
107 0.000000 0.000000 0.000000
107 1228.363741 -84.494837 44.580348
107 692.807039 60.515006 434.312998
107 0.000000 0.000000 0.000000
107 0.000000 0.000000 0.000000
107 1017.352062 -123.120611 410.081708
107 872.439564 111.409704 784.775665
107 943.997307 -202.610897 787.887343
107 760.488691 43.148230 828.073437
107 800.605824 -179.294649 813.041723
107 967.771080 19.815842 881.526867
107 987.075454 -61.259360 886.913287
108 478.793136 77.226585 10.792317
108 0.000000 0.000000 0.000000
108 584.454095 55.912236 23.586190
108 0.000000 0.000000 0.000000
108 625.918748 43.842576 9.897505
108 1117.603471 -75.495779 -15.614924
108 0.000000 0.000000 0.000000
108 1200.633527 -41.039421 34.159342
108 0.000000 0.000000 0.000000
108 1227.972760 -84.518974 47.214389
108 688.160362 70.499862 438.496119
108 0.000000 0.000000 0.000000
108 0.000000 0.000000 0.000000
108 1010.134005 -125.203326 410.592854
108 863.158180 118.500021 786.196685
108 938.864848 -198.236909 785.377813
108 755.782302 40.318395 825.437749
108 795.175222 -178.694769 812.687421
108 961.470761 23.179955 881.430118
108 979.154638 -62.121528 888.190155
109 475.532072 72.433441 4.886116
109 0.000000 0.000000 0.000000
109 584.291231 56.119137 24.477789
109 0.000000 0.000000 0.000000
109 628.139996 47.459215 9.474719
109 1115.083188 -79.112231 -13.193816
109 0.000000 0.000000 0.000000
109 1197.789491 -44.659507 35.929234
109 0.000000 0.000000 0.000000
109 1227.667934 -85.052620 48.309709
109 682.404749 71.068564 435.845967
109 0.000000 0.000000 0.000000
109 0.000000 0.000000 0.000000
109 1006.152324 -124.626244 410.848898
109 856.973617 121.132677 788.027938
109 931.532378 -197.604126 784.481372
109 748.263307 41.562290 826.378755
109 788.920685 -179.524040 812.695851
109 955.362315 24.355307 880.700820
109 973.570140 -61.868210 887.577782
110 473.303747 79.123045 3.846230
110 0.000000 0.000000 0.000000
110 583.574336 58.368237 24.021311
110 0.000000 0.000000 0.000000
110 624.841082 49.532333 11.731615
110 1114.892493 -79.050770 -14.349726
110 0.000000 0.000000 0.000000
110 1196.222744 -51.014176 43.076080
110 0.000000 0.000000 0.000000
110 1226.614952 -85.565826 51.945489
110 672.722136 73.018103 437.415169
110 0.000000 0.000000 0.000000
110 0.000000 0.000000 0.000000
110 1002.090550 -125.823631 412.526964
110 850.694704 117.996508 789.368539
110 925.035922 -192.022297 782.876604
110 742.090354 39.570778 827.329418
110 779.220698 -179.572292 811.810149
110 946.894645 27.042416 882.981957
110 966.401608 -62.469503 888.479318
111 473.480573 75.852556 0.360714
111 0.000000 0.000000 0.000000
111 581.655372 63.304594 26.332786
111 0.000000 0.000000 0.000000
111 624.933944 50.315397 10.839180
111 1113.832603 -80.498815 -13.119956
111 0.000000 0.000000 0.000000
111 1195.217601 -50.861518 44.486328
111 0.000000 0.000000 0.000000
111 1226.538564 -85.020981 55.089939
111 664.802269 71.302675 437.452403
111 0.000000 0.000000 0.000000
111 0.000000 0.000000 0.000000
111 995.131652 -128.494216 412.470587
111 843.609235 123.159764 790.361472
111 916.526430 -198.104719 784.821070
111 735.158337 45.611553 828.506162
111 773.059337 -175.302637 809.433148
111 940.988369 28.283163 882.824907
111 958.464895 -60.929607 886.877012
112 469.525344 73.748887 -0.342443
112 0.000000 0.000000 0.000000
112 581.640589 63.347406 26.335292
112 0.000000 0.000000 0.000000
112 623.074189 47.185266 11.419120
112 1115.223355 -75.495225 -14.385465
112 0.000000 0.000000 0.000000
112 1193.593988 -50.558622 47.987742
112 0.000000 0.000000 0.000000
112 1224.700344 -85.183052 58.667302
112 657.191591 70.756499 437.828057
112 0.000000 0.000000 0.000000
112 0.000000 0.000000 0.000000
112 990.374973 -123.264811 412.552656
112 837.898192 125.992439 791.183457
112 909.513254 -197.303993 784.246279
112 729.364687 49.189871 828.562852
112 766.413873 -176.179780 810.720166
112 934.609671 25.224032 883.848572
112 951.939755 -60.122806 887.547820
113 468.573758 77.346268 -0.437998
113 0.000000 0.000000 0.000000
113 578.394217 59.642438 22.398599
113 0.000000 0.000000 0.000000
113 622.728627 44.507035 11.740193
113 1114.091693 -80.476545 -11.747607
113 0.000000 0.000000 0.000000
113 1191.892020 -51.441891 48.378555
113 0.000000 0.000000 0.000000
113 1223.500870 -87.072075 59.969732
113 651.747798 73.286637 439.381579
113 0.000000 0.000000 0.000000
113 0.000000 0.000000 0.000000
113 984.477270 -126.968200 415.774049
113 831.670377 128.802323 791.941665
113 902.301712 -191.359597 782.454330
113 722.121153 50.328648 830.071835
113 758.062705 -173.487179 809.664843
113 928.312747 27.882824 884.777665
113 945.899843 -60.899326 888.458321
114 468.534477 77.378026 -0.467564
114 0.000000 0.000000 0.000000
114 577.852530 60.697155 25.810108
114 0.000000 0.000000 0.000000
114 622.513771 47.048316 14.629208
114 1115.095774 -77.139474 -13.378882
114 0.000000 0.000000 0.000000
114 1190.882797 -44.758902 44.682928
114 0.000000 0.000000 0.000000
114 1221.476373 -84.711772 64.841324
114 642.981527 75.477456 442.660670
114 0.000000 0.000000 0.000000
114 0.000000 0.000000 0.000000
114 978.664886 -126.513464 414.751121
114 828.099614 131.571623 795.896107
114 893.421549 -193.470637 783.495951
114 715.554042 51.409421 830.684369
114 750.030769 -173.387143 809.943566
114 922.314541 29.035738 885.373760
114 939.174832 -60.853743 888.812947
115 468.448944 77.759233 -1.156633
115 0.000000 0.000000 0.000000
115 574.985944 55.610194 25.987482
115 0.000000 0.000000 0.000000
115 622.603065 45.490940 12.278148
115 1111.617181 -81.680647 -10.660393
115 0.000000 0.000000 0.000000
115 1187.469073 -42.457299 49.259403
115 0.000000 0.000000 0.000000
115 1219.937106 -86.827468 67.679258
115 636.661219 79.681248 444.034590
115 0.000000 0.000000 0.000000
115 0.000000 0.000000 0.000000
115 971.250497 -127.850574 416.403727
115 819.114651 134.484225 795.864162
115 886.273151 -195.243889 783.803484
115 707.271746 56.436032 833.010167
115 742.652108 -168.979621 810.405440
115 914.607794 33.497147 886.703784
115 930.179190 -58.763127 888.501536
116 468.363520 78.143441 -1.844182
116 0.000000 0.000000 0.000000
116 577.378613 59.640542 26.605932
116 0.000000 0.000000 0.000000
116 622.922416 44.918383 13.601607
116 1112.584344 -79.376725 -11.103081
116 0.000000 0.000000 0.000000
116 1186.048023 -43.943103 48.311205
116 0.000000 0.000000 0.000000
116 1220.060411 -91.696803 72.338150
116 630.922928 74.602899 442.073422
116 0.000000 0.000000 0.000000
116 0.000000 0.000000 0.000000
116 964.908168 -127.623540 417.146311
116 812.541298 135.806997 798.737634
116 877.361915 -194.002479 784.890554
116 702.336970 53.868266 832.971288
116 734.607561 -169.106622 809.811074
116 908.046979 33.945422 889.613845
116 923.010715 -58.662257 888.648359
117 467.891196 80.127116 -0.563103
117 0.000000 0.000000 0.000000
117 578.459477 62.876160 26.772771
117 0.000000 0.000000 0.000000
117 623.030811 48.741940 12.584800
117 1110.549923 -79.678551 -12.512442
117 0.000000 0.000000 0.000000
117 1184.476750 -39.017586 54.124125
117 0.000000 0.000000 0.000000
117 1216.680428 -88.755469 77.208522
117 624.938494 79.706900 444.276733
117 0.000000 0.000000 0.000000
117 0.000000 0.000000 0.000000
117 958.579376 -124.456997 416.190756
117 806.301674 138.894994 801.989640
117 871.938101 -190.642809 783.302958
117 695.764571 58.424649 835.572818
117 727.790735 -163.706842 809.853852
117 901.966509 33.579412 889.893315
117 915.816126 -52.730569 889.901230
118 468.253971 80.395527 -3.526719
118 0.000000 0.000000 0.000000
118 577.571701 60.911084 25.725501
118 0.000000 0.000000 0.000000
118 623.456045 50.632555 13.196064
118 1108.920877 -80.874835 -8.602972
118 0.000000 0.000000 0.000000
118 1180.290747 -43.917119 56.170960
118 0.000000 0.000000 0.000000
118 1216.285356 -87.987998 80.361086
118 621.677884 81.624838 444.678725
118 0.000000 0.000000 0.000000
118 0.000000 0.000000 0.000000
118 949.720196 -124.435372 418.319288
118 801.207188 134.635205 799.713946
118 862.545612 -188.480138 784.660954
118 688.968140 64.585206 838.000790
118 718.268050 -165.302092 812.280773
118 895.053977 37.259323 890.891484
118 907.799491 -56.102406 890.345285
119 468.560896 79.829122 -5.256438
119 0.000000 0.000000 0.000000
119 577.334232 65.643107 27.015940
119 0.000000 0.000000 0.000000
119 622.919761 49.881602 12.089724
119 1110.393535 -77.825429 -10.643307
119 0.000000 0.000000 0.000000
119 1180.693477 -42.540983 60.094492
119 0.000000 0.000000 0.000000
119 1213.538022 -89.820794 86.007815
119 616.391892 84.194125 444.500610
119 0.000000 0.000000 0.000000
119 0.000000 0.000000 0.000000
119 940.934522 -125.899704 419.429345
119 793.545804 137.664743 802.603994
119 856.362107 -187.827325 784.719810
119 681.787822 64.097629 838.542151
119 712.434422 -160.080842 811.423234
119 888.265671 36.350237 891.783957
119 900.720084 -63.403377 892.568917
120 466.737035 83.717036 -4.241662
120 0.000000 0.000000 0.000000
120 576.820102 64.433821 27.838376
120 0.000000 0.000000 0.000000
120 624.938136 51.926735 12.310331
120 1109.252196 -77.387569 -9.632096
120 0.000000 0.000000 0.000000
120 1173.938591 -51.618208 69.278014
120 0.000000 0.000000 0.000000
120 1209.072877 -90.046273 90.106173
120 612.152989 85.504116 444.329760
120 0.000000 0.000000 0.000000
120 0.000000 0.000000 0.000000
120 934.448637 -120.930588 418.022266
120 787.729570 149.322907 807.174639
120 847.957281 -190.726396 785.838735
120 673.949110 64.109011 839.929138
120 704.178315 -161.859254 813.031113
120 881.502939 38.229371 894.133404
120 894.113931 -53.305760 893.216592
121 466.633414 85.139867 -4.364735
121 0.000000 0.000000 0.000000
121 577.108818 70.604736 30.226071
121 0.000000 0.000000 0.000000
121 621.554532 47.677970 13.503703
121 1106.248337 -78.679080 -8.703784
121 0.000000 0.000000 0.000000
121 1172.646249 -38.184056 63.219217
121 0.000000 0.000000 0.000000
121 1206.595601 -88.102766 94.569871
121 608.763838 82.338121 443.735482
121 0.000000 0.000000 0.000000
121 0.000000 0.000000 0.000000
121 925.377867 -121.163775 420.640935
121 782.989625 145.841531 807.262341
121 839.752260 -184.199653 785.758249
121 667.066294 71.276183 841.968923
121 695.191710 -158.454021 813.237900
121 873.876717 39.279598 894.564559
121 887.381142 -51.047632 896.058153
122 467.593004 82.341711 -5.763479
122 0.000000 0.000000 0.000000
122 577.161919 66.333689 27.454725
122 0.000000 0.000000 0.000000
122 623.291798 51.377678 12.846980
122 1103.449344 -82.559787 -5.242865
122 0.000000 0.000000 0.000000
122 1167.898614 -51.310202 75.604375
122 0.000000 0.000000 0.000000
122 1200.985339 -93.038015 100.171449
122 604.136863 89.417598 445.092049
122 0.000000 0.000000 0.000000
122 0.000000 0.000000 0.000000
122 917.190978 -121.615465 420.069933
122 774.134745 151.631638 810.256100
122 832.473333 -183.434937 788.541787
122 660.140430 70.878552 843.436712
122 690.301388 -155.309162 815.992080
122 867.158645 46.056612 895.443497
122 879.933701 -55.753161 895.868179
123 467.116788 84.512985 -4.992878
123 0.000000 0.000000 0.000000
123 576.594871 63.738683 26.258189
123 0.000000 0.000000 0.000000
123 621.510745 50.712970 11.777320
123 1101.932169 -81.295856 -3.473096
123 0.000000 0.000000 0.000000
123 1165.486338 -54.782631 77.475391
123 0.000000 0.000000 0.000000
123 1198.753639 -89.792952 106.675480
123 600.553743 86.899760 444.466394
123 0.000000 0.000000 0.000000
123 0.000000 0.000000 0.000000
123 908.487986 -120.258872 420.100939
123 766.661843 151.912453 812.303268
123 825.159153 -182.063939 788.402323
123 654.264842 75.915627 847.395605
123 681.791393 -155.211423 816.772886
123 861.267349 43.594447 897.117927
123 873.362789 -48.603344 896.469148
124 466.498386 86.224303 -4.354058
124 0.000000 0.000000 0.000000
124 576.857461 67.239499 26.477688
124 0.000000 0.000000 0.000000
124 621.926238 52.363388 12.272708
124 1103.002215 -76.440926 -4.237718
124 0.000000 0.000000 0.000000
124 1160.684964 -53.468892 81.607512
124 0.000000 0.000000 0.000000
124 1192.594034 -88.957593 111.779049
124 599.209372 87.393827 443.131014
124 0.000000 0.000000 0.000000
124 0.000000 0.000000 0.000000
124 898.660593 -118.158308 420.304967
124 760.697893 149.687763 809.778325
124 817.397231 -179.113940 788.488998
124 645.329322 80.697193 848.081180
124 673.746295 -153.786915 818.826955
124 854.041971 45.830719 899.027816
124 864.623545 -51.817237 897.484101
125 467.600335 83.885913 -5.621229
125 0.000000 0.000000 0.000000
125 575.755794 65.572664 25.714354
125 0.000000 0.000000 0.000000
125 623.188890 52.765244 11.635166
125 1098.855181 -82.390613 -1.757571
125 0.000000 0.000000 0.000000
125 1154.628657 -54.399073 86.234242
125 0.000000 0.000000 0.000000
125 1189.339650 -89.193459 116.015970
125 593.406654 89.747938 445.417145
125 0.000000 0.000000 0.000000
125 0.000000 0.000000 0.000000
125 888.907536 -123.457732 421.282175
125 751.904326 151.675757 811.676660
125 810.684238 -177.462591 789.064100
125 640.161281 78.611939 848.654955
125 665.531099 -153.822954 821.380538
125 846.604633 50.890484 899.814155
125 858.346289 -51.547278 898.809192
126 465.580658 81.605589 -6.954918
126 0.000000 0.000000 0.000000
126 577.069956 65.908113 27.594939
126 0.000000 0.000000 0.000000
126 622.083669 48.143742 12.526268
126 1097.788076 -80.563883 -0.970562
126 0.000000 0.000000 0.000000
126 1150.107022 -61.420667 92.151856
126 0.000000 0.000000 0.000000
126 1184.068765 -89.903203 120.221466
126 592.000295 95.119793 444.593543
126 0.000000 0.000000 0.000000
126 0.000000 0.000000 0.000000
126 879.137160 -124.034679 423.351706
126 745.215809 156.625905 813.818025
126 802.668170 -185.036399 792.890820
126 633.053191 76.975423 849.340821
126 658.815654 -152.518970 821.949547
126 840.048811 50.566937 901.448735
126 850.523373 -47.935155 899.776543
127 464.962451 83.320596 -6.314250
127 0.000000 0.000000 0.000000
127 575.189562 66.385409 26.168348
127 0.000000 0.000000 0.000000
127 622.178143 50.965889 13.360829
127 1094.947364 -82.487963 2.200942
127 0.000000 0.000000 0.000000
127 1145.058302 -54.815910 92.658233
127 0.000000 0.000000 0.000000
127 1177.665374 -89.366873 126.676569
127 587.495765 95.681368 444.531822
127 0.000000 0.000000 0.000000
127 0.000000 0.000000 0.000000
127 870.266322 -123.308048 421.867869
127 738.438521 163.055237 816.947735
127 794.874452 -179.244227 794.120710
127 625.246471 84.492834 851.220258
127 651.703900 -147.598947 822.712221
127 832.591434 51.749379 902.636992
127 843.992196 -47.193768 900.552652
128 465.704881 80.694202 -5.979866
128 0.000000 0.000000 0.000000
128 575.934778 67.733039 28.136552
128 0.000000 0.000000 0.000000
128 623.238637 51.770725 12.529644
128 1092.279280 -84.188337 5.058019
128 0.000000 0.000000 0.000000
128 1137.555530 -64.619288 101.106384
128 0.000000 0.000000 0.000000
128 1173.240127 -87.337073 130.657939
128 585.635352 94.033298 443.555197
128 0.000000 0.000000 0.000000
128 0.000000 0.000000 0.000000
128 858.522093 -122.595357 422.153366
128 731.718491 163.404117 818.696600
128 787.912299 -173.085709 792.868327
128 617.514909 83.127030 852.857187
128 643.551701 -147.831466 824.222650
128 825.452409 50.493070 904.390130
128 837.124792 -47.172515 902.403973
129 465.229499 82.867302 -5.208807
129 0.000000 0.000000 0.000000
129 576.681992 69.727332 25.971497
129 0.000000 0.000000 0.000000
129 622.850209 53.487702 11.584695
129 1090.278569 -83.821103 7.711596
129 0.000000 0.000000 0.000000
129 1132.848636 -60.610841 102.404946
129 0.000000 0.000000 0.000000
129 1154.901061 -65.799798 136.342925
129 581.144115 94.528455 443.758413
129 0.000000 0.000000 0.000000
129 0.000000 0.000000 0.000000
129 847.631671 -125.483480 421.714070
129 726.769000 160.542724 818.891406
129 780.928560 -176.138969 795.169311
129 612.405324 84.549878 853.004232
129 638.520507 -141.762454 823.808892
129 819.222872 56.002380 904.015057
129 829.305793 -53.127968 903.558015
130 466.188590 80.065211 -6.609392
130 0.000000 0.000000 0.000000
130 576.049111 66.428698 26.172882
130 0.000000 0.000000 0.000000
130 622.180519 51.470751 12.371878
130 1089.457598 -80.643669 7.783252
130 0.000000 0.000000 0.000000
130 1127.818487 -56.440398 106.170636
130 0.000000 0.000000 0.000000
130 1149.350446 -62.858326 141.120639
130 578.381369 97.094997 443.309447
130 0.000000 0.000000 0.000000
130 0.000000 0.000000 0.000000
130 837.239211 -123.822610 421.192480
130 720.122516 164.592356 820.610748
130 773.956848 -175.358157 794.252848
130 606.413571 89.642596 854.250667
130 631.587392 -143.034600 826.394813
130 813.573784 56.603076 906.307987
130 823.541389 -45.841216 904.064815
131 465.602238 82.672857 -6.082176
131 0.000000 0.000000 0.000000
131 577.150134 68.897480 25.432569
131 0.000000 0.000000 0.000000
131 623.133051 51.788948 11.323078
131 1085.287421 -83.431302 14.397597
131 0.000000 0.000000 0.000000
131 1119.913607 -61.427019 113.254238
131 0.000000 0.000000 0.000000
131 1144.134018 -60.710535 145.422756
131 574.814443 95.089041 443.945322
131 0.000000 0.000000 0.000000
131 0.000000 0.000000 0.000000
131 825.575280 -123.805402 418.238424
131 713.927542 167.814533 821.844860
131 767.026272 -169.214256 795.023829
131 599.845918 88.999456 855.648874
131 624.884574 -141.941338 827.713573
131 806.136324 59.841551 907.190625
131 815.795493 -44.959309 904.707353
132 466.704644 80.329825 -7.351843
132 0.000000 0.000000 0.000000
132 575.038060 70.973764 27.626865
132 0.000000 0.000000 0.000000
132 621.541971 50.389169 12.052717
132 1081.642068 -80.767699 16.758639
132 0.000000 0.000000 0.000000
132 1115.303998 -60.593026 117.668279
132 0.000000 0.000000 0.000000
132 1135.109869 -60.634036 152.813479
132 571.566314 98.985193 443.593342
132 0.000000 0.000000 0.000000
132 0.000000 0.000000 0.000000
132 814.152728 -124.847409 417.624244
132 705.772402 169.395963 823.100821
132 760.285233 -174.383643 797.637347
132 593.557609 92.706763 857.666031
132 617.461530 -137.586170 827.883702
132 799.531151 59.922975 908.005356
132 810.665199 -42.012618 905.594020
133 466.118029 82.938158 -6.823691
133 0.000000 0.000000 0.000000
133 574.823367 68.967420 23.907344
133 0.000000 0.000000 0.000000
133 623.538006 54.474898 12.753455
133 1080.108026 -82.154145 21.456051
133 0.000000 0.000000 0.000000
133 1107.800516 -63.901141 124.769800
133 0.000000 0.000000 0.000000
133 1128.849756 -61.020957 158.502601
133 568.552484 97.530083 444.501668
133 0.000000 0.000000 0.000000
133 0.000000 0.000000 0.000000
133 802.470060 -124.110653 417.062956
133 701.454065 169.226408 822.971144
133 754.141230 -173.890639 796.977167
133 587.001802 97.316350 859.306274
133 612.825735 -138.204268 829.895557
133 793.656357 61.255395 908.839408
133 803.037643 -42.242071 905.711081
134 465.629462 85.278369 -6.459919
134 0.000000 0.000000 0.000000
134 575.653823 71.027374 24.797340
134 0.000000 0.000000 0.000000
134 623.681103 52.479773 13.703183
134 1075.944120 -80.468181 25.238220
134 0.000000 0.000000 0.000000
134 1098.633969 -64.599498 129.505974
134 0.000000 0.000000 0.000000
134 1120.703871 -59.639788 164.333072
134 566.513261 99.011334 443.789058
134 0.000000 0.000000 0.000000
134 0.000000 0.000000 0.000000
134 790.274676 -121.193500 413.414187
134 694.474456 168.377574 822.675569
134 748.574557 -168.220179 796.587668
134 581.160249 94.085108 859.541008
134 606.755390 -133.367462 828.318621
134 789.738077 58.222143 909.931433
134 799.718331 -42.912577 907.140227
135 466.365631 83.677581 -6.257710
135 0.000000 0.000000 0.000000
135 574.711914 69.163715 23.913094
135 0.000000 0.000000 0.000000
135 623.394083 54.303342 12.729568
135 1071.362988 -82.100431 29.170040
135 0.000000 0.000000 0.000000
135 1090.797177 -62.740202 133.254015
135 0.000000 0.000000 0.000000
135 1113.579046 -56.215046 169.813246
135 562.343982 104.080351 444.638475
135 0.000000 0.000000 0.000000
135 0.000000 0.000000 0.000000
135 779.335291 -129.836906 415.117169
135 691.184000 171.811488 823.485225
135 742.858176 -167.832634 797.437947
135 576.559376 94.832338 857.969985
135 601.645931 -131.225143 830.658277
135 783.459252 67.037420 910.297415
135 791.290357 -44.792695 908.449821
136 465.563315 86.761916 -4.999320
136 0.000000 0.000000 0.000000
136 575.544745 71.242233 24.790955
136 0.000000 0.000000 0.000000
136 624.072770 52.869781 14.058498
136 1066.882385 -80.937817 32.916964
136 0.000000 0.000000 0.000000
136 1082.917007 -63.572606 139.650728
136 0.000000 0.000000 0.000000
136 1104.347366 -57.169927 173.590244
136 558.812159 101.460552 444.166911
136 0.000000 0.000000 0.000000
136 0.000000 0.000000 0.000000
136 767.148640 -131.027887 414.096163
136 684.359548 173.911893 824.125102
136 736.953617 -167.106692 798.176882
136 570.117669 96.261199 859.267252
136 594.516113 -133.354072 831.376964
136 777.298104 66.127681 910.471917
136 786.935288 -40.112400 907.969814
137 466.515687 84.988680 -6.529946
137 0.000000 0.000000 0.000000
137 574.139313 70.395579 26.334462
137 0.000000 0.000000 0.000000
137 622.753719 50.549384 11.762578
137 1059.668973 -79.754558 36.343925
137 0.000000 0.000000 0.000000
137 1074.909620 -59.262215 141.558564
137 0.000000 0.000000 0.000000
137 1095.918127 -53.712361 179.613862
137 557.090641 107.366098 444.571981
137 0.000000 0.000000 0.000000
137 0.000000 0.000000 0.000000
137 755.720929 -132.338565 413.593916
137 679.638728 174.193887 823.170857
137 730.164682 -164.132378 796.742855
137 563.886958 98.818028 859.310151
137 589.613264 -132.411915 832.350122
137 771.647668 66.388905 909.311274
137 781.433825 -39.269611 907.641296
138 467.253890 83.388247 -6.331193
138 0.000000 0.000000 0.000000
138 576.546919 68.491293 23.887553
138 0.000000 0.000000 0.000000
138 624.298950 55.548596 12.535859
138 1054.277388 -83.658808 43.024192
138 0.000000 0.000000 0.000000
138 1062.653278 -65.514863 150.295303
138 0.000000 0.000000 0.000000
138 1085.317156 -53.728503 184.230631
138 554.764981 105.491758 443.872066
138 0.000000 0.000000 0.000000
138 0.000000 0.000000 0.000000
138 743.083709 -132.086689 413.967392
138 673.815403 176.716332 823.986587
138 725.714695 -161.202248 796.411647
138 558.421113 102.913557 859.775038
138 584.376187 -130.990915 832.312701
138 767.385262 65.792275 911.386934
138 777.033615 -38.889583 908.693968
139 466.561734 86.148236 -5.192154
139 0.000000 0.000000 0.000000
139 575.740456 66.198574 24.377464
139 0.000000 0.000000 0.000000
139 619.369659 45.397624 14.954796
139 1044.218671 -82.134665 48.236920
139 0.000000 0.000000 0.000000
139 1052.849456 -59.549442 151.224352
139 0.000000 0.000000 0.000000
139 1074.947237 -49.494909 187.911483
139 553.166945 106.029826 441.989333
139 0.000000 0.000000 0.000000
139 0.000000 0.000000 0.000000
139 730.643089 -132.533898 411.689490
139 668.819239 177.877602 826.012786
139 718.638934 -162.895128 797.865222
139 555.381316 105.996015 861.548888
139 579.453913 -128.592224 833.642541
139 761.094240 72.011938 911.612007
139 772.207763 -40.319623 907.896172
140 467.505334 83.439961 -5.507729
140 0.000000 0.000000 0.000000
140 576.444253 68.731838 23.884975
140 0.000000 0.000000 0.000000
140 618.094254 45.192862 14.142340
140 1036.156637 -81.964468 50.810311
140 0.000000 0.000000 0.000000
140 1043.223386 -63.966270 157.757732
140 0.000000 0.000000 0.000000
140 1065.098692 -47.569371 191.281141
140 551.319719 106.005360 442.558802
140 0.000000 0.000000 0.000000
140 0.000000 0.000000 0.000000
140 719.535290 -131.103412 410.686442
140 663.482749 179.210561 827.264333
140 714.065242 -160.325175 797.088148
140 548.786032 103.540193 858.736433
140 574.660536 -125.592835 833.966133
140 755.737237 73.500991 910.808432
140 765.374381 -34.384587 908.117229
141 467.130826 85.519708 -5.503689
141 0.000000 0.000000 0.000000
141 575.631252 66.413996 24.371134
141 0.000000 0.000000 0.000000
141 618.129852 43.824017 14.729619
141 1025.546337 -84.003930 54.372776
141 0.000000 0.000000 0.000000
141 1032.045562 -60.899989 159.618134
141 0.000000 0.000000 0.000000
141 1053.953811 -46.810969 193.380299
141 547.260972 108.749510 442.814144
141 0.000000 0.000000 0.000000
141 0.000000 0.000000 0.000000
141 702.889726 -139.585540 412.972656
141 659.291152 184.922532 827.958192
141 709.421433 -157.741708 796.836345
141 543.774202 109.583457 860.760339
141 569.675336 -123.711992 834.055590
141 751.659210 75.681141 911.731048
141 762.082078 -33.848308 909.789855
142 464.996533 83.317041 -5.873697
142 0.000000 0.000000 0.000000
142 576.335071 68.946969 23.878660
142 0.000000 0.000000 0.000000
142 618.616921 44.045725 13.635072
142 1012.148216 -81.472680 58.501416
142 0.000000 0.000000 0.000000
142 1021.655943 -58.466907 162.230486
142 0.000000 0.000000 0.000000
142 1041.619064 -42.693342 193.041948
142 545.552969 109.120747 443.594773
142 0.000000 0.000000 0.000000
142 0.000000 0.000000 0.000000
142 691.025877 -140.979389 410.811504
142 653.795330 180.824166 826.835436
142 703.180157 -155.677725 796.832856
142 539.726503 108.489582 860.802250
142 564.765795 -121.702181 833.237100
142 746.594757 75.818517 912.682777
142 756.695801 -29.396313 909.626463
143 466.270936 80.710766 -8.107205
143 0.000000 0.000000 0.000000
143 575.528577 66.654787 24.368529
143 0.000000 0.000000 0.000000
143 617.904173 43.585802 14.229280
143 998.138081 -83.669920 61.523966
143 0.000000 0.000000 0.000000
143 1007.119311 -59.859147 165.500410
143 0.000000 0.000000 0.000000
143 1029.226875 -41.702832 195.041679
143 543.112084 108.750696 442.322656
143 0.000000 0.000000 0.000000
143 0.000000 0.000000 0.000000
143 678.442433 -143.710910 412.634162
143 649.325580 183.644415 826.365993
143 698.122461 -151.885069 796.541918
143 534.371696 109.679076 859.461939
143 559.641140 -120.772464 835.486375
143 742.547544 78.387750 913.324617
143 751.825471 -32.261113 909.724556
144 465.608060 82.331177 -6.698066
144 0.000000 0.000000 0.000000
144 576.127624 68.940253 23.597469
144 0.000000 0.000000 0.000000
144 619.555022 43.596037 13.339250
144 983.862254 -82.966183 64.546274
144 0.000000 0.000000 0.000000
144 996.023706 -58.413298 167.506045
144 0.000000 0.000000 0.000000
144 1017.802197 -39.030112 195.743950
144 540.914730 113.684458 444.161058
144 0.000000 0.000000 0.000000
144 0.000000 0.000000 0.000000
144 666.000632 -138.537932 410.258203
144 644.483521 190.599140 829.007833
144 692.172476 -155.198715 797.300787
144 529.511405 112.537720 860.455951
144 555.045577 -119.944680 836.834721
144 737.083066 76.952695 912.424350
144 748.084820 -29.224939 909.980465
145 466.666414 79.893577 -7.199233
145 0.000000 0.000000 0.000000
145 575.208877 66.373365 23.803212
145 0.000000 0.000000 0.000000
145 617.440723 43.326740 13.870285
145 968.649073 -81.580122 66.466151
145 0.000000 0.000000 0.000000
145 982.210857 -57.316740 167.932284
145 0.000000 0.000000 0.000000
145 1005.477549 -35.691225 194.922119
145 539.211239 107.375583 439.706438
145 0.000000 0.000000 0.000000
145 0.000000 0.000000 0.000000
145 653.141494 -139.763213 410.970071
145 640.016985 189.821309 829.416883
145 687.341772 -151.081499 796.519796
145 524.173075 111.268682 861.022408
145 549.243221 -122.033013 837.975521
145 732.064135 78.554067 912.994020
145 743.596835 -31.844733 908.991402
146 466.731095 83.039171 -7.126141
146 0.000000 0.000000 0.000000
146 576.068228 69.504811 23.408854
146 0.000000 0.000000 0.000000
146 618.876653 44.079600 13.294939
146 953.295697 -82.241179 69.322789
146 0.000000 0.000000 0.000000
146 969.171042 -56.453245 168.313246
146 0.000000 0.000000 0.000000
146 991.293498 -34.469869 193.919819
146 536.676777 117.775052 442.959919
146 0.000000 0.000000 0.000000
146 0.000000 0.000000 0.000000
146 640.213833 -141.553023 410.911993
146 635.604067 190.406920 827.941625
146 682.447756 -147.311767 796.683905
146 520.465254 111.406726 860.716693
146 544.762483 -116.614847 836.858502
146 727.674312 82.168586 913.231145
146 738.958247 -28.101647 908.890759
147 466.685062 87.410969 -5.213138
147 0.000000 0.000000 0.000000
147 575.255208 67.187800 23.894705
147 0.000000 0.000000 0.000000
147 618.001094 42.438643 13.544651
147 931.783711 -89.803199 74.905725
147 0.000000 0.000000 0.000000
147 950.893802 -57.419157 170.766934
147 0.000000 0.000000 0.000000
147 978.567555 -32.654576 195.205672
147 533.988474 112.334857 440.232088
147 0.000000 0.000000 0.000000
147 0.000000 0.000000 0.000000
147 626.839104 -143.762178 412.453147
147 633.277265 192.146763 827.893425
147 677.478970 -155.779951 799.708339
147 516.633423 120.535848 861.816708
147 540.590637 -119.046294 839.916010
147 724.150900 82.454973 914.007122
147 733.446193 -29.284585 909.447944
148 466.306106 80.722687 -9.645610
148 0.000000 0.000000 0.000000
148 576.321490 70.031990 25.108798
148 0.000000 0.000000 0.000000
148 618.448291 42.867264 14.006497
148 917.869583 -88.938908 74.078479
148 0.000000 0.000000 0.000000
148 937.247099 -56.020648 168.220122
148 0.000000 0.000000 0.000000
148 964.257848 -30.221120 190.237966
148 532.835901 111.515202 438.889639
148 0.000000 0.000000 0.000000
148 0.000000 0.000000 0.000000
148 614.708458 -144.333366 413.018325
148 628.029371 188.862224 827.742103
148 673.215886 -154.295481 799.358857
148 510.056497 120.716935 861.355445
148 535.547458 -118.422632 841.058155
148 720.399244 82.361743 915.190346
148 728.045734 -20.747616 911.282864
149 465.805849 82.731746 -7.898915
149 0.000000 0.000000 0.000000
149 575.726414 69.652306 24.237207
149 0.000000 0.000000 0.000000
149 617.876927 42.217523 13.299916
149 901.789171 -87.540914 72.370628
149 0.000000 0.000000 0.000000
149 923.341169 -53.951451 165.988828
149 0.000000 0.000000 0.000000
149 949.182694 -25.756404 187.304922
149 531.406912 118.356005 441.482592
149 0.000000 0.000000 0.000000
149 0.000000 0.000000 0.000000
149 602.920728 -140.863464 411.655219
149 625.092561 192.825174 827.393959
149 667.375132 -157.404352 801.379614
149 506.408120 122.678509 862.739032
149 530.076526 -111.764664 841.122457
149 716.007897 81.034725 913.956674
149 723.927046 -26.484559 911.133435
150 465.776773 86.177553 -5.625887
150 0.000000 0.000000 0.000000
150 575.494058 68.664934 23.036211
150 0.000000 0.000000 0.000000
150 618.324810 42.646092 13.761795
150 881.613838 -94.874949 76.903884
150 0.000000 0.000000 0.000000
150 907.318937 -51.573108 166.343724
150 0.000000 0.000000 0.000000
150 935.884099 -27.428378 185.115668
150 527.158678 112.786733 438.243045
150 0.000000 0.000000 0.000000
150 0.000000 0.000000 0.000000
150 590.583605 -143.879074 415.919457
150 620.103128 195.055014 827.904716
150 662.232128 -153.156005 801.227781
150 502.815595 123.126876 862.379516
150 525.086884 -110.129741 841.990720
150 711.211231 80.633141 915.263315
150 718.708194 -23.542627 911.124384
151 468.195427 84.177340 -8.610753
151 0.000000 0.000000 0.000000
151 576.579532 72.807369 25.870676
151 0.000000 0.000000 0.000000
151 617.626358 42.204970 13.285132
151 864.998657 -92.209685 74.199367
151 0.000000 0.000000 0.000000
151 892.240352 -52.003195 162.403840
151 0.000000 0.000000 0.000000
151 920.064470 -24.187841 183.565370
151 525.675496 112.332243 437.871096
151 0.000000 0.000000 0.000000
151 0.000000 0.000000 0.000000
151 577.234300 -143.824752 415.459946
151 616.596694 196.482536 827.825180
151 656.776087 -149.435953 803.560438
151 497.067772 126.182263 862.861362
151 521.188398 -110.558039 843.271661
151 706.367711 81.373503 914.741342
151 714.895709 -25.807510 911.110605
152 466.862882 82.293949 -8.148923
152 0.000000 0.000000 0.000000
152 576.194989 71.387354 24.369363
152 0.000000 0.000000 0.000000
152 617.854276 42.692243 13.843585
152 847.050547 -90.465980 69.749467
152 0.000000 0.000000 0.000000
152 875.615745 -54.668495 161.115692
152 0.000000 0.000000 0.000000
152 902.796719 -24.288434 178.666349
152 524.325115 119.072810 441.709121
152 0.000000 0.000000 0.000000
152 0.000000 0.000000 0.000000
152 565.942668 -145.398921 417.766149
152 614.425299 197.664280 827.300431
152 651.911523 -150.188672 804.152681
152 494.146133 126.110863 863.751818
152 515.544940 -114.103813 846.044105
152 703.625287 84.978989 914.773908
152 712.613829 -24.400592 913.480855
153 467.566602 85.292238 -7.367874
153 0.000000 0.000000 0.000000
153 576.022037 71.322552 25.544833
153 0.000000 0.000000 0.000000
153 618.203756 41.567594 13.217074
153 831.059339 -86.850303 66.809215
153 0.000000 0.000000 0.000000
153 858.212623 -58.171386 160.652507
153 0.000000 0.000000 0.000000
153 885.666506 -22.926366 174.768957
153 522.806875 114.736502 438.096471
153 0.000000 0.000000 0.000000
153 0.000000 0.000000 0.000000
153 552.022889 -144.899412 418.932876
153 609.166406 193.324418 824.796030
153 645.182149 -149.642915 804.471427
153 490.145124 127.893849 863.081162
153 511.920758 -110.047666 846.986305
153 698.743779 84.036052 915.209628
153 705.576258 -24.489910 912.983350
154 466.451207 83.239182 -8.638590
154 0.000000 0.000000 0.000000
154 575.550773 69.706012 23.805316
154 0.000000 0.000000 0.000000
154 617.782233 43.876371 13.101545
154 811.421123 -87.642923 64.400680
154 0.000000 0.000000 0.000000
154 841.905239 -56.976668 155.773692
154 0.000000 0.000000 0.000000
154 869.823585 -23.524608 169.305762
154 520.728647 109.105546 436.010472
154 0.000000 0.000000 0.000000
154 0.000000 0.000000 0.000000
154 541.019928 -144.296502 419.877501
154 605.490424 199.029442 827.473427
154 641.103967 -154.306660 806.290696
154 484.300126 131.841063 865.147597
154 507.220510 -110.553346 847.614529
154 694.108281 86.324037 914.349334
154 701.900547 -22.455820 913.222558
155 467.625878 87.872293 -6.895056
155 0.000000 0.000000 0.000000
155 576.635851 73.844333 26.637129
155 0.000000 0.000000 0.000000
155 617.629867 41.936432 13.417791
155 792.244839 -90.962525 64.048304
155 0.000000 0.000000 0.000000
155 824.604748 -44.662440 147.717987
155 0.000000 0.000000 0.000000
155 854.521691 -21.367001 164.891129
155 519.601789 116.509271 440.075349
155 0.000000 0.000000 0.000000
155 0.000000 0.000000 0.000000
155 527.927786 -140.999782 423.394687
155 602.267053 196.223324 825.878779
155 636.075463 -152.402812 806.838439
155 481.598529 128.917036 863.064361
155 503.151563 -106.750225 849.357621
155 690.491544 86.125745 915.605233
155 698.572107 -18.976241 913.579748
156 467.258473 88.058725 -7.257320
156 0.000000 0.000000 0.000000
156 574.955890 69.593476 21.417848
156 0.000000 0.000000 0.000000
156 619.149177 42.268524 12.912584
156 773.271925 -93.177256 61.391769
156 0.000000 0.000000 0.000000
156 807.125896 -48.044735 144.181201
156 0.000000 0.000000 0.000000
156 838.207805 -22.010291 158.664696
156 518.058234 116.781047 437.928462
156 0.000000 0.000000 0.000000
156 0.000000 0.000000 0.000000
156 517.712863 -140.776804 423.044816
156 598.608328 196.903939 824.843098
156 631.426375 -153.447931 806.945800
156 477.557722 127.617703 863.536070
156 498.707425 -104.910251 849.595614
156 686.561397 84.174888 914.986629
156 693.610896 -25.037747 913.058167
157 467.451476 83.288584 -8.702183
157 0.000000 0.000000 0.000000
157 574.988558 69.104905 24.355687
157 0.000000 0.000000 0.000000
157 616.992422 42.543261 13.722248
157 754.088042 -95.714707 57.328147
157 0.000000 0.000000 0.000000
157 790.933984 -49.882962 140.173169
157 0.000000 0.000000 0.000000
157 820.975107 -20.706114 153.728100
157 517.090941 122.455081 438.859465
157 0.000000 0.000000 0.000000
157 0.000000 0.000000 0.000000
157 503.792115 -138.367700 426.193474
157 592.919582 200.447419 825.439748
157 627.135502 -153.077318 808.130374
157 471.800437 128.204881 862.959557
157 493.246324 -109.133583 852.899434
157 682.593169 90.180002 915.496274
157 690.180223 -21.639317 913.560798
158 467.963735 87.978825 -7.920628
158 0.000000 0.000000 0.000000
158 574.866604 69.834646 21.491747
158 0.000000 0.000000 0.000000
158 618.328126 43.186352 13.293353
158 734.067461 -94.759410 54.993401
158 0.000000 0.000000 0.000000
158 770.938211 -46.600412 133.115741
158 0.000000 0.000000 0.000000
158 804.692621 -22.194038 146.874927
158 514.718897 115.956131 436.571949
158 0.000000 0.000000 0.000000
158 0.000000 0.000000 0.000000
158 493.312353 -139.819891 429.531909
158 590.462144 196.621772 824.437381
158 621.953748 -151.307735 809.099732
158 467.920997 128.460896 862.591978
158 489.638397 -105.237274 853.073605
158 678.209584 89.550796 915.378016
158 686.528698 -22.233994 916.125167
159 467.216750 89.447687 -9.415028
159 0.000000 0.000000 0.000000
159 575.815230 70.465333 24.899808
159 0.000000 0.000000 0.000000
159 618.405452 41.975384 14.389954
159 713.343837 -94.883406 50.636075
159 0.000000 0.000000 0.000000
159 752.639206 -45.592653 128.520725
159 0.000000 0.000000 0.000000
159 786.541819 -21.030288 140.641718
159 512.062369 118.691843 439.196062
159 0.000000 0.000000 0.000000
159 0.000000 0.000000 0.000000
159 483.606623 -139.872943 430.021729
159 586.754640 198.835246 824.097578
159 615.790609 -152.145552 810.192358
159 463.297620 136.047620 864.755581
159 484.949964 -104.210729 854.414770
159 673.776644 87.264152 916.206211
159 681.469175 -23.421457 916.093888
160 467.787070 86.728784 -9.997601
160 0.000000 0.000000 0.000000
160 575.770201 70.045621 23.925959
160 0.000000 0.000000 0.000000
160 617.913756 44.328807 14.281860
160 692.305370 -97.164914 48.112863
160 0.000000 0.000000 0.000000
160 735.901163 -49.545048 126.518033
160 0.000000 0.000000 0.000000
160 766.967166 -20.410131 134.987444
160 513.562363 118.837075 437.784634
160 0.000000 0.000000 0.000000
160 0.000000 0.000000 0.000000
160 474.291651 -139.741119 432.112195
160 584.087994 202.679928 823.567161
160 611.657483 -151.975483 810.756195
160 459.678489 130.634720 862.145291
160 479.603973 -107.938454 856.874961
160 670.071631 91.499775 915.475381
160 677.673723 -20.022673 917.379371
161 466.779575 88.510445 -8.538285
161 0.000000 0.000000 0.000000
161 575.854105 69.175586 24.322926
161 0.000000 0.000000 0.000000
161 617.512166 43.165404 14.043365
161 672.478325 -96.822495 45.244063
161 0.000000 0.000000 0.000000
161 715.300519 -44.718807 118.008398
161 0.000000 0.000000 0.000000
161 748.835861 -19.534258 128.263212
161 512.021518 118.189783 437.407154
161 0.000000 0.000000 0.000000
161 0.000000 0.000000 0.000000
161 461.640311 -137.998623 435.219014
161 578.866082 197.832221 823.124762
161 607.081608 -157.861545 814.060264
161 455.332003 135.004474 863.030248
161 475.754595 -103.681444 857.759889
161 665.280410 89.938847 916.424316
161 673.033230 -22.329871 919.060721
162 468.162050 83.999729 -11.929510
162 0.000000 0.000000 0.000000
162 575.641075 68.846517 25.623408
162 0.000000 0.000000 0.000000
162 616.582376 40.454841 13.343198
162 650.032697 -91.004328 39.880077
162 0.000000 0.000000 0.000000
162 698.564719 -50.667687 118.509923
162 0.000000 0.000000 0.000000
162 730.754465 -20.386841 122.939120
162 511.812205 121.863765 438.463082
162 0.000000 0.000000 0.000000
162 0.000000 0.000000 0.000000
162 450.752343 -139.184750 438.551266
162 575.853807 201.011259 823.771675
162 602.348267 -154.748111 813.500035
162 450.401419 137.435198 864.473190
162 472.187388 -103.960999 859.367559
162 662.393532 86.354589 917.591848
162 668.210070 -24.760987 918.211072
163 467.153516 85.783241 -10.468589
163 0.000000 0.000000 0.000000
163 576.762525 73.021559 25.345354
163 0.000000 0.000000 0.000000
163 616.483470 40.699750 13.118874
163 628.412418 -93.996896 37.001033
163 0.000000 0.000000 0.000000
163 676.278300 -56.796948 113.771007
163 0.000000 0.000000 0.000000
163 711.905657 -21.114784 115.198637
163 508.669027 117.212107 436.284619
163 0.000000 0.000000 0.000000
163 0.000000 0.000000 0.000000
163 440.798223 -133.769356 439.251482
163 571.822369 199.560599 823.963587
163 595.751692 -155.222028 814.321773
163 447.154509 136.861528 861.579758
163 467.060957 -101.968422 858.606789
163 657.303784 93.111636 917.232178
163 663.564370 -23.604098 918.874301
164 466.200846 88.413150 -9.281260
164 0.000000 0.000000 0.000000
164 576.557182 72.721526 26.649297
164 0.000000 0.000000 0.000000
164 617.052935 44.484996 14.125426
164 607.786874 -98.938724 36.682890
164 0.000000 0.000000 0.000000
164 659.516687 -53.424926 110.585853
164 0.000000 0.000000 0.000000
164 693.633662 -20.022820 107.750237
164 506.802119 117.828959 435.567246
164 0.000000 0.000000 0.000000
164 0.000000 0.000000 0.000000
164 431.004791 -133.732783 442.685235
164 567.949405 199.302630 823.366930
164 591.571309 -153.787069 815.429216
164 442.462253 139.633473 863.713933
164 462.095520 -101.829390 860.674170
164 654.019999 89.611195 917.258892
164 659.436434 -20.186335 917.386743
165 466.825348 86.539583 -10.136971
165 0.000000 0.000000 0.000000
165 577.405383 70.017212 25.701124
165 0.000000 0.000000 0.000000
165 622.663688 15.050070 -0.061559
165 585.927297 -91.831003 29.435537
165 0.000000 0.000000 0.000000
165 638.885784 -48.485943 100.420719
165 0.000000 0.000000 0.000000
165 675.125385 -19.130270 100.925428
165 506.508433 121.920100 438.078138
165 0.000000 0.000000 0.000000
165 0.000000 0.000000 0.000000
165 421.244131 -131.794539 443.276240
165 564.291897 201.056409 824.824222
165 587.772573 -152.370929 817.501245
165 438.668786 137.586882 862.985452
165 458.158782 -103.844142 861.387936
165 650.728402 88.737499 917.073161
165 656.202479 -16.670922 917.659464
166 467.450428 84.664285 -10.993491
166 0.000000 0.000000 0.000000
166 577.305014 70.014816 23.938325
166 0.000000 0.000000 0.000000
166 620.237437 13.608800 -1.112648
166 565.972077 -95.076644 28.977716
166 0.000000 0.000000 0.000000
166 620.678299 -56.547047 99.260426
166 0.000000 0.000000 0.000000
166 654.618988 -20.079457 93.384942
166 504.961845 120.277979 438.386515
166 0.000000 0.000000 0.000000
166 0.000000 0.000000 0.000000
166 412.554903 -130.446886 444.800631
166 560.455609 200.261899 822.586839
166 582.361714 -158.251019 819.475065
166 434.984087 138.672654 861.971088
166 453.858808 -101.106786 862.298150
166 646.297294 87.633544 917.200081
166 651.974640 -13.565960 918.994638
167 468.037785 91.732669 -7.700133
167 0.000000 0.000000 0.000000
167 577.256306 69.567619 25.627314
167 0.000000 0.000000 0.000000
167 621.141240 13.297911 0.916834
167 544.007423 -99.168118 28.355589
167 0.000000 0.000000 0.000000
167 600.662325 -50.011358 92.253948
167 0.000000 0.000000 0.000000
167 643.870633 7.214375 73.467377
167 501.798028 122.940215 437.964276
167 0.000000 0.000000 0.000000
167 0.000000 0.000000 0.000000
167 403.175384 -131.883374 448.699381
167 558.884556 199.727911 823.209679
167 577.581442 -151.807490 817.489783
167 432.018812 138.883955 862.504707
167 447.497730 -102.387238 866.091709
167 641.775233 89.893303 917.038431
167 646.199573 -16.944931 918.243503
168 468.997345 88.944754 -9.099383
168 0.000000 0.000000 0.000000
168 577.340620 69.410938 25.157506
168 0.000000 0.000000 0.000000
168 622.135757 13.062494 0.776158
168 521.135562 -98.465684 25.957814
168 0.000000 0.000000 0.000000
168 579.761942 -44.556303 81.180945
168 0.000000 0.000000 0.000000
168 619.858298 10.150673 66.115773
168 502.245346 118.486565 435.863750
168 0.000000 0.000000 0.000000
168 0.000000 0.000000 0.000000
168 396.267441 -124.240498 447.719289
168 554.679941 199.061743 821.720755
168 571.219074 -156.012609 819.032326
168 427.546850 139.575850 862.151248
168 442.683041 -102.811170 866.017087
168 637.145639 91.043503 917.754932
168 641.647635 -19.392949 919.524872
169 468.044155 91.568779 -7.914682
169 0.000000 0.000000 0.000000
169 576.545882 68.115087 24.364530
169 0.000000 0.000000 0.000000
169 621.480797 17.162582 3.140247
169 498.768315 -100.195668 23.137452
169 0.000000 0.000000 0.000000
169 561.581786 -55.249738 82.993360
169 0.000000 0.000000 0.000000
169 598.859158 5.638226 58.382648
169 500.097733 119.581130 437.334642
169 0.000000 0.000000 0.000000
169 0.000000 0.000000 0.000000
169 387.126408 -130.182801 452.029857
169 550.128166 198.800565 821.047483
169 566.523994 -156.824416 819.866921
169 423.396862 141.957920 863.485885
169 439.572660 -102.152486 866.193138
169 634.012029 89.942116 915.653843
169 638.129790 -20.618518 921.164234
170 468.867573 88.303557 -9.388217
170 0.000000 0.000000 0.000000
170 576.934607 63.947102 22.681052
170 0.000000 0.000000 0.000000
170 622.301868 17.613888 2.387404
170 475.629929 -102.516865 22.169173
170 0.000000 0.000000 0.000000
170 537.820597 -54.867902 74.203433
170 0.000000 0.000000 0.000000
170 576.434137 7.700027 49.722710
170 498.715255 121.089818 435.133183
170 0.000000 0.000000 0.000000
170 0.000000 0.000000 0.000000
170 379.431546 -126.048052 452.095165
170 548.284055 199.933545 821.771919
170 561.187283 -152.969058 818.969403
170 419.821721 144.300927 862.383514
170 434.181179 -100.187016 867.946547
170 628.798070 87.230588 915.818167
170 633.236683 -19.445750 920.336765
171 468.112501 89.534234 -8.822080
171 0.000000 0.000000 0.000000
171 577.398518 66.859117 23.030672
171 0.000000 0.000000 0.000000
171 621.581118 11.360625 1.050338
171 452.711596 -104.087778 22.382537
171 0.000000 0.000000 0.000000
171 518.479344 -47.772638 68.064948
171 0.000000 0.000000 0.000000
171 550.698407 -14.803228 63.522066
171 494.169769 121.976696 435.887784
171 0.000000 0.000000 0.000000
171 0.000000 0.000000 0.000000
171 371.743919 -125.247302 453.391992
171 542.613566 203.233497 821.350046
171 554.706145 -157.956437 821.091410
171 416.151314 142.111695 862.012244
171 429.244383 -99.537886 867.793438
171 625.410796 92.393561 916.397046
171 629.992437 -18.570138 919.077167
172 467.636587 91.697447 -8.050918
172 0.000000 0.000000 0.000000
172 575.930912 66.550830 23.218168
172 0.000000 0.000000 0.000000
172 616.092580 43.250809 16.350048
172 429.502040 -105.040886 20.529059
172 0.000000 0.000000 0.000000
172 498.874504 -49.846639 64.014013
172 0.000000 0.000000 0.000000
172 530.135850 -25.861203 57.939533
172 493.001776 120.861375 435.622395
172 0.000000 0.000000 0.000000
172 0.000000 0.000000 0.000000
172 365.882309 -123.972095 453.498472
172 539.421189 202.081652 820.646611
172 548.668978 -158.051216 820.897364
172 411.277189 141.585584 861.194457
172 424.693527 -99.361298 868.782848
172 621.018592 92.123897 917.000425
172 624.970698 -17.359501 920.833684
173 468.627818 89.799684 -9.562234
173 0.000000 0.000000 0.000000
173 576.621038 68.298894 26.255808
173 0.000000 0.000000 0.000000
173 616.737706 40.517744 16.209947
173 406.947258 -104.881274 18.789414
173 0.000000 0.000000 0.000000
173 480.378850 -50.905537 62.870284
173 0.000000 0.000000 0.000000
173 509.148753 -26.001011 50.214762
173 489.950152 121.106215 434.874230
173 0.000000 0.000000 0.000000
173 0.000000 0.000000 0.000000
173 356.701968 -121.136569 454.381596
173 536.585141 200.168159 821.048043
173 543.727682 -153.914361 820.960201
173 406.219937 143.775697 860.109017
173 419.346137 -96.936609 868.087087
173 617.602163 91.161935 915.384788
173 620.301935 -21.127711 919.939073
174 468.041351 92.396816 -9.033252
174 0.000000 0.000000 0.000000
174 576.460887 67.572729 24.399140
174 0.000000 0.000000 0.000000
174 617.811934 38.312213 16.229857
174 384.520312 -105.102548 16.352149
174 0.000000 0.000000 0.000000
174 455.584621 -54.204200 57.395553
174 0.000000 0.000000 0.000000
174 486.983496 -27.555381 42.871137
174 488.171147 121.931603 434.370363
174 0.000000 0.000000 0.000000
174 0.000000 0.000000 0.000000
174 350.266282 -118.961551 454.601982
174 532.229949 199.919685 819.519308
174 537.980306 -156.925759 820.550038
174 402.840195 147.676929 860.414768
174 413.869109 -102.716613 869.586052
174 613.537684 87.734336 916.439117
174 615.434356 -26.360041 919.411814
175 467.050848 86.719115 -10.129895
175 0.000000 0.000000 0.000000
175 576.137748 65.246963 23.739332
175 0.000000 0.000000 0.000000
175 618.469118 39.994275 16.874916
175 361.368583 -106.464192 17.781487
175 0.000000 0.000000 0.000000
175 437.326378 -54.447398 53.861058
175 0.000000 0.000000 0.000000
175 468.038608 -26.583316 39.406404
175 486.353029 121.855819 435.122160
175 0.000000 0.000000 0.000000
175 0.000000 0.000000 0.000000
175 344.645986 -118.836569 454.196011
175 528.454017 201.732515 820.152646
175 534.192981 -156.947107 822.194669
175 398.147290 143.359451 860.063667
175 409.552104 -100.828715 868.042914
175 608.247390 90.985570 915.166319
175 610.266230 -23.376492 920.463435
176 466.185693 88.383905 -9.807086
176 0.000000 0.000000 0.000000
176 575.506851 71.855431 27.116369
176 0.000000 0.000000 0.000000
176 617.300642 40.838677 16.344910
176 338.742965 -107.557580 16.696572
176 0.000000 0.000000 0.000000
176 414.764378 -53.864361 50.648178
176 0.000000 0.000000 0.000000
176 442.351827 -24.137996 34.239345
176 481.594099 122.726266 434.576367
176 0.000000 0.000000 0.000000
176 0.000000 0.000000 0.000000
176 339.450833 -117.341031 454.126003
176 526.146488 200.416715 819.558010
176 528.065928 -159.794127 821.265381
176 394.752791 145.140502 860.674737
176 403.387347 -95.718043 867.460702
176 603.733403 89.205765 915.527750
176 604.290961 -23.236029 921.156800
177 468.717179 90.921376 -9.213128
177 0.000000 0.000000 0.000000
177 575.046501 69.961132 25.087569
177 0.000000 0.000000 0.000000
177 617.560370 38.486902 17.738882
177 315.990842 -108.310677 17.237511
177 0.000000 0.000000 0.000000
177 393.102400 -56.748364 48.593649
177 0.000000 0.000000 0.000000
177 422.444186 -28.520171 28.638963
177 480.930433 120.286273 434.489009
177 0.000000 0.000000 0.000000
177 0.000000 0.000000 0.000000
177 334.257158 -113.651693 453.587386
177 519.781350 202.188197 819.656128
177 523.124850 -160.182330 820.668970
177 390.000638 148.217455 859.619516
177 398.902816 -97.307792 867.743237
177 597.909330 91.074882 915.688191
177 602.207232 -24.281553 921.483569
178 466.590939 89.083660 -10.790665
178 0.000000 0.000000 0.000000
178 575.882598 71.167798 26.431805
178 0.000000 0.000000 0.000000
178 617.073151 39.368045 16.388878
178 288.986649 -93.416140 9.545244
178 0.000000 0.000000 0.000000
178 372.878851 -56.330266 49.400183
178 0.000000 0.000000 0.000000
178 401.134946 -26.870374 24.386385
178 477.609596 121.367869 433.621732
178 0.000000 0.000000 0.000000
178 0.000000 0.000000 0.000000
178 328.392959 -109.755757 453.650284
178 515.461366 201.661178 819.536553
178 518.561555 -159.383843 821.388944
178 385.360083 148.690409 859.529947
178 394.439573 -98.772152 868.404866
178 594.631567 87.801645 913.898090
178 596.201157 -22.844789 920.115196
179 467.364823 87.355599 -10.570581
179 0.000000 0.000000 0.000000
179 575.185789 68.308830 24.323110
179 0.000000 0.000000 0.000000
179 617.658838 40.399647 17.387287
179 266.041389 -94.427194 11.584442
179 0.000000 0.000000 0.000000
179 348.591322 -48.161635 41.002437
179 0.000000 0.000000 0.000000
179 377.845941 -19.833857 21.901052
179 475.785665 121.866107 433.599461
179 0.000000 0.000000 0.000000
179 0.000000 0.000000 0.000000
179 323.731669 -109.776610 454.349931
179 512.227643 205.132594 820.278620
179 512.769073 -157.143001 820.161839
179 380.789179 148.444025 860.094870
179 389.730618 -93.183692 866.680731
179 590.781377 86.476167 913.865783
179 591.203450 -23.565308 919.472051
180 466.870964 89.740230 -10.319101
180 0.000000 0.000000 0.000000
180 576.533348 68.145063 25.222434
180 0.000000 0.000000 0.000000
180 616.816080 40.045101 17.057945
180 244.964029 -96.250517 11.910487
180 0.000000 0.000000 0.000000
180 331.022689 -58.947308 42.815307
180 0.000000 0.000000 0.000000
180 355.712589 -24.365003 18.105728
180 473.491003 127.300968 435.414860
180 0.000000 0.000000 0.000000
180 0.000000 0.000000 0.000000
180 316.658459 -111.581817 453.947425
180 508.996787 200.519422 818.721457
180 506.467107 -162.279723 819.247917
180 375.612922 147.511375 859.279760
180 385.332547 -95.649294 864.961613
180 586.015678 86.833347 913.669736
180 586.066422 -25.305191 918.420551
181 467.737145 87.800779 -10.375488
181 0.000000 0.000000 0.000000
181 575.791176 65.309510 23.439767
181 0.000000 0.000000 0.000000
181 617.822269 39.875675 17.800752
181 222.281580 -96.845306 13.899448
181 0.000000 0.000000 0.000000
181 309.362367 -54.264695 39.527296
181 0.000000 0.000000 0.000000
181 338.258673 -26.902445 14.958024
181 470.584532 124.010698 432.767358
181 0.000000 0.000000 0.000000
181 0.000000 0.000000 0.000000
181 313.058454 -106.892153 451.444759
181 503.479812 204.880908 819.020389
181 500.207934 -160.397964 818.908387
181 371.220929 149.011452 859.463878
181 380.148872 -93.862980 863.991266
181 580.527378 87.396823 914.730999
181 580.757539 -24.517912 917.367972
182 467.243103 90.183374 -10.124859
182 0.000000 0.000000 0.000000
182 576.163886 67.577642 24.656218
182 0.000000 0.000000 0.000000
182 618.280722 39.690145 16.476717
182 200.938602 -93.966693 15.007263
182 0.000000 0.000000 0.000000
182 290.135506 -47.059569 36.538458
182 0.000000 0.000000 0.000000
182 315.926980 -25.434874 13.900111
182 467.270174 122.544565 430.771936
182 0.000000 0.000000 0.000000
182 0.000000 0.000000 0.000000
182 307.091418 -98.784822 447.000702
182 497.762412 200.190824 818.684712
182 496.683582 -159.107966 818.254209
182 368.759197 148.223670 857.375173
182 373.390341 -98.927950 864.038310
182 575.234654 89.278116 912.786802
182 576.287431 -25.258377 917.818409
183 468.376176 87.916358 -11.941018
183 0.000000 0.000000 0.000000
183 576.045784 70.995142 27.946466
183 0.000000 0.000000 0.000000
183 617.370356 39.232472 16.243455
183 178.650579 -93.745744 18.788442
183 0.000000 0.000000 0.000000
183 268.523257 -56.679853 39.503588
183 0.000000 0.000000 0.000000
183 294.101876 -23.581155 9.689034
183 464.106268 118.618110 429.970042
183 0.000000 0.000000 0.000000
183 0.000000 0.000000 0.000000
183 303.752575 -103.606014 448.974739
183 493.541810 201.235282 817.707712
183 490.779318 -156.674045 816.870674
183 362.660694 150.010708 855.367681
183 369.971103 -94.568245 863.391064
183 570.594610 84.305681 912.333593
183 570.270509 -28.375690 915.980054
184 467.713368 90.323483 -9.978826
184 0.000000 0.000000 0.000000
184 574.478479 69.376393 26.315205
184 0.000000 0.000000 0.000000
184 617.712220 39.176695 18.069259
184 157.161323 -93.751783 21.721867
184 0.000000 0.000000 0.000000
184 251.690899 -51.025641 34.581167
184 0.000000 0.000000 0.000000
184 276.100654 -22.175817 9.310712
184 462.388480 127.321314 433.019850
184 0.000000 0.000000 0.000000
184 0.000000 0.000000 0.000000
184 297.117379 -104.260432 446.503896
184 489.290499 197.485036 817.171966
184 485.446043 -159.624405 816.219266
184 358.451630 148.856540 857.359167
184 362.135436 -94.314597 860.685274
184 566.364728 83.898279 911.865108
184 564.262828 -25.378137 915.095026
185 469.610267 85.851179 -11.461664
185 0.000000 0.000000 0.000000
185 574.251592 72.705444 29.073630
185 0.000000 0.000000 0.000000
185 617.155367 39.592996 16.935250
185 136.137956 -95.607010 26.940317
185 0.000000 0.000000 0.000000
185 232.623330 -58.108869 38.311205
185 0.000000 0.000000 0.000000
185 254.574329 -21.215414 8.396999
185 458.240002 118.260530 428.888927
185 0.000000 0.000000 0.000000
185 0.000000 0.000000 0.000000
185 292.298949 -99.761571 446.626184
185 485.270245 198.953007 816.425377
185 479.115655 -158.415548 813.980709
185 351.587563 149.486178 855.842181
185 356.796440 -94.551836 859.378432
185 561.269859 82.549092 910.783662
185 558.765429 -27.164576 913.159225
186 468.946394 88.256041 -9.501767
186 0.000000 0.000000 0.000000
186 574.732452 66.409007 26.116848
186 0.000000 0.000000 0.000000
186 617.564957 40.349538 17.938693
186 115.594331 -90.211487 29.459813
186 0.000000 0.000000 0.000000
186 212.263649 -56.324998 38.033518
186 0.000000 0.000000 0.000000
186 234.614148 -20.335996 5.716770
186 456.701835 125.979862 430.629576
186 0.000000 0.000000 0.000000
186 0.000000 0.000000 0.000000
186 289.806157 -100.460284 444.514140
186 481.616171 201.198006 816.692233
186 475.611862 -157.571730 812.767165
186 347.197269 152.406742 856.446497
186 351.697146 -94.427398 859.251224
186 554.005343 83.793956 910.285908
186 553.380597 -28.270363 910.846652
187 468.475124 90.548892 -9.194064
187 0.000000 0.000000 0.000000
187 573.930841 67.216283 27.212832
187 0.000000 0.000000 0.000000
187 617.448842 38.821441 16.723063
187 98.692730 -88.084758 34.301018
187 0.000000 0.000000 0.000000
187 194.421442 -54.202970 37.408430
187 0.000000 0.000000 0.000000
187 218.528314 -24.614703 6.549866
187 454.843739 122.775533 429.912143
187 0.000000 0.000000 0.000000
187 0.000000 0.000000 0.000000
187 282.666556 -94.695031 439.759727
187 475.817096 204.623917 817.282531
187 469.197913 -158.518508 810.687435
187 341.469017 151.971277 854.901490
187 346.175844 -94.084672 856.949984
187 550.333198 83.548225 909.991970
187 547.544291 -26.141347 912.624970
188 469.390907 88.454550 -9.276257
188 0.000000 0.000000 0.000000
188 573.671703 68.378547 27.724472
188 0.000000 0.000000 0.000000
188 617.078331 35.704748 17.374174
188 80.371941 -90.109925 38.551258
188 0.000000 0.000000 0.000000
188 178.921435 -51.154176 36.391235
188 0.000000 0.000000 0.000000
188 199.262504 -22.895090 5.585748
188 452.233336 122.975869 428.057290
188 0.000000 0.000000 0.000000
188 0.000000 0.000000 0.000000
188 278.728714 -97.519627 441.152371
188 469.970195 200.737995 816.268502
188 462.355709 -158.919832 809.311615
188 336.663424 148.124170 852.569997
188 341.270441 -93.521335 854.311833
188 544.439023 81.803913 909.086032
188 541.595577 -27.809811 909.764269
189 467.848766 85.019958 -11.864335
189 0.000000 0.000000 0.000000
189 574.987120 65.553315 24.912406
189 0.000000 0.000000 0.000000
189 617.456583 38.788281 17.663816
189 63.853484 -88.652340 40.458872
189 0.000000 0.000000 0.000000
189 163.147714 -49.606794 36.377779
189 0.000000 0.000000 0.000000
189 182.984621 -20.518974 5.165520
189 446.881478 118.188903 425.231223
189 0.000000 0.000000 0.000000
189 0.000000 0.000000 0.000000
189 272.489862 -97.432703 439.407366
189 465.048395 202.600854 816.396567
189 456.935697 -158.012998 805.720375
189 331.314096 151.569559 850.948575
189 335.607552 -92.877109 852.004791
189 538.754189 83.002665 907.966857
189 537.043875 -27.808406 909.326292
190 467.629368 86.204459 -10.607670
190 0.000000 0.000000 0.000000
190 574.827352 67.955660 27.601573
190 0.000000 0.000000 0.000000
190 617.165555 36.738418 17.397361
190 46.191676 -84.964608 41.782035
190 0.000000 0.000000 0.000000
190 146.050726 -52.188287 40.111997
190 0.000000 0.000000 0.000000
190 166.509538 -22.876771 5.286439
190 446.237174 123.795420 428.161472
190 0.000000 0.000000 0.000000
190 0.000000 0.000000 0.000000
190 266.271342 -96.673146 437.061715
190 459.250666 200.471762 814.623160
190 452.302577 -159.884676 804.447059
190 326.969750 149.905862 850.657131
190 330.418863 -93.163518 848.978836
190 533.158813 82.628270 908.256947
190 530.629291 -33.608735 909.516854
191 467.153346 88.372002 -9.834571
191 0.000000 0.000000 0.000000
191 574.278780 66.833814 27.486564
191 0.000000 0.000000 0.000000
191 616.228453 38.423730 17.696307
191 30.477466 -81.940744 44.314859
191 0.000000 0.000000 0.000000
191 132.390224 -55.064764 42.442106
191 0.000000 0.000000 0.000000
191 150.664139 -19.577717 6.149596
191 440.709569 118.580245 425.142329
191 0.000000 0.000000 0.000000
191 0.000000 0.000000 0.000000
191 261.177443 -95.006249 434.718619
191 456.455459 200.473680 813.365936
191 446.888463 -158.939010 801.501016
191 322.585091 148.522893 848.581144
191 323.131988 -96.762966 848.358123
191 527.582629 82.737699 907.349020
191 525.609171 -34.154036 907.895830
192 468.730611 84.877344 -12.357790
192 0.000000 0.000000 0.000000
192 572.436805 69.529935 26.295702
192 0.000000 0.000000 0.000000
192 617.177377 37.702016 17.523274
192 16.996488 -81.344096 46.711395
192 0.000000 0.000000 0.000000
192 118.353824 -51.568648 41.335692
192 0.000000 0.000000 0.000000
192 139.984003 -23.375327 6.998236
192 439.376103 126.029334 425.822621
192 0.000000 0.000000 0.000000
192 0.000000 0.000000 0.000000
192 256.082358 -91.837008 431.661337
192 450.737509 200.634874 813.462722
192 440.544376 -158.290178 799.787026
192 316.129170 147.202990 845.276366
192 318.010770 -95.560192 846.168308
192 522.472357 80.522801 904.837577
192 519.294477 -32.447690 903.452306
193 468.036198 87.222890 -9.847629
193 0.000000 0.000000 0.000000
193 572.957167 65.229183 26.157105
193 0.000000 0.000000 0.000000
193 617.472585 38.396975 17.505675
193 5.103191 -76.334295 48.467167
193 0.000000 0.000000 0.000000
193 106.537610 -48.085047 40.184998
193 0.000000 0.000000 0.000000
193 127.271918 -22.379114 6.345678
193 434.496605 123.149430 425.529871
193 0.000000 0.000000 0.000000
193 0.000000 0.000000 0.000000
193 251.792318 -96.017825 430.992593
193 445.203501 200.467103 812.963591
193 435.151468 -163.353563 798.228604
193 311.656212 150.937580 847.494020
193 310.620010 -99.117853 843.170107
193 516.372155 81.967669 904.611696
193 512.962927 -34.062511 903.076482
194 467.973482 88.250267 -9.743945
194 0.000000 0.000000 0.000000
194 575.132040 65.350817 26.410515
194 0.000000 0.000000 0.000000
194 617.373342 38.357370 17.481195
194 -7.830393 -76.378410 50.449983
194 0.000000 0.000000 0.000000
194 96.010706 -54.235620 42.055081
194 0.000000 0.000000 0.000000
194 118.053357 -26.871566 6.722766
194 433.681216 118.035543 423.174874
194 0.000000 0.000000 0.000000
194 0.000000 0.000000 0.000000
194 244.181196 -91.375837 428.785487
194 440.572921 200.459150 812.687548
194 429.795137 -160.133937 794.950844
194 305.617426 147.988244 845.073964
194 303.536454 -95.721604 842.231346
194 510.145429 82.514455 903.539118
194 507.175068 -33.837632 902.464191
195 467.335368 90.985547 -9.119824
195 0.000000 0.000000 0.000000
195 573.822046 65.949506 26.851745
195 0.000000 0.000000 0.000000
195 617.445724 37.038845 16.134858
195 -16.471563 -72.084115 48.682843
195 0.000000 0.000000 0.000000
195 86.124941 -52.618220 41.958566
195 0.000000 0.000000 0.000000
195 105.267050 -22.750447 3.994482
195 428.385490 121.607985 422.474142
195 0.000000 0.000000 0.000000
195 0.000000 0.000000 0.000000
195 238.181704 -91.514897 426.113681
195 435.084964 204.015562 813.097278
195 422.678151 -163.000526 791.501084
195 299.932128 143.311961 842.364978
195 297.883926 -99.074949 839.096821
195 506.587276 79.129737 902.468656
195 502.233830 -35.987417 900.365763
196 468.468171 88.719661 -10.934773
196 0.000000 0.000000 0.000000
196 572.874009 65.938456 26.963717
196 0.000000 0.000000 0.000000
196 616.329307 37.684372 17.345608
196 -26.342927 -72.637503 49.224368
196 0.000000 0.000000 0.000000
196 75.920048 -48.652419 40.691961
196 0.000000 0.000000 0.000000
196 98.636891 -19.315315 4.555817
196 427.676592 127.757530 423.661963
196 0.000000 0.000000 0.000000
196 0.000000 0.000000 0.000000
196 233.952592 -93.573956 425.862485
196 430.843089 203.595335 811.397489
196 416.463307 -161.595150 790.414440
196 294.933291 147.644332 841.364462
196 292.745147 -98.876770 837.917894
196 500.501175 76.730258 900.997956
196 496.246509 -36.349105 899.154416
197 467.784785 91.028686 -8.330427
197 0.000000 0.000000 0.000000
197 574.822878 66.089541 25.850526
197 0.000000 0.000000 0.000000
197 617.528285 38.217506 16.336810
197 -33.128471 -65.945195 47.042795
197 0.000000 0.000000 0.000000
197 70.047366 -46.670291 36.320434
197 0.000000 0.000000 0.000000
197 90.054597 -19.010441 3.073423
197 422.474587 121.782393 419.280023
197 0.000000 0.000000 0.000000
197 0.000000 0.000000 0.000000
197 226.752861 -88.945163 420.638778
197 423.942187 204.770482 811.065972
197 411.480033 -163.152448 786.799393
197 288.558085 147.034992 840.774675
197 287.599614 -97.809754 834.813862
197 493.191693 79.160452 901.193367
197 488.663519 -39.835512 898.227346
198 469.493443 90.707283 -9.734666
198 0.000000 0.000000 0.000000
198 572.604906 67.547069 27.071351
198 0.000000 0.000000 0.000000
198 616.799114 39.546877 17.631843
198 -39.491093 -67.226922 45.674306
198 0.000000 0.000000 0.000000
198 61.175705 -48.269651 37.355182
198 0.000000 0.000000 0.000000
198 83.887877 -20.770542 1.447868
198 421.674730 127.413532 421.831324
198 0.000000 0.000000 0.000000
198 0.000000 0.000000 0.000000
198 221.049794 -89.451611 418.740595
198 419.072390 202.965743 808.720683
198 405.169202 -160.363648 787.021379
198 284.548162 149.916800 840.080469
198 279.792303 -99.436262 834.235552
198 488.142807 77.698873 899.358351
198 483.846931 -39.367658 895.940604
199 468.330277 89.657085 -10.033835
199 0.000000 0.000000 0.000000
199 573.302720 69.741630 26.391302
199 0.000000 0.000000 0.000000
199 616.993809 38.663198 17.165398
199 -46.283419 -67.606933 44.268932
199 0.000000 0.000000 0.000000
199 56.938087 -47.780259 35.728478
199 0.000000 0.000000 0.000000
199 81.876221 -22.792114 0.203412
199 417.218586 123.701936 418.599219
199 0.000000 0.000000 0.000000
199 0.000000 0.000000 0.000000
199 215.348862 -88.713852 418.061951
199 413.864411 201.914468 808.372205
199 397.201608 -161.896316 784.066439
199 277.746490 148.696944 838.406846
199 272.146887 -98.529345 831.210649
199 482.636096 78.217264 897.869881
199 476.785281 -41.873508 895.982913
200 468.686635 92.780901 -8.369974
200 0.000000 0.000000 0.000000
200 572.427337 66.387855 27.336922
200 0.000000 0.000000 0.000000
200 616.584951 39.755374 18.137938
200 -51.041761 -65.480373 40.050966
200 0.000000 0.000000 0.000000
200 54.059399 -43.090733 30.236871
200 0.000000 0.000000 0.000000
200 76.727675 -24.104875 -1.853292
200 414.613613 123.399794 419.677131
200 0.000000 0.000000 0.000000
200 0.000000 0.000000 0.000000
200 209.281699 -87.528229 414.707381
200 408.945957 199.969248 807.791740
200 390.656249 -161.951423 781.983431
200 273.171102 149.859574 835.992082
200 265.621929 -97.621142 828.856332
200 476.347692 72.694528 896.566105
200 469.984289 -45.933950 893.438832
201 468.968180 87.715831 -12.053517
201 0.000000 0.000000 0.000000
201 573.099104 68.337066 28.753771
201 0.000000 0.000000 0.000000
201 616.431363 38.893579 18.567506
201 -54.706303 -64.797343 35.593096
201 0.000000 0.000000 0.000000
201 47.865272 -39.344971 28.267865
201 0.000000 0.000000 0.000000
201 73.553377 -19.320249 -3.928371
201 411.227301 121.325736 417.608988
201 0.000000 0.000000 0.000000
201 0.000000 0.000000 0.000000
201 203.363403 -92.651529 416.070756
201 404.446466 200.053221 807.567123
201 382.736215 -164.483081 782.462254
201 265.297452 152.909615 836.522734
201 258.998133 -100.177798 829.039992
201 469.499689 74.086672 894.946598
201 463.402169 -45.794168 892.601031
202 469.676162 90.191485 -10.776333
202 0.000000 0.000000 0.000000
202 572.504307 66.183449 28.351347
202 0.000000 0.000000 0.000000
202 616.942605 36.516584 19.652299
202 -57.258015 -60.131948 30.666744
202 0.000000 0.000000 0.000000
202 46.517735 -44.439246 24.302774
202 0.000000 0.000000 0.000000
202 74.064728 -22.679707 -7.131411
202 410.471855 126.850168 419.737092
202 0.000000 0.000000 0.000000
202 0.000000 0.000000 0.000000
202 197.857245 -91.610979 411.384022
202 399.960752 200.138774 807.468924
202 377.884813 -166.606274 780.799779
202 260.403427 151.290039 833.922445
202 251.295599 -99.371472 828.123356
202 464.338667 72.969588 895.720485
202 456.404663 -49.092851 891.569191
203 468.493648 88.878107 -11.220081
203 0.000000 0.000000 0.000000
203 572.681040 67.296176 28.020616
203 0.000000 0.000000 0.000000
203 615.970582 39.112585 21.440240
203 -58.481199 -62.382955 26.783909
203 0.000000 0.000000 0.000000
203 45.709577 -46.657718 23.153278
203 0.000000 0.000000 0.000000
203 73.654688 -22.939699 -9.660489
203 405.769431 119.171217 415.460200
203 0.000000 0.000000 0.000000
203 0.000000 0.000000 0.000000
203 191.556833 -89.063041 409.315441
203 392.546048 199.882023 806.013122
203 368.775909 -164.087276 779.572821
203 254.369832 151.129227 834.751075
203 244.162774 -98.747338 824.831417
203 457.018437 71.007079 894.309802
203 450.449992 -45.447563 889.685985
204 469.201675 91.355585 -9.942221
204 0.000000 0.000000 0.000000
204 572.128445 66.111110 28.602782
204 0.000000 0.000000 0.000000
204 615.635482 37.331178 21.081988
204 -60.333168 -59.522524 20.577290
204 0.000000 0.000000 0.000000
204 43.950412 -38.598775 15.306611
204 0.000000 0.000000 0.000000
204 75.061420 -21.958924 -11.393297
204 402.558601 125.121487 417.612434
204 0.000000 0.000000 0.000000
204 0.000000 0.000000 0.000000
204 187.657872 -90.601768 408.980673
204 387.427188 198.832520 804.231419
204 360.989895 -166.455222 779.807152
204 248.580964 152.728907 832.687606
204 235.599913 -95.943332 824.056029
204 451.020509 69.598499 892.710340
204 441.327136 -46.042759 888.912290
205 467.686994 90.956034 -9.852733
205 0.000000 0.000000 0.000000
205 571.802972 68.154410 29.875548
205 0.000000 0.000000 0.000000
205 617.808908 37.050533 22.221499
205 -61.132024 -63.409200 14.823092
205 0.000000 0.000000 0.000000
205 46.086001 -46.807781 18.916964
205 0.000000 0.000000 0.000000
205 73.473353 -22.578277 -10.333499
205 398.456292 124.146765 416.823718
205 0.000000 0.000000 0.000000
205 0.000000 0.000000 0.000000
205 181.314142 -91.686230 408.039165
205 381.474898 200.030441 803.464949
205 351.046453 -166.161384 778.357627
205 243.112255 152.697065 831.583531
205 227.222489 -96.415261 824.189771
205 444.605764 68.651042 890.353356
205 434.632779 -49.006384 888.406902
206 469.274265 87.434555 -12.276860
206 0.000000 0.000000 0.000000
206 571.615876 68.531741 29.834384
206 0.000000 0.000000 0.000000
206 616.825371 37.134212 23.080793
206 -66.216094 -66.822251 10.741113
206 0.000000 0.000000 0.000000
206 38.902172 -41.236489 16.574903
206 0.000000 0.000000 0.000000
206 70.728341 -20.523945 -8.467517
206 394.242617 123.149731 415.960827
206 0.000000 0.000000 0.000000
206 0.000000 0.000000 0.000000
206 178.259653 -91.117763 404.981392
206 375.657071 200.663413 804.108416
206 343.751431 -169.142134 778.154214
206 237.677774 151.012641 828.637463
206 219.716227 -98.596583 824.694647
206 436.790395 67.540481 891.083068
206 425.137009 -52.796736 887.744508
207 470.555621 91.459215 -9.707966
207 0.000000 0.000000 0.000000
207 570.781410 70.647371 31.118174
207 0.000000 0.000000 0.000000
207 616.512280 36.811108 25.030613
207 -69.973903 -65.553976 6.192461
207 0.000000 0.000000 0.000000
207 33.373037 -44.704103 20.094120
207 0.000000 0.000000 0.000000
207 68.391442 -21.702560 -7.143074
207 392.025491 120.172515 413.991388
207 0.000000 0.000000 0.000000
207 0.000000 0.000000 0.000000
207 174.718822 -91.584645 403.653503
207 372.289153 190.921221 800.978041
207 333.779352 -169.211094 778.255506
207 230.404276 151.421716 828.479802
207 211.407770 -99.526434 824.098186
207 429.372604 64.977709 889.840764
207 418.961269 -54.299492 887.489691
208 469.490656 90.156554 -10.133104
208 0.000000 0.000000 0.000000
208 570.500217 66.569869 30.601285
208 0.000000 0.000000 0.000000
208 616.071935 37.465011 27.397375
208 -71.592407 -63.352584 2.012094
208 0.000000 0.000000 0.000000
208 31.329978 -43.823792 19.182355
208 0.000000 0.000000 0.000000
208 67.292581 -21.055072 -6.199674
208 386.398814 118.369477 414.188271
208 0.000000 0.000000 0.000000
208 0.000000 0.000000 0.000000
208 172.867726 -93.228588 401.710461
208 364.113557 191.250201 800.342485
208 325.072838 -173.850560 778.718295
208 225.023159 149.716872 826.129687
208 202.549177 -97.001076 824.005267
208 423.616519 64.254783 889.486832
208 409.610750 -53.963124 886.825012
209 468.067220 89.515793 -10.233856
209 0.000000 0.000000 0.000000
209 568.917115 67.616153 33.853212
209 0.000000 0.000000 0.000000
209 615.525695 38.163483 29.115867
209 -72.743502 -67.014914 1.788171
209 0.000000 0.000000 0.000000
209 30.807856 -39.155330 15.584204
209 0.000000 0.000000 0.000000
209 64.551036 -19.437518 -6.700754
209 383.998276 121.020390 414.126081
209 0.000000 0.000000 0.000000
209 0.000000 0.000000 0.000000
209 171.613216 -95.322871 400.786518
209 358.063060 189.355417 799.727125
209 314.737192 -174.533423 778.473962
209 216.499660 148.241891 824.365584
209 196.102917 -95.971634 822.366521
209 416.527486 66.122336 889.013067
209 403.191392 -53.244896 887.694871
210 468.751938 92.040975 -10.088694
210 0.000000 0.000000 0.000000
210 570.259337 69.692467 36.817567
210 0.000000 0.000000 0.000000
210 615.885760 38.540239 30.849557
210 -74.676257 -69.274106 -2.982483
210 0.000000 0.000000 0.000000
210 28.304191 -47.058580 18.335852
210 0.000000 0.000000 0.000000
210 64.237779 -20.894405 -4.127333
210 377.943146 117.011835 411.861044
210 0.000000 0.000000 0.000000
210 0.000000 0.000000 0.000000
210 168.082174 -93.615816 398.676261
210 353.857247 191.358510 798.939363
210 305.035783 -177.210245 779.445514
210 210.597511 147.935485 823.480864
210 186.646694 -95.946614 822.939395
210 408.972408 61.785616 889.275874
210 394.399110 -60.505505 887.756244
211 469.393677 85.328260 -11.015023
211 0.000000 0.000000 0.000000
211 569.832117 68.040884 36.729714
211 0.000000 0.000000 0.000000
211 612.865044 36.469632 32.499103
211 -75.571340 -67.224116 -8.047017
211 0.000000 0.000000 0.000000
211 22.849715 -35.806611 11.585014
211 0.000000 0.000000 0.000000
211 65.277055 -22.156364 -4.216806
211 372.181830 120.708335 414.224162
211 0.000000 0.000000 0.000000
211 0.000000 0.000000 0.000000
211 165.364214 -99.854841 398.191172
211 347.348522 185.825733 797.292896
211 295.300718 -177.269072 781.900842
211 204.288280 144.664043 823.899183
211 179.881913 -98.191930 824.148180
211 400.441842 61.781884 888.709839
211 385.487739 -63.322984 888.966245
212 470.153261 87.776462 -11.391719
212 0.000000 0.000000 0.000000
212 569.195640 65.761788 39.545263
212 0.000000 0.000000 0.000000
212 612.599863 35.070653 36.809862
212 -75.556222 -67.215510 -10.423629
212 0.000000 0.000000 0.000000
212 25.135334 -43.811929 14.813969
212 0.000000 0.000000 0.000000
212 62.678852 -22.008853 -5.310020
212 365.328283 119.013139 413.473923
212 0.000000 0.000000 0.000000
212 0.000000 0.000000 0.000000
212 161.187356 -99.557867 398.687052
212 339.376837 184.657161 797.232677
212 286.220694 -175.372646 781.112003
212 196.836902 151.993959 824.049736
212 170.479825 -98.787593 823.594708
212 393.377719 57.541343 888.307727
212 378.563782 -60.358375 889.354384
213 468.871596 85.331307 -11.761595
213 0.000000 0.000000 0.000000
213 568.345891 70.795965 42.075859
213 0.000000 0.000000 0.000000
213 612.047416 36.464691 39.611491
213 -76.532067 -65.569924 -13.561179
213 0.000000 0.000000 0.000000
213 23.021583 -35.543190 10.743821
213 0.000000 0.000000 0.000000
213 62.855391 -20.288682 -1.142695
213 360.201706 120.929729 414.643319
213 0.000000 0.000000 0.000000
213 0.000000 0.000000 0.000000
213 153.983123 -99.761452 399.816418
213 332.893373 182.252420 797.176823
213 277.467059 -180.373679 782.223082
213 189.322371 149.332179 824.755407
213 162.115025 -99.781532 826.238362
213 385.347036 56.272492 888.284280
213 368.801080 -63.504229 890.885845
214 468.882623 88.417139 -9.787207
214 0.000000 0.000000 0.000000
214 565.790936 64.212799 43.829070
214 0.000000 0.000000 0.000000
214 610.638924 35.669634 42.394314
214 -78.364250 -61.985000 -15.112057
214 0.000000 0.000000 0.000000
214 21.586490 -40.772924 13.612541
214 0.000000 0.000000 0.000000
214 62.570604 -23.577239 -1.332201
214 353.079820 119.860068 415.349765
214 0.000000 0.000000 0.000000
214 0.000000 0.000000 0.000000
214 148.507342 -103.499188 401.863961
214 326.186695 185.951589 797.286357
214 268.150878 -178.595072 785.271783
214 182.183489 150.333254 824.843871
214 152.748332 -100.193591 826.716132
214 378.825417 54.430528 889.094219
214 361.939207 -64.928589 891.341045
215 468.830368 88.641914 -10.304218
215 0.000000 0.000000 0.000000
215 565.482942 68.775999 46.620500
215 0.000000 0.000000 0.000000
215 609.598003 36.746277 46.483376
215 -79.269872 -61.121757 -15.119482
215 0.000000 0.000000 0.000000
215 20.267361 -45.251021 16.700015
215 0.000000 0.000000 0.000000
215 61.813686 -20.933140 -1.400888
215 346.945538 122.121250 416.608598
215 0.000000 0.000000 0.000000
215 0.000000 0.000000 0.000000
215 142.897922 -99.570056 399.463920
215 318.914565 182.457665 797.487362
215 260.143404 -181.437666 788.391650
215 173.791450 150.960465 825.251523
215 144.304054 -101.995797 828.715319
215 370.537765 54.299824 890.517978
215 353.861963 -64.566159 891.918944
216 468.518278 88.115120 -8.691528
216 0.000000 0.000000 0.000000
216 562.003158 68.532677 51.185962
216 0.000000 0.000000 0.000000
216 607.908090 37.408808 51.322790
216 -79.247688 -66.809556 -11.323810
216 0.000000 0.000000 0.000000
216 20.620135 -45.453496 17.766224
216 0.000000 0.000000 0.000000
216 60.130223 -23.210309 -1.539441
216 339.242998 114.857578 414.153673
216 0.000000 0.000000 0.000000
216 0.000000 0.000000 0.000000
216 137.177199 -103.863563 402.449407
216 311.674961 182.612716 797.317598
216 251.869962 -185.591912 788.544920
216 166.570049 147.529634 825.008233
216 136.518148 -100.672103 829.163018
216 363.196511 50.144863 890.163070
216 346.370811 -64.212531 893.659339
217 467.647917 89.428352 -7.159674
217 0.000000 0.000000 0.000000
217 560.672105 68.722219 53.188489
217 0.000000 0.000000 0.000000
217 607.196857 35.981998 54.629942
217 -80.710596 -64.996621 -12.983592
217 0.000000 0.000000 0.000000
217 18.830585 -45.956640 15.506455
217 0.000000 0.000000 0.000000
217 59.783012 -21.332789 0.489087
217 331.245412 118.161232 413.548963
217 0.000000 0.000000 0.000000
217 0.000000 0.000000 0.000000
217 130.638315 -102.491452 401.961270
217 303.097517 179.588333 796.547810
217 244.122946 -180.790638 791.301752
217 159.451617 143.183977 824.383759
217 128.667073 -101.683022 832.330282
217 355.443939 53.249671 891.225655
217 337.710201 -67.625643 895.445687
218 468.720873 85.530415 -8.267125
218 0.000000 0.000000 0.000000
218 560.083415 69.213135 57.750035
218 0.000000 0.000000 0.000000
218 604.839249 34.856030 58.831668
218 -81.473951 -63.695500 -12.912665
218 0.000000 0.000000 0.000000
218 18.321786 -41.832342 13.816713
218 0.000000 0.000000 0.000000
218 59.981432 -20.422050 -1.263642
218 321.243591 116.123366 414.935063
218 0.000000 0.000000 0.000000
218 0.000000 0.000000 0.000000
218 125.612538 -104.833802 403.814880
218 295.723648 180.196893 796.557857
218 236.528757 -183.762867 792.518355
218 153.189848 140.757144 825.169855
218 120.434545 -103.355561 833.234674
218 347.604835 52.300737 891.264108
218 330.857517 -68.139491 897.051022
219 467.800412 83.770680 -9.609294
219 0.000000 0.000000 0.000000
219 557.329902 69.046269 61.220376
219 0.000000 0.000000 0.000000
219 601.858484 37.233922 65.176414
219 -83.699410 -65.738299 -12.939473
219 0.000000 0.000000 0.000000
219 18.223697 -48.148626 14.960990
219 0.000000 0.000000 0.000000
219 58.957093 -21.108260 1.515853
219 312.840157 118.768793 415.339831
219 0.000000 0.000000 0.000000
219 0.000000 0.000000 0.000000
219 119.875513 -105.472824 405.357049
219 289.186430 174.401195 795.056227
219 230.419665 -188.792529 797.075587
219 145.329362 143.693762 825.401361
219 113.222913 -105.531691 834.144781
219 340.368845 49.035991 891.984024
219 323.859931 -69.339828 899.099868
220 465.529394 81.797423 -7.705311
220 0.000000 0.000000 0.000000
220 554.517190 73.242030 65.946228
220 0.000000 0.000000 0.000000
220 598.624055 37.459675 71.463154
220 -82.984758 -66.669696 -12.541179
220 0.000000 0.000000 0.000000
220 16.862727 -47.591376 15.452081
220 0.000000 0.000000 0.000000
220 57.458524 -22.867313 0.457356
220 302.887712 118.064008 414.495369
220 0.000000 0.000000 0.000000
220 0.000000 0.000000 0.000000
220 115.339283 -108.896315 405.904220
220 281.100429 173.484600 796.451677
220 222.776878 -191.528524 798.537236
220 136.687774 138.933670 825.851056
220 104.581104 -107.699681 837.112320
220 334.091702 48.021156 893.599063
220 315.559594 -71.009804 899.644991
221 464.727319 84.264072 -7.562003
221 0.000000 0.000000 0.000000
221 550.596297 71.052007 70.601400
221 0.000000 0.000000 0.000000
221 595.390080 36.543499 77.774848
221 -83.807586 -64.322605 -13.393957
221 0.000000 0.000000 0.000000
221 18.273838 -44.886577 13.479972
221 0.000000 0.000000 0.000000
221 58.583307 -21.267468 0.612669
221 293.897414 117.758431 415.002928
221 0.000000 0.000000 0.000000
221 0.000000 0.000000 0.000000
221 109.486285 -109.138873 407.932542
221 273.746318 170.222864 796.247719
221 214.108223 -190.289816 801.210373
221 130.432487 141.924581 827.687141
221 96.921564 -108.953526 839.089111
221 325.586656 47.773436 894.504301
221 308.534746 -72.172351 902.907442
222 465.055046 82.935349 -7.055875
222 0.000000 0.000000 0.000000
222 545.867234 72.978935 75.475074
222 0.000000 0.000000 0.000000
222 590.238207 35.995274 83.149911
222 -83.286806 -65.441986 -14.393329
222 0.000000 0.000000 0.000000
222 17.065924 -43.889442 11.389523
222 0.000000 0.000000 0.000000
222 58.373016 -23.235553 0.489682
222 282.438711 117.096274 414.573118
222 0.000000 0.000000 0.000000
222 0.000000 0.000000 0.000000
222 104.432452 -114.353199 409.877969
222 265.594413 169.658850 796.748362
222 205.956753 -194.174483 805.103444
222 123.294219 137.312867 829.118011
222 89.174533 -111.264276 842.199639
222 319.116717 48.289143 895.046796
222 301.260826 -72.255973 904.198687
223 464.385104 83.792826 -6.342403
223 0.000000 0.000000 0.000000
223 540.996905 70.634489 77.870067
223 0.000000 0.000000 0.000000
223 586.947075 37.186673 88.702101
223 -82.572160 -66.373636 -13.994560
223 0.000000 0.000000 0.000000
223 17.727388 -46.428064 12.621740
223 0.000000 0.000000 0.000000
223 60.028449 -23.574999 -0.352549
223 271.438007 116.708378 413.811206
223 0.000000 0.000000 0.000000
223 0.000000 0.000000 0.000000
223 103.253178 -118.344935 412.652502
223 257.791450 170.170288 797.751583
223 198.101781 -192.399821 804.401099
223 115.773927 140.122943 830.462977
223 81.130985 -108.753180 842.551341
223 311.255121 46.252753 895.179091
223 293.471587 -74.217439 904.998576
224 460.852390 83.992433 -4.673575
224 0.000000 0.000000 0.000000
224 536.159879 75.531275 87.054586
224 0.000000 0.000000 0.000000
224 581.426538 36.024540 94.697216
224 -82.530183 -66.160448 -14.738944
224 0.000000 0.000000 0.000000
224 18.387931 -48.963248 13.852393
224 0.000000 0.000000 0.000000
224 59.368579 -22.284670 -0.149773
224 259.950305 120.459095 413.188008
224 0.000000 0.000000 0.000000
224 0.000000 0.000000 0.000000
224 99.547172 -116.732371 412.640040
224 250.751395 170.399561 797.933733
224 189.588175 -197.581230 806.816441
224 110.380984 140.574742 833.001865
224 74.213450 -112.859953 845.823251
224 304.141266 41.208310 895.194366
224 285.796678 -77.045581 905.613690
225 460.089036 85.660546 -1.612682
225 0.000000 0.000000 0.000000
225 531.081445 77.129369 91.854456
225 0.000000 0.000000 0.000000
225 573.336402 34.956427 102.843244
225 -83.311125 -70.253307 -11.486376
225 0.000000 0.000000 0.000000
225 16.881596 -49.421124 14.348812
225 0.000000 0.000000 0.000000
225 58.411115 -22.670979 -0.642320
225 248.647598 123.423159 415.139877
225 0.000000 0.000000 0.000000
225 0.000000 0.000000 0.000000
225 95.423969 -120.981910 414.871282
225 243.612972 170.485372 801.493488
225 180.246677 -196.701664 807.727417
225 101.518329 135.387366 834.239148
225 66.043960 -110.267727 847.210900
225 296.697582 40.714600 897.165326
225 278.684863 -77.945023 906.062825
226 459.640513 84.298874 -0.463893
226 0.000000 0.000000 0.000000
226 524.726345 76.692740 95.832240
226 0.000000 0.000000 0.000000
226 567.283296 35.481895 109.580977
226 -84.228908 -68.363155 -11.483395
226 0.000000 0.000000 0.000000
226 19.064372 -50.483816 13.855060
226 0.000000 0.000000 0.000000
226 60.250184 -25.279058 1.246184
226 234.625917 124.022767 411.742506
226 0.000000 0.000000 0.000000
226 0.000000 0.000000 0.000000
226 91.409444 -120.762828 414.451107
226 237.879168 165.568319 799.968485
226 173.116041 -198.624313 809.524393
226 95.777761 136.485954 835.572109
226 57.750337 -113.465287 849.668438
226 290.141824 40.191596 896.512565
226 271.000222 -77.821494 907.085536
227 457.061462 83.584423 0.299191
227 0.000000 0.000000 0.000000
227 518.098088 76.931292 99.136834
227 0.000000 0.000000 0.000000
227 559.898104 36.357269 116.437598
227 -83.991801 -68.421028 -11.769915
227 0.000000 0.000000 0.000000
227 17.298901 -50.241655 14.333757
227 0.000000 0.000000 0.000000
227 59.509229 -25.904807 0.508829
227 223.870611 125.335064 411.949743
227 0.000000 0.000000 0.000000
227 0.000000 0.000000 0.000000
227 89.711931 -124.199566 414.819038
227 230.948653 167.052839 801.481365
227 162.899230 -199.712229 811.387194
227 89.523636 133.913212 836.997391
227 51.403277 -112.872197 851.249369
227 283.301269 37.015028 897.405295
227 264.392297 -79.094222 908.051433
228 452.900533 87.141537 3.060471
228 0.000000 0.000000 0.000000
228 510.329098 80.026982 106.550630
228 0.000000 0.000000 0.000000
228 551.544702 36.821723 122.735688
228 -83.754690 -68.478972 -12.056406
228 0.000000 0.000000 0.000000
228 17.182340 -46.364745 11.003508
228 0.000000 0.000000 0.000000
228 60.097596 -25.071837 0.394175
228 211.994339 131.003051 413.423775
228 0.000000 0.000000 0.000000
228 0.000000 0.000000 0.000000
228 84.738273 -126.779193 416.468186
228 225.002210 164.329848 800.946268
228 156.282469 -203.597992 811.489228
228 83.932246 132.436403 836.616353
228 43.277207 -110.612931 852.211628
228 276.882078 33.875602 898.293303
228 256.396806 -84.803765 909.544213
229 451.969846 86.028587 6.153023
229 0.000000 0.000000 0.000000
229 503.398133 80.783057 110.765957
229 0.000000 0.000000 0.000000
229 542.353914 39.265338 128.919703
229 -85.243531 -64.499497 -13.019373
229 0.000000 0.000000 0.000000
229 17.426969 -50.901153 14.690777
229 0.000000 0.000000 0.000000
229 59.305740 -23.600929 1.290114
229 198.381626 130.149436 410.949372
229 0.000000 0.000000 0.000000
229 0.000000 0.000000 0.000000
229 78.792154 -123.835421 415.100533
229 219.839288 163.029707 801.059132
229 148.688858 -205.338278 812.745466
229 77.176516 133.062372 836.620737
229 36.502175 -116.481574 852.693335
229 270.674715 31.518697 898.048124
229 249.910672 -82.288833 909.636866
230 447.233653 84.690337 7.156667
230 0.000000 0.000000 0.000000
230 496.529735 87.786692 116.711931
230 0.000000 0.000000 0.000000
230 534.407703 38.904929 136.972850
230 -85.006186 -64.556727 -13.306657
230 0.000000 0.000000 0.000000
230 16.614164 -46.167052 10.870110
230 0.000000 0.000000 0.000000
230 58.685901 -25.025574 0.338681
230 187.076936 133.873497 411.760113
230 0.000000 0.000000 0.000000
230 0.000000 0.000000 0.000000
230 76.623806 -128.689579 416.531085
230 213.400413 160.583467 799.501727
230 139.360128 -204.556831 812.633119
230 71.241005 127.255850 838.024523
230 27.054823 -116.956540 852.978963
230 263.509156 32.730721 899.484923
230 242.616657 -85.502214 909.610654
231 446.355348 83.993341 10.456820
231 0.000000 0.000000 0.000000
231 487.501363 85.486199 120.423385
231 0.000000 0.000000 0.000000
231 524.365666 39.830553 142.603255
231 -84.768832 -64.614034 -13.593904
231 0.000000 0.000000 0.000000
231 15.318920 -53.530565 16.543426
231 0.000000 0.000000 0.000000
231 59.070360 -23.831403 0.401503
231 175.171294 135.877500 410.494649
231 0.000000 0.000000 0.000000
231 0.000000 0.000000 0.000000
231 71.864201 -127.444862 415.419683
231 206.107703 157.002716 799.071392
231 132.520818 -207.703034 814.927235
231 66.507619 128.856354 839.170958
231 21.213108 -113.961409 852.869611
231 257.250793 28.392813 897.989217
231 234.828528 -86.472269 909.888324
232 440.260858 84.239904 14.293458
232 0.000000 0.000000 0.000000
232 479.050588 83.506340 125.084236
232 0.000000 0.000000 0.000000
232 516.251361 40.435153 151.089781
232 -84.045568 -66.631684 -13.331439
232 0.000000 0.000000 0.000000
232 16.964296 -52.966534 14.868200
232 0.000000 0.000000 0.000000
232 59.469866 -25.024700 0.571697
232 161.581382 138.633487 409.814420
232 0.000000 0.000000 0.000000
232 0.000000 0.000000 0.000000
232 68.666908 -126.669887 415.882070
232 201.039930 155.237433 799.635238
232 125.571864 -208.782648 816.623511
232 60.582689 136.010826 839.784541
232 13.405576 -113.703167 851.749625
232 250.497750 27.422352 896.475889
232 228.919630 -86.684143 910.149923
233 435.266001 84.651441 16.557007
233 0.000000 0.000000 0.000000
233 469.934238 90.830428 134.303547
233 0.000000 0.000000 0.000000
233 506.923641 42.521491 156.022868
233 -83.295342 -68.762864 -13.430799
233 0.000000 0.000000 0.000000
233 14.869459 -52.086202 14.797279
233 0.000000 0.000000 0.000000
233 60.337848 -25.342193 0.059745
233 148.862708 142.021316 410.070555
233 0.000000 0.000000 0.000000
233 0.000000 0.000000 0.000000
233 65.100218 -129.225583 416.678112
233 194.197376 156.708518 799.889513
233 120.238147 -211.338712 816.507268
233 54.164554 133.189291 839.045959
233 7.144441 -113.492906 851.531696
233 245.959079 24.478397 897.368683
233 223.214164 -91.309822 911.426487
234 429.254058 87.845329 22.928530
234 0.000000 0.000000 0.000000
234 459.142517 90.857139 139.141141
234 0.000000 0.000000 0.000000
234 496.214485 43.309215 163.204451
234 -84.454820 -66.726856 -12.605063
234 0.000000 0.000000 0.000000
234 16.608492 -51.806258 14.580800
234 0.000000 0.000000 0.000000
234 60.164788 -27.114588 -0.466669
234 137.198183 143.268733 408.809743
234 0.000000 0.000000 0.000000
234 0.000000 0.000000 0.000000
234 61.308170 -130.949241 415.755752
234 191.617753 150.939010 798.010344
234 111.359051 -209.221207 816.577282
234 49.507436 129.528321 839.583143
234 1.479320 -119.821717 855.025517
234 241.085320 23.130058 896.338658
234 215.672746 -92.106455 909.502493
235 424.004051 90.351919 29.120840
235 0.000000 0.000000 0.000000
235 448.499330 94.434019 144.810450
235 0.000000 0.000000 0.000000
235 484.429853 42.478705 170.148675
235 -83.487180 -68.246068 -13.590737
235 0.000000 0.000000 0.000000
235 14.828459 -51.810133 14.455672
235 0.000000 0.000000 0.000000
235 60.338181 -26.036720 -0.682914
235 122.942055 147.780617 411.063927
235 0.000000 0.000000 0.000000
235 0.000000 0.000000 0.000000
235 58.597466 -130.949266 415.205617
235 184.975992 148.519474 795.394272
235 105.518713 -210.731055 816.452024
235 44.585354 127.109410 839.648688
235 -5.481370 -117.184564 855.555347
235 233.829214 23.096872 896.284549
235 209.404036 -94.319048 911.024668
236 415.139551 92.996617 34.022721
236 0.000000 0.000000 0.000000
236 438.407746 91.795126 148.544489
236 0.000000 0.000000 0.000000
236 474.032764 43.967968 174.358806
236 -82.598356 -69.875402 -12.934913
236 0.000000 0.000000 0.000000
236 16.901950 -49.987428 14.003496
236 0.000000 0.000000 0.000000
236 59.312868 -26.069599 -0.772071
236 110.903242 150.915339 411.073916
236 0.000000 0.000000 0.000000
236 0.000000 0.000000 0.000000
236 54.764010 -132.187998 416.321527
236 178.854318 146.577199 795.205397
236 100.500678 -209.345194 817.028034
236 38.165113 129.466442 839.432071
236 -11.818156 -116.275597 854.874611
236 227.553930 24.299930 894.962184
236 204.265095 -97.839202 911.314616
237 406.856748 93.875083 37.510865
237 0.000000 0.000000 0.000000
237 429.065819 96.788189 153.723934
237 0.000000 0.000000 0.000000
237 462.785194 45.651438 181.256272
237 -83.474082 -67.730734 -12.946889
237 0.000000 0.000000 0.000000
237 15.355374 -49.814723 14.077869
237 0.000000 0.000000 0.000000
237 60.466892 -26.184247 -0.753532
237 98.480323 148.761118 408.540182
237 0.000000 0.000000 0.000000
237 0.000000 0.000000 0.000000
237 53.598772 -136.181209 418.004263
237 171.961154 148.953924 795.057807
237 93.896217 -213.649244 815.994566
237 32.105257 127.893710 838.649142
237 -17.003103 -120.722970 856.015529
237 221.787998 19.845392 894.316869
237 198.644540 -96.773208 911.910886
238 397.094335 92.619586 40.812363
238 0.000000 0.000000 0.000000
238 417.187635 94.366681 158.554484
238 0.000000 0.000000 0.000000
238 449.324914 46.103419 183.203204
238 -82.585003 -69.361498 -12.290814
238 0.000000 0.000000 0.000000
238 15.996856 -53.543332 16.064989
238 0.000000 0.000000 0.000000
238 59.049652 -24.426530 0.295490
238 86.612615 154.924359 412.676679
238 0.000000 0.000000 0.000000
238 0.000000 0.000000 0.000000
238 49.402814 -136.343441 418.715690
238 167.754656 146.591289 793.795729
238 87.430002 -214.010683 816.346114
238 26.046130 126.279725 838.313326
238 -23.870102 -121.757688 856.308695
238 217.216887 17.170379 894.097725
238 194.064359 -99.387061 910.214602
239 387.855757 101.747703 45.986556
239 0.000000 0.000000 0.000000
239 404.210763 96.362187 162.444152
239 0.000000 0.000000 0.000000
239 439.769607 46.999987 187.505431
239 -83.469144 -67.542384 -15.298140
239 0.000000 0.000000 0.000000
239 15.697497 -48.771332 12.078289
239 0.000000 0.000000 0.000000
239 59.821426 -25.323830 -0.846676
239 73.600123 150.371020 410.420073
239 0.000000 0.000000 0.000000
239 0.000000 0.000000 0.000000
239 46.704445 -136.830254 417.556100
239 160.866894 141.292049 792.426057
239 82.202423 -217.403860 818.102722
239 21.966170 125.508723 839.531437
239 -29.021391 -126.101741 857.332974
239 212.032189 18.088460 893.107051
239 187.973959 -98.075287 910.264535
240 375.077306 101.723366 49.670698
240 0.000000 0.000000 0.000000
240 393.130542 95.998449 165.070466
240 0.000000 0.000000 0.000000
240 427.522288 46.142651 190.562610
240 -82.381554 -69.354523 -13.237717
240 0.000000 0.000000 0.000000
240 16.143256 -52.368606 15.643211
240 0.000000 0.000000 0.000000
240 59.184533 -25.409054 -0.774485
240 61.211307 155.474714 411.993622
240 0.000000 0.000000 0.000000
240 0.000000 0.000000 0.000000
240 42.489659 -136.893164 418.691108
240 155.341822 141.345512 792.742116
240 76.585768 -214.757577 815.897316
240 16.350490 120.635882 840.579277
240 -35.729858 -121.659118 856.473524
240 207.784758 12.950091 892.609019
240 183.043825 -99.175115 911.183435
241 360.786342 107.002013 52.401315
241 0.000000 0.000000 0.000000
241 379.881176 95.425648 166.828514
241 0.000000 0.000000 0.000000
241 413.261008 43.408637 192.461779
241 -83.405635 -67.511479 -14.646835
241 0.000000 0.000000 0.000000
241 15.033539 -51.242568 13.950506
241 0.000000 0.000000 0.000000
241 59.681705 -24.705965 -0.417401
241 46.749868 157.559267 414.013632
241 0.000000 0.000000 0.000000
241 0.000000 0.000000 0.000000
241 42.567295 -136.927754 418.117662
241 150.061140 140.336452 793.485681
241 71.774246 -217.861387 817.262452
241 11.927326 123.278694 840.788281
241 -40.132859 -125.554422 855.622256
241 202.553830 18.172384 892.176768
241 177.814670 -101.727082 910.569651
242 345.807423 106.986506 54.028501
242 0.000000 0.000000 0.000000
242 366.746648 96.609936 167.811672
242 0.000000 0.000000 0.000000
242 400.385457 44.678168 192.778604
242 -82.237765 -69.052739 -12.859095
242 0.000000 0.000000 0.000000
242 16.772910 -50.960356 13.732595
242 0.000000 0.000000 0.000000
242 59.046772 -25.859375 -1.212755
242 35.904389 158.811920 415.288121
242 0.000000 0.000000 0.000000
242 0.000000 0.000000 0.000000
242 39.310031 -134.276652 416.678443
242 144.878612 139.056218 792.886608
242 66.219635 -214.881419 816.250646
242 5.436619 120.648949 842.682307
242 -43.204683 -124.086515 856.246424
242 197.515465 14.274553 890.952777
242 172.259372 -103.317882 910.406174
243 331.680758 112.033634 57.967485
243 0.000000 0.000000 0.000000
243 352.565575 97.562617 170.092867
243 0.000000 0.000000 0.000000
243 387.810866 44.430709 190.677269
243 -83.261740 -67.209679 -14.267868
243 0.000000 0.000000 0.000000
243 15.581194 -48.750973 12.505158
243 0.000000 0.000000 0.000000
243 59.439686 -23.824375 -0.443667
243 24.538124 159.621676 416.368121
243 0.000000 0.000000 0.000000
243 0.000000 0.000000 0.000000
243 36.139746 -140.123437 420.279377
243 139.344908 141.746603 794.772196
243 61.477199 -218.599758 817.789593
243 1.576809 124.320216 844.543586
243 -48.880164 -128.179018 856.381857
243 193.372006 13.025426 892.400996
243 167.722364 -100.436911 909.560092
244 316.370190 113.705768 57.348973
244 0.000000 0.000000 0.000000
244 340.143360 98.695684 170.083817
244 0.000000 0.000000 0.000000
244 371.904069 44.427379 191.141228
244 -84.286618 -65.366942 -15.676753
244 0.000000 0.000000 0.000000
244 17.321821 -48.467771 12.286621
244 0.000000 0.000000 0.000000
244 60.600605 -27.211095 0.209658
244 10.896383 162.109698 419.682123
244 0.000000 0.000000 0.000000
244 0.000000 0.000000 0.000000
244 34.388644 -136.961842 420.210522
244 134.703572 141.956027 795.467783
244 57.193480 -221.650367 818.636063
244 -2.545528 122.534577 844.146846
244 -52.747537 -128.640728 857.672582
244 188.141473 13.246659 892.492703
244 163.622122 -102.985361 910.135576
245 297.926645 115.787291 58.129904
245 0.000000 0.000000 0.000000
245 326.323866 99.727167 170.111893
245 0.000000 0.000000 0.000000
245 357.752118 40.194841 186.378542
245 -83.198167 -67.179138 -13.616491
245 0.000000 0.000000 0.000000
245 18.680075 -48.220388 12.225854
245 0.000000 0.000000 0.000000
245 59.680112 -26.549207 0.799164
245 0.470216 164.132156 421.562244
245 0.000000 0.000000 0.000000
245 0.000000 0.000000 0.000000
245 31.455253 -142.659135 422.132948
245 130.030635 140.965216 795.595171
245 53.974640 -219.995751 817.549818
245 -7.810094 121.672090 846.526756
245 -58.460102 -126.353222 856.042506
245 183.909397 13.504674 892.782878
245 159.077433 -105.809065 910.035308
246 280.931136 125.546611 62.143740
246 0.000000 0.000000 0.000000
246 312.201667 108.488457 171.787621
246 0.000000 0.000000 0.000000
246 344.772663 40.751434 184.704793
246 -83.138050 -66.682424 -15.853194
246 0.000000 0.000000 0.000000
246 17.281002 -48.190606 11.944072
246 0.000000 0.000000 0.000000
246 60.452606 -27.199425 -0.149348
246 -10.513216 171.653291 427.069575
246 0.000000 0.000000 0.000000
246 0.000000 0.000000 0.000000
246 28.968965 -139.260594 420.693668
246 125.641856 141.400977 798.734051
246 49.718114 -221.208028 817.825910
246 -12.949927 120.371974 845.834033
246 -63.243399 -125.771096 856.458396
246 178.447283 13.774928 893.377942
246 153.403672 -101.294228 910.680521
247 261.892322 130.354135 61.123864
247 0.000000 0.000000 0.000000
247 296.761258 101.096563 168.658858
247 0.000000 0.000000 0.000000
247 329.490745 42.864931 178.953208
247 -81.146878 -70.712766 -13.105989
247 0.000000 0.000000 0.000000
247 18.639430 -47.943843 11.883671
247 0.000000 0.000000 0.000000
247 59.294022 -26.515971 1.654847
247 -22.327331 168.141510 426.758402
247 0.000000 0.000000 0.000000
247 0.000000 0.000000 0.000000
247 25.842972 -136.286709 418.752856
247 119.042247 139.306970 798.171993
247 45.210771 -219.589021 817.638751
247 -17.223576 118.058210 847.872826
247 -68.134844 -131.543400 856.853678
247 173.816001 13.344380 893.836657
247 149.538776 -106.009026 911.806974
248 241.954139 132.976662 61.456961
248 0.000000 0.000000 0.000000
248 279.757587 107.794292 168.246132
248 0.000000 0.000000 0.000000
248 316.629326 43.580392 175.893892
248 -81.221131 -70.799323 -14.086704
248 0.000000 0.000000 0.000000
248 17.240177 -47.913412 11.601463
248 0.000000 0.000000 0.000000
248 60.448192 -26.056443 0.100813
248 -33.083973 165.029988 429.708539
248 0.000000 0.000000 0.000000
248 0.000000 0.000000 0.000000
248 25.251831 -138.506407 419.470481
248 114.539789 139.669759 799.488178
248 43.335554 -221.548739 817.644016
248 -24.249230 116.801378 849.672876
248 -70.856736 -132.167694 858.866264
248 168.566245 11.823279 895.176018
248 144.387514 -105.906505 911.277709
249 225.107686 135.070425 59.727325
249 0.000000 0.000000 0.000000
249 264.840557 107.032542 162.426089
249 0.000000 0.000000 0.000000
249 299.193619 43.324288 170.343291
249 -81.402895 -70.240326 -12.840999
249 0.000000 0.000000 0.000000
249 18.219063 -53.136812 16.349166
249 0.000000 0.000000 0.000000
249 58.887637 -24.727777 1.653705
249 -43.449523 167.273903 431.663425
249 0.000000 0.000000 0.000000
249 0.000000 0.000000 0.000000
249 23.255785 -134.258884 419.918528
249 106.406060 139.426638 799.219901
249 39.343176 -221.986568 818.971440
249 -29.513329 115.985826 851.904266
249 -75.080700 -133.050745 859.784747
249 164.255431 8.865178 895.009003
249 141.482675 -106.769170 911.996802
250 203.296663 135.301871 59.151417
250 0.000000 0.000000 0.000000
250 251.963764 111.147251 159.106132
250 0.000000 0.000000 0.000000
250 284.703222 44.848300 164.310933
250 -81.169011 -69.477242 -14.833248
250 0.000000 0.000000 0.000000
250 17.998347 -49.754745 13.105208
250 0.000000 0.000000 0.000000
250 59.913575 -26.451275 1.882236
250 -55.871577 168.797790 434.219414
250 0.000000 0.000000 0.000000
250 0.000000 0.000000 0.000000
250 21.832095 -134.141749 418.745615
250 102.628898 140.349792 800.107885
250 37.948736 -219.596963 816.265345
250 -33.853308 110.316629 850.603701
250 -80.057819 -133.028323 858.364907
250 160.213589 10.746785 897.098391
250 138.140459 -108.595832 911.323858
251 182.135386 137.517091 54.607464
251 0.000000 0.000000 0.000000
251 232.364338 107.519951 152.410723
251 0.000000 0.000000 0.000000
251 268.191338 43.536030 156.561845
251 -81.235491 -69.710004 -13.154109
251 0.000000 0.000000 0.000000
251 17.685817 -45.736658 11.347204
251 0.000000 0.000000 0.000000
251 58.879992 -24.995950 1.035660
251 -65.497000 165.760512 435.546036
251 0.000000 0.000000 0.000000
251 0.000000 0.000000 0.000000
251 15.959997 -131.644040 418.000062
251 96.842872 143.939046 803.937255
251 33.969767 -220.411734 817.658562
251 -38.415909 110.795683 854.832546
251 -84.204996 -133.525774 859.231876
251 156.292079 12.526413 895.440063
251 134.519404 -105.819004 910.595517
252 162.396061 141.863105 53.393982
252 0.000000 0.000000 0.000000
252 214.016148 112.812496 148.844256
252 0.000000 0.000000 0.000000
252 245.133872 46.847579 150.369170
252 -81.002530 -70.319260 -14.698564
252 0.000000 0.000000 0.000000
252 18.478441 -51.137579 14.681278
252 0.000000 0.000000 0.000000
252 59.723973 -25.008137 2.015005
252 -77.142688 162.918773 438.873048
252 0.000000 0.000000 0.000000
252 0.000000 0.000000 0.000000
252 17.220458 -133.791760 420.739361
252 89.995051 143.674127 804.569165
252 29.503370 -219.404586 818.214882
252 -42.874122 111.504115 856.229940
252 -87.810852 -140.131331 858.855183
252 151.985224 10.176477 896.586288
252 130.759385 -109.467925 910.873754
253 138.685024 138.741048 46.041250
253 0.000000 0.000000 0.000000
253 196.496253 113.260929 142.835657
253 0.000000 0.000000 0.000000
253 229.854129 47.188179 141.850642
253 -82.687691 -66.806456 -15.298204
253 0.000000 0.000000 0.000000
253 18.471343 -46.823495 12.892172
253 0.000000 0.000000 0.000000
253 59.030835 -23.891329 1.163791
253 -85.014682 164.181131 441.537973
253 0.000000 0.000000 0.000000
253 0.000000 0.000000 0.000000
253 12.869667 -135.142109 422.088840
253 85.603914 143.677407 805.943309
253 27.960534 -219.619845 816.936682
253 -49.140659 114.189784 857.287582
253 -91.186946 -136.531991 858.634238
253 146.375650 11.693819 896.359397
253 126.788553 -108.332743 911.836907
254 119.390614 145.827824 44.757288
254 0.000000 0.000000 0.000000
254 177.220894 114.551728 135.143844
254 0.000000 0.000000 0.000000
254 212.055056 51.303570 134.255293
254 -82.259557 -67.232719 -15.444255
254 0.000000 0.000000 0.000000
254 16.713534 -46.598195 13.383037
254 0.000000 0.000000 0.000000
254 59.452723 -23.082496 2.431306
254 -93.924511 168.137969 445.244236
254 0.000000 0.000000 0.000000
254 0.000000 0.000000 0.000000
254 11.322071 -136.254808 421.046787
254 80.848896 147.461409 809.639772
254 24.502511 -222.065573 815.495627
254 -55.576556 110.320557 860.598963
254 -94.523047 -138.731580 858.009002
254 144.220238 12.428557 898.660557
254 123.217298 -107.210460 911.613887
255 98.492549 147.915780 41.920883
255 0.000000 0.000000 0.000000
255 157.321390 118.872335 129.656888
255 0.000000 0.000000 0.000000
255 193.802746 45.560743 119.231420
255 -81.631804 -68.875815 -14.783389
255 0.000000 0.000000 0.000000
255 16.927334 -51.056463 15.117603
255 0.000000 0.000000 0.000000
255 59.830152 -26.521329 2.191661
255 -102.712284 164.880418 447.149033
255 0.000000 0.000000 0.000000
255 0.000000 0.000000 0.000000
255 9.203156 -131.446811 420.887668
255 74.682532 147.226484 809.793960
255 22.965953 -221.973818 815.591751
255 -58.428167 108.391258 861.744797
255 -98.807467 -138.865466 858.797496
255 138.632508 13.500512 899.388027
255 119.606769 -105.519037 911.785253
256 76.959985 153.047276 39.040411
256 0.000000 0.000000 0.000000
256 135.034217 102.437380 114.101419
256 0.000000 0.000000 0.000000
256 173.655913 48.677232 111.999393
256 -80.479329 -70.163835 -15.026689
256 0.000000 0.000000 0.000000
256 16.547156 -46.391686 14.352760
256 0.000000 0.000000 0.000000
256 58.987257 -22.982006 2.250230
256 -111.598555 163.590638 448.634668
256 0.000000 0.000000 0.000000
256 0.000000 0.000000 0.000000
256 6.589324 -129.375574 420.637848
256 68.518789 143.880274 811.363175
256 19.104946 -222.059280 816.690892
256 -64.888181 110.462693 861.722959
256 -102.549081 -143.670862 860.138135
256 132.842034 13.703446 900.195432
256 115.810437 -101.257201 912.410334
257 52.884574 153.275239 33.764690
257 0.000000 0.000000 0.000000
257 115.892247 109.202531 110.361480
257 0.000000 0.000000 0.000000
257 152.790167 50.396056 104.242696
257 -81.586379 -67.930927 -15.425273
257 0.000000 0.000000 0.000000
257 16.987825 -47.155003 14.438638
257 0.000000 0.000000 0.000000
257 59.293186 -22.674950 2.161487
257 -121.260997 162.390681 451.794943
257 0.000000 0.000000 0.000000
257 0.000000 0.000000 0.000000
257 5.210793 -134.048652 422.546163
257 64.516673 147.428070 813.203811
257 16.651330 -225.496666 816.193732
257 -67.139782 108.422142 864.832592
257 -104.931502 -143.213159 860.999447
257 130.021133 14.918054 900.702340
257 111.720156 -102.411163 912.696528
258 29.839107 155.586431 29.714054
258 0.000000 0.000000 0.000000
258 98.015713 111.170441 102.936237
258 0.000000 0.000000 0.000000
258 133.603775 58.438870 97.813123
258 -81.609931 -73.861218 -14.201301
258 0.000000 0.000000 0.000000
258 17.699719 -49.560487 15.264855
258 0.000000 0.000000 0.000000
258 61.298506 10.255577 -15.555061
258 -128.110178 158.712575 452.618185
258 0.000000 0.000000 0.000000
258 0.000000 0.000000 0.000000
258 3.761477 -130.393307 422.670753
258 59.032496 147.617215 814.436833
258 13.905078 -221.872719 815.934462
258 -72.805332 110.380879 866.324411
258 -108.813708 -144.238517 860.211746
258 125.940511 14.821443 902.223987
258 107.758229 -101.571798 912.444998
259 7.161547 160.615686 27.459186
259 0.000000 0.000000 0.000000
259 78.456002 120.747195 98.953033
259 0.000000 0.000000 0.000000
259 112.961781 52.463458 84.954370
259 -82.483981 -71.109814 -15.703229
259 0.000000 0.000000 0.000000
259 16.781451 -47.836657 15.404718
259 0.000000 0.000000 0.000000
259 61.730483 5.959021 -12.966464
259 -135.376184 160.560816 455.933053
259 0.000000 0.000000 0.000000
259 0.000000 0.000000 0.000000
259 -0.307581 -130.820831 423.097416
259 53.685310 147.124797 814.890021
259 10.192341 -223.201445 816.485853
259 -76.962908 111.059379 866.483528
259 -113.727081 -144.507826 861.327952
259 122.301668 13.427060 902.411385
259 104.049223 -98.825654 913.321738
260 -18.773359 154.372234 20.109650
260 0.000000 0.000000 0.000000
260 56.567614 121.567706 91.007999
260 0.000000 0.000000 0.000000
260 90.339142 51.271034 74.054912
260 -81.787395 -71.738462 -16.000655
260 0.000000 0.000000 0.000000
260 17.493608 -50.244603 16.232057
260 0.000000 0.000000 0.000000
260 61.186467 7.540391 -13.153403
260 -142.992638 156.684911 455.986474
260 0.000000 0.000000 0.000000
260 0.000000 0.000000 0.000000
260 -0.904660 -130.529457 422.327780
260 48.685148 146.085008 817.435398
260 7.845691 -218.405675 813.426538
260 -82.994313 102.863977 868.231446
260 -116.130971 -142.599850 860.841443
260 117.326051 16.337354 903.228720
260 100.868562 -101.223853 912.960161
261 -43.018859 155.029817 15.443010
261 0.000000 0.000000 0.000000
261 34.949607 120.929046 84.119257
261 0.000000 0.000000 0.000000
261 70.903861 56.745187 67.807131
261 -81.045293 -72.827309 -14.567314
261 0.000000 0.000000 0.000000
261 17.031882 -47.200481 14.967868
261 0.000000 0.000000 0.000000
261 59.885001 7.763294 -12.536971
261 -151.045066 155.791690 456.515351
261 0.000000 0.000000 0.000000
261 0.000000 0.000000 0.000000
261 -4.067274 -127.649874 422.550767
261 43.462101 151.428772 818.334828
261 5.049093 -220.267942 814.464748
261 -86.369733 110.653086 870.313023
261 -120.673058 -146.356126 861.397541
261 113.249656 15.862189 902.913463
261 96.955828 -101.834825 913.371942
262 -66.864752 153.787478 11.440303
262 0.000000 0.000000 0.000000
262 12.937740 122.581304 76.626478
262 0.000000 0.000000 0.000000
262 49.143049 62.165930 60.878166
262 -82.412466 -70.264165 -16.605471
262 0.000000 0.000000 0.000000
262 16.557542 -53.790559 18.389534
262 0.000000 0.000000 0.000000
262 60.784075 3.127687 -10.895462
262 -157.055714 152.050737 457.720274
262 0.000000 0.000000 0.000000
262 0.000000 0.000000 0.000000
262 -5.766938 -125.184717 421.707986
262 37.277976 148.658250 819.582192
262 3.227620 -222.209061 815.856608
262 -90.251845 106.828055 871.561723
262 -121.499043 -143.310455 861.186675
262 108.278848 14.505533 903.842527
262 93.069314 -103.546529 913.099793
263 -90.262817 156.522507 7.749152
263 0.000000 0.000000 0.000000
263 -8.781093 122.535791 70.826204
263 0.000000 0.000000 0.000000
263 27.888281 65.718189 54.092461
263 -81.260968 -71.941761 -16.234601
263 0.000000 0.000000 0.000000
263 17.292572 -46.282310 14.905438
263 0.000000 0.000000 0.000000
263 60.818821 7.941626 -12.193147
263 -161.532402 153.591317 459.886028
263 0.000000 0.000000 0.000000
263 0.000000 0.000000 0.000000
263 -7.638724 -126.826741 422.877030
263 32.949869 156.250808 821.078085
263 -2.081681 -219.047624 815.426445
263 -96.591131 104.638836 871.134645
263 -126.712174 -147.567347 861.460941
263 104.396912 19.274991 904.290210
263 89.457942 -99.949516 913.406951
264 -110.836901 177.229299 18.849947
264 0.000000 0.000000 0.000000
264 -27.427265 129.707591 68.725480
264 0.000000 0.000000 0.000000
264 9.069567 76.485602 51.599769
264 -81.946636 -70.179496 -16.367827
264 0.000000 0.000000 0.000000
264 17.335400 -51.370592 17.945446
264 0.000000 0.000000 0.000000
264 58.621891 -20.554516 3.005813
264 -168.538702 153.080076 459.732255
264 0.000000 0.000000 0.000000
264 0.000000 0.000000 0.000000
264 -8.938342 -126.435405 423.404283
264 28.463882 151.933964 820.774700
264 -1.864612 -223.033067 816.633311
264 -98.946612 108.151325 872.234702
264 -129.023327 -145.995246 860.548600
264 99.430351 19.017614 904.083527
264 85.084371 -97.944105 913.339817
265 -136.032273 174.705801 13.257411
265 0.000000 0.000000 0.000000
265 -49.409884 131.764164 62.983580
265 0.000000 0.000000 0.000000
265 -16.151159 70.099875 41.768341
265 -81.229395 -71.480806 -16.718298
265 0.000000 0.000000 0.000000
265 16.237354 -49.535740 17.018792
265 0.000000 0.000000 0.000000
265 59.608097 -21.032723 2.754283
265 -172.379124 149.379667 461.397117
265 0.000000 0.000000 0.000000
265 0.000000 0.000000 0.000000
265 -11.519754 -126.243819 422.762295
265 23.596555 154.644018 820.721052
265 -6.815725 -218.927018 814.707674
265 -105.251769 104.885096 871.505422
265 -133.094773 -147.334293 860.095057
265 97.627839 18.277533 903.916780
265 83.016032 -97.905003 914.833048
266 -163.354415 169.085018 8.243850
266 0.000000 0.000000 0.000000
266 -68.095663 139.703191 61.145356
266 0.000000 0.000000 0.000000
266 -39.252388 75.972064 37.153593
266 -81.964514 -69.326152 -17.513486
266 0.000000 0.000000 0.000000
266 17.150570 -51.793266 16.620711
266 0.000000 0.000000 0.000000
266 59.119493 -23.445442 3.605309
266 -180.299305 147.538982 460.962743
266 0.000000 0.000000 0.000000
266 0.000000 0.000000 0.000000
266 -14.706060 -123.423935 423.051884
266 19.151595 155.222558 822.082880
266 -9.230156 -215.948589 814.723412
266 -109.941814 108.139109 871.063329
266 -137.259457 -146.862381 859.513995
266 92.730909 23.340866 904.941162
266 78.614872 -99.305130 913.960598
267 -187.564458 169.967162 10.538441
267 0.000000 0.000000 0.000000
267 -92.938734 133.877507 53.430514
267 0.000000 0.000000 0.000000
267 -61.908116 79.955870 31.179001
267 -80.453226 -71.620410 -15.762716
267 0.000000 0.000000 0.000000
267 16.726067 -47.981949 16.168429
267 0.000000 0.000000 0.000000
267 58.266726 -23.776849 4.366244
267 -184.531152 146.492037 459.963157
267 0.000000 0.000000 0.000000
267 0.000000 0.000000 0.000000
267 -15.113317 -130.007494 425.877645
267 13.357190 150.762029 820.659785
267 -11.701448 -220.378052 814.737340
267 -113.902999 106.861547 871.313863
267 -139.598420 -146.124751 858.420263
267 88.427684 21.273549 904.590657
267 75.680088 -98.051901 913.342858
268 -212.902325 170.744618 7.219038
268 0.000000 0.000000 0.000000
268 -115.092881 138.234198 53.919941
268 0.000000 0.000000 0.000000
268 -84.639883 84.820346 25.743834
268 -81.145298 -70.325831 -18.113523
268 0.000000 0.000000 0.000000
268 18.183187 -48.986945 16.167977
268 0.000000 0.000000 0.000000
268 57.832788 -24.185640 4.096616
268 -189.029199 147.506740 461.597021
268 0.000000 0.000000 0.000000
268 0.000000 0.000000 0.000000
268 -17.747150 -127.714408 423.001642
268 8.182925 154.501466 820.531682
268 -16.040128 -213.735347 814.815610
268 -119.167336 106.316188 871.620373
268 -143.592909 -146.865323 859.706155
268 83.959875 21.884916 904.720182
268 71.278213 -97.005173 914.000232
269 -235.554185 174.652159 10.976779
269 0.000000 0.000000 0.000000
269 -135.727914 132.865261 45.092767
269 0.000000 0.000000 0.000000
269 -108.785690 78.684451 21.543059
269 -79.355323 -73.423429 -16.565224
269 0.000000 0.000000 0.000000
269 15.746406 -49.228981 16.314776
269 0.000000 0.000000 0.000000
269 58.137711 -23.393349 3.462743
269 -192.724362 144.455418 460.624294
269 0.000000 0.000000 0.000000
269 0.000000 0.000000 0.000000
269 -17.751830 -127.801847 422.282383
269 3.582337 151.938811 819.614477
269 -16.661849 -220.579811 816.131956
269 -123.552814 107.025522 870.424198
269 -146.361184 -150.324941 858.976465
269 80.401174 24.173795 905.594723
269 67.247360 -96.493111 913.050139
270 -260.580043 174.667046 12.863364
270 0.000000 0.000000 0.000000
270 -158.401672 141.242047 47.029453
270 0.000000 0.000000 0.000000
270 -128.947706 83.250694 17.868073
270 -79.664062 -72.552631 -15.491746
270 0.000000 0.000000 0.000000
270 16.408124 -48.426379 17.013929
270 0.000000 0.000000 0.000000
270 58.351358 -23.385035 4.136585
270 -199.191357 141.829178 459.535130
270 0.000000 0.000000 0.000000
270 0.000000 0.000000 0.000000
270 -19.770980 -130.605561 424.978870
270 -0.888029 152.901610 819.742368
270 -22.509966 -218.799936 816.456888
270 -127.590707 104.720235 871.742308
270 -150.687595 -147.689898 857.912941
270 74.877803 24.144431 904.687069
270 64.945082 -95.848753 912.949029
271 -284.127611 172.229221 12.523661
271 0.000000 0.000000 0.000000
271 -179.911635 142.437584 44.035779
271 0.000000 0.000000 0.000000
271 -153.567625 82.387494 14.408254
271 -80.794901 -76.226446 -13.925362
271 0.000000 0.000000 0.000000
271 16.880181 -49.370549 16.625007
271 0.000000 0.000000 0.000000
271 59.216309 -22.298008 3.558937
271 -200.697791 142.689900 459.717022
271 0.000000 0.000000 0.000000
271 0.000000 0.000000 0.000000
271 -22.323611 -129.955289 425.098873
271 -4.168151 155.865866 818.918306
271 -23.727334 -218.789786 815.846261
271 -133.028199 104.048315 870.321027
271 -155.011950 -149.264215 857.295634
271 70.404760 24.053494 905.079229
271 59.023626 -94.820864 913.247067
272 -306.583809 177.159950 18.525727
272 0.000000 0.000000 0.000000
272 -201.340213 143.289243 43.024885
272 0.000000 0.000000 0.000000
272 -173.387081 85.739861 10.779327
272 -81.038060 -76.125655 -14.334877
272 0.000000 0.000000 0.000000
272 16.213612 -47.326243 15.419308
272 0.000000 0.000000 0.000000
272 59.073120 -20.477412 4.357271
272 -205.613654 142.998923 459.115464
272 0.000000 0.000000 0.000000
272 0.000000 0.000000 0.000000
272 -24.384643 -125.818056 423.858030
272 -9.935579 157.955774 818.615676
272 -26.833516 -216.649763 814.779558
272 -136.451836 106.704285 868.954698
272 -156.128208 -147.804289 858.274549
272 67.412892 25.223357 903.740887
272 55.774952 -92.113759 913.784001
273 -328.682117 179.412578 21.547178
273 0.000000 0.000000 0.000000
273 -222.658395 143.693742 39.550572
273 0.000000 0.000000 0.000000
273 -197.077535 87.665728 9.067382
273 -81.160618 -75.391002 -14.859922
273 0.000000 0.000000 0.000000
273 16.932230 -49.453141 16.596900
273 0.000000 0.000000 0.000000
273 58.497955 -21.654300 3.709672
273 -209.504367 140.197889 458.511424
273 0.000000 0.000000 0.000000
273 0.000000 0.000000 0.000000
273 -26.169092 -128.249674 423.059179
273 -13.749117 155.580334 817.552304
273 -31.059591 -220.011726 815.245693
273 -141.737006 106.887158 869.418560
273 -161.384023 -147.984812 856.711667
273 61.373087 27.515192 903.430057
273 52.283762 -91.131894 913.703682
274 -346.986434 184.231968 31.253382
274 0.000000 0.000000 0.000000
274 -244.090678 145.835504 42.149302
274 0.000000 0.000000 0.000000
274 -218.714705 89.213743 8.565432
274 -81.283231 -74.656013 -15.385216
274 0.000000 0.000000 0.000000
274 16.223051 -47.586531 15.446177
274 0.000000 0.000000 0.000000
274 57.947995 -22.513731 3.002171
274 -215.848453 138.457204 456.215366
274 0.000000 0.000000 0.000000
274 0.000000 0.000000 0.000000
274 -26.987727 -131.455274 425.625682
274 -18.036623 156.958896 817.161222
274 -33.190068 -219.865521 815.746467
274 -145.273519 103.699162 867.365757
274 -166.039332 -147.934200 856.847781
274 58.138050 26.351201 902.893034
274 47.749379 -91.626741 912.618974
275 -368.857329 186.130945 34.467524
275 0.000000 0.000000 0.000000
275 -265.347789 146.624817 41.635741
275 0.000000 0.000000 0.000000
275 -239.360778 89.580603 7.012359
275 -81.405900 -73.920675 -15.910769
275 0.000000 0.000000 0.000000
275 16.543435 -48.399047 16.320933
275 0.000000 0.000000 0.000000
275 58.641957 -20.347064 3.957651
275 -216.864092 136.179413 455.334482
275 0.000000 0.000000 0.000000
275 0.000000 0.000000 0.000000
275 -29.481150 -125.936092 422.616322
275 -24.014424 155.056611 816.092685
275 -36.576090 -218.828942 816.394906
275 -151.310310 105.512492 866.922550
275 -168.972334 -149.553788 856.806875
275 54.347938 27.133834 903.578865
275 44.841538 -87.809974 913.080612
276 -392.892679 180.212880 37.459952
276 0.000000 0.000000 0.000000
276 -285.964473 142.199423 41.119908
276 0.000000 0.000000 0.000000
276 -259.774951 93.953434 7.908564
276 -81.480257 -73.081976 -16.674954
276 0.000000 0.000000 0.000000
276 17.982121 -49.237817 16.677524
276 0.000000 0.000000 0.000000
276 58.280157 -21.097857 3.240307
276 -221.226810 135.954394 452.407219
276 0.000000 0.000000 0.000000
276 0.000000 0.000000 0.000000
276 -33.399438 -130.702685 423.887190
276 -29.373691 155.061105 814.160239
276 -40.793272 -215.615123 814.320582
276 -155.586150 104.507920 866.549048
276 -173.347390 -148.516302 855.265738
276 49.415719 27.628154 903.006166
276 40.367930 -90.604888 912.234072
277 -408.195191 183.546617 43.067553
277 0.000000 0.000000 0.000000
277 -303.008748 144.773502 44.502994
277 0.000000 0.000000 0.000000
277 -279.467190 91.010683 7.906541
277 -81.554617 -72.243084 -17.439433
277 0.000000 0.000000 0.000000
277 17.089596 -45.884643 14.871309
277 0.000000 0.000000 0.000000
277 59.587341 -17.989492 2.389239
277 -225.479502 137.276005 454.270109
277 0.000000 0.000000 0.000000
277 0.000000 0.000000 0.000000
277 -35.617115 -130.584874 424.698621
277 -32.635971 152.087144 812.157624
277 -44.880197 -213.337784 814.340227
277 -160.464432 107.270143 864.260835
277 -176.973113 -148.552996 854.562081
277 43.438216 28.375430 901.835012
277 35.253835 -88.921516 911.901672
278 -429.427598 178.801578 45.845178
278 0.000000 0.000000 0.000000
278 -324.056215 145.425716 46.908969
278 0.000000 0.000000 0.000000
278 -300.108285 91.897753 10.601885
278 -79.951722 -75.200742 -14.295177
278 0.000000 0.000000 0.000000
278 17.353256 -51.358911 17.117244
278 0.000000 0.000000 0.000000
278 58.506817 -19.768442 3.006676
278 -229.933220 138.845828 453.087057
278 0.000000 0.000000 0.000000
278 0.000000 0.000000 0.000000
278 -36.036920 -130.512760 422.144076
278 -36.758372 159.586167 814.950448
278 -47.041597 -214.759909 814.359453
278 -164.773697 108.152062 863.235966
278 -182.032491 -149.434379 855.662688
278 39.732569 29.950391 901.171506
278 32.340007 -90.160574 912.587509
279 -445.965190 180.703408 50.915413
279 0.000000 0.000000 0.000000
279 -337.077848 151.058282 52.398884
279 0.000000 0.000000 0.000000
279 -317.811975 95.241326 10.268011
279 -80.025807 -74.361559 -15.059166
279 0.000000 0.000000 0.000000
279 15.962245 -48.768789 16.092260
279 0.000000 0.000000 0.000000
279 59.374149 -21.573388 1.863783
279 -235.045533 130.267008 450.066708
279 0.000000 0.000000 0.000000
279 0.000000 0.000000 0.000000
279 -39.240845 -129.865775 423.099376
279 -41.029320 158.498849 812.095383
279 -50.863453 -218.412475 816.514162
279 -169.330435 103.538707 861.885790
279 -185.386751 -146.780749 853.885517
279 35.919035 30.428991 900.218901
279 28.023657 -88.270204 912.516406
280 -463.615816 180.725923 57.888426
280 0.000000 0.000000 0.000000
280 -357.691868 147.831888 52.687766
280 0.000000 0.000000 0.000000
280 -336.574753 92.786227 13.313739
280 -80.099892 -73.522184 -15.823446
280 0.000000 0.000000 0.000000
280 16.175586 -47.753799 14.452026
280 0.000000 0.000000 0.000000
280 59.250787 -21.591703 4.277714
280 -240.012409 131.012644 450.536976
280 0.000000 0.000000 0.000000
280 0.000000 0.000000 0.000000
280 -41.961948 -128.691387 422.507977
280 -44.317432 157.767158 809.531237
280 -55.226146 -215.686218 814.907815
280 -175.260857 102.896426 861.032462
280 -188.825613 -147.269063 852.919999
280 31.525261 32.087704 899.964384
280 22.839881 -87.686812 912.424356
281 -479.270673 183.720646 63.018566
281 0.000000 0.000000 0.000000
281 -370.283198 148.850286 53.846052
281 0.000000 0.000000 0.000000
281 -351.183709 94.696971 15.389147
281 -80.173973 -72.682613 -16.588023
281 0.000000 0.000000 0.000000
281 17.130821 -49.537071 16.925992
281 0.000000 0.000000 0.000000
281 59.683729 -21.895542 3.008211
281 -243.622625 136.335806 451.957831
281 0.000000 0.000000 0.000000
281 0.000000 0.000000 0.000000
281 -42.712769 -127.141605 421.733174
281 -50.919993 156.050968 808.166739
281 -59.320575 -213.280743 815.201716
281 -179.702874 104.000339 859.810717
281 -193.272820 -147.703396 853.308811
281 25.976993 30.993813 900.216862
281 19.913354 -87.783754 911.574247
282 -491.888728 182.714776 67.624602
282 0.000000 0.000000 0.000000
282 -386.639537 146.097139 57.843940
282 0.000000 0.000000 0.000000
282 -367.407876 90.677382 19.541499
282 -80.248056 -71.842844 -17.352895
282 0.000000 0.000000 0.000000
282 16.278460 -47.663796 14.302796
282 0.000000 0.000000 0.000000
282 59.179470 -20.684114 4.054294
282 -250.493890 130.080881 449.299974
282 0.000000 0.000000 0.000000
282 0.000000 0.000000 0.000000
282 -45.760462 -128.694480 421.561128
282 -57.214126 153.205034 807.265797
282 -62.260681 -218.795612 815.795989
282 -184.258858 108.064011 859.204381
282 -197.683309 -149.909990 851.925045
282 21.115558 30.950947 898.633970
282 14.440055 -90.048166 911.402108
283 -507.181736 176.628577 69.075714
283 0.000000 0.000000 0.000000
283 -399.286052 147.860948 57.877566
283 0.000000 0.000000 0.000000
283 -382.165771 90.305939 20.758137
283 -80.343924 -71.404567 -18.456355
283 0.000000 0.000000 0.000000
283 17.182852 -49.619507 16.897796
283 0.000000 0.000000 0.000000
283 60.982182 -21.901493 2.860514
283 -254.027965 133.186465 450.818442
283 0.000000 0.000000 0.000000
283 0.000000 0.000000 0.000000
283 -47.358495 -129.500336 422.548257
283 -60.713844 159.064643 808.755720
283 -67.692149 -215.486420 813.078876
283 -187.449471 111.781873 859.192544
283 -200.500705 -151.332728 852.349640
283 17.021559 32.768739 899.041827
283 10.926398 -86.641624 910.983521
284 -518.269740 177.269784 72.672710
284 0.000000 0.000000 0.000000
284 -411.489488 145.353773 61.095301
284 0.000000 0.000000 0.000000
284 -394.306302 94.538538 22.026982
284 -80.364290 -70.912731 -17.369248
284 0.000000 0.000000 0.000000
284 16.358879 -47.465587 15.799425
284 0.000000 0.000000 0.000000
284 60.266412 -20.062099 3.589884
284 -259.266758 127.516783 450.946539
284 0.000000 0.000000 0.000000
284 0.000000 0.000000 0.000000
284 -50.396321 -128.504143 420.717209
284 -65.394473 156.843931 805.359726
284 -71.296746 -214.053034 812.919972
284 -191.573329 107.861963 857.400037
284 -205.566897 -152.425253 851.714058
284 12.608640 32.498463 897.980169
284 5.813059 -83.820122 910.929871
285 -530.475524 176.414809 73.133004
285 0.000000 0.000000 0.000000
285 -423.773351 143.408941 62.452516
285 0.000000 0.000000 0.000000
285 -406.138866 91.057102 26.223048
285 -81.302462 -75.181137 -15.307543
285 0.000000 0.000000 0.000000
285 17.077109 -49.588831 16.974666
285 0.000000 0.000000 0.000000
285 59.564193 -21.759166 2.238797
285 -265.174114 129.398960 451.119122
285 0.000000 0.000000 0.000000
285 0.000000 0.000000 0.000000
285 -54.412318 -128.240443 421.246889
285 -68.665147 160.182697 805.960373
285 -76.895961 -211.260672 811.523632
285 -197.808445 103.387331 854.557054
285 -211.645882 -146.519693 848.290118
285 8.052998 36.156692 898.073553
285 1.887860 -86.677130 910.294848
286 -538.995119 180.068097 78.585449
286 0.000000 0.000000 0.000000
286 -432.114011 145.208795 65.658848
286 0.000000 0.000000 0.000000
286 -417.418663 90.484049 27.064229
286 -81.136154 -74.828211 -15.818494
286 0.000000 0.000000 0.000000
286 16.173927 -47.888093 14.472590
286 0.000000 0.000000 0.000000
286 59.691826 -20.458321 2.384177
286 -270.793712 128.787967 451.872162
286 0.000000 0.000000 0.000000
286 0.000000 0.000000 0.000000
286 -54.051150 -128.616111 420.414031
286 -72.861710 159.810016 806.339095
286 -81.132573 -214.274752 812.367114
286 -201.425862 107.087233 856.214709
286 -215.430116 -146.047260 848.785915
286 2.602639 37.956337 897.084093
286 -3.996360 -84.742847 909.909248
287 -547.523856 179.957350 82.187970
287 0.000000 0.000000 0.000000
287 -436.484530 151.923420 72.278220
287 0.000000 0.000000 0.000000
287 -427.370389 90.218817 29.013839
287 -80.863823 -74.301820 -16.914360
287 0.000000 0.000000 0.000000
287 16.629493 -48.702436 16.885830
287 0.000000 0.000000 0.000000
287 60.791942 -19.849130 1.693032
287 -275.162817 130.738005 452.383882
287 0.000000 0.000000 0.000000
287 0.000000 0.000000 0.000000
287 -56.759986 -128.453196 420.318001
287 -79.620839 159.714977 804.008795
287 -86.290158 -210.325522 811.920826
287 -206.681339 107.013142 854.612801
287 -218.528756 -149.131930 847.573316
287 -2.038601 36.301338 896.214009
287 -7.824350 -84.482193 910.109936
288 -555.682080 179.217923 81.439751
288 0.000000 0.000000 0.000000
288 -448.572290 143.626281 66.816165
288 0.000000 0.000000 0.000000
288 -433.613419 90.917061 28.814618
288 -81.014106 -73.219937 -16.784285
288 0.000000 0.000000 0.000000
288 17.145094 -49.649385 16.185902
288 0.000000 0.000000 0.000000
288 61.117947 -21.209972 4.092468
288 -284.520842 129.730532 454.974195
288 0.000000 0.000000 0.000000
288 0.000000 0.000000 0.000000
288 -59.816871 -132.076369 422.039702
288 -83.148496 158.506992 803.294398
288 -88.551611 -213.480358 813.253299
288 -211.464381 104.675527 854.239403
288 -223.179993 -143.990051 846.200612
288 -4.217818 37.590636 896.039127
288 -13.481675 -82.745039 909.266582
289 -563.554689 177.565554 80.626896
289 0.000000 0.000000 0.000000
289 -456.558007 138.817356 67.125069
289 0.000000 0.000000 0.000000
289 -441.519637 88.217679 30.439444
289 -81.292282 -71.279107 -16.728957
289 0.000000 0.000000 0.000000
289 15.848192 -46.352584 16.410749
289 0.000000 0.000000 0.000000
289 61.125262 -22.717690 3.185547
289 -288.747457 131.165182 455.238439
289 0.000000 0.000000 0.000000
289 0.000000 0.000000 0.000000
289 -62.429746 -127.272757 420.693568
289 -88.650568 158.778361 803.027207
289 -93.918796 -214.728665 812.886064
289 -215.850312 107.592458 854.184932
289 -228.366118 -146.961587 846.774246
289 -10.707368 38.322406 895.044439
289 -16.414344 -82.803657 909.600280
290 -568.944285 172.679615 78.945049
290 0.000000 0.000000 0.000000
290 -460.897058 141.927172 67.098025
290 0.000000 0.000000 0.000000
290 -449.019486 85.312674 30.077217
290 -79.343003 -74.169555 -16.121960
290 0.000000 0.000000 0.000000
290 15.857631 -46.337505 14.827976
290 0.000000 0.000000 0.000000
290 60.530245 -21.400239 4.091522
290 -297.019967 132.481907 455.454187
290 0.000000 0.000000 0.000000
290 0.000000 0.000000 0.000000
290 -65.151304 -129.236104 420.441458
290 -92.665135 166.716510 803.222672
290 -97.374401 -213.626842 813.154896
290 -219.367734 105.001272 849.543735
290 -232.426845 -148.767847 846.239876
290 -16.226969 38.109105 894.536595
290 -22.874832 -80.125611 909.395338
291 -572.933624 178.200195 79.401453
291 0.000000 0.000000 0.000000
291 -464.868120 138.992300 67.286875
291 0.000000 0.000000 0.000000
291 -453.054320 81.772393 31.143993
291 -79.493399 -73.083757 -15.994227
291 0.000000 0.000000 0.000000
291 16.100587 -46.940503 15.696532
291 0.000000 0.000000 0.000000
291 60.144802 -21.922287 3.020645
291 -305.902633 126.381625 453.984928
291 0.000000 0.000000 0.000000
291 0.000000 0.000000 0.000000
291 -67.871116 -128.070859 420.182604
291 -96.819852 165.329024 801.383214
291 -101.253597 -214.111091 812.625808
291 -226.485267 109.165501 851.383041
291 -237.379007 -143.096228 845.060351
291 -21.046889 39.995717 896.273344
291 -26.110729 -79.736972 908.225234
292 -579.925832 169.461727 75.054620
292 0.000000 0.000000 0.000000
292 -476.889629 129.618373 64.712816
292 0.000000 0.000000 0.000000
292 -458.499284 82.954563 29.948205
292 -79.439802 -71.968848 -17.366730
292 0.000000 0.000000 0.000000
292 16.060290 -46.667879 14.367179
292 0.000000 0.000000 0.000000
292 61.667797 -20.946299 4.047763
292 -310.651253 133.491513 456.342469
292 0.000000 0.000000 0.000000
292 0.000000 0.000000 0.000000
292 -69.913185 -127.509987 419.999973
292 -102.756876 162.742550 802.059740
292 -106.800715 -209.484928 810.526827
292 -229.606777 112.944361 851.309720
292 -242.042756 -148.864969 846.094789
292 -25.279263 39.358595 894.257299
292 -32.497706 -78.664900 907.811586
293 -583.403125 169.942882 74.716710
293 0.000000 0.000000 0.000000
293 -477.027713 132.748688 65.364054
293 0.000000 0.000000 0.000000
293 -460.497249 82.582416 28.906818
293 -80.500580 -74.789274 -15.243251
293 0.000000 0.000000 0.000000
293 15.920317 -46.101552 16.657602
293 0.000000 0.000000 0.000000
293 60.684242 -21.156873 4.223172
293 -319.302740 127.749566 455.879967
293 0.000000 0.000000 0.000000
293 0.000000 0.000000 0.000000
293 -72.492660 -125.114005 419.798282
293 -105.964242 169.478389 802.071002
293 -109.613027 -209.758222 810.546457
293 -235.778563 116.914225 852.591585
293 -246.503094 -144.073613 843.996427
293 -29.456734 39.483870 894.169693
293 -36.549907 -81.392930 908.906614
294 -586.145290 168.031871 73.764562
294 0.000000 0.000000 0.000000
294 -481.309695 136.218836 66.515632
294 0.000000 0.000000 0.000000
294 -466.404844 78.537015 27.246765
294 -80.317092 -73.233824 -17.049310
294 0.000000 0.000000 0.000000
294 15.741884 -46.644197 16.669703
294 0.000000 0.000000 0.000000
294 60.714007 -23.064149 3.295884
294 -324.078384 134.637795 456.562360
294 0.000000 0.000000 0.000000
294 0.000000 0.000000 0.000000
294 -75.337047 -123.298990 419.898603
294 -113.191311 165.848967 800.427845
294 -114.732864 -207.962927 808.887309
294 -241.133941 114.216605 850.169691
294 -250.836059 -145.135389 842.657490
294 -36.387902 40.772420 893.167840
294 -43.013946 -77.831318 907.027431
295 -591.648166 168.519198 72.799843
295 0.000000 0.000000 0.000000
295 -485.304939 133.271700 66.703958
295 0.000000 0.000000 0.000000
295 -470.013265 78.917363 26.053576
295 -80.231639 -72.566968 -16.548839
295 0.000000 0.000000 0.000000
295 15.698200 -46.247253 16.416846
295 0.000000 0.000000 0.000000
295 60.760773 -20.221932 4.357499
295 -333.199436 129.664607 457.161264
295 0.000000 0.000000 0.000000
295 0.000000 0.000000 0.000000
295 -78.358262 -122.424420 418.027109
295 -118.958440 164.840791 799.333686
295 -119.531218 -204.985906 807.989541
295 -246.994067 108.393165 847.166892
295 -255.275157 -142.996589 841.225432
295 -41.444689 41.722518 894.245061
295 -46.231091 -76.794183 908.127929
296 -596.018003 163.421353 68.677842
296 0.000000 0.000000 0.000000
296 -489.351142 130.138781 65.195543
296 0.000000 0.000000 0.000000
296 -474.690370 75.916787 25.164593
296 -79.562035 -72.831581 -17.207190
296 0.000000 0.000000 0.000000
296 15.687457 -45.853184 16.345332
296 0.000000 0.000000 0.000000
296 60.202269 -21.254033 3.605313
296 -337.129457 131.024885 456.941616
296 0.000000 0.000000 0.000000
296 0.000000 0.000000 0.000000
296 -82.524062 -122.873999 418.158906
296 -123.331955 165.981631 800.051248
296 -123.664368 -204.912839 807.927356
296 -254.479608 113.634499 846.676838
296 -259.128748 -142.436095 840.485057
296 -47.625155 42.549503 893.812531
296 -52.085683 -71.792553 905.593703
297 -597.518517 170.572888 69.778654
297 0.000000 0.000000 0.000000
297 -493.573816 132.272679 65.856229
297 0.000000 0.000000 0.000000
297 -479.564074 76.355214 24.376475
297 -79.110521 -72.818449 -15.851783
297 0.000000 0.000000 0.000000
297 14.496235 -45.985251 17.816687
297 0.000000 0.000000 0.000000
297 60.729701 -21.543409 4.409876
297 -344.216128 133.958241 453.387074
297 0.000000 0.000000 0.000000
297 0.000000 0.000000 0.000000
297 -83.281243 -121.262283 417.327830
297 -131.414671 166.009482 800.076420
297 -127.311397 -206.777946 807.596336
297 -258.731000 116.373955 848.097118
297 -264.347900 -141.605472 840.667974
297 -53.905551 45.202569 893.720522
297 -57.272289 -72.263310 906.037855
298 -602.993770 168.602507 68.460856
298 0.000000 0.000000 0.000000
298 -497.769368 129.759064 61.560880
298 0.000000 0.000000 0.000000
298 -482.656667 75.404673 23.746691
298 -79.483206 -77.420115 -14.086031
298 0.000000 0.000000 0.000000
298 15.484632 -51.261990 20.064428
298 0.000000 0.000000 0.000000
298 59.824845 -20.055902 5.174780
298 -348.113650 132.260810 453.838469
298 0.000000 0.000000 0.000000
298 0.000000 0.000000 0.000000
298 -87.447973 -121.721134 417.463664
298 -136.772817 165.464548 800.158432
298 -130.390193 -202.941720 807.284264
298 -266.337387 113.753691 847.147719
298 -268.722529 -144.726383 839.509991
298 -59.346854 46.308232 892.049242
298 -62.808647 -70.939126 905.484483
299 -607.992120 168.257512 66.081947
299 0.000000 0.000000 0.000000
299 -498.131841 138.736090 63.198722
299 0.000000 0.000000 0.000000
299 -487.340883 76.009702 23.003633
299 -80.754214 -73.904096 -16.639896
299 0.000000 0.000000 0.000000
299 15.191836 -46.873883 19.664616
299 0.000000 0.000000 0.000000
299 59.131411 -18.767094 5.748324
299 -354.966275 131.436123 452.408806
299 0.000000 0.000000 0.000000
299 0.000000 0.000000 0.000000
299 -90.213577 -119.853934 416.492460
299 -144.352107 169.502518 798.405477
299 -134.885300 -206.117565 807.504545
299 -273.384907 117.614921 848.519138
299 -274.034505 -140.339436 838.752142
299 -65.642393 48.981539 891.717448
299 -67.778032 -71.376534 905.443280
300 -608.575947 169.109906 63.527405
300 0.000000 0.000000 0.000000
300 -506.153216 127.411278 56.588894
300 0.000000 0.000000 0.000000
300 -491.048357 71.429288 21.810839
300 -79.881472 -72.389846 -16.598647
300 0.000000 0.000000 0.000000
300 13.863935 -46.652561 18.907801
300 0.000000 0.000000 0.000000
300 60.313226 -19.906132 5.047417
300 -358.984010 133.881534 451.513125
300 0.000000 0.000000 0.000000
300 0.000000 0.000000 0.000000
300 -93.039610 -118.867048 416.488421
300 -150.667418 176.305948 797.856657
300 -140.225967 -202.074634 805.768746
300 -279.819621 117.072896 847.824825
300 -280.101670 -138.413351 837.164999
300 -71.762927 47.431561 891.406381
300 -73.930564 -66.871443 904.749632
301 -613.822615 166.178788 61.476021
301 0.000000 0.000000 0.000000
301 -506.384918 133.916146 58.155042
301 0.000000 0.000000 0.000000
301 -496.732042 73.029805 20.349318
301 -78.533597 -69.579336 -18.528033
301 0.000000 0.000000 0.000000
301 14.710994 -49.014007 19.507626
301 0.000000 0.000000 0.000000
301 59.362862 -18.105070 6.039105
301 -366.069112 137.607371 449.779627
301 0.000000 0.000000 0.000000
301 0.000000 0.000000 0.000000
301 -96.487386 -119.520386 417.356276
301 -158.776401 176.854513 797.450322
301 -143.920818 -202.049370 806.114302
301 -285.520510 119.597008 844.284516
301 -282.896814 -140.296495 835.220159
301 -78.390623 53.142252 891.156932
301 -80.180723 -67.676130 904.419359
302 -613.981221 178.223679 61.954400
302 0.000000 0.000000 0.000000
302 -510.609810 135.382324 57.619042
302 0.000000 0.000000 0.000000
302 -498.439261 75.446444 18.118852
302 -78.592332 -72.768371 -17.345409
302 0.000000 0.000000 0.000000
302 15.085457 -42.297723 15.665509
302 0.000000 0.000000 0.000000
302 61.231943 -19.047146 5.771169
302 -370.202845 137.038068 450.191587
302 0.000000 0.000000 0.000000
302 0.000000 0.000000 0.000000
302 -99.684042 -115.012621 415.996146
302 -165.339725 175.192192 797.373267
302 -148.454956 -194.000511 804.679833
302 -292.641542 123.760323 846.199510
302 -288.133308 -141.476603 835.287652
302 -84.042132 55.868883 890.288778
302 -84.134925 -66.654205 903.653352
303 -617.798130 175.618159 58.599938
303 0.000000 0.000000 0.000000
303 -514.614055 131.094645 55.970936
303 0.000000 0.000000 0.000000
303 -503.260786 76.012932 14.187446
303 -80.422944 -72.819290 -16.656304
303 0.000000 0.000000 0.000000
303 14.727747 -47.926227 21.065877
303 0.000000 0.000000 0.000000
303 59.528861 -15.648634 5.220078
303 -376.083932 132.944978 446.989893
303 0.000000 0.000000 0.000000
303 0.000000 0.000000 0.000000
303 -102.678959 -116.081486 415.730098
303 -173.673653 178.901741 795.786991
303 -153.059066 -198.514141 806.310249
303 -301.270241 118.460234 843.773934
303 -293.573053 -137.409916 833.451229
303 -92.044210 59.584946 889.695396
303 -90.074791 -60.405459 901.962471
304 -618.350716 179.630513 56.764180
304 0.000000 0.000000 0.000000
304 -514.953158 135.979249 53.071370
304 0.000000 0.000000 0.000000
304 -504.877959 74.765719 14.358660
304 -79.228416 -71.295034 -16.416513
304 0.000000 0.000000 0.000000
304 13.502408 -46.143694 20.055430
304 0.000000 0.000000 0.000000
304 59.999939 -14.934404 6.541885
304 -382.825401 132.199214 444.099794
304 0.000000 0.000000 0.000000
304 0.000000 0.000000 0.000000
304 -105.606035 -116.954333 414.396657
304 -182.057372 182.737988 794.734238
304 -156.933140 -193.091405 804.604865
304 -307.003533 123.706733 843.580904
304 -301.108350 -137.678256 832.494878
304 -99.913174 61.215515 889.270587
304 -97.343805 -59.502110 902.285096
305 -619.333209 178.569655 54.036020
305 0.000000 0.000000 0.000000
305 -519.002097 130.393905 49.556862
305 0.000000 0.000000 0.000000
305 -510.031592 74.824036 12.541501
305 -78.793852 -74.995872 -16.121426
305 0.000000 0.000000 0.000000
305 13.990224 -47.916859 21.376970
305 0.000000 0.000000 0.000000
305 60.431219 -17.449182 7.052537
305 -386.890133 135.144396 442.016048
305 0.000000 0.000000 0.000000
305 0.000000 0.000000 0.000000
305 -109.538071 -116.556916 414.475130
305 -190.306027 184.704515 796.332465
305 -162.655633 -190.587679 802.883017
305 -315.651391 118.275799 841.750601
305 -306.081827 -137.738869 829.814163
305 -106.107017 63.003953 888.548945
305 -103.003163 -56.914761 901.054240
306 -623.694120 175.318101 47.897063
306 0.000000 0.000000 0.000000
306 -523.141856 126.965062 46.107255
306 0.000000 0.000000 0.000000
306 -512.428828 75.460726 9.248323
306 -79.271684 -69.657078 -18.925082
306 0.000000 0.000000 0.000000
306 15.121754 -43.793959 17.904845
306 0.000000 0.000000 0.000000
306 61.044275 -16.766984 7.133281
306 -393.513646 136.994661 440.801329
306 0.000000 0.000000 0.000000
306 0.000000 0.000000 0.000000
306 -114.892098 -111.063647 413.235844
306 -197.980330 189.487848 795.127872
306 -167.274606 -193.454778 802.405052
306 -323.805161 121.916117 842.599018
306 -311.382399 -140.357831 830.493126
306 -113.092591 65.404305 887.669079
306 -109.634135 -51.744968 900.423964
307 -624.172889 180.004719 47.536892
307 0.000000 0.000000 0.000000
307 -523.402433 133.406795 46.144561
307 0.000000 0.000000 0.000000
307 -512.873927 76.022745 5.051845
307 -79.132746 -73.668525 -16.771816
307 0.000000 0.000000 0.000000
307 14.584061 -45.755073 19.851163
307 0.000000 0.000000 0.000000
307 60.518519 -18.723862 8.869944
307 -398.251508 141.126006 440.205843
307 0.000000 0.000000 0.000000
307 0.000000 0.000000 0.000000
307 -116.835085 -116.558316 414.840685
307 -206.517168 189.427652 793.461464
307 -172.600053 -189.251291 800.968166
307 -333.106096 122.794113 839.711495
307 -317.907581 -140.577174 828.618776
307 -121.538203 65.532747 884.708287
307 -115.971134 -52.106390 899.300700
308 -624.545597 182.615045 44.184780
308 0.000000 0.000000 0.000000
308 -527.796251 134.530487 41.251856
308 0.000000 0.000000 0.000000
308 -514.595727 73.322496 4.214746
308 -80.214893 -73.556844 -17.246466
308 0.000000 0.000000 0.000000
308 14.208396 -45.453180 20.122501
308 0.000000 0.000000 0.000000
308 60.708898 -17.624324 8.266288
308 -404.506092 137.029204 436.618445
308 0.000000 0.000000 0.000000
308 0.000000 0.000000 0.000000
308 -120.618577 -115.366287 415.012548
308 -217.306431 191.508674 792.870446
308 -177.301603 -187.818218 800.191425
308 -340.060970 122.817157 838.900795
308 -321.818738 -141.681817 829.313530
308 -129.444124 68.574127 885.110339
308 -122.920423 -44.723739 898.204301
309 -627.508178 181.852167 39.489239
309 0.000000 0.000000 0.000000
309 -527.895198 134.074500 38.305589
309 0.000000 0.000000 0.000000
309 -514.918139 78.456780 1.113396
309 -79.133500 -74.782336 -17.081623
309 0.000000 0.000000 0.000000
309 12.839304 -45.716955 21.750450
309 0.000000 0.000000 0.000000
309 59.736038 -17.819435 8.636315
309 -408.786135 138.549268 436.772629
309 0.000000 0.000000 0.000000
309 0.000000 0.000000 0.000000
309 -124.751202 -116.113741 414.961793
309 -225.369020 193.815442 792.706521
309 -182.862254 -181.565723 798.628642
309 -349.695507 118.580472 838.231112
309 -328.934324 -134.726083 826.578373
309 -136.434089 71.821336 885.946394
309 -130.460017 -45.451168 897.844361
310 -629.261163 179.310370 31.830101
310 0.000000 0.000000 0.000000
310 -528.013581 134.545209 35.993522
310 0.000000 0.000000 0.000000
310 -514.387046 75.025380 -0.921365
310 -79.412042 -70.066448 -17.865160
310 0.000000 0.000000 0.000000
310 13.163819 -42.826656 19.538638
310 0.000000 0.000000 0.000000
310 59.040612 -16.426223 8.377047
310 -415.596794 137.761888 431.376615
310 0.000000 0.000000 0.000000
310 0.000000 0.000000 0.000000
310 -129.337750 -107.523456 412.499191
310 -234.308574 194.775962 791.247032
310 -190.400903 -179.352007 798.677305
310 -356.855077 123.216850 837.363721
310 -333.574735 -137.403196 825.400470
310 -145.550000 76.794849 884.886925
310 -136.663116 -42.384936 896.665335
311 -630.904798 176.491951 26.823858
311 0.000000 0.000000 0.000000
311 -524.200544 140.936430 34.078693
311 0.000000 0.000000 0.000000
311 -514.452079 74.719172 -4.394294
311 -79.095480 -74.019132 -15.310793
311 0.000000 0.000000 0.000000
311 12.096866 -43.856331 21.359737
311 0.000000 0.000000 0.000000
311 60.246124 -18.644938 10.928540
311 -419.490436 144.994125 431.621089
311 0.000000 0.000000 0.000000
311 0.000000 0.000000 0.000000
311 -133.063550 -109.228612 412.372806
311 -244.789478 192.711818 789.970472
311 -196.074952 -176.651257 798.534242
311 -364.789878 125.173981 835.738549
311 -342.193798 -136.855980 824.119423
311 -153.911127 78.376590 884.020494
311 -144.601108 -41.591966 896.224670
312 -630.837845 179.474593 23.983051
312 0.000000 0.000000 0.000000
312 -528.436303 135.422338 26.547222
312 0.000000 0.000000 0.000000
312 -514.168578 76.434018 -7.929277
312 -79.468731 -69.199202 -19.568195
312 0.000000 0.000000 0.000000
312 13.259175 -44.640864 23.772387
312 0.000000 0.000000 0.000000
312 58.756824 -16.008401 12.488394
312 -425.919637 139.316988 428.536730
312 0.000000 0.000000 0.000000
312 0.000000 0.000000 0.000000
312 -136.620121 -110.229632 414.246311
312 -254.699489 193.347599 788.361318
312 -200.819327 -175.052066 796.672704
312 -373.868701 124.932692 835.008673
312 -347.283619 -136.723209 823.597655
312 -161.602068 80.954015 881.725920
312 -151.086167 -34.621237 893.861448
313 -631.222764 177.978594 16.872127
313 0.000000 0.000000 0.000000
313 -528.338089 134.266464 27.524781
313 0.000000 0.000000 0.000000
313 -515.891178 76.543716 -8.521793
313 -78.837779 -72.986266 -16.553933
313 0.000000 0.000000 0.000000
313 11.813399 -45.053981 22.312922
313 0.000000 0.000000 0.000000
313 57.984223 -16.616821 13.025455
313 -429.770230 144.009837 425.471137
313 0.000000 0.000000 0.000000
313 0.000000 0.000000 0.000000
313 -140.667217 -104.985548 412.311830
313 -263.868495 194.144394 787.418357
313 -208.027457 -171.328250 795.907901
313 -383.001980 121.848335 833.146881
313 -354.784805 -136.521701 822.684130
313 -170.531833 83.716191 880.610787
313 -158.543393 -33.786424 893.270221
314 -634.784209 183.470195 14.030386
314 0.000000 0.000000 0.000000
314 -532.729758 142.092743 28.843053
314 0.000000 0.000000 0.000000
314 -519.980627 79.293567 -3.765057
314 -80.398459 -73.569576 -16.918725
314 0.000000 0.000000 0.000000
314 12.829860 -46.209531 25.251712
314 0.000000 0.000000 0.000000
314 58.648502 -18.685478 14.090462
314 -434.227372 145.600668 422.931330
314 0.000000 0.000000 0.000000
314 0.000000 0.000000 0.000000
314 -146.316923 -107.813272 414.018090
314 -272.211027 199.481940 786.282410
314 -214.411263 -171.811050 794.467969
314 -391.130671 126.374433 831.549817
314 -361.681496 -132.141128 820.130045
314 -179.599598 87.190236 880.585467
314 -166.607115 -31.273174 892.467746
315 -637.634450 185.437584 12.082091
315 0.000000 0.000000 0.000000
315 -536.743107 140.882647 30.296936
315 0.000000 0.000000 0.000000
315 -524.026010 75.958169 -3.498147
315 -78.717785 -73.083605 -16.493993
315 0.000000 0.000000 0.000000
315 11.624551 -44.005783 23.685343
315 0.000000 0.000000 0.000000
315 58.724000 -18.280168 15.302322
315 -435.860810 149.276365 422.966876
315 0.000000 0.000000 0.000000
315 0.000000 0.000000 0.000000
315 -150.633045 -104.799733 411.767936
315 -281.722245 204.401655 786.930894
315 -220.728615 -170.269365 793.763125
315 -400.058743 123.724606 829.552273
315 -368.792669 -131.864483 819.523183
315 -187.506352 88.115769 878.595246
315 -173.481459 -29.257576 891.696382
316 -641.556902 183.508704 8.332671
316 0.000000 0.000000 0.000000
316 -545.015482 132.706392 24.163665
316 0.000000 0.000000 0.000000
316 -524.930310 80.060673 -3.603658
316 -80.436957 -73.274364 -16.837984
316 0.000000 0.000000 0.000000
316 11.534918 -44.637733 26.889333
316 0.000000 0.000000 0.000000
316 58.012072 -17.546740 18.602823
316 -442.389067 145.960777 421.500956
316 0.000000 0.000000 0.000000
316 0.000000 0.000000 0.000000
316 -154.987732 -106.110109 410.812282
316 -291.903366 204.085406 785.190365
316 -228.490626 -165.249580 791.075026
316 -408.528976 124.258721 829.636772
316 -375.681191 -132.217194 817.524470
316 -195.415414 92.918635 877.132257
316 -182.312071 -25.591321 890.347941
317 -644.488931 178.049423 4.127126
317 0.000000 0.000000 0.000000
317 -545.170260 136.470906 23.680876
317 0.000000 0.000000 0.000000
317 -525.553695 79.926611 -1.257499
317 -79.119910 -72.673393 -17.822214
317 0.000000 0.000000 0.000000
317 10.685526 -47.217180 28.880146
317 0.000000 0.000000 0.000000
317 56.949826 -16.938656 21.053270
317 -443.781324 150.577863 420.742594
317 0.000000 0.000000 0.000000
317 0.000000 0.000000 0.000000
317 -162.991329 -106.201837 410.642851
317 -301.345667 205.783693 787.120038
317 -235.683698 -161.235209 789.985481
317 -414.173317 127.731092 827.272866
317 -382.727955 -132.151464 817.369257
317 -203.619237 96.046693 879.737720
317 -190.096782 -22.497643 890.310465
318 -644.592025 183.957807 6.003831
318 0.000000 0.000000 0.000000
318 -545.145141 135.936935 23.865860
318 0.000000 0.000000 0.000000
318 -524.011176 80.152637 -1.235063
318 -78.651513 -76.102778 -14.817068
318 0.000000 0.000000 0.000000
318 9.528441 -43.787459 30.718427
318 0.000000 0.000000 0.000000
318 55.306397 -16.179036 21.932081
318 -448.101505 152.036278 421.766462
318 0.000000 0.000000 0.000000
318 0.000000 0.000000 0.000000
318 -167.704073 -103.427456 409.213368
318 -308.161454 207.978547 790.127006
318 -242.272879 -163.371661 790.425397
318 -421.630574 132.571820 830.155429
318 -391.037433 -128.973994 815.818030
318 -211.319935 97.846106 880.516770
318 -197.211061 -21.746757 889.422885
319 -648.074563 177.292129 -1.681140
319 0.000000 0.000000 0.000000
319 -549.325485 138.176265 24.594962
319 0.000000 0.000000 0.000000
319 -528.243890 78.549161 -0.288184
319 -79.229928 -71.094406 -17.254108
319 0.000000 0.000000 0.000000
319 7.768440 -40.765761 28.816442
319 0.000000 0.000000 0.000000
319 55.177499 -17.593365 27.319414
319 -452.877248 152.301647 422.084338
319 0.000000 0.000000 0.000000
319 0.000000 0.000000 0.000000
319 -175.623887 -99.966614 409.608413
319 -316.577135 214.596691 792.809646
319 -250.404050 -157.572211 789.899640
319 -430.306949 135.247947 833.505139
319 -397.724452 -126.799996 814.047776
319 -218.178744 98.356204 881.135425
319 -204.885961 -18.619803 889.142840
320 -648.095198 181.431846 -1.206994
320 0.000000 0.000000 0.000000
320 -549.229879 137.251527 25.816632
320 0.000000 0.000000 0.000000
320 -526.304790 78.171386 1.804467
320 -78.867717 -75.198066 -16.924272
320 0.000000 0.000000 0.000000
320 6.477052 -43.213752 33.266783
320 0.000000 0.000000 0.000000
320 55.171519 -16.084469 28.484948
320 -460.500124 156.640906 422.821015
320 0.000000 0.000000 0.000000
320 0.000000 0.000000 0.000000
320 -181.122914 -98.974881 410.365613
320 -322.572126 216.668354 795.120036
320 -259.155504 -156.638229 787.646554
320 -436.875803 137.535777 832.765676
320 -404.340701 -126.982621 814.013742
320 -224.822001 98.503581 884.203475
320 -211.977030 -21.076311 888.695681
321 -648.444641 179.378470 -4.592385
321 0.000000 0.000000 0.000000
321 -552.312622 135.781038 22.580287
321 0.000000 0.000000 0.000000
321 -529.030235 79.212363 0.075742
321 -80.498627 -70.514243 -17.100152
321 0.000000 0.000000 0.000000
321 3.198521 -49.825904 38.903706
321 0.000000 0.000000 0.000000
321 53.116107 -16.892602 32.676179
321 -465.223941 157.100557 424.485885
321 0.000000 0.000000 0.000000
321 0.000000 0.000000 0.000000
321 -189.888212 -98.578206 411.150641
321 -331.202600 217.162131 798.239517
321 -267.176724 -152.757059 786.475689
321 -446.071021 138.906469 834.340758
321 -413.296525 -123.134628 814.170310
321 -232.820247 101.462657 886.058792
321 -219.932575 -19.992035 890.313220
322 -649.453355 183.751752 -3.332111
322 0.000000 0.000000 0.000000
322 -554.948591 135.545247 21.903968
322 0.000000 0.000000 0.000000
322 -528.134945 79.535931 0.535363
322 -80.760145 -69.531974 -16.268433
322 0.000000 0.000000 0.000000
322 3.157074 -48.981298 41.984089
322 0.000000 0.000000 0.000000
322 51.483542 -19.228144 36.360133
322 -470.168148 161.977876 425.988778
322 0.000000 0.000000 0.000000
322 0.000000 0.000000 0.000000
322 -195.849726 -99.663502 410.886922
322 -338.825521 215.581520 798.961567
322 -274.467797 -153.136418 786.893256
322 -453.222310 141.308747 836.083019
322 -421.353218 -120.709602 815.484949
322 -238.961821 101.387261 886.680219
322 -228.491489 -16.146701 892.238037
323 -650.046170 184.763244 -2.677720
323 0.000000 0.000000 0.000000
323 -555.330819 132.113843 19.474703
323 0.000000 0.000000 0.000000
323 -529.239029 79.662099 2.657678
323 -82.059071 -73.954606 -14.343727
323 0.000000 0.000000 0.000000
323 1.169446 -47.359497 44.532970
323 0.000000 0.000000 0.000000
323 49.863206 -21.002798 41.687001
323 -474.881705 160.986285 425.258228
323 0.000000 0.000000 0.000000
323 0.000000 0.000000 0.000000
323 -202.453208 -99.433503 410.960959
323 -345.031103 218.419433 801.497807
323 -279.596930 -151.660189 788.488426
323 -458.805491 148.780602 839.127036
323 -427.309240 -120.680462 816.776365
323 -246.444778 103.967289 888.131164
323 -234.804086 -16.287130 891.012188
324 -652.670073 181.783093 -5.633558
324 0.000000 0.000000 0.000000
324 -555.571165 134.993747 21.086736
324 0.000000 0.000000 0.000000
324 -528.907512 77.443909 2.195820
324 -80.996310 -75.591208 -13.586845
324 0.000000 0.000000 0.000000
324 -0.302181 -50.245908 48.075390
324 0.000000 0.000000 0.000000
324 47.908482 -21.178044 47.098428
324 -480.258936 163.593087 426.010897
324 0.000000 0.000000 0.000000
324 0.000000 0.000000 0.000000
324 -212.869506 -95.171316 410.890007
324 -349.682581 227.063284 803.432122
324 -289.592890 -149.685687 788.160278
324 -467.253919 145.172727 840.478068
324 -435.932911 -115.089746 817.699457
324 -254.730591 106.523784 890.220565
324 -243.447489 -15.807400 892.793608
325 -652.429961 182.036005 -5.556016
325 0.000000 0.000000 0.000000
325 -553.093724 137.968185 20.521258
325 0.000000 0.000000 0.000000
325 -529.659384 78.214816 1.743057
325 -81.745939 -73.343409 -14.254044
325 0.000000 0.000000 0.000000
325 -1.566433 -48.477528 51.029763
325 0.000000 0.000000 0.000000
325 43.367590 -17.525666 49.645877
325 -484.411105 165.117043 427.441865
325 0.000000 0.000000 0.000000
325 0.000000 0.000000 0.000000
325 -220.566073 -95.367135 414.600060
325 -356.974625 230.741226 806.239981
325 -297.809707 -144.027007 787.714598
325 -474.834076 149.246160 842.927170
325 -443.303840 -116.420324 817.597707
325 -262.002417 107.434958 891.373475
325 -251.029084 -15.597955 893.942370
326 -653.678501 180.108339 -6.275068
326 0.000000 0.000000 0.000000
326 -553.602408 139.566457 24.283877
326 0.000000 0.000000 0.000000
326 -530.065116 79.714637 0.892744
326 -81.212172 -74.834503 -14.138629
326 0.000000 0.000000 0.000000
326 -4.895072 -51.459541 56.303629
326 0.000000 0.000000 0.000000
326 41.673955 -22.110458 56.320775
326 -491.250732 166.127518 426.306671
326 0.000000 0.000000 0.000000
326 0.000000 0.000000 0.000000
326 -229.637458 -93.763320 412.596280
326 -363.795974 227.243631 807.521202
326 -304.554799 -147.322341 789.407525
326 -482.519730 151.083585 843.735913
326 -449.704436 -111.439170 819.436297
326 -268.177847 106.834693 893.457737
326 -256.963427 -11.012379 895.183015
327 -652.205273 186.356468 -3.294976
327 0.000000 0.000000 0.000000
327 -554.255559 141.425240 24.910256
327 0.000000 0.000000 0.000000
327 -529.561711 80.967340 1.863465
327 -84.258710 -71.895968 -14.824090
327 0.000000 0.000000 0.000000
327 -9.763899 -47.880889 56.884287
327 0.000000 0.000000 0.000000
327 38.496857 -20.074628 59.458697
327 -494.943991 164.789356 425.441932
327 0.000000 0.000000 0.000000
327 0.000000 0.000000 0.000000
327 -239.847622 -97.247830 414.845576
327 -370.519087 229.967503 809.384727
327 -313.322869 -140.017905 789.459086
327 -488.846212 149.785028 843.551935
327 -458.386737 -107.523064 820.749929
327 -276.686097 110.784161 893.690822
327 -265.287398 -8.884588 895.454564
328 -653.657500 183.295151 -4.776790
328 0.000000 0.000000 0.000000
328 -553.775261 139.124831 24.239189
328 0.000000 0.000000 0.000000
328 -530.885008 79.328945 1.706322
328 -84.684222 -73.886368 -12.850784
328 0.000000 0.000000 0.000000
328 -11.002396 -55.973062 63.046469
328 0.000000 0.000000 0.000000
328 35.453531 -22.914234 65.841277
328 -498.673198 167.218542 429.424797
328 0.000000 0.000000 0.000000
328 0.000000 0.000000 0.000000
328 -249.410405 -92.281162 413.468278
328 -375.933354 234.641149 808.913635
328 -319.362391 -143.467833 791.031083
328 -494.171914 157.695586 845.095393
328 -465.596640 -103.967612 820.207677
328 -284.001060 112.538845 895.664163
328 -272.656934 -7.078162 897.997463
329 -653.513247 186.905272 -1.441490
329 0.000000 0.000000 0.000000
329 -553.651036 143.107709 23.827739
329 0.000000 0.000000 0.000000
329 -529.606757 80.298162 0.695919
329 -88.542283 -71.886802 -13.730927
329 0.000000 0.000000 0.000000
329 -16.930275 -50.435320 64.412346
329 0.000000 0.000000 0.000000
329 31.710458 -21.997738 71.978606
329 -501.307709 173.605212 431.076920
329 0.000000 0.000000 0.000000
329 0.000000 0.000000 0.000000
329 -260.820762 -93.314244 413.485433
329 -383.568913 236.997986 812.155593
329 -328.716446 -135.052925 791.772467
329 -500.864847 164.190954 846.679910
329 -472.548098 -101.637546 821.763242
329 -289.998629 112.813340 897.338622
329 -280.442380 -6.371930 899.557533
330 -653.575588 185.464190 -2.152940
330 0.000000 0.000000 0.000000
330 -553.552911 140.757712 24.378950
330 0.000000 0.000000 0.000000
330 -530.308218 79.100328 3.429354
330 -87.798540 -73.323645 -11.055187
330 0.000000 0.000000 0.000000
330 -18.902252 -56.187298 69.420412
330 0.000000 0.000000 0.000000
330 27.919367 -24.354410 77.062811
330 -504.762896 176.261320 431.746652
330 0.000000 0.000000 0.000000
330 0.000000 0.000000 0.000000
330 -270.012537 -98.243582 414.771740
330 -389.990899 242.307584 811.742839
330 -333.086014 -139.133801 795.231643
330 -509.458579 163.956414 848.761569
330 -479.398402 -98.747289 823.079241
330 -297.351652 115.798559 899.171440
330 -287.899375 -1.514330 900.642809
331 -653.637968 184.022063 -2.864909
331 0.000000 0.000000 0.000000
331 -557.617355 139.231463 24.793946
331 0.000000 0.000000 0.000000
331 -530.850405 79.616644 3.359441
331 -88.506389 -75.590982 -9.652872
331 0.000000 0.000000 0.000000
331 -24.890102 -60.807089 74.622780
331 0.000000 0.000000 0.000000
331 22.536090 -23.624756 83.330548
331 -511.335868 174.982914 430.528550
331 0.000000 0.000000 0.000000
331 0.000000 0.000000 0.000000
331 -280.432759 -94.540675 413.608574
331 -399.405444 237.705951 813.184708
331 -341.358134 -134.353950 792.806780
331 -514.554513 164.470707 847.994822
331 -487.380596 -97.871869 824.930715
331 -304.072327 114.563133 900.122677
331 -292.996817 2.169262 901.372101
332 -653.681897 182.598083 -3.243011
332 0.000000 0.000000 0.000000
332 -553.549666 142.890065 25.827598
332 0.000000 0.000000 0.000000
332 -529.990897 80.067493 3.026827
332 -91.099840 -71.454829 -11.167044
332 0.000000 0.000000 0.000000
332 -28.494084 -59.992433 78.267729
332 0.000000 0.000000 0.000000
332 17.761130 -27.349287 88.739087
332 -516.503321 171.064874 429.434822
332 0.000000 0.000000 0.000000
332 0.000000 0.000000 0.000000
332 -292.031711 -92.420338 410.889342
332 -404.960803 243.792982 814.331152
332 -347.027073 -130.775748 795.306076
332 -521.353591 167.780847 849.747899
332 -494.346360 -97.512580 826.390676
332 -311.786457 122.331222 900.248694
332 -301.107194 5.153586 901.672586
333 -653.617510 186.618116 -1.384745
333 0.000000 0.000000 0.000000
333 -556.995020 136.025060 23.251811
333 0.000000 0.000000 0.000000
333 -530.833298 80.338077 3.018127
333 -93.114275 -73.203272 -10.411754
333 0.000000 0.000000 0.000000
333 -33.919121 -64.277251 84.756326
333 0.000000 0.000000 0.000000
333 12.565432 -28.127935 93.078004
333 -519.362824 177.981059 430.310202
333 0.000000 0.000000 0.000000
333 0.000000 0.000000 0.000000
333 -303.630811 -90.369999 408.851830
333 -412.740102 248.390916 814.677664
333 -355.398255 -126.087681 795.930221
333 -530.054207 165.067991 851.512710
333 -500.399973 -96.065441 827.350268
333 -318.600508 124.497190 902.449886
333 -308.500110 4.974046 902.597396
334 -653.661315 185.196235 -1.761959
334 0.000000 0.000000 0.000000
334 -557.113640 138.421326 22.824054
334 0.000000 0.000000 0.000000
334 -530.810525 80.852843 2.920233
334 -96.661085 -68.969336 -8.694066
334 0.000000 0.000000 0.000000
334 -40.648191 -63.782915 85.771988
334 0.000000 0.000000 0.000000
334 7.265304 -32.121091 98.890870
334 -523.593395 180.154127 431.467835
334 0.000000 0.000000 0.000000
334 0.000000 0.000000 0.000000
334 -313.383350 -94.087953 409.407000
334 -420.187943 245.945020 815.059827
334 -361.443068 -124.522626 795.580484
334 -534.595815 169.006311 851.541222
334 -504.384700 -90.727312 827.244493
334 -325.559425 126.947901 901.419128
334 -315.095426 11.336805 903.296646
335 -653.789912 184.303089 -3.653333
335 0.000000 0.000000 0.000000
335 -557.232135 140.815265 22.396924
335 0.000000 0.000000 0.000000
335 -530.935934 81.423965 2.996483
335 -99.230440 -74.384852 -5.902456
335 0.000000 0.000000 0.000000
335 -45.649671 -67.455349 91.446645
335 0.000000 0.000000 0.000000
335 1.716656 -33.358502 104.308260
335 -527.540713 178.176917 429.801844
335 0.000000 0.000000 0.000000
335 0.000000 0.000000 0.000000
335 -325.340738 -95.284710 410.085923
335 -427.001719 251.978009 816.003103
335 -367.816616 -125.717141 797.504903
335 -541.174970 175.255045 852.624742
335 -513.459748 -88.379020 828.504214
335 -331.795972 126.474762 902.629827
335 -320.024388 15.086305 903.956929
336 -654.086448 183.426916 -3.801738
336 0.000000 0.000000 0.000000
336 -557.180557 143.706435 26.176071
336 0.000000 0.000000 0.000000
336 -530.423060 78.984637 3.629125
336 -101.920788 -68.674188 -7.275616
336 0.000000 0.000000 0.000000
336 -52.611113 -67.577264 93.565208
336 0.000000 0.000000 0.000000
336 -5.069787 -33.051974 109.004343
336 -531.553103 179.674979 430.769396
336 0.000000 0.000000 0.000000
336 0.000000 0.000000 0.000000
336 -334.169284 -98.119433 409.655132
336 -432.281422 258.154876 818.058538
336 -373.565079 -120.531473 795.480581
336 -549.742829 171.468099 851.983235
336 -518.194908 -85.724585 829.923543
336 -339.192390 130.292833 901.468586
336 -326.989235 16.037184 903.789372
337 -655.549896 180.923196 -5.391869
337 0.000000 0.000000 0.000000
337 -557.257943 141.145616 23.315132
337 0.000000 0.000000 0.000000
337 -530.298692 80.758458 2.683168
337 -104.385362 -73.626783 -2.471422
337 0.000000 0.000000 0.000000
337 -58.598766 -63.975501 95.916121
337 0.000000 0.000000 0.000000
337 -10.796807 -34.412498 113.977500
337 -533.783300 185.459089 431.440243
337 0.000000 0.000000 0.000000
337 0.000000 0.000000 0.000000
337 -346.054172 -98.662414 408.289752
337 -439.276215 257.005462 816.008190
337 -380.789196 -116.143196 794.872861
337 -553.670872 180.784667 852.208303
337 -525.125109 -83.320341 828.872009
337 -344.485831 133.547460 902.617126
337 -332.208565 17.292282 904.108084
338 -655.723308 186.119729 -3.080805
338 0.000000 0.000000 0.000000
338 -557.314906 143.432556 24.113886
338 0.000000 0.000000 0.000000
338 -532.012545 79.298900 3.534695
338 -110.352195 -71.794833 -2.612580
338 0.000000 0.000000 0.000000
338 -65.835710 -64.750323 97.089635
338 0.000000 0.000000 0.000000
338 -17.005818 -34.905902 120.026672
338 -537.818737 185.288031 432.365311
338 0.000000 0.000000 0.000000
338 0.000000 0.000000 0.000000
338 -355.917693 -103.377388 408.599793
338 -444.662155 259.139364 817.752188
338 -386.744301 -113.861780 794.081800
338 -559.886755 181.182919 853.269132
338 -529.371438 -86.086918 831.512235
338 -350.415161 133.869757 902.525951
338 -336.247052 20.098684 903.891335
339 -657.162410 184.353886 -4.205681
339 0.000000 0.000000 0.000000
339 -557.319688 141.209247 23.209390
339 0.000000 0.000000 0.000000
339 -531.745224 81.066088 3.348355
339 -112.308633 -74.510387 2.555218
339 0.000000 0.000000 0.000000
339 -73.112106 -69.971276 105.293503
339 0.000000 0.000000 0.000000
339 -23.588409 -38.255317 125.513469
339 -543.790994 184.159043 431.900892
339 0.000000 0.000000 0.000000
339 0.000000 0.000000 0.000000
339 -369.232315 -98.245517 404.465457
339 -451.037105 260.199834 817.935645
339 -390.077750 -111.042504 794.656788
339 -563.690158 185.371044 853.903887
339 -533.357375 -82.892651 830.734220
339 -356.854304 136.697517 904.491005
339 -342.798178 20.629713 902.937525
340 -655.808265 187.242551 -3.604599
340 0.000000 0.000000 0.000000
340 -559.789065 140.425750 22.034352
340 0.000000 0.000000 0.000000
340 -530.787877 79.051681 3.980180
340 -118.704038 -78.078345 5.912467
340 0.000000 0.000000 0.000000
340 -80.080838 -70.116290 108.036254
340 0.000000 0.000000 0.000000
340 -33.200774 -36.464326 128.783783
340 -546.533044 190.665117 433.449321
340 0.000000 0.000000 0.000000
340 0.000000 0.000000 0.000000
340 -384.462349 -93.673138 401.045713
340 -457.249375 261.203630 817.975320
340 -396.330947 -111.436009 792.932306
340 -569.862895 181.533643 854.396517
340 -540.072300 -78.685403 831.487909
340 -361.023031 140.103015 904.439884
340 -348.055506 22.966824 902.994178
341 -656.785189 181.639042 -7.041912
341 0.000000 0.000000 0.000000
341 -562.131786 134.250549 20.379473
341 0.000000 0.000000 0.000000
341 -531.345826 80.513573 2.901701
341 -126.469222 -76.957514 10.006154
341 0.000000 0.000000 0.000000
341 -86.998627 -69.750567 113.511896
341 0.000000 0.000000 0.000000
341 -39.857550 -36.671731 131.709032
341 -548.185046 193.924651 433.744009
341 0.000000 0.000000 0.000000
341 0.000000 0.000000 0.000000
341 -394.583555 -102.062469 403.263173
341 -461.095772 265.661588 821.001697
341 -400.911346 -108.007838 792.479177
341 -574.925181 184.867980 853.722362
341 -544.839611 -76.178493 830.249695
341 -366.398233 139.881431 904.219110
341 -353.056848 25.028705 902.185899
342 -654.762355 184.731679 -4.868765
342 0.000000 0.000000 0.000000
342 -561.777703 132.465014 17.558766
342 0.000000 0.000000 0.000000
342 -531.130766 80.252806 3.825126
342 -130.756506 -77.852757 12.804689
342 0.000000 0.000000 0.000000
342 -95.454991 -68.457088 113.553843
342 0.000000 0.000000 0.000000
342 -48.355440 -34.852572 134.522149
342 -554.616646 187.631548 432.059612
342 0.000000 0.000000 0.000000
342 0.000000 0.000000 0.000000
342 -403.548383 -101.603105 402.716552
342 -467.234515 264.657749 820.126941
342 -406.383421 -105.562117 791.870828
342 -579.009805 186.495354 856.756450
342 -549.401817 -76.613715 831.277505
342 -371.281868 142.579213 906.312285
342 -358.232682 23.443350 902.372668
343 -655.237813 185.209988 -3.401085
343 0.000000 0.000000 0.000000
343 -561.320643 135.897178 20.382002
343 0.000000 0.000000 0.000000
343 -531.126552 80.249066 2.651138
343 -141.072569 -80.468159 16.920231
343 0.000000 0.000000 0.000000
343 -105.374331 -70.061352 120.031850
343 0.000000 0.000000 0.000000
343 -58.308086 -33.814200 139.010781
343 -555.792992 194.079330 433.289401
343 0.000000 0.000000 0.000000
343 0.000000 0.000000 0.000000
343 -416.438977 -100.991644 400.864278
343 -471.008593 266.694662 820.432037
343 -411.632174 -100.578351 790.832256
343 -584.091802 192.583613 855.526446
343 -553.903801 -76.376350 831.414232
343 -376.065524 145.774007 904.422217
343 -362.835242 28.895856 901.309076
344 -655.853776 185.374751 -4.463148
344 0.000000 0.000000 0.000000
344 -560.832514 136.845193 22.311326
344 0.000000 0.000000 0.000000
344 -530.908759 79.987130 3.574426
344 -149.686848 -89.202234 22.294967
344 0.000000 0.000000 0.000000
344 -113.797588 -72.013581 122.794289
344 0.000000 0.000000 0.000000
344 -68.235344 -34.630950 138.700393
344 -559.843217 196.534531 434.734031
344 0.000000 0.000000 0.000000
344 0.000000 0.000000 0.000000
344 -427.666502 -102.683188 400.994182
344 -477.324410 267.049318 820.126803
344 -416.526443 -106.217672 790.588038
344 -590.101700 192.315319 853.854990
344 -559.053842 -74.771089 831.703662
344 -380.198308 146.480693 904.145011
344 -368.115600 28.005652 901.940445
345 -657.199074 186.154062 -4.294264
345 0.000000 0.000000 0.000000
345 -560.441591 136.301608 21.046090
345 0.000000 0.000000 0.000000
345 -531.888542 80.897557 3.934196
345 -158.957899 -92.663934 26.208935
345 0.000000 0.000000 0.000000
345 -121.993954 -73.243067 125.738285
345 0.000000 0.000000 0.000000
345 -77.091469 -32.607876 142.673428
345 -563.025135 194.949036 432.962229
345 0.000000 0.000000 0.000000
345 0.000000 0.000000 0.000000
345 -439.084089 -103.712718 400.691045
345 -481.476701 270.330949 821.220427
345 -423.754767 -97.513137 789.196331
345 -593.711259 190.716871 855.044034
345 -565.482110 -69.765412 831.881742
345 -384.469775 146.855088 906.429356
345 -372.206470 32.206363 901.037862
346 -656.595870 183.262662 -5.642170
346 0.000000 0.000000 0.000000
346 -557.774204 143.494259 24.516986
346 0.000000 0.000000 0.000000
346 -530.198333 79.237132 2.895213
346 -170.537551 -87.664063 26.780607
346 0.000000 0.000000 0.000000
346 -133.112644 -70.733749 127.180978
346 0.000000 0.000000 0.000000
346 -87.363659 -29.858674 142.905334
346 -564.548581 201.429295 434.749218
346 0.000000 0.000000 0.000000
346 0.000000 0.000000 0.000000
346 -450.725563 -104.772682 400.889323
346 -484.129631 274.472151 821.178658
346 -429.090677 -96.422004 788.881079
346 -599.439766 193.083344 855.307807
346 -570.046878 -69.457316 830.936056
346 -390.297395 148.197769 905.488896
346 -378.115651 31.790704 901.823416
347 -655.890499 184.962083 -4.937047
347 0.000000 0.000000 0.000000
347 -560.185088 136.988748 20.905536
347 0.000000 0.000000 0.000000
347 -531.146863 80.518188 3.475905
347 -181.529290 -94.661212 30.152506
347 0.000000 0.000000 0.000000
347 -143.620153 -72.147917 129.560311
347 0.000000 0.000000 0.000000
347 -99.233012 -26.557623 142.141730
347 -568.273622 201.711248 433.161166
347 0.000000 0.000000 0.000000
347 0.000000 0.000000 0.000000
347 -459.622097 -109.028667 402.441468
347 -487.941866 279.361230 820.695649
347 -432.804882 -97.848707 790.548440
347 -602.272386 197.385526 853.327333
347 -574.637859 -67.922954 831.273104
347 -394.417326 150.769007 905.364229
347 -382.455955 34.374275 901.549174
348 -656.464582 184.875878 -6.280522
348 0.000000 0.000000 0.000000
348 -559.767120 142.249070 24.095290
348 0.000000 0.000000 0.000000
348 -531.430294 78.253905 3.024638
348 -194.224419 -95.842653 34.895789
348 0.000000 0.000000 0.000000
348 -155.040724 -71.411757 129.851412
348 0.000000 0.000000 0.000000
348 -111.858950 -28.107844 142.074863
348 -571.018424 198.505866 431.253567
348 0.000000 0.000000 0.000000
348 0.000000 0.000000 0.000000
348 -472.118891 -104.583493 400.742184
348 -491.287569 279.012993 820.318857
348 -438.461638 -93.557597 789.939795
348 -605.147442 200.945667 854.803298
348 -579.425607 -68.180444 831.675884
348 -398.614433 153.089047 905.837561
348 -387.138450 34.939163 902.342477
349 -654.152076 189.698381 -4.130460
349 0.000000 0.000000 0.000000
349 -562.290111 138.186474 19.683914
349 0.000000 0.000000 0.000000
349 -532.275064 79.887656 2.085359
349 -205.749093 -99.414025 37.260557
349 0.000000 0.000000 0.000000
349 -166.999194 -65.898273 128.958619
349 0.000000 0.000000 0.000000
349 -123.282109 -28.940644 141.131566
349 -574.353030 202.741442 432.833849
349 0.000000 0.000000 0.000000
349 0.000000 0.000000 0.000000
349 -482.678312 -107.448885 403.189316
349 -496.197184 279.222924 820.435650
349 -441.666255 -96.177645 791.291738
349 -609.920542 203.735175 855.168377
349 -583.547631 -65.544933 832.002771
349 -402.188869 153.805725 904.894668
349 -391.608185 35.473542 901.570998
350 -655.259782 183.613240 -5.304422
350 0.000000 0.000000 0.000000
350 -561.802847 139.130332 21.611393
350 0.000000 0.000000 0.000000
350 -529.998666 79.242805 3.349186
350 -219.951561 -99.290737 37.127833
350 0.000000 0.000000 0.000000
350 -180.152402 -68.679406 128.847414
350 0.000000 0.000000 0.000000
350 -135.193438 -23.860816 138.038760
350 -576.979573 200.306487 431.541731
350 0.000000 0.000000 0.000000
350 0.000000 0.000000 0.000000
350 -492.720483 -105.783234 402.314024
350 -498.613593 277.755784 819.790821
350 -448.243233 -99.112370 793.199038
350 -612.483757 205.274504 855.833815
350 -590.639459 -62.820841 833.105959
350 -404.666190 155.157855 905.717074
350 -396.273723 38.047655 902.822917
351 -657.075269 184.220326 -6.111128
351 0.000000 0.000000 0.000000
351 -561.325208 139.815857 23.146117
351 0.000000 0.000000 0.000000
351 -531.000770 80.334553 3.288210
351 -232.374842 -102.630732 39.788334
351 0.000000 0.000000 0.000000
351 -192.277889 -67.858794 128.077755
351 0.000000 0.000000 0.000000
351 -148.346176 -22.643899 136.017976
351 -580.841649 199.623019 432.176188
351 0.000000 0.000000 0.000000
351 0.000000 0.000000 0.000000
351 -503.122680 -107.785561 403.867264
351 -502.704046 279.515758 819.427645
351 -453.613260 -91.011045 790.435162
351 -614.818655 209.596672 857.218464
351 -595.282150 -56.663048 834.331682
351 -409.120072 156.856878 905.109261
351 -399.975227 34.872667 903.268021
352 -655.522260 189.035189 -3.830046
352 0.000000 0.000000 0.000000
352 -560.913510 140.416755 23.110149
352 0.000000 0.000000 0.000000
352 -530.649960 82.447100 3.307433
352 -248.003960 -102.899838 39.538543
352 0.000000 0.000000 0.000000
352 -204.424353 -67.108544 127.327870
352 0.000000 0.000000 0.000000
352 -161.647599 -22.683288 133.511568
352 -579.673905 206.153971 432.353850
352 0.000000 0.000000 0.000000
352 0.000000 0.000000 0.000000
352 -515.464193 -103.510514 402.700790
352 -502.076848 287.876466 822.058926
352 -458.682507 -91.603845 791.359792
352 -619.834500 208.117705 855.624273
352 -600.409728 -56.700396 833.883358
352 -412.104235 158.567297 906.046891
352 -404.005507 37.549698 902.552916
353 -656.455497 185.480541 -5.364575
353 0.000000 0.000000 0.000000
353 -560.574578 141.619529 21.900409
353 0.000000 0.000000 0.000000
353 -531.261090 79.355883 2.056126
353 -261.835975 -111.623612 43.845976
353 0.000000 0.000000 0.000000
353 -223.097734 -59.791646 123.922444
353 0.000000 0.000000 0.000000
353 -175.208879 -22.279616 129.430044
353 -583.322184 202.493551 430.871220
353 0.000000 0.000000 0.000000
353 0.000000 0.000000 0.000000
353 -525.815495 -104.893894 404.955783
353 -504.464403 285.229100 821.788252
353 -465.336901 -94.169813 793.447454
353 -621.571877 210.844049 855.446619
353 -605.270947 -54.036468 833.387722
353 -416.688901 157.845029 906.765895
353 -409.107927 38.251422 902.725839
354 -654.806695 188.948566 -5.210184
354 0.000000 0.000000 0.000000
354 -560.088105 142.562443 23.825575
354 0.000000 0.000000 0.000000
354 -531.067270 79.633957 3.273132
354 -277.189486 -109.611518 41.089130
354 0.000000 0.000000 0.000000
354 -234.727683 -60.693357 122.316205
354 0.000000 0.000000 0.000000
354 -188.620785 -19.412681 125.851677
354 -585.038841 206.016906 431.485236
354 0.000000 0.000000 0.000000
354 0.000000 0.000000 0.000000
354 -535.504889 -103.565589 404.366686
354 -505.985724 288.387455 821.523741
354 -471.791774 -84.648990 789.810463
354 -625.283108 213.714205 854.974581
354 -610.140184 -53.008789 834.785947
354 -417.476894 156.534440 905.827162
354 -411.663409 41.156054 902.193125
355 -655.143727 183.564750 -5.317096
355 0.000000 0.000000 0.000000
355 -559.677082 143.161739 23.789133
355 0.000000 0.000000 0.000000
355 -531.141054 81.584825 3.979207
355 -292.691974 -109.141333 41.650632
355 0.000000 0.000000 0.000000
355 -247.501633 -64.706953 119.628871
355 0.000000 0.000000 0.000000
355 -201.915175 -19.740329 122.342344
355 -586.739733 208.002050 431.659327
355 0.000000 0.000000 0.000000
355 0.000000 0.000000 0.000000
355 -546.815222 -104.323029 407.014906
355 -508.644375 288.593544 820.935429
355 -477.625267 -83.531682 790.780097
355 -625.107604 221.416137 856.328194
355 -614.165010 -51.235424 836.846397
355 -422.200796 161.110289 906.051273
355 -417.905986 40.116618 903.247642
356 -656.255480 185.490027 -6.198778
356 0.000000 0.000000 0.000000
356 -562.030358 139.983509 23.743277
356 0.000000 0.000000 0.000000
356 -530.607499 82.504093 3.785777
356 -308.064576 -110.762003 40.758265
356 0.000000 0.000000 0.000000
356 -264.764454 -60.772183 115.316350
356 0.000000 0.000000 0.000000
356 -215.519388 -21.402533 119.710322
356 -586.576866 211.279525 432.169478
356 0.000000 0.000000 0.000000
356 0.000000 0.000000 0.000000
356 -558.150186 -105.943965 408.732695
356 -511.084517 285.924141 818.999629
356 -481.707622 -90.299320 793.788170
356 -628.864771 220.121132 855.825642
356 -618.891931 -49.323642 836.687498
356 -424.415630 157.736234 905.914682
356 -421.726994 40.401394 902.405916
357 -653.724100 190.028430 -2.982129
357 0.000000 0.000000 0.000000
357 -561.644989 135.726153 20.040102
357 0.000000 0.000000 0.000000
357 -530.620893 80.831349 3.321258
357 -323.476693 -112.564520 40.535305
357 0.000000 0.000000 0.000000
357 -277.405297 -61.391645 113.805533
357 0.000000 0.000000 0.000000
357 -231.009735 -19.598144 114.679562
357 -589.447764 209.952866 430.204128
357 0.000000 0.000000 0.000000
357 0.000000 0.000000 0.000000
357 -569.036410 -98.106270 406.300870
357 -512.718949 288.187432 819.619560
357 -487.394536 -85.242423 791.533988
357 -632.608645 223.072575 853.880872
357 -623.610660 -45.113868 836.483908
357 -428.638020 158.338242 904.790388
357 -424.385910 38.986581 904.119214
358 -655.065910 186.274796 -6.379752
358 0.000000 0.000000 0.000000
358 -561.233913 138.946395 21.698881
358 0.000000 0.000000 0.000000
358 -530.789897 79.962828 4.128630
358 -340.581736 -116.639133 38.833586
358 0.000000 0.000000 0.000000
358 -293.893194 -63.641078 112.454385
358 0.000000 0.000000 0.000000
358 -245.014146 -20.612861 110.005798
358 -590.200648 209.048395 429.589558
358 0.000000 0.000000 0.000000
358 0.000000 0.000000 0.000000
358 -579.377628 -100.389774 409.616789
358 -512.863688 291.923178 819.926312
358 -493.101739 -79.827568 790.772355
358 -632.526825 226.895805 854.940324
358 -628.159578 -43.340241 838.212907
358 -430.271873 161.607972 905.556787
358 -429.195970 39.944858 904.643289
359 -656.064001 189.883154 -3.211254
359 0.000000 0.000000 0.000000
359 -560.831162 139.290114 21.271894
359 0.000000 0.000000 0.000000
359 -530.393470 82.807750 3.763023
359 -358.639512 -114.481318 36.041964
359 0.000000 0.000000 0.000000
359 -313.644734 -57.329953 103.693372
359 0.000000 0.000000 0.000000
359 -259.163203 -20.508533 106.284991
359 -591.509779 210.253958 430.115241
359 0.000000 0.000000 0.000000
359 0.000000 0.000000 0.000000
359 -589.235568 -98.103835 409.746603
359 -515.178865 291.265369 818.715129
359 -497.426423 -87.388281 793.319849
359 -636.087233 226.104680 856.704605
359 -631.862377 -40.458654 838.595182
359 -433.640893 159.821821 904.970187
359 -431.416108 43.459289 903.779300
360 -654.568435 189.816226 -5.938799
360 0.000000 0.000000 0.000000
360 -560.354510 139.973705 22.805713
360 0.000000 0.000000 0.000000
360 -530.621155 82.121437 4.686412
360 -377.222190 -107.572060 32.065557
360 0.000000 0.000000 0.000000
360 -326.094257 -58.556857 104.646796
360 0.000000 0.000000 0.000000
360 -275.297606 -20.823944 102.401245
360 -590.438391 216.031440 433.049062
360 0.000000 0.000000 0.000000
360 0.000000 0.000000 0.000000
360 -600.563342 -96.010387 410.433587
360 -516.560092 293.327688 820.023308
360 -503.497000 -85.694746 792.972767
360 -639.860671 225.178193 854.924180
360 -637.857293 -41.274173 838.520863
360 -436.094293 163.813809 907.171988
360 -437.842793 40.947606 904.566150
