# Supplementary material for: Moving system with action sport cameras: 3D kinematics of the walking and running in a large volume
Source: PLoS One. 2019 Nov 12;14(11):e0224182. doi: 10.1371/journal.pone.0224182 (PMC6850531; doi:10.1371/journal.pone.0224182)
Supplement: S10 File — (TXT) [file pone.0224182.s010.txt]

0 387.639258 -435.653691 -52.141390
0 914.365576 757.847479 -30.299052
0 1376.260140 -417.626722 -53.771305
0 921.723929 119.889887 -16.479346
0 0.000000 0.000000 0.000000
0 783.112748 144.883054 21.493940
0 0.000000 0.000000 0.000000
0 727.205765 187.415821 -4.475757
0 294.506631 405.276909 -17.610900
0 0.000000 0.000000 0.000000
0 159.086332 375.709337 62.783699
0 0.000000 0.000000 0.000000
0 107.830168 339.387104 27.526671
0 680.233672 129.962502 437.049952
0 0.000000 0.000000 0.000000
0 0.000000 0.000000 0.000000
0 366.793351 400.518499 438.825414
0 518.545117 75.564895 887.159326
0 500.980744 445.211510 855.402668
0 609.850321 141.932843 890.643823
0 581.213164 394.975767 866.200105
0 411.371126 201.251488 953.461583
0 399.829327 312.724635 947.759685
1 382.534544 -436.797559 -51.072990
1 910.031258 756.953183 -28.659420
1 1371.726393 -418.472020 -52.176978
1 920.177117 120.608858 -20.054774
1 0.000000 0.000000 0.000000
1 782.109734 144.598072 18.824665
1 0.000000 0.000000 0.000000
1 723.660321 186.838658 -5.035745
1 289.057004 406.655454 -16.611596
1 0.000000 0.000000 0.000000
1 154.062677 375.238742 66.635018
1 0.000000 0.000000 0.000000
1 104.362279 339.211419 32.093602
1 685.965287 128.405199 435.917357
1 0.000000 0.000000 0.000000
1 0.000000 0.000000 0.000000
1 368.359223 400.253603 439.882652
1 523.884704 72.802829 888.530226
1 505.122399 443.546204 854.468206
1 614.075440 137.488030 892.611967
1 585.000300 391.888220 865.470762
1 418.564792 198.656893 953.597643
1 403.634678 310.351082 946.644099
2 381.204518 -436.556526 -51.184319
2 906.557556 757.015145 -29.252694
2 1366.527912 -416.853942 -53.841955
2 914.095356 121.197435 -19.652296
2 0.000000 0.000000 0.000000
2 778.238404 146.016449 20.065244
2 0.000000 0.000000 0.000000
2 717.753185 186.395517 -2.807439
2 285.486505 406.117868 -18.396314
2 0.000000 0.000000 0.000000
2 154.953977 375.530147 70.428558
2 0.000000 0.000000 0.000000
2 101.593841 339.175072 39.565049
2 687.604221 127.067262 439.312181
2 0.000000 0.000000 0.000000
2 0.000000 0.000000 0.000000
2 371.832355 398.249683 439.706278
2 525.772173 69.984838 889.888088
2 508.461455 440.786152 854.155011
2 617.961626 136.021604 894.836950
2 589.005519 389.239386 866.287788
2 419.276943 197.468948 956.051165
2 406.692379 309.510710 948.762068
3 375.172418 -435.496877 -50.084492
3 902.800732 756.481622 -27.967356
3 1363.119844 -416.673256 -52.486325
3 911.423816 119.276729 -20.781520
3 0.000000 0.000000 0.000000
3 773.782198 144.604507 18.206540
3 0.000000 0.000000 0.000000
3 717.219751 187.928109 -5.041878
3 281.208348 408.893447 -16.033207
3 0.000000 0.000000 0.000000
3 153.980541 376.044465 72.267647
3 0.000000 0.000000 0.000000
3 100.070873 341.249958 42.774024
3 690.070249 126.112791 440.461685
3 0.000000 0.000000 0.000000
3 0.000000 0.000000 0.000000
3 378.724677 397.259836 440.335068
3 529.860305 66.855112 893.425271
3 512.701291 440.210133 853.968056
3 619.439929 132.596564 894.934452
3 591.082305 387.857162 865.275248
3 422.205228 197.019470 956.247974
3 410.976044 308.495145 947.794337
4 371.062942 -437.478313 -49.250563
4 898.591557 755.893457 -28.157114
4 1358.365442 -416.145814 -53.367897
4 907.683923 120.087770 -20.847309
4 0.000000 0.000000 0.000000
4 768.721227 145.359182 19.768555
4 0.000000 0.000000 0.000000
4 711.152925 187.689010 -2.486329
4 278.220626 406.654208 -19.412086
4 0.000000 0.000000 0.000000
4 152.231776 377.032292 78.419027
4 0.000000 0.000000 0.000000
4 99.723662 341.026722 47.330614
4 694.178281 127.158800 443.414063
4 0.000000 0.000000 0.000000
4 0.000000 0.000000 0.000000
4 383.864714 394.793149 439.172232
4 531.315436 65.801441 896.113282
4 518.229829 436.863001 854.944006
4 624.063278 130.038335 898.590461
4 597.864763 384.060604 867.002165
4 425.070696 195.464523 957.397858
4 415.003170 308.110961 949.287144
5 366.644046 -436.919203 -49.171117
5 894.758140 756.426036 -27.985152
5 1354.671443 -416.197165 -53.286904
5 903.399543 118.987198 -22.884641
5 0.000000 0.000000 0.000000
5 764.058017 145.999623 19.162893
5 0.000000 0.000000 0.000000
5 704.725597 187.883762 -0.968166
5 273.597278 410.124490 -16.596308
5 0.000000 0.000000 0.000000
5 155.200143 378.209466 84.214990
5 0.000000 0.000000 0.000000
5 97.744137 340.853660 55.209522
5 694.000297 126.573184 444.930454
5 0.000000 0.000000 0.000000
5 0.000000 0.000000 0.000000
5 389.652164 393.146508 440.004009
5 533.142013 63.003011 897.563462
5 523.049909 433.062074 855.931022
5 628.203312 127.889208 902.513703
5 602.060584 379.597145 869.018428
5 427.641182 194.522765 960.722700
5 417.395674 306.040481 951.096374
6 360.877787 -436.477140 -50.691257
6 889.831154 756.921076 -28.549114
6 1350.256012 -415.764367 -53.203329
6 898.138430 119.653006 -23.615839
6 0.000000 0.000000 0.000000
6 761.384404 144.241648 20.042857
6 0.000000 0.000000 0.000000
6 699.468800 187.735806 -1.539343
6 270.516976 408.787289 -16.133300
6 0.000000 0.000000 0.000000
6 153.913302 378.372087 86.490600
6 0.000000 0.000000 0.000000
6 98.067693 341.939886 60.242004
6 696.418196 124.537398 443.846975
6 0.000000 0.000000 0.000000
6 0.000000 0.000000 0.000000
6 396.650450 392.685868 441.055077
6 536.627161 60.528950 900.524940
6 527.689364 432.982012 856.262643
6 629.782437 125.557907 902.507265
6 604.855600 377.594285 869.807999
6 432.039190 193.326539 961.110617
6 421.307640 305.243160 952.587444
7 359.409991 -436.262596 -49.481999
7 886.786607 756.447863 -27.505302
7 1347.293328 -416.084361 -53.381248
7 895.415146 119.538490 -22.788009
7 0.000000 0.000000 0.000000
7 756.135744 145.388193 20.783413
7 0.000000 0.000000 0.000000
7 695.558365 186.669837 -1.145566
7 267.888879 410.324567 -17.600561
7 0.000000 0.000000 0.000000
7 155.702377 377.938351 89.956795
7 0.000000 0.000000 0.000000
7 96.085227 341.835220 68.186734
7 696.978883 123.687747 445.993385
7 0.000000 0.000000 0.000000
7 0.000000 0.000000 0.000000
7 403.071101 390.908972 440.710981
7 538.767953 58.838512 902.400582
7 530.502552 430.340677 855.105331
7 635.084300 122.862938 906.976054
7 613.059195 377.957077 872.333216
7 436.080281 192.593468 961.504888
7 425.370374 303.860614 952.830695
8 353.023405 -435.738346 -50.250346
8 881.791226 757.012643 -28.038551
8 1342.288892 -415.987854 -53.621294
8 890.062317 119.752145 -23.742510
8 0.000000 0.000000 0.000000
8 752.995936 146.126424 18.099136
8 0.000000 0.000000 0.000000
8 691.764666 189.099170 -1.742859
8 264.376223 410.514087 -14.955871
8 0.000000 0.000000 0.000000
8 155.896298 376.595514 97.314601
8 0.000000 0.000000 0.000000
8 98.314678 340.007018 74.569162
8 698.970719 121.835247 444.731512
8 0.000000 0.000000 0.000000
8 0.000000 0.000000 0.000000
8 409.817412 390.055400 442.628732
8 545.071288 56.232116 903.837554
8 534.459044 427.619663 858.725905
8 638.774376 120.379519 907.256962
8 614.958753 373.324884 871.250249
8 439.114086 187.633329 963.809771
8 429.860300 302.698117 954.279755
9 349.157222 -435.464202 -49.800157
9 875.782558 758.313885 -29.548170
9 1337.822453 -416.273773 -52.842078
9 885.558381 119.185424 -23.641079
9 0.000000 0.000000 0.000000
9 748.354552 145.776862 19.350845
9 0.000000 0.000000 0.000000
9 688.280156 187.234822 -1.906988
9 262.086542 410.014106 -18.702720
9 0.000000 0.000000 0.000000
9 159.520752 377.038157 100.751944
9 0.000000 0.000000 0.000000
9 98.729363 341.159807 81.569146
9 698.303479 120.084396 446.514883
9 0.000000 0.000000 0.000000
9 0.000000 0.000000 0.000000
9 416.884903 389.655077 441.002761
9 547.126227 53.703181 905.495338
9 541.827153 424.986318 859.433271
9 642.487499 116.879053 910.136431
9 618.413538 370.532897 873.530164
9 442.595174 186.893134 965.917458
9 433.391316 299.810598 954.356057
10 344.973983 -436.546581 -50.367954
10 872.814452 756.246618 -28.204879
10 1332.789368 -417.470737 -53.503259
10 882.750602 120.434219 -24.450891
10 0.000000 0.000000 0.000000
10 743.004614 144.594472 21.783644
10 0.000000 0.000000 0.000000
10 685.751391 189.423126 -1.465706
10 257.016695 411.773387 -13.123034
10 0.000000 0.000000 0.000000
10 161.876472 377.062005 105.277927
10 0.000000 0.000000 0.000000
10 101.028687 339.918972 90.514041
10 698.029630 121.053673 446.167294
10 0.000000 0.000000 0.000000
10 0.000000 0.000000 0.000000
10 425.456630 389.244442 442.540947
10 551.047465 52.491071 906.065611
10 544.745983 424.273312 861.195910
10 645.548322 115.435465 911.368335
10 621.986844 367.943918 874.636578
10 448.711363 185.394507 965.199151
10 438.684353 296.985293 955.063764
11 339.059924 -436.645422 -50.719856
11 867.034448 757.107111 -28.710319
11 1328.469600 -416.006338 -53.620476
11 876.448579 119.175261 -24.130486
11 0.000000 0.000000 0.000000
11 739.942631 144.676488 20.532750
11 0.000000 0.000000 0.000000
11 678.598579 188.906276 -0.093196
11 256.070550 411.057743 -15.740230
11 0.000000 0.000000 0.000000
11 162.469196 377.617991 113.344632
11 0.000000 0.000000 0.000000
11 104.248958 339.616884 97.307227
11 699.025228 117.284225 445.657888
11 0.000000 0.000000 0.000000
11 0.000000 0.000000 0.000000
11 431.160432 389.931358 444.811594
11 553.524308 48.488669 906.955645
11 547.843202 422.131899 863.218544
11 646.634882 112.780184 911.802510
11 624.505181 362.926963 877.814124
11 452.738601 183.411746 966.060762
11 441.735913 295.054781 957.244569
12 336.101710 -437.128223 -48.343649
12 864.410102 757.696839 -27.642784
12 1324.145714 -417.196759 -53.631349
12 871.809985 118.454475 -25.148122
12 0.000000 0.000000 0.000000
12 735.791605 146.123359 20.742654
12 0.000000 0.000000 0.000000
12 675.873704 189.498429 -1.056775
12 252.679045 412.730306 -11.892141
12 0.000000 0.000000 0.000000
12 163.591134 376.351187 117.395798
12 0.000000 0.000000 0.000000
12 104.458355 337.194283 104.822050
12 697.506798 116.191417 446.602433
12 0.000000 0.000000 0.000000
12 0.000000 0.000000 0.000000
12 440.464358 387.702076 442.131041
12 558.295773 48.511226 908.779648
12 551.966142 419.792296 863.457874
12 652.834181 108.651309 913.568315
12 629.908521 365.301431 879.292033
12 454.220454 181.751663 967.659106
12 443.898453 292.123152 958.182463
13 330.457822 -437.136059 -50.869243
13 857.924930 756.961013 -29.508249
13 1319.880760 -416.139342 -53.050821
13 866.179086 119.366286 -25.719611
13 0.000000 0.000000 0.000000
13 731.261610 146.014049 19.576329
13 0.000000 0.000000 0.000000
13 674.353107 188.620999 -4.421757
13 250.495185 412.027892 -10.741629
13 0.000000 0.000000 0.000000
13 167.148073 376.946999 122.312396
13 0.000000 0.000000 0.000000
13 108.538795 335.913898 111.798578
13 697.903444 116.011124 446.195971
13 0.000000 0.000000 0.000000
13 0.000000 0.000000 0.000000
13 447.585039 387.400404 442.100465
13 560.147380 45.735219 909.324119
13 553.577051 418.596457 866.107612
13 654.438106 110.037687 915.577389
13 631.064620 361.405886 881.499294
13 458.760779 178.629582 968.392588
13 448.600824 290.097701 959.906488
14 324.083473 -436.061862 -50.811541
14 854.588410 756.843996 -28.566349
14 1314.674023 -417.713516 -54.444428
14 864.208637 119.400008 -25.703789
14 0.000000 0.000000 0.000000
14 727.886151 145.992683 20.371285
14 0.000000 0.000000 0.000000
14 666.272320 189.937749 -0.360948
14 247.843841 413.585595 -7.726401
14 0.000000 0.000000 0.000000
14 170.257891 377.006461 128.800671
14 0.000000 0.000000 0.000000
14 111.749130 335.128465 121.504189
14 696.676449 114.478223 445.036494
14 0.000000 0.000000 0.000000
14 0.000000 0.000000 0.000000
14 455.440525 388.524961 442.032709
14 563.578821 42.509188 909.840678
14 558.378270 415.991219 866.433379
14 660.235466 106.266002 915.870102
14 633.193235 359.939344 881.845105
14 459.031450 177.198342 970.575195
14 448.936239 289.888499 961.311701
15 321.496479 -436.617000 -50.610981
15 849.236750 757.186820 -28.851988
15 1311.872520 -417.138530 -54.751133
15 857.736148 119.775820 -25.628401
15 0.000000 0.000000 0.000000
15 721.550498 146.090646 19.331219
15 0.000000 0.000000 0.000000
15 662.989303 188.626234 -3.026668
15 245.801558 412.750278 -6.889875
15 0.000000 0.000000 0.000000
15 175.927328 375.733911 134.883668
15 0.000000 0.000000 0.000000
15 115.396415 334.483271 128.650170
15 695.231045 113.371517 444.689222
15 0.000000 0.000000 0.000000
15 0.000000 0.000000 0.000000
15 465.633229 388.781299 440.566733
15 569.653095 41.515128 911.093602
15 559.082678 414.102432 868.604820
15 660.767368 105.280345 914.925757
15 633.342808 356.224196 881.857227
15 464.107979 173.838852 970.746238
15 454.283079 285.613012 961.778391
16 316.088705 -437.359480 -49.986476
16 846.313593 757.595842 -28.528612
16 1307.092984 -417.064029 -54.142393
16 854.923142 119.719048 -24.717990
16 0.000000 0.000000 0.000000
16 716.736029 144.933312 19.871537
16 0.000000 0.000000 0.000000
16 659.513750 189.399054 -2.152171
16 243.147355 412.129987 -6.472763
16 0.000000 0.000000 0.000000
16 177.930310 375.074687 140.254193
16 0.000000 0.000000 0.000000
16 120.093879 333.652001 137.944802
16 694.457111 112.614215 446.296862
16 0.000000 0.000000 0.000000
16 0.000000 0.000000 0.000000
16 472.715212 388.586121 440.556065
16 572.693263 38.928892 912.556164
16 563.187426 411.811438 868.496148
16 664.471513 104.808650 916.718566
16 639.466819 357.168976 882.707828
16 467.378615 171.561433 971.758076
16 455.619498 284.509409 962.346780
17 310.719677 -438.048448 -51.140056
17 840.831743 758.398454 -29.438750
17 1302.098461 -416.688704 -54.401832
17 851.980971 118.619071 -24.597475
17 0.000000 0.000000 0.000000
17 712.736162 146.301715 19.927191
17 0.000000 0.000000 0.000000
17 652.841866 187.689898 -0.623780
17 241.331874 411.463016 -2.280747
17 0.000000 0.000000 0.000000
17 182.088241 371.951287 146.073273
17 0.000000 0.000000 0.000000
17 124.082965 330.900528 148.235460
17 694.683668 110.863579 446.287051
17 0.000000 0.000000 0.000000
17 0.000000 0.000000 0.000000
17 481.335374 389.098264 439.887081
17 575.972436 35.657099 914.020290
17 564.230710 410.749110 869.626017
17 667.240483 101.739991 917.328431
17 642.942290 354.311908 883.345214
17 469.604298 170.447630 974.959189
17 458.085461 282.138139 964.098847
18 306.674245 -434.382951 -50.256068
18 837.163428 758.142781 -29.418220
18 1298.185907 -416.641590 -55.086109
18 847.033503 119.061626 -26.001760
18 0.000000 0.000000 0.000000
18 709.439155 146.665687 17.463015
18 0.000000 0.000000 0.000000
18 650.900764 189.127919 -3.604555
18 240.145709 411.531596 -1.033314
18 0.000000 0.000000 0.000000
18 186.591573 372.328400 151.453217
18 0.000000 0.000000 0.000000
18 132.645845 328.994821 153.599398
18 695.433840 110.598603 446.891990
18 0.000000 0.000000 0.000000
18 0.000000 0.000000 0.000000
18 489.623612 387.934905 437.974688
18 579.305695 35.042750 913.124115
18 566.897291 410.385598 870.159797
18 669.856152 99.044778 918.220879
18 641.202315 350.506104 884.440466
18 471.934471 167.280906 974.439797
18 459.797463 281.077171 964.454261
19 302.256588 -435.970863 -50.593181
19 832.202399 757.640220 -30.087464
19 1293.872261 -416.352626 -54.802975
19 842.807614 118.878833 -26.027804
19 0.000000 0.000000 0.000000
19 705.170969 146.508949 20.189467
19 0.000000 0.000000 0.000000
19 646.468045 188.561134 -2.725139
19 240.316957 409.378680 0.612816
19 0.000000 0.000000 0.000000
19 191.270798 371.129215 157.818582
19 0.000000 0.000000 0.000000
19 138.504883 325.873775 163.392429
19 693.790567 109.691574 446.266580
19 0.000000 0.000000 0.000000
19 0.000000 0.000000 0.000000
19 500.924625 390.783285 436.812717
19 582.765454 34.033951 915.254738
19 567.627889 407.964276 870.881134
19 672.908316 99.343488 919.295181
19 642.056472 349.841476 884.900991
19 475.133024 166.006007 974.948814
19 465.305277 278.414983 963.517680
20 295.722373 -435.140122 -50.716867
20 827.595611 757.737521 -29.435410
20 1289.645812 -416.322844 -53.997003
20 837.554133 119.070357 -25.981400
20 0.000000 0.000000 0.000000
20 700.555561 146.222219 18.426514
20 0.000000 0.000000 0.000000
20 639.172579 188.187393 1.496162
20 239.677413 410.102500 4.057703
20 0.000000 0.000000 0.000000
20 195.158290 368.225474 163.135271
20 0.000000 0.000000 0.000000
20 142.457197 323.080442 172.558087
20 695.426345 109.106394 445.767973
20 0.000000 0.000000 0.000000
20 0.000000 0.000000 0.000000
20 509.364933 389.692986 436.518008
20 585.282246 31.608618 913.985479
20 571.753951 403.536445 870.833505
20 677.211732 96.022081 919.131968
20 645.892834 346.985927 886.430689
20 478.392798 163.773169 976.518865
20 466.105687 276.871467 964.793741
21 293.673183 -435.232684 -49.723644
21 824.220935 758.210628 -29.800966
21 1285.913026 -416.401743 -54.437754
21 835.589363 120.910360 -27.053480
21 0.000000 0.000000 0.000000
21 697.621698 147.788081 20.115426
21 0.000000 0.000000 0.000000
21 634.422137 186.754621 0.685376
21 242.708996 408.399126 10.150737
21 0.000000 0.000000 0.000000
21 202.662819 365.458516 167.121548
21 0.000000 0.000000 0.000000
21 151.447204 321.650899 177.490774
21 693.889163 109.652422 446.476809
21 0.000000 0.000000 0.000000
21 0.000000 0.000000 0.000000
21 517.586627 390.281360 435.585193
21 586.413356 31.135762 915.456796
21 573.690586 403.214626 869.815433
21 680.435546 95.923155 920.113640
21 648.819611 347.593958 884.748912
21 479.959993 162.476541 976.618332
21 467.443521 274.233913 965.847157
22 288.283377 -436.035549 -50.244701
22 819.683037 757.755789 -29.175543
22 1281.074246 -416.034612 -54.911457
22 829.304420 121.285680 -26.832199
22 0.000000 0.000000 0.000000
22 695.375139 148.336460 19.200048
22 0.000000 0.000000 0.000000
22 634.041370 188.739540 -2.729203
22 244.549116 409.294905 13.684440
22 0.000000 0.000000 0.000000
22 208.856494 364.139367 170.619875
22 0.000000 0.000000 0.000000
22 160.545992 316.634791 180.656175
22 692.952740 109.074136 445.031072
22 0.000000 0.000000 0.000000
22 0.000000 0.000000 0.000000
22 526.450453 390.311593 433.254973
22 589.256981 29.822728 916.957628
22 573.887693 401.155485 869.414301
22 682.544482 95.819380 921.130544
22 651.943907 348.897472 887.783380
22 483.196803 159.673474 975.889956
22 471.074840 273.710293 964.661602
23 283.156454 -436.832877 -51.278561
23 815.634686 757.736087 -30.176258
23 1277.373646 -415.904331 -53.457814
23 825.582427 120.973431 -27.178366
23 0.000000 0.000000 0.000000
23 689.338158 148.017109 19.678154
23 0.000000 0.000000 0.000000
23 625.842627 187.915175 -0.169968
23 249.689315 409.566010 17.222513
23 0.000000 0.000000 0.000000
23 217.172058 362.540036 178.264927
23 0.000000 0.000000 0.000000
23 167.341896 312.104547 186.642652
23 692.870821 108.849641 443.965365
23 0.000000 0.000000 0.000000
23 0.000000 0.000000 0.000000
23 536.858220 390.136244 432.789374
23 592.163892 28.997210 917.494598
23 575.731932 401.222582 870.073683
23 683.068346 94.990472 919.457796
23 653.352146 346.082818 887.577617
23 483.234198 159.712257 977.760085
23 470.746107 272.235707 966.072282
24 278.747322 -436.471667 -51.048688
24 810.617566 758.951680 -28.448824
24 1272.447737 -416.050853 -55.693507
24 822.503625 121.292322 -26.434376
24 0.000000 0.000000 0.000000
24 685.811538 149.531106 17.868722
24 0.000000 0.000000 0.000000
24 619.493141 188.712396 1.639630
24 255.206626 410.972383 24.094229
24 0.000000 0.000000 0.000000
24 223.869231 358.836736 181.192197
24 0.000000 0.000000 0.000000
24 172.998314 309.689030 189.649468
24 692.528548 109.653524 443.545285
24 0.000000 0.000000 0.000000
24 0.000000 0.000000 0.000000
24 545.747622 390.338575 432.294812
24 595.163692 27.511011 916.927434
24 577.603827 397.989522 869.090982
24 686.795285 94.788041 922.421260
24 652.888596 343.278474 886.459908
24 486.060665 158.417845 977.255875
24 472.201028 270.869651 965.092419
25 274.426230 -434.712675 -49.727975
25 805.262283 759.635435 -30.273450
25 1267.846483 -415.920776 -54.922379
25 817.579775 122.215636 -26.853664
25 0.000000 0.000000 0.000000
25 679.937764 147.158669 18.897360
25 0.000000 0.000000 0.000000
25 618.370087 188.776614 0.259287
25 264.452095 413.806267 30.103552
25 0.000000 0.000000 0.000000
25 231.101767 357.544677 184.831758
25 0.000000 0.000000 0.000000
25 184.187399 305.868359 192.995850
25 690.555555 107.601741 445.153059
25 0.000000 0.000000 0.000000
25 0.000000 0.000000 0.000000
25 555.869144 393.487684 431.471270
25 597.455378 27.447909 917.052094
25 579.710746 396.631154 870.280235
25 686.167185 92.862606 920.425738
25 655.579838 343.598181 886.424155
25 487.893402 155.894666 977.155506
25 472.707068 268.749749 965.913451
26 269.151031 -435.019149 -50.077396
26 801.100951 759.334248 -29.147578
26 1263.112827 -415.453061 -55.173550
26 811.831924 121.866114 -27.626482
26 0.000000 0.000000 0.000000
26 675.376147 148.709367 18.916485
26 0.000000 0.000000 0.000000
26 614.142548 189.052572 -1.238649
26 272.563184 413.549231 35.831264
26 0.000000 0.000000 0.000000
26 237.915506 354.200105 188.725664
26 0.000000 0.000000 0.000000
26 189.758984 304.333575 194.161238
26 688.582852 108.685973 442.754811
26 0.000000 0.000000 0.000000
26 0.000000 0.000000 0.000000
26 566.418044 393.144930 432.582378
26 596.446936 26.914687 917.552117
26 579.426311 396.444122 869.960070
26 690.559332 90.957417 920.949856
26 656.480260 343.305955 888.143433
26 488.166271 154.507742 979.568694
26 475.241843 267.787094 964.498164
27 263.967297 -434.749919 -50.384524
27 795.188273 759.872132 -29.013579
27 1259.097982 -416.649907 -55.364190
27 807.635552 121.779318 -25.374419
27 0.000000 0.000000 0.000000
27 669.603938 149.575900 18.843374
27 0.000000 0.000000 0.000000
27 605.678490 187.819569 0.555943
27 280.602086 414.377920 38.695938
27 0.000000 0.000000 0.000000
27 249.609113 351.269752 192.160191
27 0.000000 0.000000 0.000000
27 199.732083 300.107117 196.606618
27 687.514030 107.382431 444.398597
27 0.000000 0.000000 0.000000
27 0.000000 0.000000 0.000000
27 572.946035 393.579498 432.278744
27 598.574059 26.178931 916.634462
27 579.669339 395.812224 869.513025
27 692.361214 90.672274 921.693396
27 657.427864 342.899787 888.357954
27 489.996912 153.878112 978.745298
27 476.292831 265.310363 965.008009
28 260.454569 -434.766514 -50.282750
28 791.117624 760.122890 -30.252022
28 1253.017855 -416.526632 -56.935039
28 801.587522 121.473480 -28.827020
28 0.000000 0.000000 0.000000
28 664.598718 148.611373 19.943172
28 0.000000 0.000000 0.000000
28 601.959231 187.910994 -0.187720
28 290.077119 416.781549 43.672844
28 0.000000 0.000000 0.000000
28 258.051792 351.511247 196.035082
28 0.000000 0.000000 0.000000
28 210.069214 299.272135 198.321431
28 683.794307 106.478507 442.373607
28 0.000000 0.000000 0.000000
28 0.000000 0.000000 0.000000
28 584.845441 394.936095 433.093434
28 599.378869 24.199717 917.255394
28 579.998817 393.460220 870.215915
28 690.590813 88.544702 920.949658
28 657.771580 341.364316 887.617798
28 490.374345 151.432603 978.418645
28 475.142749 264.127418 965.000312
29 253.469775 -434.097622 -50.107250
29 786.440687 760.063253 -29.101593
29 1248.233694 -416.128241 -56.786617
29 799.050645 120.947909 -26.275509
29 0.000000 0.000000 0.000000
29 661.130900 149.540387 18.597058
29 0.000000 0.000000 0.000000
29 599.026766 186.987040 0.158268
29 303.123686 415.342900 46.544588
29 0.000000 0.000000 0.000000
29 267.802262 349.459179 196.552934
29 0.000000 0.000000 0.000000
29 218.423168 294.806293 196.998255
29 684.970737 106.375197 443.161432
29 0.000000 0.000000 0.000000
29 0.000000 0.000000 0.000000
29 592.566125 395.675542 433.675146
29 600.637345 23.568758 916.410166
29 580.728064 392.312274 869.494684
29 691.560331 89.342350 919.632845
29 658.872211 342.054876 888.677594
29 493.305377 150.155573 978.915001
29 477.216667 263.271099 964.637837
30 250.859130 -433.360922 -49.667252
30 781.663119 760.566693 -30.115680
30 1244.465084 -416.059638 -56.849692
30 792.753425 121.811916 -25.904820
30 0.000000 0.000000 0.000000
30 654.195713 149.041302 19.206588
30 0.000000 0.000000 0.000000
30 594.069590 188.130463 -1.461533
30 312.243928 416.444317 47.832348
30 0.000000 0.000000 0.000000
30 277.460171 348.822504 197.476921
30 0.000000 0.000000 0.000000
30 229.563686 293.763749 198.104920
30 682.403155 106.321228 442.364119
30 0.000000 0.000000 0.000000
30 0.000000 0.000000 0.000000
30 600.122027 394.602898 433.419830
30 601.519340 21.874586 918.037374
30 581.425057 392.755566 872.193552
30 690.877192 88.582006 920.781703
30 658.379080 341.356118 889.417020
30 492.599358 149.278781 978.284372
30 476.961669 261.407559 965.836514
31 244.233550 -434.134688 -49.465352
31 776.440310 760.749614 -30.349329
31 1239.861388 -415.579293 -55.812203
31 787.374311 121.384997 -28.674584
31 0.000000 0.000000 0.000000
31 650.438045 148.763825 20.057197
31 0.000000 0.000000 0.000000
31 589.227303 187.301827 0.437728
31 325.848494 415.609459 49.259268
31 0.000000 0.000000 0.000000
31 288.694697 346.216284 199.090512
31 0.000000 0.000000 0.000000
31 240.360595 292.725593 197.091339
31 680.472170 104.501968 442.981740
31 0.000000 0.000000 0.000000
31 0.000000 0.000000 0.000000
31 611.709691 394.422286 433.493878
31 602.070636 20.407348 915.981661
31 582.784584 390.576133 871.854350
31 694.524370 87.234487 921.304021
31 658.681742 340.381215 889.874613
31 492.929675 148.164792 979.189787
31 479.392679 261.372877 965.381805
32 239.077563 -434.869242 -50.472451
32 771.826316 759.870168 -29.969330
32 1234.392108 -416.346234 -56.763473
32 783.041032 121.869967 -27.565672
32 0.000000 0.000000 0.000000
32 645.529584 149.466031 19.793830
32 0.000000 0.000000 0.000000
32 583.214068 187.061251 -0.272504
32 338.338756 416.067179 50.369065
32 0.000000 0.000000 0.000000
32 298.810885 345.762476 196.276015
32 0.000000 0.000000 0.000000
32 252.969737 290.278881 194.668855
32 678.718739 106.087598 443.903353
32 0.000000 0.000000 0.000000
32 0.000000 0.000000 0.000000
32 619.889532 395.335283 435.438487
32 600.525185 18.757760 916.364123
32 582.149647 391.958693 873.311244
32 693.598135 86.556551 921.673798
32 659.882653 338.197825 891.041917
32 494.799900 146.619125 980.793918
32 477.315381 259.621029 967.168756
33 232.344747 -434.800454 -50.896547
33 767.342755 760.685519 -29.585819
33 1230.361261 -416.191223 -57.327559
33 777.101661 121.410446 -27.527678
33 0.000000 0.000000 0.000000
33 641.815934 151.611865 18.705396
33 0.000000 0.000000 0.000000
33 581.301824 182.065773 0.599244
33 352.780226 414.824392 50.141744
33 0.000000 0.000000 0.000000
33 311.214810 344.783487 197.777568
33 0.000000 0.000000 0.000000
33 264.986304 289.531382 192.473243
33 679.167587 106.092183 442.447953
33 0.000000 0.000000 0.000000
33 0.000000 0.000000 0.000000
33 628.773462 393.820446 436.838109
33 600.392443 18.249610 915.858979
33 581.667838 392.843401 874.809320
33 695.211011 86.045435 921.762914
33 658.897835 338.190763 892.055935
33 496.001731 144.911112 980.086839
33 478.939259 258.699278 967.295551
34 231.434440 -433.583016 -47.954357
34 762.795842 760.437526 -30.279158
34 1224.267676 -416.180671 -56.854162
34 773.916724 121.454097 -28.049372
34 0.000000 0.000000 0.000000
34 637.391153 150.775931 21.242784
34 0.000000 0.000000 0.000000
34 577.876253 183.506516 1.331154
34 365.394617 415.138718 51.329881
34 0.000000 0.000000 0.000000
34 321.208017 343.426719 192.777550
34 0.000000 0.000000 0.000000
34 272.859000 289.066009 191.692450
34 676.572518 106.328505 443.669421
34 0.000000 0.000000 0.000000
34 0.000000 0.000000 0.000000
34 636.336553 394.827154 437.081414
34 601.581555 18.426005 916.160705
34 582.960538 391.210370 876.596989
34 694.221936 85.574929 921.263232
34 660.138279 337.113186 894.193021
34 494.439971 144.390354 980.911765
34 478.621140 256.968895 970.159996
35 223.291515 -432.761787 -49.830926
35 758.725912 760.413718 -30.343912
35 1220.383024 -416.461771 -58.006406
35 768.150928 120.409793 -25.088977
35 0.000000 0.000000 0.000000
35 634.423396 150.158215 20.219092
35 0.000000 0.000000 0.000000
35 575.740115 180.616252 3.367200
35 381.190746 413.481449 50.336924
35 0.000000 0.000000 0.000000
35 332.879413 344.999188 195.151709
35 0.000000 0.000000 0.000000
35 286.319988 286.792093 187.919949
35 675.647951 105.762508 443.291551
35 0.000000 0.000000 0.000000
35 0.000000 0.000000 0.000000
35 645.950534 393.558450 440.890654
35 602.568461 18.091450 915.129007
35 582.385438 390.643020 877.543406
35 696.887162 83.631782 921.718660
35 662.229328 337.512467 895.899479
35 495.588657 142.985193 981.437144
35 478.964294 257.553297 969.972566
36 218.348642 -433.109182 -50.076951
36 753.482028 761.470167 -30.470057
36 1215.237820 -416.388280 -58.628125
36 763.215766 122.438880 -28.356234
36 0.000000 0.000000 0.000000
36 627.941085 150.021320 22.055415
36 0.000000 0.000000 0.000000
36 571.727605 184.023894 3.061338
36 396.598207 412.644301 47.969080
36 0.000000 0.000000 0.000000
36 344.803368 345.640055 189.905069
36 0.000000 0.000000 0.000000
36 298.483586 288.848102 184.078305
36 673.750549 105.869063 442.148383
36 0.000000 0.000000 0.000000
36 0.000000 0.000000 0.000000
36 654.213374 394.453340 442.828510
36 603.550119 18.159815 914.652868
36 584.588033 389.648654 878.444203
36 696.479510 83.662177 921.773072
36 661.443428 338.617352 895.420773
36 496.043776 143.684087 982.128783
36 479.441199 256.686269 970.910799
37 214.798703 -433.326249 -48.356900
37 750.099956 760.711784 -30.202726
37 1211.144351 -415.760360 -57.812124
37 759.434559 121.050774 -26.541913
37 0.000000 0.000000 0.000000
37 623.362798 150.562180 21.566965
37 0.000000 0.000000 0.000000
37 563.437251 180.342648 7.677339
37 412.522322 410.549531 45.955361
37 0.000000 0.000000 0.000000
37 358.782990 342.198623 185.807144
37 0.000000 0.000000 0.000000
37 310.905638 288.535861 180.756116
37 674.704702 108.050599 440.857597
37 0.000000 0.000000 0.000000
37 0.000000 0.000000 0.000000
37 663.255381 393.188652 444.778111
37 601.382404 16.893722 914.553493
37 582.276028 390.189035 880.060369
37 696.458146 83.378325 921.152405
37 663.993561 338.443289 897.973765
37 495.641813 142.483557 981.033453
37 480.062989 256.133991 971.589093
38 210.718864 -433.830392 -48.850714
38 745.274229 760.821470 -31.051488
38 1206.643194 -416.091199 -58.411013
38 754.872840 122.521241 -27.557992
38 0.000000 0.000000 0.000000
38 618.485392 151.606986 20.964194
38 0.000000 0.000000 0.000000
38 560.948317 180.084672 6.254430
38 430.740870 412.013447 42.384664
38 0.000000 0.000000 0.000000
38 371.058789 343.548074 183.526614
38 0.000000 0.000000 0.000000
38 323.210903 286.732826 176.581010
38 671.555007 109.593423 441.640785
38 0.000000 0.000000 0.000000
38 0.000000 0.000000 0.000000
38 672.291647 392.941564 447.246443
38 603.604048 17.291992 914.341683
38 581.845020 388.781947 882.405452
38 697.330841 83.667244 922.557641
38 661.808648 335.699905 898.265038
38 494.645651 142.021792 982.894672
38 481.826745 254.553759 971.638922
39 204.411076 -432.738268 -50.024123
39 740.840660 760.926911 -30.133212
39 1203.422126 -415.829075 -58.032967
39 752.008699 123.177917 -28.419656
39 0.000000 0.000000 0.000000
39 615.219507 150.401098 21.193603
39 0.000000 0.000000 0.000000
39 559.094763 182.334838 3.049096
39 447.334602 410.859475 40.793561
39 0.000000 0.000000 0.000000
39 384.493567 344.147853 182.522999
39 0.000000 0.000000 0.000000
39 334.460337 287.845406 173.958355
39 669.077323 108.394202 441.395518
39 0.000000 0.000000 0.000000
39 0.000000 0.000000 0.000000
39 680.208616 389.188395 448.207883
39 601.970339 16.493644 914.224191
39 584.405911 390.627518 884.970068
39 695.775790 83.187911 920.498977
39 661.658075 337.451861 900.135128
39 496.641604 140.416555 982.419513
39 480.502546 253.830828 972.656040
40 199.942838 -431.289019 -48.978216
40 736.813511 761.478999 -30.280901
40 1198.230914 -416.026065 -58.338362
40 746.303322 121.618635 -26.907874
40 0.000000 0.000000 0.000000
40 611.021720 152.965335 22.075836
40 0.000000 0.000000 0.000000
40 549.983314 183.615421 2.981534
40 465.044360 409.427878 38.809305
40 0.000000 0.000000 0.000000
40 397.814280 342.784928 176.366019
40 0.000000 0.000000 0.000000
40 348.785004 287.765490 165.087538
40 668.532652 107.953824 440.096660
40 0.000000 0.000000 0.000000
40 0.000000 0.000000 0.000000
40 685.353282 390.579049 450.357956
40 602.213371 17.107271 912.615252
40 584.480446 389.624196 885.240778
40 695.943666 82.908991 921.238990
40 662.317377 337.099453 901.886710
40 496.197852 140.583333 982.870880
40 480.439080 252.444818 973.885379
41 196.280265 -430.593576 -49.345164
41 731.114595 761.048004 -31.411480
41 1194.074160 -415.875876 -58.044212
41 741.675525 122.983361 -27.447570
41 0.000000 0.000000 0.000000
41 606.321784 153.143668 21.108218
41 0.000000 0.000000 0.000000
41 548.477788 182.843636 3.401367
41 483.074308 410.229473 36.753063
41 0.000000 0.000000 0.000000
41 411.732927 343.806239 170.766873
41 0.000000 0.000000 0.000000
41 362.928056 286.500876 160.749512
41 665.737900 110.957471 440.857606
41 0.000000 0.000000 0.000000
41 0.000000 0.000000 0.000000
41 694.725026 387.943347 454.017704
41 601.749457 16.371010 913.002896
41 585.414807 390.047406 887.531232
41 699.273265 81.968390 922.142672
41 662.529687 335.412960 903.500722
41 496.418567 139.776718 982.810499
41 480.950627 253.058833 975.223294
42 190.594930 -431.422386 -48.766894
42 727.360246 761.595369 -30.507954
42 1188.719866 -415.627252 -58.780558
42 736.292803 123.641537 -29.328151
42 0.000000 0.000000 0.000000
42 602.761173 153.035030 23.322701
42 0.000000 0.000000 0.000000
42 544.124718 183.770627 3.583230
42 500.435899 409.263074 33.358526
42 0.000000 0.000000 0.000000
42 425.995288 344.207256 164.784427
42 0.000000 0.000000 0.000000
42 374.894166 288.588789 155.716929
42 663.814468 111.527369 438.606682
42 0.000000 0.000000 0.000000
42 0.000000 0.000000 0.000000
42 700.532726 388.815989 456.809502
42 603.194085 15.509806 911.425863
42 585.056506 389.755115 888.605122
42 697.755690 81.543791 920.166297
42 662.658125 336.955677 904.101654
42 496.381946 139.649197 982.194363
42 480.954562 253.428931 976.750512
43 186.169607 -431.880747 -48.537302
43 722.927704 761.259080 -31.272747
43 1183.774271 -416.147615 -58.840511
43 731.657232 123.187719 -28.586456
43 0.000000 0.000000 0.000000
43 596.137773 151.763143 21.853089
43 0.000000 0.000000 0.000000
43 538.570033 182.188339 3.775080
43 520.247917 408.301267 29.496210
43 0.000000 0.000000 0.000000
43 441.014800 344.994948 160.604457
43 0.000000 0.000000 0.000000
43 389.983594 288.828029 147.871743
43 660.280196 110.917998 439.949948
43 0.000000 0.000000 0.000000
43 0.000000 0.000000 0.000000
43 705.963336 385.729901 459.346582
43 602.028230 17.083777 910.893048
43 584.566423 389.784057 892.058407
43 697.736173 82.158978 919.667353
43 663.515856 336.265821 906.757862
43 494.927388 139.822459 983.899408
43 479.843856 250.856119 978.154813
44 181.003449 -430.798231 -48.770796
44 717.344625 761.536425 -32.157057
44 1179.089385 -416.756011 -60.151026
44 725.798174 124.217230 -27.253585
44 0.000000 0.000000 0.000000
44 592.966645 154.579153 20.987618
44 0.000000 0.000000 0.000000
44 535.027703 185.666468 3.743213
44 539.627481 411.652255 30.909813
44 0.000000 0.000000 0.000000
44 455.274162 342.219099 156.115437
44 0.000000 0.000000 0.000000
44 407.294299 287.774062 137.854067
44 659.947817 112.088970 439.814414
44 0.000000 0.000000 0.000000
44 0.000000 0.000000 0.000000
44 712.615883 385.874068 463.294344
44 601.044054 18.151276 909.253916
44 586.639084 389.784539 894.019884
44 697.707068 80.927074 920.826964
44 664.437691 336.452989 907.758802
44 494.857818 138.358771 984.663373
44 479.610166 251.380719 977.272997
45 175.783911 -431.144649 -48.507697
45 713.614112 761.603305 -30.803325
45 1174.015301 -415.831356 -59.351388
45 722.934599 123.191866 -26.676617
45 0.000000 0.000000 0.000000
45 588.953296 153.331550 22.732797
45 0.000000 0.000000 0.000000
45 528.970159 184.162573 3.704444
45 557.343820 414.717150 28.023249
45 0.000000 0.000000 0.000000
45 466.990324 344.562646 149.970885
45 0.000000 0.000000 0.000000
45 422.430306 289.148952 131.172141
45 656.516202 112.653686 438.304375
45 0.000000 0.000000 0.000000
45 0.000000 0.000000 0.000000
45 718.791351 384.700268 464.380268
45 600.290462 17.772454 910.165285
45 583.646954 392.718798 895.081440
45 696.566624 80.363463 919.032703
45 663.624087 336.215089 909.063906
45 497.055701 137.139795 983.642970
45 481.028207 250.683419 978.826550
46 169.927212 -431.636190 -49.519505
46 708.493271 761.365475 -30.783661
46 1168.825762 -416.179289 -59.291553
46 718.234560 123.455082 -28.008881
46 0.000000 0.000000 0.000000
46 584.011940 155.273164 21.539135
46 0.000000 0.000000 0.000000
46 525.392126 183.704039 1.665536
46 575.751356 412.838906 24.892012
46 0.000000 0.000000 0.000000
46 482.641748 345.654176 145.450592
46 0.000000 0.000000 0.000000
46 438.874778 287.735854 123.152562
46 653.962684 112.811175 439.774589
46 0.000000 0.000000 0.000000
46 0.000000 0.000000 0.000000
46 722.268986 384.288115 466.788121
46 600.387550 17.975380 908.908649
46 586.028711 390.433422 896.895175
46 698.110764 81.462886 920.694607
46 662.643846 336.744536 909.446027
46 497.839585 137.110875 983.608221
46 479.529581 251.727531 980.884718
47 164.501218 -431.606458 -50.193787
47 703.580175 761.975241 -31.931556
47 1164.008704 -415.323248 -59.745880
47 713.752970 123.191687 -28.948431
47 0.000000 0.000000 0.000000
47 577.244558 153.440909 22.734801
47 0.000000 0.000000 0.000000
47 518.141435 183.970578 -0.638539
47 594.862646 415.571826 23.892138
47 0.000000 0.000000 0.000000
47 497.093184 344.015952 139.050272
47 0.000000 0.000000 0.000000
47 452.097424 287.688547 118.167249
47 649.867076 112.042262 438.416250
47 0.000000 0.000000 0.000000
47 0.000000 0.000000 0.000000
47 728.296356 382.949206 471.026836
47 601.054601 17.580907 910.433646
47 583.154484 391.655780 899.617020
47 697.875515 82.011769 919.183402
47 664.140109 336.348856 911.629479
47 495.674127 136.647229 983.140407
47 478.532722 250.772913 981.547860
48 160.388867 -429.549632 -48.560356
48 698.924221 762.633950 -31.053840
48 1159.370542 -415.903155 -60.684058
48 708.948355 124.515894 -28.839394
48 0.000000 0.000000 0.000000
48 576.302849 153.188261 21.235902
48 0.000000 0.000000 0.000000
48 511.881038 184.301831 1.521785
48 614.152518 417.584809 22.547890
48 0.000000 0.000000 0.000000
48 512.960845 345.349070 133.032741
48 0.000000 0.000000 0.000000
48 472.193869 287.425699 106.519821
48 647.530766 113.016210 437.988267
48 0.000000 0.000000 0.000000
48 0.000000 0.000000 0.000000
48 730.906637 381.718313 471.448544
48 600.777015 17.583540 908.799521
48 583.693121 390.958675 899.942406
48 694.616530 82.368197 919.397225
48 663.695806 337.469825 914.899107
48 497.203335 136.198217 983.654655
48 479.311302 250.199571 982.019033
49 154.950778 -430.184007 -49.890347
49 693.879903 762.428764 -31.550270
49 1154.884831 -416.625349 -59.785342
49 704.707844 123.251414 -26.527022
49 0.000000 0.000000 0.000000
49 567.920872 153.418084 23.268406
49 0.000000 0.000000 0.000000
49 504.903084 186.542886 0.668418
49 634.291147 416.812159 22.588620
49 0.000000 0.000000 0.000000
49 527.758627 345.327429 127.714166
49 0.000000 0.000000 0.000000
49 496.274202 295.495482 96.382206
49 642.625087 113.661723 438.321227
49 0.000000 0.000000 0.000000
49 0.000000 0.000000 0.000000
49 735.778237 383.606614 473.884379
49 598.559914 18.442612 908.674497
49 582.369102 391.706360 900.803056
49 694.829068 83.118090 918.875808
49 662.538833 339.204298 913.975216
49 497.917754 136.796057 984.438427
49 480.803935 249.475576 982.385902
50 149.594459 -429.901188 -49.594375
50 688.653341 762.407948 -32.242872
50 1149.430762 -416.516047 -61.035621
50 698.738784 124.076879 -28.960261
50 0.000000 0.000000 0.000000
50 563.978386 154.477123 22.067437
50 0.000000 0.000000 0.000000
50 501.251492 185.825559 0.565225
50 652.738545 417.706041 18.582815
50 0.000000 0.000000 0.000000
50 545.089816 346.466235 122.850661
50 0.000000 0.000000 0.000000
50 514.180884 296.660087 84.856382
50 640.804592 111.500242 438.733472
50 0.000000 0.000000 0.000000
50 0.000000 0.000000 0.000000
50 740.167492 381.266107 478.304376
50 598.557505 18.929838 907.364711
50 582.652728 393.244492 902.677781
50 693.908137 82.894677 918.863700
50 660.804409 336.254625 915.506810
50 497.309466 137.053866 985.036127
50 478.449268 249.400165 983.873928
51 143.660990 -429.078844 -50.148188
51 685.022855 763.140172 -31.958328
51 1145.811632 -416.346866 -59.878963
51 693.844419 124.196112 -29.547143
51 0.000000 0.000000 0.000000
51 558.749612 153.400150 23.709551
51 0.000000 0.000000 0.000000
51 495.193067 186.646795 0.528562
51 672.519349 418.820615 17.063601
51 0.000000 0.000000 0.000000
51 560.526780 348.118191 117.693644
51 0.000000 0.000000 0.000000
51 532.335124 295.279688 79.522804
51 636.777095 112.383728 438.297074
51 0.000000 0.000000 0.000000
51 0.000000 0.000000 0.000000
51 742.634718 383.211076 478.616975
51 598.001756 18.458339 908.017832
51 583.632676 393.719913 905.224197
51 693.318794 81.795913 918.241989
51 661.554912 338.125274 915.997737
51 495.657902 136.615754 986.107999
51 479.187951 248.930679 984.195772
52 140.551934 -430.143250 -48.020060
52 678.980383 763.114000 -32.581414
52 1140.004799 -416.495229 -60.755328
52 688.911551 124.783074 -27.079043
52 0.000000 0.000000 0.000000
52 555.129952 154.498104 24.037631
52 0.000000 0.000000 0.000000
52 490.996896 188.205816 1.777652
52 692.323899 421.386538 18.087384
52 0.000000 0.000000 0.000000
52 574.593654 348.257410 111.345301
52 0.000000 0.000000 0.000000
52 548.814019 299.412580 71.877345
52 634.414706 113.536256 438.134056
52 0.000000 0.000000 0.000000
52 0.000000 0.000000 0.000000
52 744.986389 381.852643 480.690920
52 601.084376 19.981168 907.549981
52 583.552480 393.120232 904.747729
52 696.126477 82.892759 919.990924
52 663.745594 340.373885 917.079209
52 497.826190 137.069659 984.924950
52 479.016427 249.739317 984.012057
53 134.109128 -429.000528 -48.836039
53 674.683047 762.745614 -32.386202
53 1135.114473 -417.182230 -61.059881
53 684.240819 123.595667 -28.831163
53 0.000000 0.000000 0.000000
53 549.970180 155.746526 22.470423
53 0.000000 0.000000 0.000000
53 483.732410 185.426232 2.297230
53 715.251383 421.140378 18.025784
53 0.000000 0.000000 0.000000
53 590.932480 349.067986 106.215732
53 0.000000 0.000000 0.000000
53 568.440551 299.405290 62.416377
53 631.001137 114.823473 437.375042
53 0.000000 0.000000 0.000000
53 0.000000 0.000000 0.000000
53 749.136282 381.884128 482.534304
53 600.755826 19.893820 906.993641
53 584.336143 393.046422 906.576351
53 694.612026 84.739397 917.779496
53 660.247029 338.311008 919.134114
53 496.019899 136.753251 986.409599
53 480.130835 249.183174 985.183966
54 128.219023 -429.634440 -49.488866
54 669.787979 763.004425 -31.505813
54 1131.158755 -415.988264 -60.358007
54 679.382927 124.831211 -29.572062
54 0.000000 0.000000 0.000000
54 545.322326 155.054821 21.965889
54 0.000000 0.000000 0.000000
54 479.664436 187.604326 3.473741
54 731.604811 422.102705 16.503466
54 0.000000 0.000000 0.000000
54 608.656511 350.643160 100.415962
54 0.000000 0.000000 0.000000
54 584.553557 300.185321 55.578139
54 627.122936 114.301225 437.311349
54 0.000000 0.000000 0.000000
54 0.000000 0.000000 0.000000
54 748.780695 381.708880 482.856359
54 599.964931 21.242771 906.197969
54 585.109967 393.812989 907.485143
54 693.296989 84.582824 916.685213
54 659.569786 338.682060 918.029228
54 495.872361 136.969379 986.270951
54 479.210759 251.238965 985.114692
55 123.781301 -429.607196 -49.062768
55 664.652901 763.289262 -32.500723
55 1125.040827 -416.768038 -61.486067
55 672.619339 124.294873 -26.129611
55 0.000000 0.000000 0.000000
55 540.824699 157.016514 22.572345
55 0.000000 0.000000 0.000000
55 475.598638 187.259549 2.876806
55 752.115668 425.034054 17.286064
55 0.000000 0.000000 0.000000
55 625.699917 351.458280 94.831267
55 0.000000 0.000000 0.000000
55 604.604176 301.897218 49.598440
55 623.474685 115.402550 436.478977
55 0.000000 0.000000 0.000000
55 0.000000 0.000000 0.000000
55 751.409957 382.163862 483.417956
55 596.300470 21.846697 905.490914
55 584.183836 393.928768 908.002095
55 695.646891 84.856937 918.847203
55 660.527434 340.112703 918.662080
55 498.234270 139.065640 986.614473
55 478.240520 250.991314 985.662683
56 120.355997 -429.442258 -49.491690
56 660.706167 763.044561 -31.468274
56 1120.472618 -415.826425 -61.317299
56 669.862853 123.883103 -29.267280
56 0.000000 0.000000 0.000000
56 535.530332 155.175565 21.706070
56 0.000000 0.000000 0.000000
56 470.963453 187.223323 2.863989
56 775.248040 425.623501 17.869326
56 0.000000 0.000000 0.000000
56 642.447943 351.483722 90.053697
56 0.000000 0.000000 0.000000
56 625.728982 304.007275 42.544849
56 619.510690 112.025820 437.512076
56 0.000000 0.000000 0.000000
56 0.000000 0.000000 0.000000
56 753.572205 380.846445 484.295848
56 597.775958 21.879985 904.984606
56 585.094389 395.061086 909.250504
56 694.727647 84.527370 917.150132
56 662.931368 339.972317 919.799868
56 496.905111 138.620116 986.438940
56 478.757469 251.992576 984.795493
57 113.942172 -428.793360 -49.318224
57 655.921863 763.474706 -32.571361
57 1115.486997 -416.136077 -60.676069
57 662.483790 125.319523 -29.512095
57 0.000000 0.000000 0.000000
57 530.083245 156.160585 22.876160
57 0.000000 0.000000 0.000000
57 464.797438 187.759023 2.895270
57 795.422324 425.478455 16.918656
57 0.000000 0.000000 0.000000
57 661.206603 355.097592 87.152654
57 0.000000 0.000000 0.000000
57 641.688750 306.105074 37.466924
57 616.817720 114.114705 436.507265
57 0.000000 0.000000 0.000000
57 0.000000 0.000000 0.000000
57 753.715301 382.778633 485.169814
57 596.810092 21.401922 905.513868
57 584.565173 394.702479 908.354163
57 693.996821 84.585784 915.143706
57 664.943506 341.188990 919.864518
57 496.056326 139.756042 986.836563
57 479.050793 252.085672 986.110271
58 109.377694 -429.394713 -50.189928
58 650.425322 763.885054 -33.047954
58 1111.848357 -415.476896 -60.665845
58 660.732614 124.753353 -27.710959
58 0.000000 0.000000 0.000000
58 527.395027 157.237643 23.242288
58 0.000000 0.000000 0.000000
58 461.395594 188.060962 1.877350
58 813.884538 428.844365 16.312278
58 0.000000 0.000000 0.000000
58 677.326007 356.845991 81.851062
58 0.000000 0.000000 0.000000
58 660.748151 308.040250 29.976214
58 613.986602 114.141245 437.542769
58 0.000000 0.000000 0.000000
58 0.000000 0.000000 0.000000
58 755.349345 382.126890 484.297517
58 597.274411 22.135088 904.567109
58 586.155068 395.518176 908.498757
58 693.119390 86.261284 914.791556
58 660.900802 339.538782 918.543134
58 496.239635 139.759757 986.603842
58 479.145208 253.840890 986.893735
59 103.335442 -430.816224 -51.277424
59 646.855522 763.772169 -32.376993
59 1107.145852 -416.070341 -60.776004
59 654.550965 125.731974 -30.139310
59 0.000000 0.000000 0.000000
59 519.860021 157.655766 21.986054
59 0.000000 0.000000 0.000000
59 457.444741 187.665657 1.267205
59 833.000964 430.220503 20.413017
59 0.000000 0.000000 0.000000
59 694.970084 358.024230 77.515891
59 0.000000 0.000000 0.000000
59 680.106546 311.246506 27.942281
59 610.214131 113.103925 435.527063
59 0.000000 0.000000 0.000000
59 0.000000 0.000000 0.000000
59 754.739021 382.823036 485.561912
59 594.371707 22.765574 903.981757
59 585.713416 397.468755 909.078719
59 694.170449 85.267088 915.468728
59 663.517350 342.353241 919.576468
59 496.990466 141.199620 985.895357
59 480.355425 252.990629 986.693859
60 99.705918 -428.690716 -49.425274
60 641.571544 764.257933 -33.285770
60 1101.867602 -415.507171 -61.287019
60 650.297803 126.929117 -29.762570
60 0.000000 0.000000 0.000000
60 517.881549 157.529529 21.673789
60 0.000000 0.000000 0.000000
60 451.394905 187.176722 1.154144
60 853.363612 433.779380 22.012540
60 0.000000 0.000000 0.000000
60 713.389441 359.587602 74.449861
60 0.000000 0.000000 0.000000
60 699.891481 312.114527 22.403998
60 607.516038 115.171707 435.654949
60 0.000000 0.000000 0.000000
60 0.000000 0.000000 0.000000
60 755.623114 382.245079 485.606903
60 596.003871 23.907427 902.106222
60 587.527827 396.710064 909.577891
60 693.242714 86.301988 914.580767
60 662.778556 340.230229 918.980812
60 497.174475 141.030851 984.520559
60 481.332683 253.609398 985.100454
61 93.626202 -428.561549 -49.247225
61 637.059343 764.174889 -33.245118
61 1096.875090 -415.999927 -61.189836
61 645.687414 127.092104 -30.800344
61 0.000000 0.000000 0.000000
61 511.930575 156.639251 22.576810
61 0.000000 0.000000 0.000000
61 445.638354 187.616281 1.047221
61 870.931426 432.516051 21.800633
61 0.000000 0.000000 0.000000
61 728.813738 359.764610 70.382863
61 0.000000 0.000000 0.000000
61 717.088501 314.086231 16.494356
61 604.643191 114.588602 436.404240
61 0.000000 0.000000 0.000000
61 0.000000 0.000000 0.000000
61 755.167541 382.829247 484.482849
61 593.157918 24.797547 902.623512
61 586.544274 397.279859 907.959165
61 693.837812 84.562801 912.799738
61 665.348481 342.630556 918.601073
61 496.069233 142.633957 986.169514
61 479.667134 254.905243 986.585855
62 88.469670 -428.594664 -49.783112
62 631.522989 763.222984 -33.075667
62 1091.557359 -415.486839 -61.546743
62 639.613211 124.111546 -27.501213
62 0.000000 0.000000 0.000000
62 507.317442 156.551885 22.003862
62 0.000000 0.000000 0.000000
62 441.382064 188.188273 1.679208
62 889.562060 434.757880 28.416566
62 0.000000 0.000000 0.000000
62 748.967059 365.268169 68.252407
62 0.000000 0.000000 0.000000
62 739.141015 313.796130 14.590075
62 601.758145 114.629624 434.216077
62 0.000000 0.000000 0.000000
62 0.000000 0.000000 0.000000
62 755.411329 382.591379 483.766293
62 593.640044 25.250466 901.821206
62 586.870140 398.732801 907.848224
62 692.974203 85.649137 912.058895
62 665.121280 342.657600 918.304257
62 495.885517 144.586500 985.109959
62 481.273755 256.256231 986.291859
63 81.863909 -428.637089 -49.578394
63 627.009699 764.734700 -33.894038
63 1086.763172 -415.634934 -60.887900
63 633.616871 126.090905 -29.481531
63 0.000000 0.000000 0.000000
63 503.389897 156.873908 22.977778
63 0.000000 0.000000 0.000000
63 434.788290 187.879950 2.998810
63 907.043097 435.735757 30.864694
63 0.000000 0.000000 0.000000
63 763.647139 365.610674 65.165728
63 0.000000 0.000000 0.000000
63 755.350474 317.731797 10.570680
63 597.293703 115.841269 434.439048
63 0.000000 0.000000 0.000000
63 0.000000 0.000000 0.000000
63 752.407530 382.909709 481.170441
63 594.460412 25.451184 900.054445
63 586.441064 396.986273 905.876325
63 694.335625 88.911603 912.248015
63 665.585896 341.320944 916.311455
63 496.895387 143.699909 984.073350
63 481.157165 256.015299 983.670398
64 77.820580 -429.046839 -50.160330
64 621.607508 763.816690 -33.251688
64 1081.415694 -415.358336 -61.034250
64 631.258523 125.594984 -29.439253
64 0.000000 0.000000 0.000000
64 498.586636 156.407863 22.050291
64 0.000000 0.000000 0.000000
64 431.962434 188.526551 0.851555
64 923.837821 437.527086 33.880039
64 0.000000 0.000000 0.000000
64 777.563594 368.849196 65.280827
64 0.000000 0.000000 0.000000
64 774.403987 321.672636 7.355273
64 595.615936 114.308414 434.510535
64 0.000000 0.000000 0.000000
64 0.000000 0.000000 0.000000
64 751.010047 384.112119 479.455853
64 593.864107 25.210368 900.068067
64 588.680077 399.398869 903.899768
64 693.155157 86.858502 910.588978
64 664.228904 341.297434 914.928888
64 495.747659 144.826329 984.696402
64 481.906585 257.278682 983.208801
65 74.087448 -429.450375 -49.652848
65 616.075038 764.569482 -33.855367
65 1076.923550 -415.834931 -61.889885
65 622.267692 125.053572 -29.289530
65 0.000000 0.000000 0.000000
65 491.997645 157.877828 22.662764
65 0.000000 0.000000 0.000000
65 425.784030 188.203125 2.485300
65 939.676655 440.530605 40.296181
65 0.000000 0.000000 0.000000
65 793.762788 370.460576 63.512794
65 0.000000 0.000000 0.000000
65 791.777475 323.445242 6.775606
65 592.294797 114.530935 433.103607
65 0.000000 0.000000 0.000000
65 0.000000 0.000000 0.000000
65 751.798020 384.169508 478.115072
65 594.022997 26.704008 900.007345
65 588.997866 399.192274 904.884420
65 692.389689 86.937544 911.279282
65 664.306090 343.117540 913.202299
65 495.110493 146.205224 983.709904
65 484.196207 259.018376 982.411682
66 67.628354 -427.736960 -50.560342
66 611.437771 764.749968 -33.741379
66 1070.880122 -416.292846 -62.048022
66 620.078701 124.202507 -29.021330
66 0.000000 0.000000 0.000000
66 485.212126 156.156205 23.786709
66 0.000000 0.000000 0.000000
66 420.259235 187.429447 2.359684
66 955.075381 444.040720 48.234379
66 0.000000 0.000000 0.000000
66 808.402893 373.532643 62.929052
66 0.000000 0.000000 0.000000
66 807.484647 326.627720 3.760580
66 589.789588 113.788050 434.609824
66 0.000000 0.000000 0.000000
66 0.000000 0.000000 0.000000
66 751.904098 386.184845 476.373056
66 592.844354 28.111175 898.819949
66 589.707223 401.018554 903.512281
66 690.308997 87.574041 908.657179
66 664.902113 341.870455 913.002798
66 495.449368 147.556531 982.823849
66 483.608213 260.548056 982.367992
67 62.277930 -429.537246 -50.275861
67 606.039755 763.893645 -34.082956
67 1065.706898 -417.340344 -62.639179
67 612.217759 125.240411 -29.316008
67 0.000000 0.000000 0.000000
67 480.783818 157.005261 23.900439
67 0.000000 0.000000 0.000000
67 414.713652 189.445056 1.193531
67 970.561885 446.209963 51.023493
67 0.000000 0.000000 0.000000
67 824.169053 375.713251 61.407264
67 0.000000 0.000000 0.000000
67 824.993921 328.952741 3.871740
67 585.815977 114.140386 434.078867
67 0.000000 0.000000 0.000000
67 0.000000 0.000000 0.000000
67 751.672664 386.219147 474.383789
67 593.458528 28.803960 898.195717
67 590.544429 400.913087 901.462626
67 691.369070 89.057971 907.544748
67 666.140222 344.816088 910.768008
67 498.308227 149.479077 981.065934
67 483.590792 260.846522 981.001992
68 55.506315 -428.854590 -50.352640
68 601.742885 764.639412 -33.995402
68 1060.568022 -416.495478 -62.089749
68 605.987666 125.380933 -30.323747
68 0.000000 0.000000 0.000000
68 474.956874 156.011823 24.035130
68 0.000000 0.000000 0.000000
68 409.221233 188.659808 3.227271
68 983.897448 447.420195 58.819112
68 0.000000 0.000000 0.000000
68 836.561209 378.158691 63.511619
68 0.000000 0.000000 0.000000
68 840.947987 331.901752 2.796974
68 581.669195 114.513532 433.452979
68 0.000000 0.000000 0.000000
68 0.000000 0.000000 0.000000
68 751.368572 385.096559 472.876783
68 592.050613 28.292279 898.171964
68 592.014322 401.586953 900.878720
68 694.106864 87.773944 908.271966
68 667.992373 343.296503 909.749207
68 496.767924 149.171673 979.947573
68 484.261429 263.104224 980.095191
69 51.808492 -429.158999 -50.024404
69 595.117997 765.186645 -34.043623
69 1056.039136 -416.091269 -63.329693
69 602.146561 125.644413 -31.450360
69 0.000000 0.000000 0.000000
69 472.204950 157.270035 24.071276
69 0.000000 0.000000 0.000000
69 404.034670 187.003223 4.576743
69 996.063261 448.402076 64.723873
69 0.000000 0.000000 0.000000
69 850.387734 380.621223 62.611543
69 0.000000 0.000000 0.000000
69 853.250686 334.661124 3.465544
69 579.825330 116.141908 432.347863
69 0.000000 0.000000 0.000000
69 0.000000 0.000000 0.000000
69 749.315939 386.742339 469.508400
69 592.489841 29.827761 898.386721
69 593.525519 400.996560 897.915682
69 692.842327 89.862917 907.699430
69 665.762055 344.364950 908.293796
69 494.629697 149.799130 980.311674
69 483.626652 262.862586 979.724988
70 47.606294 -429.578262 -49.729638
70 590.629948 764.722611 -34.114911
70 1050.568333 -415.982892 -62.435299
70 596.913799 123.273425 -29.434177
70 0.000000 0.000000 0.000000
70 464.029076 156.998751 24.443840
70 0.000000 0.000000 0.000000
70 401.732463 190.539915 2.380358
70 1010.221831 451.399869 70.456615
70 0.000000 0.000000 0.000000
70 862.196736 383.927728 62.925610
70 0.000000 0.000000 0.000000
70 867.660685 340.184629 1.660280
70 578.423205 114.698073 432.290760
70 0.000000 0.000000 0.000000
70 0.000000 0.000000 0.000000
70 750.105157 389.440998 468.133947
70 590.116411 29.663463 897.705066
70 593.121653 404.357763 897.637804
70 692.191857 90.038923 906.294902
70 669.278292 345.801819 907.248061
70 496.710479 152.946463 978.887835
70 486.733622 265.842493 977.564899
71 41.588362 -430.038806 -49.708119
71 584.747150 765.348290 -34.296288
71 1045.769366 -415.633779 -62.219589
71 589.920517 125.231513 -30.115943
71 0.000000 0.000000 0.000000
71 459.076761 157.445535 24.492771
71 0.000000 0.000000 0.000000
71 395.051749 188.979405 3.414467
71 1020.727256 452.068071 76.933675
71 0.000000 0.000000 0.000000
71 872.193676 386.287386 65.736395
71 0.000000 0.000000 0.000000
71 879.207601 343.786381 2.210945
71 572.879159 114.583924 432.931860
71 0.000000 0.000000 0.000000
71 0.000000 0.000000 0.000000
71 747.799538 389.370367 465.542778
71 593.633338 30.527538 895.996617
71 595.222343 404.434947 894.364079
71 691.538787 91.362046 905.716455
71 670.023979 344.525379 905.306456
71 497.432157 154.646195 978.717466
71 487.367584 268.772826 975.331387
72 34.903161 -428.862480 -50.735663
72 580.332853 765.803645 -34.053115
72 1040.134839 -415.864308 -62.149741
72 587.424099 125.807872 -31.114403
72 0.000000 0.000000 0.000000
72 453.449115 157.519171 23.074075
72 0.000000 0.000000 0.000000
72 388.947995 190.112065 3.062439
72 1030.323988 453.330553 82.376127
72 0.000000 0.000000 0.000000
72 880.309574 388.912423 66.185224
72 0.000000 0.000000 0.000000
72 890.331211 345.721068 3.319294
72 571.667894 116.649346 431.707963
72 0.000000 0.000000 0.000000
72 0.000000 0.000000 0.000000
72 746.560813 388.778850 462.650015
72 589.706547 33.304570 896.767751
72 598.303229 403.507194 893.478071
72 693.373374 91.511781 904.749975
72 672.072822 347.438055 905.238348
72 497.442196 156.224137 976.075520
72 487.043880 267.321549 974.251749
73 29.654747 -429.793746 -51.300393
73 574.801692 764.995771 -34.241616
73 1035.678606 -415.604279 -62.317883
73 580.735838 125.584000 -29.462129
73 0.000000 0.000000 0.000000
73 448.128697 158.400890 24.081994
73 0.000000 0.000000 0.000000
73 385.033862 188.758467 2.759077
73 1040.319552 453.083871 87.324599
73 0.000000 0.000000 0.000000
73 889.272112 392.764292 67.298355
73 0.000000 0.000000 0.000000
73 895.226373 352.661153 2.514877
73 570.284002 117.237691 429.839785
73 0.000000 0.000000 0.000000
73 0.000000 0.000000 0.000000
73 747.719816 391.238011 463.088083
73 591.760881 33.661724 895.028781
73 596.605702 406.144154 890.309268
73 693.105894 92.157319 903.990439
73 673.107633 347.840148 901.943963
73 497.917015 157.161840 975.474461
73 486.705259 269.388725 972.453466
74 23.534622 -428.266892 -51.057136
74 569.851155 765.399216 -34.831939
74 1030.192644 -415.600263 -62.496279
74 576.385305 125.971305 -31.208163
74 0.000000 0.000000 0.000000
74 444.232678 157.334754 24.143008
74 0.000000 0.000000 0.000000
74 378.080490 190.636835 3.747956
74 1047.215825 454.498749 90.721720
74 0.000000 0.000000 0.000000
74 897.365092 395.892248 65.471497
74 0.000000 0.000000 0.000000
74 904.427214 356.408430 2.074142
74 566.944108 118.478769 429.185133
74 0.000000 0.000000 0.000000
74 0.000000 0.000000 0.000000
74 747.722396 392.429800 460.486029
74 590.298144 33.862621 894.906050
74 599.459031 406.650406 889.720278
74 692.361871 94.584829 903.273241
74 675.489835 349.089180 900.645102
74 499.379245 159.520289 973.083389
74 489.850292 270.197730 970.944851
75 19.894793 -427.116986 -49.012812
75 564.451505 765.209596 -34.410446
75 1026.086823 -415.299692 -62.365743
75 572.205533 126.059003 -31.429880
75 0.000000 0.000000 0.000000
75 439.023096 156.767020 25.165289
75 0.000000 0.000000 0.000000
75 371.970486 190.989073 4.992700
75 1052.914273 452.420508 93.214193
75 0.000000 0.000000 0.000000
75 902.841063 399.005433 66.466944
75 0.000000 0.000000 0.000000
75 912.286250 356.500193 1.680375
75 566.530983 116.685192 430.009215
75 0.000000 0.000000 0.000000
75 0.000000 0.000000 0.000000
75 748.211602 393.343903 456.233094
75 591.957226 36.762707 892.918632
75 601.993649 407.871885 886.920664
75 695.071536 95.091555 901.894620
75 675.233194 350.443756 899.691367
75 498.971459 159.666200 972.825886
75 489.343045 274.133763 969.303203
76 15.100432 -427.390640 -50.210010
76 560.460792 765.902765 -35.053124
76 1019.853051 -415.751346 -61.969699
76 565.330304 124.348185 -30.677651
76 0.000000 0.000000 0.000000
76 436.127651 159.461359 23.837854
76 0.000000 0.000000 0.000000
76 366.951821 188.714415 3.715276
76 1058.425486 455.177558 96.323285
76 0.000000 0.000000 0.000000
76 907.520156 401.003059 66.528895
76 0.000000 0.000000 0.000000
76 915.082529 361.993288 2.177504
76 563.087412 118.169228 427.556919
76 0.000000 0.000000 0.000000
76 0.000000 0.000000 0.000000
76 748.463104 392.966101 455.674199
76 592.867596 37.133409 892.400152
76 600.275650 409.638933 885.026226
76 693.126450 96.116594 900.034924
76 676.924221 350.531696 896.538777
76 498.585287 160.204532 971.795404
76 489.681054 275.475231 967.877703
77 8.576106 -428.323367 -50.221756
77 554.924394 765.940799 -35.215713
77 1015.419286 -415.977605 -62.066944
77 562.070498 124.900586 -28.965006
77 0.000000 0.000000 0.000000
77 430.921249 158.524286 25.468712
77 0.000000 0.000000 0.000000
77 363.036057 190.303805 3.639746
77 1062.670972 455.154736 95.015602
77 0.000000 0.000000 0.000000
77 909.521861 405.039124 63.683995
77 0.000000 0.000000 0.000000
77 918.087050 363.900837 -1.835755
77 561.257349 117.707447 427.337378
77 0.000000 0.000000 0.000000
77 0.000000 0.000000 0.000000
77 749.383064 397.706728 452.806812
77 594.496404 37.953602 891.649117
77 603.668562 410.139715 882.686766
77 693.868896 98.313113 898.804538
77 677.364296 349.957193 895.378774
77 500.174237 162.937835 968.335093
77 491.238339 276.479806 966.196131
78 2.253154 -427.035027 -50.831268
78 550.369299 765.851940 -34.278270
78 1011.177904 -416.003406 -61.392968
78 559.166576 124.507857 -31.440428
78 0.000000 0.000000 0.000000
78 427.237841 159.066850 23.678466
78 0.000000 0.000000 0.000000
78 357.437909 189.779185 3.805250
78 1063.108163 454.519838 92.745927
78 0.000000 0.000000 0.000000
78 913.983010 406.293936 63.444204
78 0.000000 0.000000 0.000000
78 920.620346 366.365464 -4.000439
78 558.157629 118.036051 428.134938
78 0.000000 0.000000 0.000000
78 0.000000 0.000000 0.000000
78 751.395094 397.888095 454.160586
78 594.770523 40.033786 891.400799
78 604.982252 412.630167 882.082167
78 695.596648 97.510116 898.032229
78 680.803739 352.861611 893.878935
78 500.154349 164.971720 968.731249
78 493.454614 276.724749 963.769309
79 -3.124699 -428.356803 -51.522597
79 545.331574 765.670620 -34.816927
79 1009.214685 -419.843349 -53.027704
79 553.384031 125.396666 -30.688372
79 0.000000 0.000000 0.000000
79 420.501982 159.033886 24.137073
79 0.000000 0.000000 0.000000
79 353.974829 191.001900 1.912256
79 1062.880393 454.836206 90.236184
79 0.000000 0.000000 0.000000
79 912.167599 410.516476 60.111503
79 0.000000 0.000000 0.000000
79 918.969131 370.125620 -7.111457
79 555.928340 118.915050 426.139639
79 0.000000 0.000000 0.000000
79 0.000000 0.000000 0.000000
79 751.640458 400.444052 451.708013
79 596.458227 39.754490 890.317706
79 608.065612 413.870617 879.166069
79 697.597745 99.769858 897.494622
79 681.970010 353.284791 892.201685
79 500.687925 166.817699 967.655989
79 495.008726 280.165535 962.025517
80 -9.165379 -428.297280 -50.893300
80 539.586638 765.048023 -34.931407
80 1003.517331 -420.088082 -52.555836
80 547.161983 124.460870 -29.538438
80 0.000000 0.000000 0.000000
80 415.351557 159.586874 23.045889
80 0.000000 0.000000 0.000000
80 346.554186 188.961156 3.877640
80 1065.595599 454.610820 88.310374
80 0.000000 0.000000 0.000000
80 909.168358 411.190637 58.613092
80 0.000000 0.000000 0.000000
80 917.076466 374.385506 -7.490179
80 555.577216 118.348306 425.702432
80 0.000000 0.000000 0.000000
80 0.000000 0.000000 0.000000
80 755.220058 401.952552 449.031188
80 595.995811 41.301629 889.094412
80 609.302861 414.387959 877.804147
80 696.017216 100.113735 895.764570
80 683.362577 354.919912 889.786606
80 502.167906 169.614144 966.179533
80 494.610860 281.357224 959.886666
81 -12.204328 -427.819977 -51.217207
81 534.567680 765.901683 -36.060710
81 998.026191 -420.186557 -53.282340
81 542.045930 124.790367 -30.354032
81 0.000000 0.000000 0.000000
81 409.199047 158.437297 25.527077
81 0.000000 0.000000 0.000000
81 341.574836 190.081872 5.393185
81 1062.864276 456.291554 83.287219
81 0.000000 0.000000 0.000000
81 908.836131 412.471726 55.996167
81 0.000000 0.000000 0.000000
81 913.964021 371.623186 -9.500204
81 553.336897 119.116197 424.900709
81 0.000000 0.000000 0.000000
81 0.000000 0.000000 0.000000
81 756.122353 403.040300 449.293770
81 594.692750 44.523997 888.518781
81 611.501507 415.310216 876.056885
81 696.963122 100.778916 894.520984
81 686.526036 356.220121 888.868124
81 502.650340 171.562092 964.117380
81 496.866612 284.842473 959.189272
82 -17.962145 -427.884245 -50.066571
82 528.549621 765.788519 -35.113248
82 993.238376 -419.199210 -51.972027
82 536.544133 124.126602 -30.400991
82 0.000000 0.000000 0.000000
82 404.233561 158.263558 25.175838
82 0.000000 0.000000 0.000000
82 338.205577 190.436364 4.719606
82 1058.533324 456.480710 75.408005
82 0.000000 0.000000 0.000000
82 905.754850 414.984284 51.270872
82 0.000000 0.000000 0.000000
82 907.102135 375.944759 -10.765375
82 549.160872 120.429106 425.115378
82 0.000000 0.000000 0.000000
82 0.000000 0.000000 0.000000
82 758.865710 405.721996 447.869568
82 595.323412 46.661001 885.100964
82 614.364407 418.703792 875.609891
82 698.521293 101.971465 893.113675
82 687.638608 358.404379 887.302847
82 504.377151 174.261199 963.383910
82 500.112132 285.499179 957.261966
83 -24.583803 -428.061318 -50.138583
83 524.106838 765.757182 -35.495653
83 986.509917 -420.094518 -51.176027
83 530.115555 124.783338 -30.884956
83 0.000000 0.000000 0.000000
83 398.638906 158.898976 26.590991
83 0.000000 0.000000 0.000000
83 330.849627 190.818288 5.588427
83 1057.447625 459.233591 69.308976
83 0.000000 0.000000 0.000000
83 901.489770 415.326214 48.313909
83 0.000000 0.000000 0.000000
83 905.881090 374.666174 -11.850162
83 548.387738 121.953394 423.313153
83 0.000000 0.000000 0.000000
83 0.000000 0.000000 0.000000
83 760.415235 406.994069 445.476530
83 595.276417 47.048677 885.244235
83 616.210776 418.612244 873.811885
83 699.431099 102.317082 891.288841
83 690.254891 359.395238 885.403149
83 504.659516 176.146317 962.133425
83 499.765597 288.860823 957.166948
84 -30.387627 -427.915226 -51.937058
84 517.634843 766.405394 -35.492583
84 981.144376 -420.527300 -52.767869
84 525.324287 125.426841 -31.230473
84 0.000000 0.000000 0.000000
84 394.866241 158.710489 27.245183
84 0.000000 0.000000 0.000000
84 326.307053 191.248450 5.265157
84 1054.967860 462.041674 66.006360
84 0.000000 0.000000 0.000000
84 900.032740 416.821247 48.968130
84 0.000000 0.000000 0.000000
84 901.455050 376.083128 -11.581117
84 543.509683 123.483676 424.869491
84 0.000000 0.000000 0.000000
84 0.000000 0.000000 0.000000
84 761.361799 407.316359 444.704195
84 594.738776 49.442450 884.480315
84 617.067197 420.495913 872.531018
84 698.973854 105.322915 890.377931
84 693.534751 360.778483 884.548117
84 508.408230 176.892247 961.066595
84 500.521814 289.735738 956.758723
85 -36.119033 -427.717820 -52.227607
85 512.490454 767.345936 -37.294039
85 976.316690 -419.503377 -51.854644
85 519.984382 123.469931 -31.362022
85 0.000000 0.000000 0.000000
85 391.005978 158.139313 27.696967
85 0.000000 0.000000 0.000000
85 320.698554 190.193535 6.260407
85 1052.346868 465.749925 59.489695
85 0.000000 0.000000 0.000000
85 898.654218 415.783457 47.037378
85 0.000000 0.000000 0.000000
85 897.588040 373.758044 -13.028875
85 541.984151 123.685611 422.756885
85 0.000000 0.000000 0.000000
85 0.000000 0.000000 0.000000
85 762.066152 408.386258 443.164427
85 596.134504 50.466619 882.169548
85 621.343156 423.478271 871.358918
85 700.421404 104.786224 889.080741
85 692.694362 360.902854 882.964937
85 507.546932 179.081009 959.495973
85 504.843143 293.271651 955.934212
86 -41.937390 -426.326141 -51.293581
86 507.615854 767.097745 -35.805185
86 970.150448 -419.394059 -52.205886
86 513.972707 124.300259 -30.465730
86 0.000000 0.000000 0.000000
86 385.636344 158.029343 26.555944
86 0.000000 0.000000 0.000000
86 316.018872 191.927835 6.317397
86 1050.264279 466.020311 54.585081
86 0.000000 0.000000 0.000000
86 898.433953 416.853384 46.394651
86 0.000000 0.000000 0.000000
86 896.611375 372.939770 -10.854531
86 540.680763 125.280142 419.899946
86 0.000000 0.000000 0.000000
86 0.000000 0.000000 0.000000
86 762.016308 409.431171 442.704300
86 595.046017 52.552740 880.550405
86 624.118373 426.827155 871.786207
86 698.995717 105.244530 885.481718
86 692.943401 361.890073 881.154891
86 510.673913 180.902856 958.892531
86 506.671196 295.091492 955.834434
87 -47.024978 -428.168149 -51.683549
87 502.069714 767.069850 -37.149407
87 965.982300 -419.370547 -52.126733
87 509.291017 126.848795 -29.556410
87 0.000000 0.000000 0.000000
87 378.775510 160.380905 28.674103
87 0.000000 0.000000 0.000000
87 310.296323 193.067232 7.030267
87 1045.866563 464.643977 48.632366
87 0.000000 0.000000 0.000000
87 894.983645 415.569235 45.187451
87 0.000000 0.000000 0.000000
87 893.305684 373.187911 -8.014989
87 539.259521 127.295542 422.485664
87 0.000000 0.000000 0.000000
87 0.000000 0.000000 0.000000
87 762.880704 411.137520 441.894163
87 598.942569 54.762616 879.590601
87 628.010014 427.972121 871.344668
87 703.129990 108.275787 884.807809
87 697.516992 364.156638 882.248803
87 513.175682 185.427492 957.932625
87 508.211408 298.553072 954.097109
88 -51.799877 -427.081864 -51.485550
88 497.813779 768.017776 -37.006358
88 960.067064 -418.887288 -52.527936
88 503.579535 126.096372 -33.396565
88 0.000000 0.000000 0.000000
88 372.489075 158.529947 29.628564
88 0.000000 0.000000 0.000000
88 306.792850 194.025483 7.218222
88 1047.786899 464.919199 46.163142
88 0.000000 0.000000 0.000000
88 891.900835 415.503316 46.086795
88 0.000000 0.000000 0.000000
88 888.067381 373.956011 -8.605928
88 539.645949 129.299000 419.798632
88 0.000000 0.000000 0.000000
88 0.000000 0.000000 0.000000
88 762.470138 412.204115 442.790889
88 598.899941 55.356810 878.317604
88 628.992961 429.843922 873.197408
88 703.227529 109.333841 882.691516
88 699.734040 365.181813 880.330866
88 513.908765 187.430385 957.754882
88 512.397941 299.841833 955.015434
89 -56.719443 -426.259288 -50.665964
89 492.491832 767.313337 -36.515630
89 954.950496 -418.714340 -53.000981
89 497.408941 125.001017 -29.463560
89 0.000000 0.000000 0.000000
89 370.218598 160.236190 31.470895
89 0.000000 0.000000 0.000000
89 301.695595 194.500889 8.446659
89 1046.158471 464.454698 41.209640
89 0.000000 0.000000 0.000000
89 892.247220 417.607318 45.592518
89 0.000000 0.000000 0.000000
89 887.219881 373.254967 -7.564893
89 538.897699 132.042801 419.105802
89 0.000000 0.000000 0.000000
89 0.000000 0.000000 0.000000
89 761.633171 415.360206 441.935723
89 600.309675 59.417307 876.498006
89 632.798114 431.481985 872.334857
89 705.184643 112.344771 881.783495
89 701.551807 365.564273 880.062011
89 515.896311 188.892552 956.772310
89 513.456987 302.985994 954.820328
90 -63.646373 -425.858369 -51.340364
90 487.682944 768.162214 -37.240687
90 950.981101 -418.838716 -52.436624
90 494.096100 127.725894 -32.031688
90 0.000000 0.000000 0.000000
90 364.940438 162.538331 32.102865
90 0.000000 0.000000 0.000000
90 296.351822 196.226488 11.681138
90 1042.120903 461.453917 35.981771
90 0.000000 0.000000 0.000000
90 886.099117 415.725413 42.828440
90 0.000000 0.000000 0.000000
90 880.928090 375.016908 -9.316728
90 538.259906 133.615520 421.286495
90 0.000000 0.000000 0.000000
90 0.000000 0.000000 0.000000
90 760.022931 415.928717 440.946406
90 601.657008 60.435443 874.888637
90 634.645664 432.899125 873.747914
90 707.888294 112.437182 881.246411
90 704.208855 368.115467 881.412177
90 517.039311 190.556498 957.203584
90 515.431624 304.317261 955.910418
91 -68.290779 -426.645135 -52.304492
91 481.492004 768.293654 -36.510976
91 944.911448 -419.215330 -53.125715
91 489.589989 127.461213 -32.548679
91 0.000000 0.000000 0.000000
91 362.347661 164.278615 34.145133
91 0.000000 0.000000 0.000000
91 293.221990 196.195836 13.263452
91 1039.253735 461.273598 32.121467
91 0.000000 0.000000 0.000000
91 884.503577 414.761213 45.788425
91 0.000000 0.000000 0.000000
91 878.027008 374.313475 -9.464078
91 539.851279 136.934289 419.811884
91 0.000000 0.000000 0.000000
91 0.000000 0.000000 0.000000
91 761.659777 417.539211 441.093840
91 603.272670 64.686983 874.281560
91 638.750683 435.498287 874.290934
91 710.098173 115.666925 880.166193
91 709.422400 370.653799 882.080110
91 520.091540 192.745408 955.578917
91 518.982518 307.514133 957.016384
92 -74.006782 -425.751968 -52.769690
92 477.411707 768.319945 -36.855819
92 938.545728 -419.835054 -53.844229
92 485.845441 128.592336 -32.749603
92 0.000000 0.000000 0.000000
92 359.356237 163.256651 35.626635
92 0.000000 0.000000 0.000000
92 287.085080 197.249955 17.231713
92 1035.831042 459.656746 29.190431
92 0.000000 0.000000 0.000000
92 882.791917 417.138636 45.509687
92 0.000000 0.000000 0.000000
92 874.619587 374.579740 -8.418197
92 537.658211 139.939296 418.992481
92 0.000000 0.000000 0.000000
92 0.000000 0.000000 0.000000
92 763.912144 417.540146 442.944967
92 605.915656 66.285852 872.311433
92 641.081595 437.017840 877.470432
92 711.188643 115.947821 879.889649
92 708.805034 371.020825 882.242015
92 520.382641 194.668582 956.885602
92 519.007380 309.209053 959.567937
93 -80.933260 -426.013963 -52.175617
93 472.085151 767.852030 -36.327018
93 934.658637 -419.290444 -52.877230
93 478.730134 128.771762 -29.565355
93 0.000000 0.000000 0.000000
93 355.735518 162.645590 36.224936
93 0.000000 0.000000 0.000000
93 282.915724 196.867522 19.775927
93 1032.787289 460.794331 27.473581
93 0.000000 0.000000 0.000000
93 878.902526 415.338551 43.791819
93 0.000000 0.000000 0.000000
93 870.422296 373.797850 -7.876979
93 537.493866 140.658326 419.149154
93 0.000000 0.000000 0.000000
93 0.000000 0.000000 0.000000
93 764.202182 420.008671 443.021483
93 605.921439 67.159578 871.360572
93 642.775942 440.072429 878.187648
93 711.941498 118.476211 878.545269
93 710.768003 372.706336 881.831881
93 524.107961 196.128722 957.735918
93 521.458144 311.609666 960.484452
94 -85.985959 -425.775664 -53.681078
94 467.517401 769.449176 -37.276208
94 929.348572 -419.703064 -52.590820
94 477.812138 128.814423 -30.769525
94 0.000000 0.000000 0.000000
94 352.235878 164.705549 40.495890
94 0.000000 0.000000 0.000000
94 279.315614 197.826688 26.583181
94 1029.196319 459.879984 25.222042
94 0.000000 0.000000 0.000000
94 873.871143 415.471895 44.361795
94 0.000000 0.000000 0.000000
94 865.551828 374.760801 -8.243904
94 540.074281 142.179825 419.711934
94 0.000000 0.000000 0.000000
94 0.000000 0.000000 0.000000
94 766.985265 422.812414 446.543595
94 610.198699 70.036419 870.767204
94 644.828215 441.533820 882.384691
94 714.739192 119.626381 878.389734
94 713.052369 375.230450 884.683206
94 524.298688 196.629443 958.516913
94 521.419318 311.800983 963.525650
95 -92.498923 -425.853843 -53.741218
95 448.350048 758.638764 -35.553283
95 924.191577 -418.836864 -53.389567
95 470.792529 129.353974 -31.838543
95 0.000000 0.000000 0.000000
95 348.574520 164.416629 45.846433
95 0.000000 0.000000 0.000000
95 275.204802 199.490317 29.405382
95 1023.462429 460.988594 21.425870
95 0.000000 0.000000 0.000000
95 868.567497 415.750258 42.455835
95 0.000000 0.000000 0.000000
95 859.472754 375.655194 -6.522691
95 541.831065 146.900669 419.879644
95 0.000000 0.000000 0.000000
95 0.000000 0.000000 0.000000
95 768.651720 425.722358 449.383010
95 611.854976 71.997244 871.829821
95 646.841344 442.679028 884.719772
95 717.725580 122.340707 877.695571
95 714.310763 377.499017 886.244376
95 527.216248 200.102319 957.942370
95 523.419123 312.929746 964.387558
96 -95.342302 -425.563251 -53.576551
96 444.845210 760.310938 -36.621874
96 918.625348 -418.624552 -53.509544
96 466.457862 128.063152 -29.831733
96 0.000000 0.000000 0.000000
96 346.211535 165.236849 48.641437
96 0.000000 0.000000 0.000000
96 271.748859 200.044660 32.481307
96 1019.585750 461.545080 22.372813
96 0.000000 0.000000 0.000000
96 865.673268 418.286916 43.209402
96 0.000000 0.000000 0.000000
96 857.529052 376.030421 -7.991483
96 542.587445 147.192690 418.882317
96 0.000000 0.000000 0.000000
96 0.000000 0.000000 0.000000
96 768.176693 426.818753 450.748873
96 614.379211 75.315726 870.604106
96 647.805775 445.353546 885.494623
96 717.312844 124.468132 877.558637
96 716.110405 378.249322 888.015107
96 526.727346 200.990206 960.489658
96 527.311508 315.520134 965.355618
97 -99.930037 -426.774862 -54.454122
97 439.451527 759.715681 -36.200944
97 913.033035 -418.521262 -54.305127
97 459.411267 128.450861 -29.278362
97 0.000000 0.000000 0.000000
97 343.112075 165.560045 51.809944
97 0.000000 0.000000 0.000000
97 267.859052 200.836383 36.161006
97 1016.646910 460.707197 18.562027
97 0.000000 0.000000 0.000000
97 860.880526 419.091913 41.994635
97 0.000000 0.000000 0.000000
97 851.387447 376.618186 -5.981412
97 544.251729 150.695294 420.754938
97 0.000000 0.000000 0.000000
97 0.000000 0.000000 0.000000
97 772.375236 428.481517 451.555695
97 614.905791 76.580026 870.621725
97 650.459656 447.318999 888.492582
97 719.896007 125.078999 876.859715
97 716.886119 379.934687 890.211885
97 531.970066 202.947773 958.998140
97 527.891450 316.615511 965.393452
98 -106.813244 -424.882517 -54.229539
98 434.501287 759.519588 -36.046484
98 908.626214 -418.392159 -53.837301
98 454.878599 128.449116 -29.545716
98 0.000000 0.000000 0.000000
98 338.433227 166.713530 55.184567
98 0.000000 0.000000 0.000000
98 266.002282 202.369009 39.296477
98 1011.310556 460.425905 15.713113
98 0.000000 0.000000 0.000000
98 858.702908 419.648565 42.610599
98 0.000000 0.000000 0.000000
98 848.211581 374.956355 -6.308123
98 547.446051 151.472435 420.680286
98 0.000000 0.000000 0.000000
98 0.000000 0.000000 0.000000
98 769.758625 430.825897 453.194858
98 617.319003 80.171033 870.319886
98 651.984545 449.086882 891.595684
98 721.298223 128.157327 877.735921
98 718.310980 379.889228 891.371049
98 532.050582 204.128828 961.301282
98 529.226573 318.700873 967.283079
99 -112.153143 -426.278026 -54.701063
99 428.750332 760.739837 -38.040437
99 902.922405 -418.640812 -54.572419
99 451.278867 129.763071 -28.175597
99 0.000000 0.000000 0.000000
99 338.084809 166.153449 57.609255
99 0.000000 0.000000 0.000000
99 264.576204 202.876325 45.453959
99 1007.316440 462.045492 14.286899
99 0.000000 0.000000 0.000000
99 851.895534 421.091041 42.383411
99 0.000000 0.000000 0.000000
99 841.591003 379.125135 -6.536461
99 549.010377 153.635283 421.047356
99 0.000000 0.000000 0.000000
99 0.000000 0.000000 0.000000
99 772.182371 433.129526 452.917115
99 617.106850 80.434144 871.921247
99 651.978876 452.461649 891.738620
99 722.868669 130.286943 878.653796
99 723.117268 383.611954 894.931237
99 533.873965 207.641179 961.043131
99 531.380167 320.860645 967.778581
100 -117.761056 -426.142941 -55.226498
100 422.808650 760.127756 -37.006638
100 897.759248 -418.790810 -55.204619
100 445.751268 128.803685 -28.114331
100 0.000000 0.000000 0.000000
100 332.229634 164.667810 61.994369
100 0.000000 0.000000 0.000000
100 262.801302 204.593842 49.110304
100 1001.824646 461.642686 13.140872
100 0.000000 0.000000 0.000000
100 849.316343 422.331254 44.557289
100 0.000000 0.000000 0.000000
100 835.534571 378.410427 -5.925893
100 550.519873 154.520391 421.758204
100 0.000000 0.000000 0.000000
100 0.000000 0.000000 0.000000
100 770.207631 437.436934 454.972761
100 617.647798 84.194526 870.956154
100 654.266183 453.688595 892.704601
100 724.735151 131.755246 879.365107
100 719.593304 386.371108 896.160341
100 537.849770 208.066326 962.032233
100 532.875516 322.817378 969.225013
101 -124.459510 -425.765600 -55.373432
101 417.497034 760.564297 -38.438718
101 892.620283 -418.262799 -54.307533
101 438.976152 127.207700 -26.948360
101 0.000000 0.000000 0.000000
101 332.266788 166.126463 65.799628
101 0.000000 0.000000 0.000000
101 258.382456 204.984855 56.522221
101 998.289029 461.896074 12.218974
101 0.000000 0.000000 0.000000
101 845.035114 420.950149 42.764588
101 0.000000 0.000000 0.000000
101 829.951007 378.863833 -6.233497
101 554.046167 157.673999 422.843218
101 0.000000 0.000000 0.000000
101 0.000000 0.000000 0.000000
101 770.998512 438.129064 454.001795
101 619.991719 86.551233 872.449476
101 657.695498 456.204196 894.951620
101 724.931631 136.203296 882.572796
101 724.272210 388.308537 898.319446
101 539.379848 211.578709 962.077865
101 535.542113 325.639336 971.083292
102 -129.715068 -425.884265 -55.363902
102 412.239873 761.213750 -37.212891
102 886.109032 -418.071967 -55.407480
102 434.450379 127.526144 -26.953307
102 0.000000 0.000000 0.000000
102 328.625005 166.800818 70.599398
102 0.000000 0.000000 0.000000
102 257.747374 206.550528 60.491438
102 994.868091 462.118701 12.347721
102 0.000000 0.000000 0.000000
102 837.404396 422.041923 41.710015
102 0.000000 0.000000 0.000000
102 825.621616 380.671026 -6.880449
102 559.028401 158.196352 423.531275
102 0.000000 0.000000 0.000000
102 0.000000 0.000000 0.000000
102 771.232472 439.261264 454.555230
102 622.693955 88.955277 873.628246
102 658.063854 458.925129 897.919065
102 724.586379 137.837203 882.596776
102 725.610374 390.357395 900.592684
102 538.959804 214.420539 964.580083
102 535.981873 326.602513 971.105339
103 -133.598652 -425.553995 -54.863402
103 407.085333 763.276403 -38.695094
103 881.399457 -417.114313 -55.667377
103 429.681543 128.781982 -26.605541
103 0.000000 0.000000 0.000000
103 327.713934 167.785685 73.618937
103 0.000000 0.000000 0.000000
103 255.303469 206.156347 68.115853
103 989.540276 461.755293 11.305840
103 0.000000 0.000000 0.000000
103 833.597349 422.629870 41.599221
103 0.000000 0.000000 0.000000
103 819.779194 380.090443 -5.995484
103 562.978785 161.207239 425.027852
103 0.000000 0.000000 0.000000
103 0.000000 0.000000 0.000000
103 768.357875 440.967871 456.863120
103 624.407135 91.915955 875.331137
103 659.971594 462.415280 899.493959
103 727.949021 140.415098 885.592826
103 728.141121 391.513048 902.816753
103 542.226045 217.218384 963.468650
103 536.456901 329.175105 972.475044
104 -139.398980 -425.248614 -54.569804
104 400.700888 761.153141 -37.754903
104 876.107471 -416.909584 -55.224038
104 425.063616 130.046860 -23.768463
104 0.000000 0.000000 0.000000
104 325.274176 167.210817 79.019602
104 0.000000 0.000000 0.000000
104 255.900925 211.249273 72.860402
104 982.206398 462.288757 7.742054
104 0.000000 0.000000 0.000000
104 828.421029 423.469790 40.244940
104 0.000000 0.000000 0.000000
104 813.827832 380.128146 -6.888188
104 566.267762 162.529032 424.383564
104 0.000000 0.000000 0.000000
104 0.000000 0.000000 0.000000
104 766.198295 445.320427 455.500894
104 624.572931 95.374944 876.351886
104 662.307872 463.874850 899.587366
104 730.363362 143.201459 885.484155
104 728.597205 396.467290 902.581612
104 543.184935 220.038230 965.436941
104 537.925253 333.719596 974.293162
105 -144.743446 -426.286601 -55.132884
105 394.877752 761.734494 -36.740812
105 869.966086 -418.027887 -55.324860
105 421.350988 130.080767 -24.344423
105 0.000000 0.000000 0.000000
105 325.683179 168.452927 85.217833
105 0.000000 0.000000 0.000000
105 252.702459 210.013245 80.621097
105 981.276569 462.690533 9.077751
105 0.000000 0.000000 0.000000
105 826.436167 422.061750 40.809515
105 0.000000 0.000000 0.000000
105 809.025711 381.403245 -7.612115
105 570.544854 161.892473 426.236190
105 0.000000 0.000000 0.000000
105 0.000000 0.000000 0.000000
105 764.850332 444.741956 456.702691
105 626.285610 97.917852 877.342545
105 664.980987 468.191105 900.620492
105 730.825409 144.727287 885.911658
105 729.341706 397.356101 904.099209
105 544.927092 224.751027 965.976478
105 541.693931 336.745018 973.171181
106 -150.928459 -425.743523 -54.478147
106 390.451483 763.129935 -37.312388
106 864.420001 -417.027372 -55.472888
106 416.584383 129.482972 -22.745529
106 0.000000 0.000000 0.000000
106 324.831098 168.573543 89.247321
106 0.000000 0.000000 0.000000
106 252.828720 210.417771 88.354468
106 974.464893 460.789953 10.414876
106 0.000000 0.000000 0.000000
106 819.865137 421.629831 41.775061
106 0.000000 0.000000 0.000000
106 802.056897 380.615948 -5.752740
106 575.467560 163.023072 425.498543
106 0.000000 0.000000 0.000000
106 0.000000 0.000000 0.000000
106 762.993331 444.898363 455.532290
106 627.348478 98.978464 877.798272
106 667.068763 469.919092 902.081016
106 731.304295 146.863535 888.866210
106 732.657970 400.522516 905.174704
106 543.854832 225.972201 968.523327
106 540.466105 339.696228 975.175506
107 -161.597073 -416.521445 -61.194266
107 385.982349 762.452688 -38.140130
107 859.838440 -416.490461 -56.122313
107 413.553333 132.337913 -21.199732
107 0.000000 0.000000 0.000000
107 328.420166 169.336679 93.317571
107 0.000000 0.000000 0.000000
107 252.968400 212.215707 92.826841
107 966.947060 460.607851 6.578849
107 0.000000 0.000000 0.000000
107 813.664512 422.242647 40.904253
107 0.000000 0.000000 0.000000
107 800.345848 380.356515 -10.393229
107 580.676967 163.439904 426.447344
107 0.000000 0.000000 0.000000
107 0.000000 0.000000 0.000000
107 760.650421 447.041757 455.946395
107 629.640588 102.390864 879.605894
107 670.116100 473.317771 902.476240
107 732.049635 150.221813 888.251945
107 733.278911 401.825372 906.162888
107 545.234768 228.666476 967.845551
107 543.249765 342.191034 976.175783
108 -169.403765 -414.331434 -60.154890
108 380.285771 762.584632 -37.697779
108 855.024307 -416.707650 -56.284650
108 408.506977 129.891087 -17.750235
108 0.000000 0.000000 0.000000
108 328.101622 170.985823 99.164922
108 0.000000 0.000000 0.000000
108 255.876993 214.517300 99.422989
108 965.783096 460.592799 6.404651
108 0.000000 0.000000 0.000000
108 807.034309 422.864010 41.313330
108 0.000000 0.000000 0.000000
108 793.887165 379.860363 -6.233299
108 586.414346 162.529499 425.562876
108 0.000000 0.000000 0.000000
108 0.000000 0.000000 0.000000
108 758.238944 448.601311 456.117602
108 629.855004 103.706858 879.221799
108 672.018124 474.794606 903.231655
108 733.505623 152.453451 890.145104
108 737.838781 405.163843 908.237029
108 548.136340 232.802142 969.124229
108 545.789550 345.970766 976.883600
109 -174.184262 -416.504165 -61.888231
109 374.886837 763.399855 -37.658208
109 848.892984 -417.624793 -55.692921
109 406.145719 132.896509 -16.815258
109 0.000000 0.000000 0.000000
109 328.134689 171.252262 104.538634
109 0.000000 0.000000 0.000000
109 255.691633 215.228685 107.198676
109 959.866964 458.898328 6.815533
109 0.000000 0.000000 0.000000
109 805.160640 422.410759 40.456321
109 0.000000 0.000000 0.000000
109 790.011120 380.558251 -9.030774
109 593.311070 165.269589 423.709382
109 0.000000 0.000000 0.000000
109 0.000000 0.000000 0.000000
109 756.111273 449.808881 455.521494
109 632.748561 108.135279 881.255337
109 674.807646 476.068702 903.524156
109 734.893781 154.841108 891.545031
109 738.751522 406.098335 909.013572
109 549.782407 235.890187 968.809280
109 547.489876 348.985561 977.373459
110 -180.493536 -414.431376 -61.673546
110 369.945715 763.115188 -37.511342
110 844.632003 -417.588663 -55.050801
110 402.361635 133.378980 -15.749689
110 0.000000 0.000000 0.000000
110 329.945833 173.070963 107.675399
110 0.000000 0.000000 0.000000
110 259.078711 216.983447 116.030675
110 954.444902 460.335461 5.319055
110 0.000000 0.000000 0.000000
110 800.358591 423.080204 39.214027
110 0.000000 0.000000 0.000000
110 784.215040 381.226659 -8.970752
110 599.019397 165.116025 424.786359
110 0.000000 0.000000 0.000000
110 0.000000 0.000000 0.000000
110 756.238468 451.341277 455.106480
110 633.451752 110.167842 881.211803
110 677.108785 479.236397 904.976335
110 737.766796 157.104572 892.419389
110 741.029532 409.149240 909.582825
110 548.754691 238.289677 970.633028
110 549.647242 351.106177 978.914857
111 -186.861549 -413.787661 -61.878178
111 365.212358 762.353487 -37.748283
111 838.584352 -417.088851 -55.365063
111 399.901701 133.675503 -14.060620
111 0.000000 0.000000 0.000000
111 332.404958 173.189078 113.207912
111 0.000000 0.000000 0.000000
111 262.272000 217.410634 121.795488
111 948.573895 459.706510 5.282596
111 0.000000 0.000000 0.000000
111 793.079039 423.191572 38.305341
111 0.000000 0.000000 0.000000
111 777.921215 380.803523 -9.398655
111 608.136076 163.294518 424.756603
111 0.000000 0.000000 0.000000
111 0.000000 0.000000 0.000000
111 754.113781 453.904001 455.883760
111 632.911323 111.122412 882.878052
111 678.649466 481.192536 905.752770
111 737.611750 158.908281 892.945028
111 741.250186 412.176692 908.725246
111 550.651495 241.303745 971.047476
111 551.789624 353.822785 979.581033
112 -190.494170 -417.064087 -65.456793
112 358.985341 764.010460 -37.595602
112 833.905873 -417.022336 -55.606381
112 398.627482 133.068861 -10.142119
112 0.000000 0.000000 0.000000
112 335.836343 175.778067 118.535407
112 0.000000 0.000000 0.000000
112 264.975616 219.919804 130.961985
112 945.929591 459.912149 5.346176
112 0.000000 0.000000 0.000000
112 790.381385 422.846608 39.433254
112 0.000000 0.000000 0.000000
112 773.973830 380.964237 -10.773278
112 615.889200 163.910973 424.279991
112 0.000000 0.000000 0.000000
112 0.000000 0.000000 0.000000
112 751.446579 455.147640 455.524047
112 632.011007 114.528834 883.835101
112 680.162794 483.123756 906.928743
112 738.196738 161.344548 893.770024
112 744.005961 412.722949 909.714138
112 552.773470 244.624436 971.183420
112 551.711938 357.317970 980.653726
113 -195.978943 -416.802347 -63.579945
113 354.052371 764.534681 -37.942137
113 828.855598 -416.377178 -55.890989
113 396.210771 133.417421 -8.259695
113 0.000000 0.000000 0.000000
113 335.338069 173.033318 126.073763
113 0.000000 0.000000 0.000000
113 269.366482 222.633765 137.821415
113 939.974678 459.542651 2.721258
113 0.000000 0.000000 0.000000
113 785.134265 423.544824 38.250554
113 0.000000 0.000000 0.000000
113 768.295605 380.961161 -11.748174
113 622.913109 162.992970 423.316945
113 0.000000 0.000000 0.000000
113 0.000000 0.000000 0.000000
113 749.960255 457.829867 455.451025
113 632.819484 116.858374 883.071781
113 680.291345 486.637430 906.832923
113 737.250541 161.951235 893.367813
113 744.107328 413.572695 910.435501
113 552.485615 246.710489 971.656668
113 552.308866 360.819073 981.597497
114 -199.297668 -415.877383 -63.725944
114 349.137357 764.709809 -38.158200
114 824.147657 -416.584188 -56.871559
114 392.277041 134.355843 -4.747335
114 0.000000 0.000000 0.000000
114 338.795075 175.684850 131.482782
114 0.000000 0.000000 0.000000
114 274.425949 222.449243 145.619198
114 935.234276 461.030819 2.429830
114 0.000000 0.000000 0.000000
114 778.224709 425.036737 38.190556
114 0.000000 0.000000 0.000000
114 764.120871 381.239507 -10.519435
114 630.667773 162.421078 422.884230
114 0.000000 0.000000 0.000000
114 0.000000 0.000000 0.000000
114 746.759932 460.783785 456.510891
114 631.943721 118.092709 881.421643
114 682.649193 488.886110 908.130974
114 736.381383 163.050049 893.524375
114 744.622352 416.404442 910.494809
114 552.984434 248.813228 970.913969
114 554.275805 361.549716 980.837524
115 -204.637657 -415.509263 -64.421466
115 344.142238 765.286932 -37.711165
115 819.218878 -416.713009 -55.785854
115 391.218755 135.077647 -0.567907
115 0.000000 0.000000 0.000000
115 344.375994 178.026607 138.645067
115 0.000000 0.000000 0.000000
115 278.807590 224.711511 153.116431
115 928.694978 461.256979 2.241167
115 0.000000 0.000000 0.000000
115 774.675244 425.220569 39.936431
115 0.000000 0.000000 0.000000
115 758.407293 384.039425 -14.388202
115 637.544688 163.603135 422.278213
115 0.000000 0.000000 0.000000
115 0.000000 0.000000 0.000000
115 745.390686 462.140748 456.143883
115 633.378698 121.795693 881.076873
115 683.999179 489.311487 907.542168
115 736.192315 166.113590 893.923559
115 747.515668 417.618877 911.804618
115 552.958353 252.565227 971.755493
115 554.527415 365.423617 983.312630
116 -209.620149 -416.398499 -66.093697
116 339.289555 766.239792 -39.449731
116 813.170614 -416.488134 -57.017880
116 389.073976 135.984930 2.818975
116 0.000000 0.000000 0.000000
116 349.038963 177.788617 143.447216
116 0.000000 0.000000 0.000000
116 285.457167 225.849941 160.457381
116 925.858170 462.632586 2.421267
116 0.000000 0.000000 0.000000
116 766.215067 425.547504 37.723868
116 0.000000 0.000000 0.000000
116 752.672782 383.156226 -11.671101
116 645.121426 162.417989 421.098043
116 0.000000 0.000000 0.000000
116 0.000000 0.000000 0.000000
116 740.872898 464.077385 457.814612
116 636.411532 124.393626 881.243886
116 685.588388 490.749407 909.431434
116 737.970844 167.034295 893.379445
116 747.880783 418.739731 911.098899
116 553.885755 253.894494 971.930529
116 556.097503 367.001909 982.960832
117 -214.982377 -416.738952 -66.997727
117 333.917639 765.794593 -37.834767
117 809.748035 -415.604302 -57.761633
117 389.490505 136.720403 5.461619
117 0.000000 0.000000 0.000000
117 356.759390 178.185112 148.590255
117 0.000000 0.000000 0.000000
117 292.616215 228.731611 167.501092
117 918.746922 464.269549 1.804898
117 0.000000 0.000000 0.000000
117 762.170125 429.533452 37.527667
117 0.000000 0.000000 0.000000
117 749.248338 384.262964 -14.511345
117 653.184671 162.592234 420.038850
117 0.000000 0.000000 0.000000
117 0.000000 0.000000 0.000000
117 740.475596 469.181472 457.290235
117 633.897713 124.827928 881.492913
117 687.314656 494.026987 909.172048
117 736.903235 169.523833 893.856307
117 747.035676 420.952390 911.776944
117 553.286653 255.581857 972.006749
117 559.242499 369.047399 982.777500
118 -221.922300 -416.484727 -65.442915
118 328.840610 765.706443 -36.963957
118 804.033307 -415.514464 -57.035988
118 389.859409 136.620934 11.033814
118 0.000000 0.000000 0.000000
118 362.340253 180.783735 152.164577
118 0.000000 0.000000 0.000000
118 301.392874 230.536208 174.777406
118 914.615051 464.407998 1.635925
118 0.000000 0.000000 0.000000
118 756.073028 429.960296 36.518407
118 0.000000 0.000000 0.000000
118 745.478990 383.512688 -13.637579
118 661.470068 163.050383 420.019732
118 0.000000 0.000000 0.000000
118 0.000000 0.000000 0.000000
118 737.603110 469.450976 458.108189
118 633.286741 128.004734 879.638453
118 686.739466 496.830388 909.117239
118 736.124682 171.205737 892.736390
118 748.957440 421.506078 912.510935
118 554.569941 258.550529 970.533451
118 559.021624 371.259423 983.056278
119 -226.352834 -415.841420 -65.210302
119 323.521864 765.725652 -38.264594
119 798.561661 -415.505131 -57.619291
119 388.471555 138.613642 13.445782
119 0.000000 0.000000 0.000000
119 368.346510 181.328685 157.204839
119 0.000000 0.000000 0.000000
119 307.288766 233.784969 180.772149
119 909.543314 464.615825 2.291670
119 0.000000 0.000000 0.000000
119 752.289673 429.339188 36.873157
119 0.000000 0.000000 0.000000
119 736.953532 386.367968 -15.303509
119 670.288689 162.352488 419.833235
119 0.000000 0.000000 0.000000
119 0.000000 0.000000 0.000000
119 736.855767 469.741217 458.131731
119 635.761646 130.391210 880.194837
119 689.032746 496.469332 909.829535
119 737.610010 174.317808 893.405025
119 750.267262 423.549317 911.361658
119 555.728028 258.738488 970.952759
119 558.014379 372.591849 983.461949
120 -230.041128 -416.004533 -66.090171
120 317.425110 766.933588 -37.263082
120 793.125429 -414.619979 -56.912553
120 389.481534 140.314483 15.758372
120 0.000000 0.000000 0.000000
120 375.626689 183.503357 161.169883
120 0.000000 0.000000 0.000000
120 316.426219 234.615156 185.194187
120 904.294066 465.566529 0.597895
120 0.000000 0.000000 0.000000
120 747.732600 430.941261 36.743742
120 0.000000 0.000000 0.000000
120 734.687838 385.640880 -15.616120
120 676.766940 162.263249 419.061391
120 0.000000 0.000000 0.000000
120 0.000000 0.000000 0.000000
120 733.545835 472.210253 457.734096
120 633.641619 132.514899 878.957965
120 686.785423 500.696218 910.451616
120 736.522652 175.406609 893.212109
120 749.654889 425.450651 912.720689
120 555.123024 262.884345 969.626982
120 558.655031 376.685012 983.550555
121 -236.666492 -415.900908 -65.910764
121 313.038954 767.916338 -38.061269
121 787.313267 -413.988126 -56.977997
121 388.291824 141.935268 18.051898
121 0.000000 0.000000 0.000000
121 377.073309 182.956940 166.831766
121 0.000000 0.000000 0.000000
121 324.561734 238.524649 191.164687
121 899.720886 467.224674 1.684189
121 0.000000 0.000000 0.000000
121 740.834099 431.400328 37.715079
121 0.000000 0.000000 0.000000
121 727.541938 386.370227 -14.193694
121 684.145815 162.623386 421.025762
121 0.000000 0.000000 0.000000
121 0.000000 0.000000 0.000000
121 729.921548 474.588917 456.638680
121 635.412336 134.458345 878.269743
121 690.539825 503.100897 911.044711
121 736.007847 176.035217 894.037825
121 748.588712 427.127772 912.456411
121 555.414677 264.943619 969.087678
121 557.662705 378.761153 983.731493
122 -240.742437 -415.894499 -65.951602
122 305.822184 766.682525 -37.706569
122 782.181345 -414.649997 -57.207957
122 388.055097 143.479873 23.741551
122 0.000000 0.000000 0.000000
122 383.272782 186.061749 170.744160
122 0.000000 0.000000 0.000000
122 333.291256 241.739211 195.496970
122 895.161084 466.532560 0.426392
122 0.000000 0.000000 0.000000
122 736.230588 431.684870 38.377376
122 0.000000 0.000000 0.000000
122 722.536587 387.060038 -16.063652
122 691.667625 163.060241 420.116495
122 0.000000 0.000000 0.000000
122 0.000000 0.000000 0.000000
122 728.055141 476.380846 456.580554
122 633.316455 136.504398 879.166423
122 688.160447 504.525882 912.200258
122 733.644199 178.807381 892.823853
122 748.643811 428.534668 913.220226
122 554.454629 268.790944 968.725467
122 559.910015 380.946630 982.755066
123 -247.485957 -416.677532 -66.292531
123 301.145054 767.812874 -38.159304
123 777.518874 -413.492428 -57.608458
123 391.336806 145.365965 25.226992
123 0.000000 0.000000 0.000000
123 388.533614 189.639703 173.517083
123 0.000000 0.000000 0.000000
123 337.841565 244.505509 200.162963
123 889.974701 465.539213 -0.116325
123 0.000000 0.000000 0.000000
123 732.528540 431.382311 36.562921
123 0.000000 0.000000 0.000000
123 715.991715 385.268899 -14.115751
123 696.939322 161.608072 423.175404
123 0.000000 0.000000 0.000000
123 0.000000 0.000000 0.000000
123 725.140612 475.581649 456.236723
123 631.005619 139.318795 877.833442
123 690.028666 505.262121 911.858309
123 736.593589 179.035132 893.903300
123 748.598727 429.763139 913.214097
123 553.560018 269.525940 968.565896
123 556.614931 383.243381 983.501387
124 -252.909059 -416.638850 -66.999556
124 294.990717 767.166486 -37.977665
124 771.102191 -414.137435 -57.551325
124 396.490693 146.915892 28.492119
124 0.000000 0.000000 0.000000
124 394.386785 189.871058 178.215316
124 0.000000 0.000000 0.000000
124 341.798871 248.207396 205.946957
124 882.738847 465.507853 -0.243885
124 0.000000 0.000000 0.000000
124 725.709916 431.812152 37.512873
124 0.000000 0.000000 0.000000
124 713.800111 383.720795 -14.832797
124 704.170729 162.365800 422.982423
124 0.000000 0.000000 0.000000
124 0.000000 0.000000 0.000000
124 721.727221 477.054167 457.313654
124 630.591994 141.345521 877.363134
124 689.847970 506.714058 913.409470
124 734.518870 180.751572 893.130103
124 749.909853 430.132423 915.092875
124 551.825397 272.800237 968.133483
124 555.436001 385.104894 983.386758
125 -259.207231 -416.088061 -67.098463
125 290.001531 768.709726 -39.554282
125 764.759995 -413.391618 -58.079169
125 403.978005 148.602829 32.871807
125 0.000000 0.000000 0.000000
125 401.168683 192.265029 180.963188
125 0.000000 0.000000 0.000000
125 351.730666 248.434126 207.277604
125 879.597396 465.285557 0.690734
125 0.000000 0.000000 0.000000
125 721.637874 431.673660 37.170755
125 0.000000 0.000000 0.000000
125 705.130516 386.917216 -14.002428
125 710.188613 163.298520 423.603164
125 0.000000 0.000000 0.000000
125 0.000000 0.000000 0.000000
125 720.988884 478.406457 456.614015
125 628.128095 141.558622 878.292701
125 688.910373 507.726745 912.531497
125 735.584817 182.525883 894.083797
125 749.404293 434.103462 913.503710
125 550.385669 273.386960 966.835673
125 555.762259 387.381047 982.562933
126 -264.118522 -415.701820 -67.045804
126 284.690551 768.433498 -37.967879
126 759.998428 -413.760069 -57.446232
126 412.200262 151.072775 36.914224
126 0.000000 0.000000 0.000000
126 406.146144 195.524568 181.942400
126 0.000000 0.000000 0.000000
126 355.169975 251.450487 207.877611
126 872.804528 467.238078 -0.041140
126 0.000000 0.000000 0.000000
126 715.298693 431.826155 38.214150
126 0.000000 0.000000 0.000000
126 698.079816 386.438573 -15.313316
126 716.168866 162.591322 426.339624
126 0.000000 0.000000 0.000000
126 0.000000 0.000000 0.000000
126 717.681587 480.551443 456.576471
126 626.838494 144.818158 877.305219
126 688.916313 510.156964 912.576405
126 734.587196 182.788515 894.749936
126 749.803103 434.873494 916.061263
126 551.230518 275.289836 966.975813
126 554.548914 388.498477 981.158107
127 -271.418436 -416.415800 -66.322050
127 278.984407 768.036778 -39.158306
127 754.011149 -413.829738 -56.727406
127 420.988765 154.279767 38.733272
127 0.000000 0.000000 0.000000
127 412.390364 198.021491 185.308435
127 0.000000 0.000000 0.000000
127 361.663103 253.737999 210.779914
127 867.330327 465.177219 -1.012743
127 0.000000 0.000000 0.000000
127 710.263013 432.379626 36.646366
127 0.000000 0.000000 0.000000
127 693.967089 386.861413 -14.096361
127 721.375898 163.286187 427.437835
127 0.000000 0.000000 0.000000
127 0.000000 0.000000 0.000000
127 712.978308 480.634432 455.585735
127 629.247413 146.587535 878.511248
127 687.712870 510.117698 911.886921
127 733.305968 185.029883 894.910449
127 747.256502 435.732078 915.265840
127 548.367979 278.170733 966.847458
127 554.571736 390.332670 981.991116
128 -276.180049 -416.133507 -66.279573
128 272.628913 768.369210 -39.664371
128 748.926605 -414.296671 -58.360863
128 430.660189 156.145258 40.573483
128 0.000000 0.000000 0.000000
128 419.742180 199.054615 188.991231
128 0.000000 0.000000 0.000000
128 367.828960 256.687074 211.740571
128 862.532438 466.637261 -1.035025
128 0.000000 0.000000 0.000000
128 705.113995 431.754503 36.269388
128 0.000000 0.000000 0.000000
128 687.393281 387.367424 -13.519655
128 727.634284 163.458690 430.244774
128 0.000000 0.000000 0.000000
128 0.000000 0.000000 0.000000
128 711.341978 482.358333 456.443485
128 626.504618 147.632809 878.989647
128 686.728265 512.410597 912.280841
128 731.218830 185.519175 895.093928
128 748.120919 438.071390 916.339263
128 546.486318 278.393539 967.738237
128 553.226405 391.671155 983.787721
129 -282.746847 -413.620148 -65.951614
129 268.167392 769.549707 -39.076603
129 744.848130 -413.415220 -57.343611
129 438.595958 158.392702 42.462033
129 0.000000 0.000000 0.000000
129 426.363778 200.640403 189.307612
129 0.000000 0.000000 0.000000
129 373.992317 259.110294 211.976307
129 855.585202 466.991364 -0.566871
129 0.000000 0.000000 0.000000
129 698.402925 431.980368 35.218221
129 0.000000 0.000000 0.000000
129 684.316916 387.508166 -15.424957
129 732.336841 165.286111 431.737783
129 0.000000 0.000000 0.000000
129 0.000000 0.000000 0.000000
129 710.310260 481.608667 457.457108
129 627.419631 148.151454 879.772426
129 685.065643 514.147348 912.703485
129 733.529806 187.171346 897.354044
129 747.140409 438.085859 916.181236
129 549.247090 280.282929 966.405646
129 552.731253 392.394492 981.889028
130 -288.624916 -413.700283 -65.494998
130 263.077182 769.250892 -39.672389
130 738.892496 -413.280012 -58.115757
130 449.743610 159.705389 45.819193
130 0.000000 0.000000 0.000000
130 434.791216 204.730665 189.435715
130 0.000000 0.000000 0.000000
130 384.036171 261.175847 211.215718
130 853.252064 467.406645 -0.894843
130 0.000000 0.000000 0.000000
130 695.199693 432.513930 35.943550
130 0.000000 0.000000 0.000000
130 678.011325 388.180010 -12.913522
130 740.837399 166.457441 433.914991
130 0.000000 0.000000 0.000000
130 0.000000 0.000000 0.000000
130 707.427832 482.961060 457.643231
130 627.512423 148.786220 878.250213
130 685.392558 515.216432 912.284945
130 730.499221 188.953717 898.588755
130 747.128276 441.190641 918.045276
130 546.696020 280.790000 966.248201
130 552.661637 394.602222 982.398427
131 -293.032451 -414.172581 -66.521425
131 257.628220 768.726238 -40.139006
131 732.701505 -413.658837 -58.404575
131 460.423453 161.998097 45.854096
131 0.000000 0.000000 0.000000
131 440.891147 207.453107 191.727401
131 0.000000 0.000000 0.000000
131 390.827880 263.495357 210.500870
131 847.419109 467.026440 -0.991585
131 0.000000 0.000000 0.000000
131 689.918108 433.784763 34.621013
131 0.000000 0.000000 0.000000
131 671.830925 388.616866 -14.654123
131 746.209353 167.253041 435.320621
131 0.000000 0.000000 0.000000
131 0.000000 0.000000 0.000000
131 702.263225 483.069273 456.930035
131 625.713125 149.053966 881.621287
131 683.274290 516.230975 911.077886
131 731.132271 190.074076 899.177615
131 744.590959 442.973430 916.203596
131 545.330461 283.236684 967.224531
131 550.976755 394.967861 982.571463
132 -297.179642 -413.688475 -65.563560
132 252.688373 769.493777 -39.778507
132 728.239311 -412.142011 -58.094588
132 469.664888 162.883657 47.369792
132 0.000000 0.000000 0.000000
132 449.358847 209.057546 190.177083
132 0.000000 0.000000 0.000000
132 397.340334 266.460588 209.830386
132 842.505896 468.062450 -3.256510
132 0.000000 0.000000 0.000000
132 683.823663 433.386375 35.421869
132 0.000000 0.000000 0.000000
132 666.888322 389.106858 -12.607368
132 751.382854 168.181098 438.656120
132 0.000000 0.000000 0.000000
132 0.000000 0.000000 0.000000
132 702.618277 484.085254 456.726532
132 625.265548 151.901035 881.701124
132 684.307853 517.218323 911.868437
132 727.674333 191.806158 901.190230
132 745.503464 444.980057 917.245083
132 542.448850 283.877645 969.644832
132 549.857592 396.974802 983.669183
133 -301.286690 -413.753484 -66.390981
133 246.665124 769.667172 -40.050426
133 722.355372 -412.886537 -58.868528
133 482.116668 164.606475 47.531018
133 0.000000 0.000000 0.000000
133 458.537841 211.395774 190.137167
133 0.000000 0.000000 0.000000
133 403.443169 270.304643 208.599810
133 836.594323 467.264136 -3.284364
133 0.000000 0.000000 0.000000
133 680.684548 435.140803 35.900162
133 0.000000 0.000000 0.000000
133 661.628008 389.267481 -13.401877
133 758.101528 169.124636 442.214789
133 0.000000 0.000000 0.000000
133 0.000000 0.000000 0.000000
133 699.677788 484.388914 458.696529
133 625.644738 151.612052 884.415146
133 682.965332 518.203146 912.085318
133 728.379978 193.525198 903.351471
133 747.005320 445.404805 917.778730
133 545.080010 286.346641 969.552048
133 548.961564 398.451304 983.318373
134 -308.491940 -412.983924 -65.080148
134 241.325323 770.582411 -39.642949
134 716.736533 -412.032807 -59.318413
134 492.076664 167.223230 45.145982
134 0.000000 0.000000 0.000000
134 464.456188 213.669806 188.219431
134 0.000000 0.000000 0.000000
134 412.664710 270.876609 206.588634
134 831.682078 468.481961 -0.730400
134 0.000000 0.000000 0.000000
134 674.063153 433.164253 36.110492
134 0.000000 0.000000 0.000000
134 655.990592 388.755328 -11.556422
134 762.945880 170.260126 443.066020
134 0.000000 0.000000 0.000000
134 0.000000 0.000000 0.000000
134 697.197991 484.815143 456.405089
134 624.563893 151.720374 885.072001
134 679.343910 520.105820 912.656489
134 727.571497 195.187407 904.615888
134 742.756024 446.046828 918.380108
134 542.688038 284.664315 970.927447
134 547.671313 397.760163 983.956937
135 -313.062986 -414.775512 -66.284608
135 236.040649 769.370394 -39.468173
135 712.649435 -412.795041 -57.783319
135 504.888536 168.927869 46.213079
135 0.000000 0.000000 0.000000
135 473.410807 216.058150 186.980855
135 0.000000 0.000000 0.000000
135 421.456392 274.180651 203.747521
135 824.504265 468.828840 -4.897989
135 0.000000 0.000000 0.000000
135 667.027191 435.170729 36.148873
135 0.000000 0.000000 0.000000
135 653.566503 387.880596 -12.566964
135 768.601062 172.131827 446.041785
135 0.000000 0.000000 0.000000
135 0.000000 0.000000 0.000000
135 695.036833 485.207536 455.634337
135 622.996079 152.328409 887.994346
135 680.958342 522.143991 912.549709
135 727.379428 197.239154 905.448505
135 741.431096 450.294341 917.323472
135 544.289479 287.539467 970.172590
135 547.688025 400.017484 983.620902
136 -318.949480 -411.847101 -65.769569
136 231.387708 769.972278 -40.163120
136 705.953925 -412.230538 -58.374818
136 517.302681 171.549708 45.086733
136 0.000000 0.000000 0.000000
136 483.655209 218.108627 183.356495
136 0.000000 0.000000 0.000000
136 427.541770 275.422963 201.589436
136 819.413575 468.411178 -3.378292
136 0.000000 0.000000 0.000000
136 663.999511 433.168535 38.523827
136 0.000000 0.000000 0.000000
136 650.595100 387.145198 -12.366852
136 775.054164 174.869384 449.011645
136 0.000000 0.000000 0.000000
136 0.000000 0.000000 0.000000
136 691.502930 485.278610 458.406097
136 625.492321 153.007575 891.478565
136 679.502941 522.238970 911.288848
136 725.696070 197.620064 907.822492
136 742.908224 450.167817 918.490413
136 540.397708 286.837397 973.384367
136 547.887458 399.724379 984.458731
137 -324.937442 -411.996608 -64.793732
137 225.589013 770.261782 -41.356473
137 699.731708 -411.879917 -58.265552
137 530.277026 172.579898 42.453278
137 0.000000 0.000000 0.000000
137 492.061267 220.315899 182.835271
137 0.000000 0.000000 0.000000
137 437.696124 277.693518 196.053215
137 815.495531 469.229538 -2.151291
137 0.000000 0.000000 0.000000
137 657.920808 434.731436 38.731798
137 0.000000 0.000000 0.000000
137 641.584970 389.480606 -12.021563
137 780.636535 175.449007 450.633686
137 0.000000 0.000000 0.000000
137 0.000000 0.000000 0.000000
137 687.897224 484.398904 456.896950
137 623.613659 154.770654 891.814270
137 675.999602 522.315184 910.939555
137 723.311604 198.198804 908.533680
137 740.568871 451.222226 919.161404
137 539.509913 287.616357 973.420276
137 546.010706 401.186688 984.472408
138 -330.582684 -410.341730 -65.351051
138 220.191746 771.207532 -41.114694
138 694.641309 -411.769301 -58.343677
138 544.286662 174.314229 42.232716
138 0.000000 0.000000 0.000000
138 501.092085 221.558342 178.885523
138 0.000000 0.000000 0.000000
138 446.873876 280.938489 190.552468
138 810.054467 469.122117 -2.780333
138 0.000000 0.000000 0.000000
138 653.703968 435.394280 38.564830
138 0.000000 0.000000 0.000000
138 635.873766 390.058507 -9.385301
138 783.508707 177.994591 454.604404
138 0.000000 0.000000 0.000000
138 0.000000 0.000000 0.000000
138 685.088923 484.870688 456.704573
138 624.928994 154.747916 893.716588
138 672.940123 523.850098 911.422319
138 723.532388 200.858243 912.504377
138 739.901007 453.540105 919.403631
138 539.943003 289.559502 974.520080
138 544.663788 401.953175 985.515486
139 -336.071701 -410.641711 -65.925185
139 214.869184 771.476004 -41.180937
139 689.738252 -411.966029 -58.776920
139 560.014987 176.425469 39.262909
139 0.000000 0.000000 0.000000
139 512.025082 223.844959 175.415979
139 0.000000 0.000000 0.000000
139 455.933389 280.153850 186.319282
139 804.471518 466.768035 -4.993943
139 0.000000 0.000000 0.000000
139 649.664202 434.244946 38.499473
139 0.000000 0.000000 0.000000
139 632.307970 388.408528 -11.674268
139 788.325781 178.291258 456.178355
139 0.000000 0.000000 0.000000
139 0.000000 0.000000 0.000000
139 681.691533 486.288799 457.390308
139 621.684381 154.484358 896.718669
139 672.057929 525.217011 911.381697
139 724.201346 200.957054 913.880363
139 738.788056 453.774743 919.613964
139 538.950644 289.573508 976.158389
139 544.944911 402.420553 984.844929
140 -342.558614 -410.644431 -65.635680
140 209.550977 771.497107 -41.488469
140 683.893531 -411.883679 -59.838132
140 572.464595 177.732969 37.568284
140 0.000000 0.000000 0.000000
140 523.063473 226.653660 172.511091
140 0.000000 0.000000 0.000000
140 465.829848 282.266486 180.758693
140 798.420887 469.028001 -3.868489
140 0.000000 0.000000 0.000000
140 643.345407 432.423858 37.610868
140 0.000000 0.000000 0.000000
140 625.990477 389.373092 -9.823647
140 792.248489 181.269816 460.116688
140 0.000000 0.000000 0.000000
140 0.000000 0.000000 0.000000
140 680.103121 484.915290 456.959760
140 622.929152 155.499585 898.049767
140 672.798608 526.123647 910.156333
140 720.596646 202.777329 914.357070
140 738.585040 456.474499 919.377056
140 537.770868 290.416361 977.696188
140 542.852077 404.127112 986.100397
141 -347.657673 -409.858837 -66.103508
141 203.423143 772.261845 -40.837752
141 678.292165 -411.590516 -59.748705
141 585.537757 178.329412 35.848124
141 0.000000 0.000000 0.000000
141 532.655183 226.075885 166.311571
141 0.000000 0.000000 0.000000
141 474.835414 281.855576 174.499035
141 792.361199 469.039756 -3.803806
141 0.000000 0.000000 0.000000
141 639.376841 433.230865 40.215341
141 0.000000 0.000000 0.000000
141 619.500820 390.561440 -11.446959
141 797.628207 182.031527 462.164733
141 0.000000 0.000000 0.000000
141 0.000000 0.000000 0.000000
141 677.831531 485.872567 457.760981
141 622.222525 155.749871 899.695212
141 670.456170 527.218845 911.577879
141 721.012574 203.107869 917.992176
141 738.876007 457.868332 920.971376
141 536.000002 291.894752 978.504339
141 542.059754 404.905755 986.219010
142 -354.526996 -409.384311 -65.146536
142 198.003463 771.449474 -41.838693
142 672.418816 -411.248837 -59.056946
142 602.784642 178.685778 31.787750
142 0.000000 0.000000 0.000000
142 543.720439 229.832386 161.426038
142 0.000000 0.000000 0.000000
142 486.062751 282.159271 165.893217
142 788.039856 469.175245 -4.736590
142 0.000000 0.000000 0.000000
142 634.486168 433.984015 38.938324
142 0.000000 0.000000 0.000000
142 614.517905 390.953922 -9.492918
142 799.779280 185.411872 464.823979
142 0.000000 0.000000 0.000000
142 0.000000 0.000000 0.000000
142 673.122737 484.147080 457.544675
142 620.237027 155.625359 902.618924
142 670.140438 526.930040 909.767539
142 719.402183 205.715765 918.817150
142 737.341188 458.322787 920.269523
142 535.148884 292.355068 979.852195
142 542.344097 404.913624 985.529527
143 -360.166981 -406.893260 -64.509784
143 192.575160 771.455138 -41.617828
143 666.358066 -411.866377 -58.863844
143 617.327537 180.074420 27.888502
143 0.000000 0.000000 0.000000
143 553.976371 228.996385 155.522556
143 0.000000 0.000000 0.000000
143 495.623428 281.763635 160.329123
143 782.046026 469.939011 -5.541025
143 0.000000 0.000000 0.000000
143 628.449901 432.385626 38.046266
143 0.000000 0.000000 0.000000
143 610.189559 389.433939 -10.876022
143 802.466466 183.877836 468.330278
143 0.000000 0.000000 0.000000
143 0.000000 0.000000 0.000000
143 670.425847 482.925025 457.027629
143 620.866820 157.571027 904.662329
143 667.008513 528.569430 908.785252
143 719.204321 205.510597 920.493543
143 734.280811 460.351391 919.118641
143 533.934602 293.284407 980.244454
143 541.270723 406.272359 986.779747
144 -366.297042 -408.472995 -63.535238
144 186.721688 771.559053 -42.915479
144 660.249111 -411.008165 -59.372426
144 632.034228 179.330680 24.744773
144 0.000000 0.000000 0.000000
144 564.421407 228.646114 149.863059
144 0.000000 0.000000 0.000000
144 505.263036 282.284351 153.017418
144 778.764821 468.761758 -3.666881
144 0.000000 0.000000 0.000000
144 621.561890 431.025937 39.934649
144 0.000000 0.000000 0.000000
144 607.129351 390.881786 -5.983701
144 807.243710 185.313117 469.548013
144 0.000000 0.000000 0.000000
144 0.000000 0.000000 0.000000
144 666.761801 483.794099 459.332081
144 619.983988 156.102978 906.860493
144 665.234468 528.065034 909.476870
144 716.407552 206.227175 921.705881
144 733.843339 459.282857 919.119376
144 534.841896 292.159242 980.599346
144 539.606644 405.493367 986.881724
145 -370.686747 -407.535193 -63.540194
145 180.432756 772.660474 -42.916539
145 655.052142 -410.753057 -58.862326
145 647.457903 182.314753 21.310942
145 0.000000 0.000000 0.000000
145 575.740499 227.524320 147.108452
145 0.000000 0.000000 0.000000
145 517.318432 283.752115 144.037295
145 772.179567 468.507246 -6.858199
145 0.000000 0.000000 0.000000
145 617.637565 432.566608 39.044722
145 0.000000 0.000000 0.000000
145 599.511429 390.494438 -6.080970
145 805.691245 188.300519 471.871440
145 0.000000 0.000000 0.000000
145 0.000000 0.000000 0.000000
145 664.897150 481.650568 458.062114
145 616.771717 156.732170 907.986397
145 663.741765 527.296929 908.008303
145 713.238533 208.132176 922.842595
145 731.052596 462.315437 918.845634
145 530.501385 293.850165 982.893244
145 538.831195 406.100101 987.138414
146 -376.122369 -407.871430 -63.546437
146 175.369950 772.449926 -42.640277
146 649.431390 -410.898310 -59.617623
146 663.106425 180.848062 19.039147
146 0.000000 0.000000 0.000000
146 587.516433 229.527883 139.745062
146 0.000000 0.000000 0.000000
146 530.424796 282.087121 137.860818
146 767.303455 468.708808 -5.336861
146 0.000000 0.000000 0.000000
146 612.285526 431.221447 39.820703
146 0.000000 0.000000 0.000000
146 595.968322 389.430997 -4.848030
146 810.569461 188.512761 473.572266
146 0.000000 0.000000 0.000000
146 0.000000 0.000000 0.000000
146 657.133033 483.338857 457.945966
146 617.071682 157.434975 909.187446
146 662.300887 528.178569 907.222944
146 714.125226 207.232900 923.308342
146 730.686123 462.157520 919.406755
146 529.592225 294.388647 983.828668
146 538.132018 408.409918 987.604353
147 -382.699263 -407.129849 -63.040770
147 169.819241 773.259369 -43.078902
147 642.223140 -410.301389 -59.083437
147 680.110245 181.416096 13.935027
147 0.000000 0.000000 0.000000
147 601.938579 228.703915 131.549512
147 0.000000 0.000000 0.000000
147 540.621630 281.428588 130.294343
147 761.717965 468.319999 -2.487895
147 0.000000 0.000000 0.000000
147 606.665988 434.063923 40.591538
147 0.000000 0.000000 0.000000
147 589.080291 390.492477 -4.500168
147 810.317522 189.381094 475.549461
147 0.000000 0.000000 0.000000
147 0.000000 0.000000 0.000000
147 656.221214 482.748798 459.686336
147 615.543940 158.898562 910.196155
147 662.699668 530.003269 907.913238
147 713.356111 208.918268 926.160539
147 729.265381 462.186860 920.697050
147 530.605188 295.422491 984.056076
147 537.352792 407.958599 987.881877
148 -385.842153 -406.677049 -62.185456
148 163.767397 773.620082 -42.834988
148 638.593940 -409.149992 -59.680531
148 697.505225 181.298370 10.759465
148 0.000000 0.000000 0.000000
148 613.645914 230.679442 122.887994
148 0.000000 0.000000 0.000000
148 551.066682 280.823734 121.753400
148 755.720508 469.908659 -3.887802
148 0.000000 0.000000 0.000000
148 602.630696 434.369054 40.809042
148 0.000000 0.000000 0.000000
148 585.055362 389.519336 -4.446324
148 810.522505 190.830890 477.664988
148 0.000000 0.000000 0.000000
148 0.000000 0.000000 0.000000
148 650.515643 484.385208 458.291219
148 616.490069 158.444054 911.500491
148 660.278382 530.652132 907.517042
148 711.754065 210.892909 925.587047
148 729.347262 463.366126 920.342996
148 527.295135 294.323035 983.442093
148 533.594169 408.438175 988.704024
149 -391.566992 -407.505116 -61.033499
149 158.842190 772.504355 -43.770751
149 632.938111 -410.973537 -59.310752
149 715.096430 181.530362 7.970149
149 0.000000 0.000000 0.000000
149 627.238668 230.093252 116.630645
149 0.000000 0.000000 0.000000
149 565.620700 281.230092 113.098875
149 749.949656 468.407614 -6.470394
149 0.000000 0.000000 0.000000
149 598.006213 432.647048 40.897212
149 0.000000 0.000000 0.000000
149 578.289052 390.650662 -3.480325
149 812.777653 193.305871 477.849668
149 0.000000 0.000000 0.000000
149 0.000000 0.000000 0.000000
149 646.769911 484.088433 457.830380
149 614.359995 159.040418 911.961443
149 659.085577 530.359791 905.767464
149 710.199586 212.668161 926.611770
149 728.597940 465.322902 919.411126
149 527.575490 294.935534 984.376705
149 534.928347 407.607574 987.698389
150 -397.491617 -404.851352 -60.587991
150 153.680823 773.322488 -44.262741
150 626.751222 -410.584968 -59.822799
150 733.069699 179.746039 3.148661
150 0.000000 0.000000 0.000000
150 639.187832 227.746776 111.257088
150 0.000000 0.000000 0.000000
150 580.296196 279.091135 105.480561
150 744.089617 469.027778 -4.424370
150 0.000000 0.000000 0.000000
150 591.168601 433.317411 39.819245
150 0.000000 0.000000 0.000000
150 560.299767 383.007465 3.477518
150 813.492552 193.821774 478.947209
150 0.000000 0.000000 0.000000
150 0.000000 0.000000 0.000000
150 644.346396 482.762015 457.437152
150 612.883002 158.027842 913.852098
150 655.422249 531.648276 906.443618
150 710.497784 212.293360 927.259560
150 727.116258 465.462125 918.176026
150 526.647606 296.074493 984.401058
150 533.435216 408.824413 987.637681
151 -403.285234 -404.912260 -59.072632
151 148.459025 773.793961 -44.403026
151 622.192655 -409.882487 -59.229063
151 750.205151 178.330171 0.346027
151 0.000000 0.000000 0.000000
151 654.601246 230.382922 101.583669
151 0.000000 0.000000 0.000000
151 595.212727 276.491238 95.750250
151 740.472585 469.072487 -7.136770
151 0.000000 0.000000 0.000000
151 585.068723 433.671922 41.014380
151 0.000000 0.000000 0.000000
151 554.807132 381.485413 4.845516
151 814.952715 195.441616 480.726197
151 0.000000 0.000000 0.000000
151 0.000000 0.000000 0.000000
151 640.125802 483.294390 458.549197
151 612.792288 159.878166 913.070907
151 657.735885 531.445198 905.514573
151 708.289418 211.244919 926.561537
151 727.125846 466.419855 919.051417
151 526.278503 295.769333 985.083680
151 532.183885 407.639238 987.693925
152 -408.544924 -404.782188 -59.942008
152 143.021035 773.620680 -45.301949
152 617.013991 -410.051717 -59.976912
152 771.274402 178.245173 -2.009727
152 0.000000 0.000000 0.000000
152 669.652970 228.184886 96.457807
152 0.000000 0.000000 0.000000
152 611.476266 276.021333 86.032789
152 735.028493 468.574231 -5.740936
152 0.000000 0.000000 0.000000
152 582.197910 434.174656 42.011279
152 0.000000 0.000000 0.000000
152 550.257124 382.748903 3.844844
152 815.380928 196.473378 479.710731
152 0.000000 0.000000 0.000000
152 0.000000 0.000000 0.000000
152 637.431594 483.969383 456.488376
152 612.485960 158.205367 913.490914
152 654.359373 531.265582 904.417270
152 706.970906 213.079445 927.396703
152 724.859781 467.250659 917.607431
152 525.904178 295.144247 983.629119
152 531.551898 408.646534 988.265685
153 -414.678339 -403.551928 -60.006930
153 137.788913 774.770466 -44.736940
153 610.755166 -409.442903 -59.288661
153 789.447048 177.126330 -3.488417
153 0.000000 0.000000 0.000000
153 685.072676 227.456242 90.452096
153 0.000000 0.000000 0.000000
153 627.390360 276.014535 77.793055
153 728.611862 471.282065 -4.235448
153 0.000000 0.000000 0.000000
153 576.226754 433.993502 40.992165
153 0.000000 0.000000 0.000000
153 545.149934 383.902942 3.664889
153 816.759143 194.408125 482.119206
153 0.000000 0.000000 0.000000
153 0.000000 0.000000 0.000000
153 634.674775 484.266187 457.457611
153 612.449063 160.364154 913.089159
153 655.526177 532.340985 905.606741
153 707.867852 215.462371 926.868551
153 724.939262 468.005335 919.030275
153 524.283253 294.839546 983.580193
153 531.307793 409.116580 987.674184
154 -420.114515 -405.234193 -61.006100
154 132.048825 774.943159 -44.219159
154 606.192486 -408.808536 -59.828161
154 806.857150 177.042103 -6.076280
154 0.000000 0.000000 0.000000
154 699.760458 226.203111 83.290112
154 0.000000 0.000000 0.000000
154 641.928259 276.308147 70.370703
154 725.799687 468.487656 -6.084848
154 0.000000 0.000000 0.000000
154 570.642524 434.775013 41.433565
154 0.000000 0.000000 0.000000
154 539.788355 383.606009 2.882393
154 818.241461 198.633201 481.949499
154 0.000000 0.000000 0.000000
154 0.000000 0.000000 0.000000
154 632.315158 484.473424 458.137138
154 612.003486 159.864195 913.661629
154 654.649974 532.346407 905.006870
154 706.110491 215.784597 928.526498
154 722.195659 469.382000 916.851447
154 524.476681 295.249245 984.160041
154 531.389023 409.448390 986.863713
155 -424.899965 -403.826324 -61.036486
155 126.904869 774.889078 -44.881629
155 599.673796 -409.618367 -58.920459
155 825.849625 174.004075 -7.204238
155 0.000000 0.000000 0.000000
155 714.824866 225.647486 76.413875
155 0.000000 0.000000 0.000000
155 657.958564 273.943250 63.835131
155 720.223655 470.211707 -7.448260
155 0.000000 0.000000 0.000000
155 565.510681 433.284495 41.818675
155 0.000000 0.000000 0.000000
155 535.762960 383.028794 2.744825
155 816.577379 198.414410 482.682373
155 0.000000 0.000000 0.000000
155 0.000000 0.000000 0.000000
155 628.124842 483.248268 457.174522
155 612.170693 159.933808 912.122019
155 651.127316 534.106650 904.709689
155 705.649816 215.596087 927.914548
155 722.775600 469.861089 917.944800
155 522.831590 296.257754 983.559768
155 530.176773 408.358893 986.550780
156 -431.602658 -401.876306 -59.464126
156 122.536927 774.297084 -44.516093
156 593.929044 -408.620263 -59.185988
156 844.733818 171.171524 -8.137647
156 0.000000 0.000000 0.000000
156 732.991999 224.688280 71.476489
156 0.000000 0.000000 0.000000
156 676.826716 271.199093 57.738270
156 712.432520 469.319404 -6.686650
156 0.000000 0.000000 0.000000
156 560.639592 434.083844 40.694923
156 0.000000 0.000000 0.000000
156 529.692010 381.661670 3.084106
156 816.377727 198.150572 481.218864
156 0.000000 0.000000 0.000000
156 0.000000 0.000000 0.000000
156 624.627959 485.484474 458.355918
156 610.329051 160.113682 911.347044
156 650.045570 533.118088 904.730233
156 705.106138 216.901733 926.880498
156 722.495715 469.066762 916.851724
156 521.258748 295.871320 983.444362
156 528.893584 409.300071 987.027530
157 -436.256432 -403.718766 -61.414438
157 116.871732 775.708433 -46.583260
157 589.374809 -409.523234 -59.737200
157 862.590341 171.530851 -7.389976
157 0.000000 0.000000 0.000000
157 748.040227 222.532189 65.908240
157 0.000000 0.000000 0.000000
157 691.800158 267.638490 49.755988
157 707.584957 471.179467 -6.539719
157 0.000000 0.000000 0.000000
157 554.487517 431.999627 40.898012
157 0.000000 0.000000 0.000000
157 524.087067 380.749700 3.939335
157 817.956409 198.266795 481.212553
157 0.000000 0.000000 0.000000
157 0.000000 0.000000 0.000000
157 620.364845 484.599451 457.631899
157 611.580257 161.166749 910.687799
157 648.798258 532.794737 903.396697
157 705.072476 217.059148 926.326474
157 722.365715 470.267588 917.038663
157 522.242748 295.945521 982.086220
157 528.200838 408.772197 986.154175
158 -442.054827 -401.723964 -60.036931
158 110.597711 774.901144 -45.647028
158 583.860648 -409.169079 -59.403932
158 882.595638 168.916239 -8.931103
158 0.000000 0.000000 0.000000
158 766.283289 221.983391 59.941900
158 0.000000 0.000000 0.000000
158 709.651468 267.657605 43.895732
158 703.439237 469.580892 -7.493494
158 0.000000 0.000000 0.000000
158 548.591371 434.417151 42.292384
158 0.000000 0.000000 0.000000
158 521.085949 381.817554 2.888703
158 816.028914 197.786159 479.175371
158 0.000000 0.000000 0.000000
158 0.000000 0.000000 0.000000
158 618.806477 486.144882 458.158594
158 611.935456 161.558525 909.421173
158 647.428386 533.993370 903.264556
158 703.910378 218.060562 925.648280
158 719.499250 471.504698 915.355094
158 521.151043 295.041577 982.283878
158 528.742267 406.345633 984.906304
159 -447.594056 -401.531051 -60.299027
159 106.213133 776.144640 -45.806075
159 577.933911 -409.623815 -59.937591
159 902.552100 171.014054 -9.307721
159 0.000000 0.000000 0.000000
159 782.942549 221.578589 53.883731
159 0.000000 0.000000 0.000000
159 725.516225 265.911053 36.945937
159 696.994692 472.007613 -5.688022
159 0.000000 0.000000 0.000000
159 543.550935 434.338947 40.438674
159 0.000000 0.000000 0.000000
159 513.363209 381.301654 4.534795
159 816.699902 200.232600 477.805411
159 0.000000 0.000000 0.000000
159 0.000000 0.000000 0.000000
159 613.231126 485.953945 457.785416
159 611.489993 159.500156 909.274868
159 647.301149 532.202738 902.569160
159 703.686738 218.638696 922.598256
159 718.376413 472.243215 913.505634
159 521.689593 293.919770 981.104674
159 527.228614 407.442916 984.388434
160 -453.740149 -401.863324 -60.236580
160 100.342520 775.438712 -45.613961
160 572.859442 -408.953625 -60.465144
160 922.787663 169.452494 -7.136536
160 0.000000 0.000000 0.000000
160 798.080801 218.982206 52.516896
160 0.000000 0.000000 0.000000
160 743.856369 263.543756 30.165932
160 694.095398 470.297776 -7.099369
160 0.000000 0.000000 0.000000
160 539.473248 434.042533 40.663229
160 0.000000 0.000000 0.000000
160 508.460919 380.334749 3.054715
160 815.804543 201.406243 477.210134
160 0.000000 0.000000 0.000000
160 0.000000 0.000000 0.000000
160 611.349619 485.025495 456.597577
160 611.329329 162.521918 907.630216
160 647.069482 533.195294 902.876021
160 703.963186 219.398971 923.064184
160 719.170062 471.153109 913.183354
160 520.808435 294.632405 981.404621
160 526.753810 408.415914 984.849299
161 -458.552567 -401.703095 -60.668140
161 95.142724 776.486119 -46.335274
161 568.105018 -407.931111 -60.187544
161 941.369123 169.031498 -5.702976
161 0.000000 0.000000 0.000000
161 813.696638 218.256834 47.465728
161 0.000000 0.000000 0.000000
161 761.493932 260.132832 26.083507
161 687.994394 470.763724 -6.980287
161 0.000000 0.000000 0.000000
161 535.706748 432.706496 41.849618
161 0.000000 0.000000 0.000000
161 503.466719 382.580498 4.209851
161 814.111444 201.399570 474.543205
161 0.000000 0.000000 0.000000
161 0.000000 0.000000 0.000000
161 608.300346 485.507751 455.974471
161 611.231260 161.164032 908.286367
161 647.089869 533.095026 902.415637
161 703.022949 219.056757 920.664115
161 721.250591 473.479677 913.760649
161 520.814495 294.788976 979.517951
161 525.970953 408.870101 983.713439
162 -463.347981 -401.564266 -61.954532
162 89.573429 775.640691 -46.078308
162 562.587020 -407.853865 -60.492635
162 961.079012 167.423129 -3.048959
162 0.000000 0.000000 0.000000
162 830.966013 215.190994 44.883517
162 0.000000 0.000000 0.000000
162 778.244002 258.771343 20.500381
162 684.102646 471.606150 -7.353109
162 0.000000 0.000000 0.000000
162 530.790422 435.484387 41.923416
162 0.000000 0.000000 0.000000
162 497.671793 382.521443 3.141740
162 813.287385 201.183806 472.443625
162 0.000000 0.000000 0.000000
162 0.000000 0.000000 0.000000
162 606.025462 484.677679 455.915530
162 610.999604 163.503980 905.759442
162 645.597107 534.408043 901.406583
162 704.066410 217.935815 921.159711
162 718.839767 474.461455 913.274540
162 520.015653 294.717690 979.508176
162 525.914553 409.081665 983.482136
163 -467.996406 -400.408300 -61.096585
163 84.542810 776.873296 -47.312611
163 557.062551 -408.582422 -60.568778
163 978.470494 165.245580 2.404065
163 0.000000 0.000000 0.000000
163 846.481737 213.641157 43.926057
163 0.000000 0.000000 0.000000
163 797.330951 258.395499 16.788074
163 680.227437 471.164193 -6.950490
163 0.000000 0.000000 0.000000
163 525.103688 435.101041 42.718342
163 0.000000 0.000000 0.000000
163 492.087482 383.737629 4.684155
163 810.460728 200.992963 471.216385
163 0.000000 0.000000 0.000000
163 0.000000 0.000000 0.000000
163 604.092049 486.143572 455.861555
163 611.652023 163.512515 906.185709
163 643.753019 533.817091 901.187628
163 703.486131 218.065146 920.310830
163 720.067053 472.590804 913.438632
163 520.389793 296.053127 977.250715
163 524.880174 408.789966 983.103593
164 -473.814534 -400.677517 -60.904086
164 79.168946 776.772369 -46.709865
164 552.075034 -407.234674 -60.476169
164 993.979055 164.054644 6.887798
164 0.000000 0.000000 0.000000
164 862.601747 212.768674 41.413641
164 0.000000 0.000000 0.000000
164 811.463061 254.616953 14.355820
164 674.493034 472.369192 -7.561322
164 0.000000 0.000000 0.000000
164 519.814365 435.189345 40.259847
164 0.000000 0.000000 0.000000
164 488.246073 383.820062 4.002075
164 810.009283 202.388530 469.348020
164 0.000000 0.000000 0.000000
164 0.000000 0.000000 0.000000
164 600.994848 486.448815 455.019301
164 611.657340 162.568765 902.257201
164 646.078725 533.541424 899.602236
164 704.859346 219.308111 919.811054
164 719.117652 473.110306 911.279978
164 520.814506 294.269338 975.907131
164 523.656705 407.069307 981.214158
165 -477.306386 -400.406335 -60.646242
165 74.083922 777.010230 -47.260010
165 546.929687 -406.934846 -60.641089
165 1009.925626 161.207858 14.099685
165 0.000000 0.000000 0.000000
165 876.845366 210.638636 41.929617
165 0.000000 0.000000 0.000000
165 828.259852 253.650026 12.023040
165 666.678266 470.771681 -6.925120
165 0.000000 0.000000 0.000000
165 514.359523 436.581105 42.296529
165 0.000000 0.000000 0.000000
165 483.218756 384.132169 3.038343
165 808.209715 201.916290 467.492836
165 0.000000 0.000000 0.000000
165 0.000000 0.000000 0.000000
165 598.607324 487.323739 457.268428
165 610.566565 163.641350 900.836459
165 646.011603 533.361687 899.144924
165 704.147355 218.855669 916.973696
165 720.218479 473.414505 911.410013
165 520.176827 295.368755 975.205212
165 525.359852 407.488247 981.173609
166 -483.052608 -399.868376 -62.159580
166 68.093903 777.426516 -47.684992
166 540.723829 -407.568041 -60.562586
166 1024.747398 161.235507 18.522942
166 0.000000 0.000000 0.000000
166 891.064851 209.639595 41.923059
166 0.000000 0.000000 0.000000
166 843.621175 249.655149 10.421377
166 661.459868 471.858970 -8.624856
166 0.000000 0.000000 0.000000
166 509.671164 434.983880 42.629966
166 0.000000 0.000000 0.000000
166 477.402492 384.385232 2.775199
166 808.931955 203.745990 465.393683
166 0.000000 0.000000 0.000000
166 0.000000 0.000000 0.000000
166 596.158567 486.480626 455.672775
166 610.754230 163.680294 899.079953
166 644.096020 534.800463 898.507617
166 705.057679 217.820573 916.433960
166 720.179856 472.380044 909.479151
166 519.532194 294.144597 973.574773
166 525.189658 407.351051 979.714655
167 -489.802482 -398.419951 -59.995640
167 61.925119 777.326704 -48.591504
167 535.945040 -407.403272 -60.660225
167 1041.821242 160.274951 27.392345
167 0.000000 0.000000 0.000000
167 907.774470 208.656685 42.499747
167 0.000000 0.000000 0.000000
167 858.866965 248.995582 9.931481
167 656.630725 472.469112 -7.664036
167 0.000000 0.000000 0.000000
167 504.608767 436.293859 43.719561
167 0.000000 0.000000 0.000000
167 472.110597 381.725778 4.126045
167 806.100720 201.726098 464.557062
167 0.000000 0.000000 0.000000
167 0.000000 0.000000 0.000000
167 594.867876 486.164634 454.559884
167 611.509130 163.176726 898.557861
167 645.776188 534.452957 898.646076
167 707.288097 218.145303 915.572257
167 718.723385 472.490297 908.723803
167 519.830884 293.723743 973.106520
167 523.689720 405.624662 978.463094
168 -494.264719 -401.397723 -61.113167
168 57.190891 778.107434 -47.880433
168 531.341410 -407.534937 -60.127538
168 1053.711380 159.637298 32.482402
168 0.000000 0.000000 0.000000
168 919.791406 206.015450 45.344672
168 0.000000 0.000000 0.000000
168 874.972287 248.055618 8.666007
168 650.458720 473.322047 -7.332279
168 0.000000 0.000000 0.000000
168 501.264049 436.346548 42.196650
168 0.000000 0.000000 0.000000
168 466.518922 383.800973 2.575760
168 805.908149 202.231403 461.838871
168 0.000000 0.000000 0.000000
168 0.000000 0.000000 0.000000
168 590.834317 486.781487 454.160614
168 610.718468 164.061964 895.996137
168 643.901249 532.832716 897.557618
168 706.682597 219.428751 913.797429
168 718.264908 474.086957 908.628229
168 520.258326 292.876017 970.508749
168 525.313014 406.162926 977.477989
169 -499.796221 -398.280961 -60.541906
169 52.027466 778.010363 -48.234481
169 524.848956 -407.394621 -61.010932
169 1065.984386 160.171311 39.967609
169 0.000000 0.000000 0.000000
169 930.330633 205.113156 46.898501
169 0.000000 0.000000 0.000000
169 889.667099 246.805746 10.023069
169 645.310467 471.369181 -8.994237
169 0.000000 0.000000 0.000000
169 494.445155 436.393010 43.490848
169 0.000000 0.000000 0.000000
169 460.285429 384.238019 2.944068
169 806.116117 204.349066 460.278220
169 0.000000 0.000000 0.000000
169 0.000000 0.000000 0.000000
169 589.518541 487.767909 454.607721
169 611.539684 162.478734 894.241980
169 642.873965 532.531198 898.095448
169 707.184146 217.981223 912.793752
169 717.990137 473.013689 908.464137
169 520.343534 292.751847 969.483035
169 525.069130 405.613380 975.701511
170 -505.683535 -399.593888 -60.861799
170 46.665305 779.151344 -47.857204
170 520.565172 -406.357614 -61.173782
170 1079.130308 159.518201 48.301749
170 0.000000 0.000000 0.000000
170 945.015965 202.988657 48.086039
170 0.000000 0.000000 0.000000
170 906.874512 246.372272 11.194993
170 640.868283 472.517104 -8.671661
170 0.000000 0.000000 0.000000
170 489.938733 436.744044 43.319348
170 0.000000 0.000000 0.000000
170 456.359038 385.254967 4.545280
170 804.770109 201.897953 459.087992
170 0.000000 0.000000 0.000000
170 0.000000 0.000000 0.000000
170 586.749984 488.057338 454.826073
170 612.408321 163.642763 892.753109
170 644.877707 532.501904 896.744730
170 708.502422 216.671151 911.687847
170 720.535405 472.111861 908.067537
170 520.581349 294.190220 969.290446
170 524.812551 405.523278 975.661630
171 -510.302220 -400.273585 -61.555155
171 41.115024 778.864234 -48.339734
171 514.973619 -406.598572 -60.755129
171 1088.888185 157.753774 55.325427
171 0.000000 0.000000 0.000000
171 955.487710 201.544380 50.706447
171 0.000000 0.000000 0.000000
171 916.785512 244.655438 11.949270
171 634.875427 472.468717 -8.100858
171 0.000000 0.000000 0.000000
171 484.399882 435.537935 42.385980
171 0.000000 0.000000 0.000000
171 451.830197 385.017831 4.225437
171 804.443734 203.084726 458.441625
171 0.000000 0.000000 0.000000
171 0.000000 0.000000 0.000000
171 583.912406 487.367251 454.166914
171 612.968757 163.727289 891.155270
171 644.442826 531.236843 895.383461
171 706.975700 218.266310 908.648603
171 718.215772 473.440447 906.701732
171 520.886475 292.499112 968.408949
171 526.464307 404.833998 974.861658
172 -516.597632 -400.540792 -61.150706
172 36.136263 779.090220 -47.940354
172 509.574949 -407.048571 -61.235644
172 1101.199953 157.129979 60.944554
172 0.000000 0.000000 0.000000
172 966.991038 200.493027 53.674751
172 0.000000 0.000000 0.000000
172 929.991036 243.919084 13.780188
172 630.777775 471.676413 -8.724661
172 0.000000 0.000000 0.000000
172 479.700241 438.078107 42.493586
172 0.000000 0.000000 0.000000
172 445.355948 385.753523 3.851254
172 803.802977 202.841368 455.470143
172 0.000000 0.000000 0.000000
172 0.000000 0.000000 0.000000
172 579.582295 486.300344 454.326841
172 612.077178 162.429857 890.181743
172 643.649353 532.554509 895.163894
172 709.149664 217.518800 908.379789
172 718.646518 471.635026 904.266377
172 522.213115 291.414507 966.467487
172 524.936068 404.088204 975.126160
173 -521.963000 -398.960763 -61.513804
173 30.724063 779.417892 -48.624283
173 505.328364 -406.086700 -61.273414
173 1110.567263 156.194887 68.503224
173 0.000000 0.000000 0.000000
173 975.400313 199.771096 55.538306
173 0.000000 0.000000 0.000000
173 940.443089 243.043678 15.936905
173 626.609041 473.120923 -8.966676
173 0.000000 0.000000 0.000000
173 476.799251 436.410480 42.631606
173 0.000000 0.000000 0.000000
173 441.323715 384.638585 3.279874
173 805.384491 202.800430 453.786797
173 0.000000 0.000000 0.000000
173 0.000000 0.000000 0.000000
173 578.621198 487.296997 454.851325
173 615.269791 162.052486 888.063797
173 645.653086 530.868429 894.232214
173 709.920953 216.412582 906.201460
173 717.476436 470.296090 903.339855
173 522.225524 291.449884 966.913643
173 526.571836 404.592893 974.438189
174 -526.002862 -400.848809 -63.722768
174 25.685790 779.898474 -47.609285
174 499.404481 -406.314097 -61.087225
174 1119.992690 156.884040 74.284635
174 0.000000 0.000000 0.000000
174 983.658541 199.629847 58.053438
174 0.000000 0.000000 0.000000
174 953.091003 242.257600 16.776782
174 621.050442 472.346824 -8.990035
174 0.000000 0.000000 0.000000
174 470.446797 436.651749 42.747215
174 0.000000 0.000000 0.000000
174 435.856078 386.071070 3.752287
174 805.417043 201.764622 452.695938
174 0.000000 0.000000 0.000000
174 0.000000 0.000000 0.000000
174 578.962638 487.447426 452.921420
174 615.054938 161.116433 888.221506
174 646.176271 531.972244 892.723923
174 710.379694 214.481182 904.504213
174 720.066221 470.778452 903.487569
174 525.785675 289.831399 964.406671
174 526.648012 402.832404 972.740205
175 -532.345235 -400.239279 -63.491430
175 20.460087 780.543351 -48.297497
175 493.991419 -405.203361 -62.444399
175 1124.875659 157.194005 77.173289
175 0.000000 0.000000 0.000000
175 990.917520 197.768025 60.500488
175 0.000000 0.000000 0.000000
175 959.326766 241.296210 20.359202
175 615.687751 472.363527 -7.489825
175 0.000000 0.000000 0.000000
175 466.943315 436.137090 44.804118
175 0.000000 0.000000 0.000000
175 431.127918 386.802538 4.615003
175 806.148718 202.546766 450.611533
175 0.000000 0.000000 0.000000
175 0.000000 0.000000 0.000000
175 575.523793 484.923894 454.074978
175 615.270104 161.768983 886.704193
175 647.035644 530.856007 895.202159
175 711.161633 216.553135 903.099279
175 721.604980 470.769738 903.102995
175 524.520028 288.988387 964.206055
175 527.391981 401.145752 972.082571
176 -534.974071 -398.754983 -62.018346
176 14.416151 780.091642 -48.661945
176 490.459517 -405.472454 -60.802008
176 1131.816072 155.934543 80.214590
176 0.000000 0.000000 0.000000
176 995.905184 197.335151 62.197079
176 0.000000 0.000000 0.000000
176 967.347025 242.136873 19.764622
176 610.678746 472.323373 -11.305387
176 0.000000 0.000000 0.000000
176 459.970493 436.442344 41.855347
176 0.000000 0.000000 0.000000
176 425.513815 387.183358 2.878036
176 808.668434 201.932088 451.067343
176 0.000000 0.000000 0.000000
176 0.000000 0.000000 0.000000
176 573.432700 486.680303 450.875564
176 617.371650 160.205212 885.214492
176 649.404449 531.423270 891.362889
176 713.261635 216.378035 902.078611
176 720.662618 468.955056 900.070119
176 527.142484 290.686886 961.971578
176 528.508950 402.062667 970.576894
177 -543.028368 -399.340871 -63.950282
177 9.193898 779.757682 -48.600018
177 485.286159 -405.241731 -62.233638
177 1135.345507 154.750735 85.100027
177 0.000000 0.000000 0.000000
177 1002.202919 196.579293 63.907895
177 0.000000 0.000000 0.000000
177 972.629629 241.851986 21.275335
177 605.514932 471.493962 -8.889619
177 0.000000 0.000000 0.000000
177 456.358572 436.327010 42.797529
177 0.000000 0.000000 0.000000
177 421.245743 388.045886 2.452994
177 808.450551 200.216594 450.265328
177 0.000000 0.000000 0.000000
177 0.000000 0.000000 0.000000
177 575.167166 486.067668 451.396970
177 617.609185 160.618236 883.753497
177 648.312799 529.112045 891.226314
177 714.871868 215.474240 901.787998
177 719.747248 468.542136 899.511671
177 527.178599 288.756086 962.173900
177 529.315590 400.049950 971.346381
178 -548.602389 -400.402243 -64.717918
178 3.966758 781.022346 -48.770399
178 478.840250 -405.467090 -61.070657
178 1138.869397 153.494507 85.058736
178 0.000000 0.000000 0.000000
178 1007.840271 195.276010 63.318456
178 0.000000 0.000000 0.000000
178 974.869259 239.099284 21.771857
178 599.934517 472.656221 -9.665724
178 0.000000 0.000000 0.000000
178 453.128817 436.126251 44.245214
178 0.000000 0.000000 0.000000
178 414.999376 386.089719 4.734213
178 810.854655 198.544973 449.219226
178 0.000000 0.000000 0.000000
178 0.000000 0.000000 0.000000
178 574.059837 483.757533 450.342396
178 619.695321 160.234186 882.595113
178 647.743272 526.997037 890.315691
178 717.189955 213.192922 900.066910
178 721.140830 468.606391 899.758895
178 527.793868 287.826192 960.239234
178 527.973716 400.483259 969.322233
179 -550.137053 -399.121764 -63.560396
179 -1.283180 781.114136 -49.266120
179 475.057122 -405.014486 -61.898867
179 1142.137581 155.306051 86.317134
179 0.000000 0.000000 0.000000
179 1008.745221 196.315396 62.845373
179 0.000000 0.000000 0.000000
179 981.002690 239.539470 20.651650
179 596.881769 474.097613 -9.744658
179 0.000000 0.000000 0.000000
179 447.848781 435.715632 44.161548
179 0.000000 0.000000 0.000000
179 410.972911 388.839065 4.543820
179 812.546831 200.600588 447.309487
179 0.000000 0.000000 0.000000
179 0.000000 0.000000 0.000000
179 570.585495 483.530899 450.294474
179 620.382055 160.498236 881.262456
179 646.358525 528.885502 889.425575
179 715.808496 212.794700 897.758794
179 721.599508 468.085148 896.818850
179 527.285303 285.814029 960.599187
179 528.369634 398.369305 969.176569
180 483.676653 -402.164840 -47.254171
180 1120.368985 774.031629 -19.003514
180 1479.396541 -402.497355 -35.508720
180 1143.323440 153.494081 84.138465
180 0.000000 0.000000 0.000000
180 1011.588551 196.184830 59.889681
180 0.000000 0.000000 0.000000
180 983.975990 239.687752 18.780545
180 589.597321 472.868546 -10.971673
180 0.000000 0.000000 0.000000
180 442.835032 434.705437 42.425776
180 0.000000 0.000000 0.000000
180 406.940236 388.201442 3.591125
180 816.975539 198.781250 446.684521
180 0.000000 0.000000 0.000000
180 0.000000 0.000000 0.000000
180 571.587196 484.015843 448.789806
180 622.428721 157.539708 881.184496
180 649.451158 527.681976 887.728029
180 719.272452 212.794254 897.768740
180 722.792421 464.607131 897.126873
180 530.365226 286.598674 959.579249
180 530.491400 399.470742 967.708875
181 477.800541 -401.889562 -48.777913
181 1114.437856 774.571679 -20.536291
181 1474.853008 -402.435496 -36.356467
181 1142.865323 153.860891 83.258518
181 0.000000 0.000000 0.000000
181 1011.052743 195.324675 60.058802
181 0.000000 0.000000 0.000000
181 983.415501 239.346690 18.263210
181 586.261844 473.265987 -10.106793
181 0.000000 0.000000 0.000000
181 439.198485 432.650721 44.809943
181 0.000000 0.000000 0.000000
181 399.440213 388.290916 5.761782
181 819.198138 199.417540 447.730544
181 0.000000 0.000000 0.000000
181 0.000000 0.000000 0.000000
181 570.668100 482.361279 448.556285
181 623.039060 157.147572 880.806690
181 649.498868 526.258394 887.127489
181 719.612550 213.084083 896.619613
181 723.793538 466.098616 894.972716
181 529.189248 285.764068 958.807955
181 531.129867 396.521348 967.294909
182 473.776010 -402.563933 -48.402727
182 1108.677134 774.532753 -20.300071
182 1469.171043 -401.373931 -36.830900
182 1145.506259 151.904808 81.145350
182 0.000000 0.000000 0.000000
182 1010.974998 195.359441 60.075215
182 0.000000 0.000000 0.000000
182 982.958284 239.696069 15.822142
182 580.649290 474.289849 -9.563296
182 0.000000 0.000000 0.000000
182 434.326963 433.712076 45.473247
182 0.000000 0.000000 0.000000
182 393.160721 387.697167 5.615634
182 820.633885 197.617636 447.728565
182 0.000000 0.000000 0.000000
182 0.000000 0.000000 0.000000
182 569.496973 481.357169 447.299142
182 624.201948 155.804412 878.516851
182 648.939373 525.119004 886.078305
182 721.853389 210.830525 896.742234
182 724.067853 464.052784 893.863176
182 530.340963 282.400887 957.141492
182 531.133797 396.012341 965.668102
183 469.146978 -402.088604 -46.641052
183 1104.739917 774.752810 -18.919628
183 1464.672837 -400.885693 -35.566665
183 1142.487535 152.697347 76.676616
183 0.000000 0.000000 0.000000
183 1009.631586 195.999553 56.131041
183 0.000000 0.000000 0.000000
183 982.498009 239.904192 13.737189
183 574.992693 474.110438 -9.563616
183 0.000000 0.000000 0.000000
183 428.388949 433.576812 45.431261
183 0.000000 0.000000 0.000000
183 391.369314 388.115782 4.085212
183 823.928122 196.525380 445.599020
183 0.000000 0.000000 0.000000
183 0.000000 0.000000 0.000000
183 568.061124 481.211381 449.351962
183 626.423384 153.158371 878.852251
183 651.216092 523.765276 885.608491
183 721.940063 209.892476 895.702773
183 726.736904 463.435768 892.814751
183 531.602686 281.391311 956.694624
183 533.507695 396.028576 965.355771
184 463.595957 -403.132304 -46.488567
184 1100.867425 773.889468 -18.840500
184 1459.364082 -401.244478 -34.846843
184 1141.660387 153.389324 73.451140
184 0.000000 0.000000 0.000000
184 1007.409699 197.624456 53.604696
184 0.000000 0.000000 0.000000
184 980.654436 238.804274 11.179660
184 571.409535 475.143793 -9.660736
184 0.000000 0.000000 0.000000
184 424.546767 433.439194 46.184019
184 0.000000 0.000000 0.000000
184 385.102250 388.338714 5.334641
184 829.076203 196.719371 446.579081
184 0.000000 0.000000 0.000000
184 0.000000 0.000000 0.000000
184 567.322484 479.726097 448.937261
184 626.462986 154.198016 877.793015
184 653.828087 523.014566 883.984500
184 726.444149 208.018863 894.737859
184 726.854384 462.452513 892.399231
184 532.868269 280.409203 956.356095
184 533.760190 393.619865 963.501934
185 457.937711 -403.217292 -47.453775
185 1094.751759 774.523980 -18.719712
185 1455.191481 -400.515781 -35.759202
185 1139.405815 153.419624 67.139485
185 0.000000 0.000000 0.000000
185 1005.775872 193.888859 50.742084
185 0.000000 0.000000 0.000000
185 976.520636 237.260555 8.405566
185 563.614818 473.702288 -11.126619
185 0.000000 0.000000 0.000000
185 420.794588 433.470989 46.380506
185 0.000000 0.000000 0.000000
185 378.229694 389.126156 6.412529
185 828.011739 195.563746 446.825954
185 0.000000 0.000000 0.000000
185 0.000000 0.000000 0.000000
185 565.270397 479.385088 446.483210
185 630.673034 151.099541 876.698815
185 651.718089 522.460617 884.219543
185 726.703966 206.935782 893.489080
185 724.524644 461.969241 891.080659
185 534.538916 278.736302 954.569047
185 534.999760 390.551920 962.886250
186 454.619752 -403.096492 -45.961019
186 1088.992916 774.594057 -19.728386
186 1449.979282 -400.166559 -35.889832
186 1135.000667 152.949972 62.297013
186 0.000000 0.000000 0.000000
186 1001.449960 193.478774 46.317502
186 0.000000 0.000000 0.000000
186 971.916886 237.757799 5.092965
186 560.037739 474.103056 -11.207336
186 0.000000 0.000000 0.000000
186 416.340933 432.794039 46.756029
186 0.000000 0.000000 0.000000
186 374.201897 389.128516 5.755521
186 832.315635 193.006286 446.164520
186 0.000000 0.000000 0.000000
186 0.000000 0.000000 0.000000
186 565.404326 476.795523 444.984805
186 632.596174 149.830117 878.212632
186 653.222224 520.038945 881.559691
186 729.857339 205.792653 893.564010
186 725.752871 459.920398 890.544961
186 537.425499 276.910307 954.077243
186 534.976105 390.538047 960.988078
187 448.215213 -403.695536 -46.658098
187 1084.729532 774.443795 -19.167732
187 1446.258929 -401.207880 -34.955110
187 1133.065526 152.996112 56.052690
187 0.000000 0.000000 0.000000
187 998.368716 194.395355 43.784653
187 0.000000 0.000000 0.000000
187 966.337438 237.240886 1.924381
187 556.197448 472.290557 -13.220503
187 0.000000 0.000000 0.000000
187 413.557916 433.663116 48.385145
187 0.000000 0.000000 0.000000
187 369.886225 390.648063 7.574052
187 835.202405 192.628256 445.523735
187 0.000000 0.000000 0.000000
187 0.000000 0.000000 0.000000
187 565.186609 477.132040 444.901103
187 634.516056 147.516097 876.426395
187 650.912289 519.464647 880.214122
187 729.806147 205.735276 892.136693
187 726.031369 460.693578 889.084058
187 541.366271 275.638715 952.356709
187 537.513218 388.013501 960.585170
188 442.005405 -402.697464 -48.247600
188 1078.633969 774.493102 -20.786361
188 1439.750036 -400.100114 -35.587737
188 1127.636229 151.549785 51.065987
188 0.000000 0.000000 0.000000
188 993.925255 193.798491 41.552934
188 0.000000 0.000000 0.000000
188 961.816704 237.131490 -0.252010
188 550.429895 473.763095 -9.830474
188 0.000000 0.000000 0.000000
188 407.093314 432.493602 51.387898
188 0.000000 0.000000 0.000000
188 364.629648 389.232103 7.988485
188 838.114846 191.820275 443.999383
188 0.000000 0.000000 0.000000
188 0.000000 0.000000 0.000000
188 564.437894 474.181124 446.197519
188 639.472777 146.555418 875.641385
188 653.337929 516.060020 880.023003
188 735.625998 202.122541 892.918492
188 730.724289 458.342086 889.186191
188 542.556235 273.107973 951.641710
188 540.264778 384.879594 958.302387
189 435.620372 -402.860668 -47.736960
189 1073.052863 774.829934 -18.515034
189 1434.495565 -400.653135 -35.921867
189 1123.643957 151.443760 44.092506
189 0.000000 0.000000 0.000000
189 988.531965 193.510118 36.078462
189 0.000000 0.000000 0.000000
189 956.438083 237.689430 -2.644311
189 544.354320 473.556112 -8.990475
189 0.000000 0.000000 0.000000
189 401.525890 433.517260 50.771693
189 0.000000 0.000000 0.000000
189 359.115761 388.474472 11.358238
189 841.175357 191.148340 443.846584
189 0.000000 0.000000 0.000000
189 0.000000 0.000000 0.000000
189 562.476291 474.634670 446.126892
189 640.476832 143.671116 875.556769
189 654.310996 517.027359 879.427128
189 735.937720 200.920885 891.161330
189 730.374031 456.888300 886.322935
189 546.881407 270.630649 950.658934
189 541.820903 383.264648 957.449244
190 431.528136 -403.725891 -48.568301
190 1068.816360 774.943711 -20.392026
190 1430.178327 -400.849441 -37.097982
190 1121.809146 150.441421 38.699717
190 0.000000 0.000000 0.000000
190 985.142741 194.229251 34.089281
190 0.000000 0.000000 0.000000
190 949.353569 238.107425 -4.439907
190 538.662262 472.203163 -11.595553
190 0.000000 0.000000 0.000000
190 397.549457 431.675129 52.129400
190 0.000000 0.000000 0.000000
190 354.060007 389.990738 12.269383
190 843.333411 190.305338 443.578278
190 0.000000 0.000000 0.000000
190 0.000000 0.000000 0.000000
190 564.266742 472.364227 443.719510
190 647.030546 143.349427 875.020165
190 654.618137 513.361678 877.194844
190 741.002517 201.296719 892.116822
190 731.848285 456.748963 887.362034
190 545.674651 270.566958 950.230717
190 543.101965 380.945121 957.442469
191 426.680706 -403.602022 -47.783454
191 1062.794555 773.764343 -21.544639
191 1424.750729 -400.350226 -36.152625
191 1118.668937 152.065344 33.996691
191 0.000000 0.000000 0.000000
191 981.673089 193.967068 31.857215
191 0.000000 0.000000 0.000000
191 946.731202 238.348063 -5.443619
191 534.218330 473.044752 -10.558072
191 0.000000 0.000000 0.000000
191 392.939562 434.035527 52.538274
191 0.000000 0.000000 0.000000
191 348.642466 388.553563 12.370372
191 846.766458 189.569829 440.080200
191 0.000000 0.000000 0.000000
191 0.000000 0.000000 0.000000
191 562.734231 472.795454 444.328340
191 648.219906 141.519621 873.705190
191 656.672952 510.390984 876.913082
191 741.446082 201.297874 889.804763
191 733.211757 457.172837 885.852871
191 550.634546 266.797682 950.340935
191 545.631060 377.222881 956.588791
192 421.321564 -403.242540 -47.285998
192 1058.926722 774.647634 -19.400308
192 1420.062689 -399.682385 -35.864496
192 1117.307008 151.881438 28.072121
192 0.000000 0.000000 0.000000
192 981.244348 194.231231 29.831801
192 0.000000 0.000000 0.000000
192 944.040236 237.308773 -4.961337
192 530.225021 473.963250 -10.602413
192 0.000000 0.000000 0.000000
192 387.374962 434.209503 55.813907
192 0.000000 0.000000 0.000000
192 346.002411 387.840214 12.766817
192 846.394271 187.337386 437.986573
192 0.000000 0.000000 0.000000
192 0.000000 0.000000 0.000000
192 564.040752 470.832153 443.588535
192 652.206606 138.893351 873.269802
192 656.448729 510.401958 876.806775
192 746.590596 197.249833 889.339355
192 732.003533 453.595675 883.054120
192 552.971383 262.631933 948.317192
192 546.689617 376.143712 955.704389
193 414.605466 -403.886140 -49.261411
193 1052.684467 776.400906 -21.283910
193 1414.927580 -400.233661 -37.060298
193 1114.827858 151.901182 24.525585
193 0.000000 0.000000 0.000000
193 980.676128 196.484778 30.302088
193 0.000000 0.000000 0.000000
193 942.747399 238.635489 -3.055208
193 524.446166 473.658547 -9.777614
193 0.000000 0.000000 0.000000
193 384.387350 433.093453 56.517719
193 0.000000 0.000000 0.000000
193 339.564443 389.703701 16.920775
193 847.733834 188.776298 437.974527
193 0.000000 0.000000 0.000000
193 0.000000 0.000000 0.000000
193 563.870402 469.752164 444.344755
193 654.569888 138.466162 873.261681
193 657.521362 506.454869 876.057988
193 750.234771 196.689989 890.024200
193 738.602665 451.779308 884.171194
193 554.734075 260.419179 948.898286
193 546.754853 372.361014 955.974103
194 409.985908 -402.782584 -48.083964
194 1047.762805 775.139772 -21.759397
194 1410.371623 -399.034361 -36.885020
194 1112.969784 152.447344 18.030046
194 0.000000 0.000000 0.000000
194 979.658151 195.336188 27.896768
194 0.000000 0.000000 0.000000
194 940.141856 238.434796 -3.540387
194 517.737121 474.391414 -11.547382
194 0.000000 0.000000 0.000000
194 380.278957 434.131479 56.811713
194 0.000000 0.000000 0.000000
194 335.656863 389.403704 17.092334
194 845.529405 187.281078 437.059508
194 0.000000 0.000000 0.000000
194 0.000000 0.000000 0.000000
194 563.098967 469.648726 444.223254
194 662.772531 134.058311 871.833412
194 659.018259 504.646955 875.335359
194 753.165474 196.994067 887.815107
194 738.294022 451.171654 882.913322
194 557.649264 258.088831 948.148685
194 551.096620 369.472334 954.090675
195 405.161934 -403.759764 -47.642667
195 1042.872430 774.792958 -19.893430
195 1404.489335 -399.705360 -35.149418
195 1113.283853 154.811737 11.709565
195 0.000000 0.000000 0.000000
195 977.999921 196.204349 28.194252
195 0.000000 0.000000 0.000000
195 936.292186 239.247705 -2.739940
195 512.307484 473.111947 -13.252887
195 0.000000 0.000000 0.000000
195 375.687572 434.822936 60.821107
195 0.000000 0.000000 0.000000
195 332.169826 389.897428 20.528358
195 848.275865 185.308725 436.799209
195 0.000000 0.000000 0.000000
195 0.000000 0.000000 0.000000
195 562.116183 469.170842 442.312431
195 664.091991 132.689464 874.056992
195 659.814387 504.388141 872.734775
195 755.460217 192.472612 887.737037
195 739.742373 449.304016 882.239886
195 560.138659 256.470894 947.515195
195 551.378508 369.087687 953.189359
196 398.640402 -403.164442 -47.498719
196 1037.148347 776.327981 -22.317329
196 1399.648367 -399.804303 -36.107611
196 1109.647547 156.220912 9.131044
196 0.000000 0.000000 0.000000
196 972.931699 195.045986 27.243106
196 0.000000 0.000000 0.000000
196 931.582039 238.342799 -2.270415
196 507.806325 471.860449 -12.354718
196 0.000000 0.000000 0.000000
196 373.018895 434.808150 64.387519
196 0.000000 0.000000 0.000000
196 324.696397 388.536452 26.046953
196 848.563412 183.114600 435.485628
196 0.000000 0.000000 0.000000
196 0.000000 0.000000 0.000000
196 564.361768 465.839180 443.596574
196 666.835536 128.699899 874.533506
196 663.358904 500.564561 873.788963
196 759.138163 191.406181 888.734844
196 742.356821 447.212609 882.009723
196 563.923314 251.850727 947.697432
196 553.384489 364.508853 954.437672
197 392.761285 -403.098970 -49.852378
197 1031.203302 777.283710 -22.497387
197 1394.262437 -398.719972 -37.880900
197 1107.045145 156.267755 2.337142
197 0.000000 0.000000 0.000000
197 973.306585 195.686822 25.941656
197 0.000000 0.000000 0.000000
197 927.868298 237.155203 -1.997141
197 504.509474 474.261448 -12.587877
197 0.000000 0.000000 0.000000
197 368.151240 436.083895 66.084597
197 0.000000 0.000000 0.000000
197 322.536874 391.997828 26.529836
197 850.572610 181.993984 436.469741
197 0.000000 0.000000 0.000000
197 0.000000 0.000000 0.000000
197 564.957937 466.804323 444.572728
197 672.323350 128.015899 875.247308
197 665.210640 498.261285 871.969901
197 762.179890 189.272572 888.821951
197 745.385392 445.819967 882.295862
197 566.493880 250.557545 946.316501
197 556.948558 363.415870 951.679122
198 390.249015 -403.348717 -46.913694
198 1026.579055 776.644429 -21.899832
198 1389.785134 -399.332248 -37.111937
198 1103.911598 156.819043 1.088862
198 0.000000 0.000000 0.000000
198 968.697143 195.151791 27.344882
198 0.000000 0.000000 0.000000
198 923.578793 238.292999 -0.050897
198 496.856875 473.253589 -12.681844
198 0.000000 0.000000 0.000000
198 364.809156 435.371844 68.309098
198 0.000000 0.000000 0.000000
198 317.531068 393.116751 30.667669
198 854.905279 181.146380 437.256946
198 0.000000 0.000000 0.000000
198 0.000000 0.000000 0.000000
198 566.637867 464.343768 443.408719
198 674.971297 124.994744 876.604624
198 666.660024 498.295061 869.726880
198 764.813501 188.085708 888.830698
198 747.721055 445.168968 880.708851
198 568.338941 248.190757 947.770911
198 559.488420 360.085614 952.549706
199 383.542277 -403.058596 -48.789533
199 1020.238741 776.607694 -22.405775
199 1383.698892 -399.490420 -36.988222
199 1100.059833 155.284542 -3.264941
199 0.000000 0.000000 0.000000
199 967.317819 197.078394 27.796105
199 0.000000 0.000000 0.000000
199 919.549896 237.057977 -0.769245
199 490.456703 474.065864 -10.461164
199 0.000000 0.000000 0.000000
199 361.546298 433.886187 70.206340
199 0.000000 0.000000 0.000000
199 312.776522 391.171959 36.545965
199 857.125463 179.336070 439.130289
199 0.000000 0.000000 0.000000
199 0.000000 0.000000 0.000000
199 568.803410 460.603372 442.962504
199 677.474271 121.589515 877.925875
199 670.378870 492.667758 870.516651
199 768.191025 186.184130 890.404639
199 750.356983 441.855262 881.093905
199 569.549776 246.109203 949.527322
199 561.265064 360.332431 952.218655
200 377.142140 -403.117483 -48.763881
200 1015.130010 776.125010 -22.712282
200 1379.215642 -398.880446 -37.396759
200 1094.242850 157.039150 -5.064563
200 0.000000 0.000000 0.000000
200 961.075146 196.443165 27.091780
200 0.000000 0.000000 0.000000
200 915.349854 237.770561 0.614088
200 486.849630 475.251773 -11.244296
200 0.000000 0.000000 0.000000
200 357.899446 436.767338 74.326813
200 0.000000 0.000000 0.000000
200 311.633132 391.050502 39.412137
200 860.189732 179.656654 440.570373
200 0.000000 0.000000 0.000000
200 0.000000 0.000000 0.000000
200 570.899542 462.598172 443.396120
200 678.967398 121.190100 880.408731
200 672.792729 491.325816 869.610273
200 770.014546 185.291856 891.222067
200 752.877783 441.586787 879.973801
200 572.074632 243.582755 951.466603
200 564.360136 356.800304 952.050935
201 371.192327 -403.430128 -49.024390
201 1011.153679 776.648797 -22.519199
201 1373.497241 -399.841648 -37.695451
201 1090.509045 156.731434 -8.100329
201 0.000000 0.000000 0.000000
201 958.330288 195.263457 27.051098
201 0.000000 0.000000 0.000000
201 908.679152 235.377631 0.677642
201 481.055653 476.684124 -11.564650
201 0.000000 0.000000 0.000000
201 354.851756 437.336323 76.215014
201 0.000000 0.000000 0.000000
201 306.502967 392.053385 43.435548
201 865.506660 178.311031 442.443437
201 0.000000 0.000000 0.000000
201 0.000000 0.000000 0.000000
201 570.250889 460.775386 443.790639
201 682.976989 118.272644 883.472678
201 675.544801 489.742706 868.602729
201 770.741722 183.138307 893.642235
201 755.452584 438.709222 879.582323
201 575.258173 242.088557 952.018547
201 568.581997 356.940460 952.009748
202 366.069389 -403.467027 -49.315982
202 1005.090276 776.538653 -23.000119
202 1368.397895 -399.432594 -38.375192
202 1086.687224 157.499422 -6.542664
202 0.000000 0.000000 0.000000
202 953.140702 196.993233 26.175139
202 0.000000 0.000000 0.000000
202 904.374879 238.559103 3.584673
202 476.411007 476.513337 -11.464114
202 0.000000 0.000000 0.000000
202 352.767639 439.398012 81.316899
202 0.000000 0.000000 0.000000
202 303.024416 394.112151 47.965048
202 867.974713 176.714838 444.456938
202 0.000000 0.000000 0.000000
202 0.000000 0.000000 0.000000
202 577.143995 458.358516 443.411788
202 685.256173 114.717430 887.843930
202 678.469171 487.164236 868.545884
202 776.277817 179.137562 896.281325
202 758.357214 436.846675 880.297824
202 578.520821 240.566603 953.980241
202 569.512071 355.120623 952.410250
203 360.176507 -403.387824 -48.530030
203 999.941123 777.416338 -22.228949
203 1363.694345 -399.251073 -38.537285
203 1082.531563 157.777160 -10.860325
203 0.000000 0.000000 0.000000
203 949.451151 196.192720 27.177082
203 0.000000 0.000000 0.000000
203 898.902524 235.850865 3.434856
203 471.071361 475.595877 -13.089077
203 0.000000 0.000000 0.000000
203 350.383326 438.317672 83.982305
203 0.000000 0.000000 0.000000
203 299.436408 393.060888 53.492875
203 870.916356 175.675855 446.934091
203 0.000000 0.000000 0.000000
203 0.000000 0.000000 0.000000
203 576.310397 457.426198 444.448074
203 688.731003 113.632303 889.145725
203 683.524297 484.531246 868.862453
203 774.415227 177.775118 896.460349
203 761.732327 433.225650 880.181848
203 579.964398 239.357565 956.428890
203 575.883379 352.796598 952.183656
204 355.369628 -403.272265 -49.760704
204 994.771876 777.159677 -23.585280
204 1357.984374 -398.773662 -39.083740
204 1077.066217 157.954760 -11.431666
204 0.000000 0.000000 0.000000
204 944.577487 194.765842 28.659494
204 0.000000 0.000000 0.000000
204 894.117134 236.857523 4.388231
204 464.399754 478.949968 -10.554058
204 0.000000 0.000000 0.000000
204 347.739145 440.389782 88.043050
204 0.000000 0.000000 0.000000
204 300.455637 393.807699 57.200438
204 873.840339 174.242672 447.882654
204 0.000000 0.000000 0.000000
204 0.000000 0.000000 0.000000
204 583.554498 457.324553 443.349800
204 686.038405 109.313900 891.878420
204 685.467183 484.202032 868.223485
204 777.913513 175.674627 898.575888
204 762.947117 429.852093 877.787633
204 583.173026 237.888294 957.401193
204 577.108744 351.984491 953.364368
205 349.077952 -403.643144 -50.232085
205 989.009708 777.085818 -23.799933
205 1353.091737 -398.939130 -38.520660
205 1073.938702 157.818434 -12.915585
205 0.000000 0.000000 0.000000
205 939.833637 195.155705 26.866061
205 0.000000 0.000000 0.000000
205 889.393770 237.865832 4.008773
205 461.045559 476.920350 -10.745587
205 0.000000 0.000000 0.000000
205 348.536467 439.524293 91.990752
205 0.000000 0.000000 0.000000
205 296.771425 394.741967 63.410229
205 874.151335 172.994814 449.500753
205 0.000000 0.000000 0.000000
205 0.000000 0.000000 0.000000
205 587.833564 456.302628 444.481440
205 690.697821 108.874144 894.075750
205 687.790720 482.362681 868.957606
205 781.179703 173.728175 900.173473
205 766.247654 428.544561 879.038249
205 586.091591 237.808465 958.844860
205 579.245713 349.805545 954.456990
206 343.706782 -403.277980 -50.710636
206 984.168880 778.321306 -23.298884
206 1347.167375 -398.630366 -39.470077
206 1071.096816 157.809431 -15.543743
206 0.000000 0.000000 0.000000
206 935.427052 195.153834 26.929263
206 0.000000 0.000000 0.000000
206 885.315355 235.866401 2.598814
206 454.293437 477.765061 -11.362331
206 0.000000 0.000000 0.000000
206 347.658984 439.746201 94.715427
206 0.000000 0.000000 0.000000
206 294.625149 395.222895 69.328722
206 874.396665 171.610347 448.616799
206 0.000000 0.000000 0.000000
206 0.000000 0.000000 0.000000
206 591.613010 454.622202 444.779516
206 693.520628 106.013461 896.617550
206 692.262775 478.113503 868.122412
206 784.495082 169.825492 903.768163
206 768.335430 423.564583 879.439890
206 589.270456 235.246936 958.599146
206 582.943038 348.706814 954.470076
207 336.775159 -403.318993 -51.573487
207 977.510782 777.588395 -24.200707
207 1342.119448 -398.363763 -39.274727
207 1063.767876 157.516244 -15.753890
207 0.000000 0.000000 0.000000
207 929.897228 194.852825 27.053151
207 0.000000 0.000000 0.000000
207 879.515967 237.720925 3.857569
207 450.364160 480.040554 -12.128037
207 0.000000 0.000000 0.000000
207 346.023571 443.265832 100.280897
207 0.000000 0.000000 0.000000
207 293.150126 394.259855 75.780772
207 875.673769 171.181223 449.436382
207 0.000000 0.000000 0.000000
207 0.000000 0.000000 0.000000
207 597.065383 453.520379 444.969475
207 698.583521 103.011800 897.671742
207 694.001836 476.918310 866.840238
207 788.631936 168.288306 905.426550
207 773.742694 422.643062 879.908100
207 590.077425 232.395788 960.287552
207 584.428592 344.914036 955.350444
208 332.679816 -402.259876 -50.738997
208 972.548120 777.591024 -24.834607
208 1336.563143 -398.275599 -39.569176
208 1059.589271 158.230897 -15.447488
208 0.000000 0.000000 0.000000
208 925.566676 194.953084 25.766504
208 0.000000 0.000000 0.000000
208 874.315928 238.150550 3.789505
208 445.960909 479.103692 -12.589220
208 0.000000 0.000000 0.000000
208 345.492623 442.464104 104.166747
208 0.000000 0.000000 0.000000
208 292.650071 393.749110 84.920136
208 875.512512 166.971685 449.606801
208 0.000000 0.000000 0.000000
208 0.000000 0.000000 0.000000
208 598.965729 455.286511 443.705607
208 699.886551 100.461844 900.671474
208 695.104332 474.214260 869.017774
208 787.175311 165.002649 905.590428
208 775.152243 418.196589 879.598497
208 594.595692 231.219869 961.735033
208 587.165655 343.244170 956.171758
209 327.014231 -403.169553 -49.955122
209 966.951089 778.400627 -24.531607
209 1331.959908 -398.568442 -38.963976
209 1054.273547 157.842798 -16.038247
209 0.000000 0.000000 0.000000
209 920.627951 193.119535 26.464798
209 0.000000 0.000000 0.000000
209 869.027301 236.631265 4.060265
209 442.304799 480.867518 -11.607911
209 0.000000 0.000000 0.000000
209 345.057706 443.063176 108.987712
209 0.000000 0.000000 0.000000
209 292.775401 394.239288 89.584750
209 871.905612 165.687877 450.356079
209 0.000000 0.000000 0.000000
209 0.000000 0.000000 0.000000
209 606.956613 453.169186 444.191686
209 701.315679 98.425344 901.435311
209 699.812947 472.044764 869.019851
209 791.170302 162.660680 908.707182
209 777.716512 417.176439 880.575931
209 596.066690 228.985288 962.472847
209 589.107007 341.862065 957.862072
210 320.835646 -402.871106 -51.110643
210 961.542147 778.545521 -24.716788
210 1325.595843 -397.536946 -39.657323
210 1048.617444 157.847892 -17.741661
210 0.000000 0.000000 0.000000
210 914.860766 195.795006 24.568026
210 0.000000 0.000000 0.000000
210 863.336359 237.245601 4.427323
210 437.331861 480.878751 -11.887446
210 0.000000 0.000000 0.000000
210 346.858317 441.458250 112.023180
210 0.000000 0.000000 0.000000
210 293.000044 393.616679 95.631029
210 871.279226 163.561984 447.422438
210 0.000000 0.000000 0.000000
210 0.000000 0.000000 0.000000
210 611.979582 453.761058 443.960282
210 705.711782 96.505561 901.815315
210 702.900453 468.638318 869.066396
210 795.936005 158.738712 910.142183
210 781.653935 412.621656 882.761228
210 598.970995 224.618025 963.464503
210 590.912239 339.358578 957.894309
211 315.181294 -403.465591 -51.214781
211 955.904507 778.775908 -24.693617
211 1320.300467 -398.326093 -39.984814
211 1042.699272 157.123745 -16.873420
211 0.000000 0.000000 0.000000
211 910.704214 193.249549 25.161053
211 0.000000 0.000000 0.000000
211 857.736116 236.172674 3.600993
211 432.699568 482.515848 -10.219916
211 0.000000 0.000000 0.000000
211 347.847216 443.644385 117.684744
211 0.000000 0.000000 0.000000
211 292.649264 393.616524 103.439478
211 867.968442 161.169041 449.115981
211 0.000000 0.000000 0.000000
211 0.000000 0.000000 0.000000
211 616.589377 452.685625 442.452396
211 707.235620 92.579923 904.370717
211 703.918966 467.217224 869.117594
211 795.237069 158.126500 908.923418
211 780.421277 411.268919 882.409218
211 599.579563 224.772512 964.137818
211 595.380586 337.060826 957.307288
212 310.316439 -403.513117 -50.276327
212 950.667544 779.282053 -24.886626
212 1315.616097 -397.930814 -40.701898
212 1038.652869 158.363777 -20.516850
212 0.000000 0.000000 0.000000
212 902.092122 193.795375 24.566343
212 0.000000 0.000000 0.000000
212 851.399083 237.055061 3.676859
212 431.842547 481.314227 -8.544600
212 0.000000 0.000000 0.000000
212 348.399477 443.445875 123.112066
212 0.000000 0.000000 0.000000
212 295.278434 395.245425 109.855128
212 865.623755 160.598183 448.079573
212 0.000000 0.000000 0.000000
212 0.000000 0.000000 0.000000
212 624.133722 452.420531 442.823923
212 710.394201 89.610183 905.856400
212 705.499754 465.936786 870.033318
212 799.826363 155.454256 913.074395
212 781.561785 408.911856 883.580085
212 604.660921 222.247935 964.138513
212 596.229610 334.490610 958.339440
213 305.139725 -402.895200 -51.010942
213 944.886599 778.976554 -24.221582
213 1310.158043 -396.912543 -40.545387
213 1033.657906 156.804740 -20.541668
213 0.000000 0.000000 0.000000
213 897.735144 195.408997 21.679717
213 0.000000 0.000000 0.000000
213 846.621689 236.816145 3.935122
213 427.784506 482.861393 -6.517356
213 0.000000 0.000000 0.000000
213 350.662411 444.200232 128.922890
213 0.000000 0.000000 0.000000
213 296.047732 394.340394 117.674927
213 861.498125 159.836408 446.087208
213 0.000000 0.000000 0.000000
213 0.000000 0.000000 0.000000
213 629.736307 453.723913 442.572781
213 711.659749 87.305232 906.462795
213 709.303127 461.688194 871.249503
213 801.980430 152.125722 913.429434
213 785.005635 404.334070 884.701218
213 604.428013 218.683830 965.409740
213 597.222803 331.947079 958.643625
214 298.210815 -402.784961 -50.522740
214 939.580041 779.402242 -26.416863
214 1305.091886 -397.036966 -40.602361
214 1027.366471 157.861200 -20.064050
214 0.000000 0.000000 0.000000
214 891.391580 195.760835 22.515082
214 0.000000 0.000000 0.000000
214 842.173942 237.301348 1.828069
214 424.560482 481.140869 -7.146759
214 0.000000 0.000000 0.000000
214 352.376863 444.036950 133.578550
214 0.000000 0.000000 0.000000
214 299.130307 395.962895 126.502283
214 857.368709 156.294249 446.423878
214 0.000000 0.000000 0.000000
214 0.000000 0.000000 0.000000
214 639.313354 453.107184 442.753532
214 714.051992 85.601443 906.550064
214 711.030234 460.692732 871.154509
214 804.262826 151.522240 913.664160
214 783.300319 404.496575 884.407386
214 607.434181 215.931243 965.372055
214 601.043383 329.789711 958.282540
215 293.915399 -402.818834 -51.973610
215 933.444226 780.061573 -25.839102
215 1299.278401 -396.813673 -41.958345
215 1021.189643 159.474543 -21.738361
215 0.000000 0.000000 0.000000
215 887.155279 194.516329 23.319679
215 0.000000 0.000000 0.000000
215 834.970668 236.475926 1.894497
215 422.662431 483.208240 -3.707229
215 0.000000 0.000000 0.000000
215 357.016247 442.095396 138.780364
215 0.000000 0.000000 0.000000
215 300.438338 394.852687 134.140307
215 854.250207 154.920087 446.020740
215 0.000000 0.000000 0.000000
215 0.000000 0.000000 0.000000
215 648.104875 451.001598 440.578241
215 716.630748 82.466582 908.599619
215 712.121727 455.893747 871.641877
215 804.290092 146.644162 913.883815
215 788.158453 400.266950 885.804380
215 610.323151 213.266004 966.972958
215 599.858202 326.978370 959.769779
216 288.168675 -402.998976 -51.809523
216 929.108212 780.340490 -25.958826
216 1295.031345 -396.352775 -41.557702
216 1015.510400 158.176494 -21.106954
216 0.000000 0.000000 0.000000
216 882.800978 194.545948 22.105393
216 0.000000 0.000000 0.000000
216 831.174992 236.324776 1.109575
216 420.364442 481.844938 -4.818781
216 0.000000 0.000000 0.000000
216 359.981528 442.883545 144.406824
216 0.000000 0.000000 0.000000
216 305.216238 394.015376 143.180286
216 851.321061 154.416934 446.741835
216 0.000000 0.000000 0.000000
216 0.000000 0.000000 0.000000
216 652.818394 452.490574 437.836798
216 719.776184 80.280497 909.627987
216 711.707480 455.776626 870.809862
216 808.697143 146.225344 914.810977
216 788.402356 398.005730 887.458908
216 611.837163 212.336388 969.009086
216 601.379974 323.722327 959.723107
217 283.731362 -402.991320 -52.125336
217 923.628036 780.931782 -26.445565
217 1288.772255 -396.683217 -41.548002
217 1010.630130 160.147606 -22.120800
217 0.000000 0.000000 0.000000
217 877.546060 195.036003 21.403055
217 0.000000 0.000000 0.000000
217 823.908123 237.437009 2.471756
217 418.802424 482.158252 -1.020812
217 0.000000 0.000000 0.000000
217 364.631755 442.081196 149.734620
217 0.000000 0.000000 0.000000
217 308.805757 393.220182 150.841660
217 849.571760 153.863309 446.342548
217 0.000000 0.000000 0.000000
217 0.000000 0.000000 0.000000
217 661.994336 452.923840 438.355518
217 721.857937 78.470037 911.570503
217 713.006765 452.799648 870.037206
217 809.961617 144.151929 915.399376
217 788.506287 394.868136 885.702239
217 613.228954 208.055894 968.731214
217 603.561751 322.678177 960.418312
218 277.714796 -403.311442 -52.404359
218 917.565113 779.681320 -27.336695
218 1285.334334 -396.761527 -41.684489
218 1005.538343 159.751872 -23.010631
218 0.000000 0.000000 0.000000
218 870.195311 196.174238 21.581304
218 0.000000 0.000000 0.000000
218 820.012136 237.296714 2.849657
218 417.654114 481.138823 1.199253
218 0.000000 0.000000 0.000000
218 366.092852 440.366247 156.292521
218 0.000000 0.000000 0.000000
218 313.128455 391.655032 159.560139
218 848.281386 151.687572 445.666456
218 0.000000 0.000000 0.000000
218 0.000000 0.000000 0.000000
218 668.355052 452.990784 437.088766
218 723.021202 76.498036 912.657165
218 713.358968 450.228728 870.767440
218 812.241298 142.015310 915.657549
218 790.331780 394.720216 885.897015
218 617.430568 206.357462 969.191979
218 605.252334 321.406688 960.482832
219 271.276290 -402.695847 -52.868612
219 913.493722 780.688396 -25.772737
219 1278.961819 -397.043089 -42.892186
219 999.146922 158.190243 -21.683479
219 0.000000 0.000000 0.000000
219 864.562539 194.512464 20.612188
219 0.000000 0.000000 0.000000
219 814.953902 238.097518 1.582236
219 414.485832 483.144918 6.608509
219 0.000000 0.000000 0.000000
219 371.796546 440.802638 161.441638
219 0.000000 0.000000 0.000000
219 319.843144 390.145050 166.739723
219 843.713956 148.088684 445.650412
219 0.000000 0.000000 0.000000
219 0.000000 0.000000 0.000000
219 675.359864 450.816551 435.386088
219 724.187335 74.621691 912.391565
219 715.738759 446.837730 869.523483
219 815.416030 140.337376 916.730826
219 790.183439 391.374699 885.099183
219 618.295561 205.732995 971.701486
219 607.485950 317.909094 960.365145
220 256.497819 -393.759031 -57.443701
220 907.876275 780.634492 -26.734091
220 1274.069235 -396.430428 -42.086010
220 996.345801 158.730290 -23.117517
220 0.000000 0.000000 0.000000
220 862.668139 196.034404 21.170101
220 0.000000 0.000000 0.000000
220 810.738384 236.813457 3.791886
220 417.162872 480.669247 8.744109
220 0.000000 0.000000 0.000000
220 376.711000 439.800873 166.516067
220 0.000000 0.000000 0.000000
220 326.767876 389.019184 174.830342
220 842.941708 149.521230 445.512585
220 0.000000 0.000000 0.000000
220 0.000000 0.000000 0.000000
220 683.615742 450.823871 434.102845
220 728.741222 72.863740 913.770568
220 715.441835 445.939286 870.489869
220 816.097692 138.804285 917.220370
220 789.652673 391.144007 886.125384
220 620.332183 202.229457 972.213677
220 608.081895 316.958764 960.902482
221 250.779891 -394.849375 -57.973086
221 901.409119 779.808588 -27.859738
221 1268.588616 -397.466802 -42.552193
221 989.304575 160.334800 -22.775229
221 0.000000 0.000000 0.000000
221 855.879744 196.749048 20.636476
221 0.000000 0.000000 0.000000
221 803.601053 234.171213 5.063798
221 417.650457 479.749816 13.349789
221 0.000000 0.000000 0.000000
221 379.593689 437.235953 170.491618
221 0.000000 0.000000 0.000000
221 329.901685 386.147832 179.730455
221 842.789106 148.706156 447.150170
221 0.000000 0.000000 0.000000
221 0.000000 0.000000 0.000000
221 690.538009 450.202990 434.857971
221 727.188687 70.972175 915.841347
221 715.379519 444.702649 869.640786
221 815.352459 139.885194 916.519206
221 792.766426 390.273649 886.297287
221 618.882584 199.762010 973.783094
221 607.941037 313.516090 962.450477
222 245.146410 -393.312744 -56.753684
222 895.375744 780.704792 -28.553088
222 1262.856692 -396.653920 -43.100471
222 984.874026 158.603704 -22.127169
222 0.000000 0.000000 0.000000
222 850.360673 195.719952 19.664289
222 0.000000 0.000000 0.000000
222 798.686075 235.507531 5.299953
222 419.890540 480.754597 17.385191
222 0.000000 0.000000 0.000000
222 386.133088 436.756738 175.133093
222 0.000000 0.000000 0.000000
222 336.337976 384.230628 185.303156
222 840.621581 146.883908 445.453086
222 0.000000 0.000000 0.000000
222 0.000000 0.000000 0.000000
222 699.744582 448.402780 433.889147
222 729.302804 69.590949 915.141382
222 713.790454 441.215227 868.870098
222 819.219753 135.921740 918.474635
222 791.706900 388.508536 886.767725
222 620.958725 198.480526 974.583810
222 606.661951 309.893761 961.984630
223 238.304102 -392.035703 -56.662034
223 891.382747 781.248589 -27.394523
223 1256.898716 -397.185523 -43.136955
223 980.425119 158.898031 -23.381523
223 0.000000 0.000000 0.000000
223 845.458098 195.839727 21.850031
223 0.000000 0.000000 0.000000
223 791.661368 235.183620 5.362871
223 422.823956 483.424474 23.417271
223 0.000000 0.000000 0.000000
223 389.770044 436.003916 181.110412
223 0.000000 0.000000 0.000000
223 343.359167 381.604951 186.501484
223 838.307066 145.761952 445.734346
223 0.000000 0.000000 0.000000
223 0.000000 0.000000 0.000000
223 706.906248 449.857542 433.222545
223 731.220685 67.398059 915.629433
223 713.639325 440.956022 869.474076
223 820.143444 136.831265 919.436183
223 791.978996 387.778764 885.150890
223 619.686999 197.243559 974.947694
223 606.904627 310.364693 962.075024
224 233.754666 -392.645175 -57.567901
224 884.847144 780.836728 -29.169081
224 1252.037870 -396.636421 -43.274542
224 974.326554 160.332594 -24.105459
224 0.000000 0.000000 0.000000
224 840.918891 195.087049 20.129020
224 0.000000 0.000000 0.000000
224 786.628041 233.586714 5.859581
224 433.549634 480.328711 28.332514
224 0.000000 0.000000 0.000000
224 397.375078 432.242210 184.898686
224 0.000000 0.000000 0.000000
224 348.159940 377.819819 191.089589
224 835.619207 145.305989 444.289433
224 0.000000 0.000000 0.000000
224 0.000000 0.000000 0.000000
224 713.279473 449.405424 434.464761
224 732.605563 65.252172 917.041651
224 712.575596 436.727712 869.728075
224 818.575434 134.704020 918.374630
224 792.191695 385.973284 887.972934
224 619.846499 195.045842 975.107661
224 607.518731 306.764128 962.391713
225 227.778889 -393.594446 -56.136982
225 878.380339 780.374706 -28.446461
225 1246.170387 -397.077833 -43.757172
225 968.872457 159.291786 -21.187719
225 0.000000 0.000000 0.000000
225 836.100361 196.043696 19.405911
225 0.000000 0.000000 0.000000
225 780.932463 235.526022 5.785344
225 438.393174 482.363452 32.097307
225 0.000000 0.000000 0.000000
225 401.796993 430.309963 186.271425
225 0.000000 0.000000 0.000000
225 353.105346 377.743718 192.444102
225 832.788686 145.521174 445.632353
225 0.000000 0.000000 0.000000
225 0.000000 0.000000 0.000000
225 721.206976 448.734033 434.315074
225 734.265770 64.117658 917.073577
225 714.243332 436.415326 869.888963
225 820.691961 132.463132 920.150267
225 791.460692 384.834914 885.939542
225 621.491050 192.442032 976.302112
225 609.287935 304.675027 961.982188
226 221.671944 -393.581285 -57.579482
226 872.232717 779.957195 -29.002732
226 1241.475846 -396.570283 -44.361838
226 965.097836 159.613989 -22.928696
226 0.000000 0.000000 0.000000
226 829.187851 195.530236 21.185119
226 0.000000 0.000000 0.000000
226 774.542940 236.195803 4.595329
226 446.183215 483.548912 36.632605
226 0.000000 0.000000 0.000000
226 411.604009 427.907520 190.258339
226 0.000000 0.000000 0.000000
226 360.448893 373.504127 194.219825
226 831.362691 143.277688 445.769495
226 0.000000 0.000000 0.000000
226 0.000000 0.000000 0.000000
226 729.074187 445.885420 435.567125
226 734.597502 63.953275 917.248819
226 712.391186 433.626192 869.370826
226 819.897654 130.778398 919.280111
226 791.995856 383.089315 887.515556
226 620.435808 190.408913 975.777796
226 608.434657 302.801439 962.814940
227 215.893930 -394.131095 -57.988764
227 868.051036 781.382014 -28.620374
227 1236.474347 -396.906655 -44.222252
227 956.351317 159.934093 -21.617129
227 0.000000 0.000000 0.000000
227 823.540421 195.907064 21.190985
227 0.000000 0.000000 0.000000
227 769.136510 234.088564 6.551246
227 456.426850 484.989104 40.283526
227 0.000000 0.000000 0.000000
227 415.855998 426.925403 192.279403
227 0.000000 0.000000 0.000000
227 368.811677 372.957558 193.956457
227 829.309125 142.232228 444.760096
227 0.000000 0.000000 0.000000
227 0.000000 0.000000 0.000000
227 738.066829 448.152333 436.566647
227 734.441165 61.358063 916.802410
227 710.781048 433.260100 868.963116
227 821.425100 130.150674 919.329969
227 788.994777 381.799366 886.449003
227 620.573528 187.710361 976.005621
227 607.912068 301.611041 962.802336
228 211.126143 -392.751657 -58.992400
228 862.022480 781.265855 -28.280310
228 1230.473647 -396.300120 -44.611848
228 952.023565 159.548267 -23.015647
228 0.000000 0.000000 0.000000
228 819.609826 196.171867 18.969394
228 0.000000 0.000000 0.000000
228 765.677423 236.630260 5.470969
228 465.713257 484.985464 43.694443
228 0.000000 0.000000 0.000000
228 424.738892 423.449213 193.105748
228 0.000000 0.000000 0.000000
228 376.743379 369.217502 194.682875
228 826.907462 144.674373 443.064819
228 0.000000 0.000000 0.000000
228 0.000000 0.000000 0.000000
228 744.080201 447.271132 438.229499
228 732.666922 59.339543 916.730838
228 712.202333 431.704847 869.816007
228 821.803440 130.088102 919.881591
228 791.237113 380.687781 888.744431
228 621.725282 187.329444 976.163576
228 608.668243 300.515119 962.066880
229 206.986337 -394.212932 -56.824049
229 856.546442 781.916483 -29.428371
229 1225.888244 -396.196128 -43.839581
229 947.504824 159.308663 -23.334419
229 0.000000 0.000000 0.000000
229 812.731146 196.858518 21.453294
229 0.000000 0.000000 0.000000
229 759.721064 236.787184 5.585129
229 474.283865 484.248936 44.843075
229 0.000000 0.000000 0.000000
229 431.499078 422.590417 195.286715
229 0.000000 0.000000 0.000000
229 385.298088 369.058389 194.868719
229 825.989099 144.230774 443.807344
229 0.000000 0.000000 0.000000
229 0.000000 0.000000 0.000000
229 751.069874 446.368616 437.868649
229 733.171972 58.081082 916.796587
229 712.025103 431.855044 871.689612
229 820.807639 128.559207 919.416343
229 792.258440 379.074615 889.768787
229 621.477197 185.411865 976.998151
229 608.712697 298.901271 964.537060
230 202.242675 -393.854328 -59.414196
230 852.355737 782.365072 -29.382381
230 1221.506325 -395.833319 -44.115590
230 943.359182 162.012033 -23.834150
230 0.000000 0.000000 0.000000
230 810.042192 199.073942 19.343612
230 0.000000 0.000000 0.000000
230 754.055259 236.795591 4.175463
230 487.078583 486.171160 48.424133
230 0.000000 0.000000 0.000000
230 442.556118 422.875331 195.873914
230 0.000000 0.000000 0.000000
230 395.140191 364.358496 194.165800
230 822.926836 143.143583 443.758566
230 0.000000 0.000000 0.000000
230 0.000000 0.000000 0.000000
230 758.230587 445.329496 438.200330
230 734.606279 57.001384 916.498335
230 712.326355 430.326637 871.857349
230 819.203907 129.130644 919.030855
230 790.441265 379.287315 887.549982
230 621.600278 183.515110 978.078986
230 608.488090 295.456303 964.196267
231 195.435832 -393.382242 -60.070939
231 846.489558 782.721328 -29.492227
231 1215.650924 -395.513668 -44.598943
231 938.073886 159.032478 -23.005179
231 0.000000 0.000000 0.000000
231 805.241092 198.419773 19.936942
231 0.000000 0.000000 0.000000
231 750.372287 237.105833 3.766940
231 497.597071 485.515371 48.220140
231 0.000000 0.000000 0.000000
231 452.363332 419.941103 195.348466
231 0.000000 0.000000 0.000000
231 405.811493 363.658446 192.381990
231 819.327021 142.599963 441.372048
231 0.000000 0.000000 0.000000
231 0.000000 0.000000 0.000000
231 764.962401 445.396507 439.010716
231 735.890045 55.062845 915.097034
231 713.787408 429.163978 872.395828
231 821.411711 125.869146 919.926672
231 790.562075 378.119713 890.094736
231 623.481450 183.112334 977.414996
231 607.567027 295.227504 964.951162
232 191.426735 -394.248716 -60.775532
232 841.536705 782.095451 -29.030682
232 1211.765111 -396.228949 -43.782858
232 932.491063 160.558277 -23.193580
232 0.000000 0.000000 0.000000
232 800.000632 198.716213 21.912236
232 0.000000 0.000000 0.000000
232 743.914685 236.304429 5.763269
232 509.896806 486.006765 49.972507
232 0.000000 0.000000 0.000000
232 462.652460 418.200633 194.023912
232 0.000000 0.000000 0.000000
232 414.881352 361.650239 190.343567
232 819.662112 143.345297 443.233518
232 0.000000 0.000000 0.000000
232 0.000000 0.000000 0.000000
232 771.970036 442.649394 441.467518
232 734.531463 54.534638 915.081447
232 713.975310 428.509290 873.582791
232 819.617106 125.322163 919.311916
232 789.963721 376.610092 889.712633
232 623.344846 179.886471 977.581396
232 609.845244 294.573404 965.348390
233 186.916684 -394.221051 -59.524063
233 837.550315 782.785769 -29.637536
233 1206.125096 -395.574280 -44.816638
233 928.345015 160.497213 -24.621003
233 0.000000 0.000000 0.000000
233 796.144635 199.980946 21.140909
233 0.000000 0.000000 0.000000
233 739.150663 238.009539 6.031824
233 523.497318 483.984535 48.766108
233 0.000000 0.000000 0.000000
233 470.700272 414.645803 192.701625
233 0.000000 0.000000 0.000000
233 424.491779 358.606350 187.863217
233 816.255894 144.132636 442.126570
233 0.000000 0.000000 0.000000
233 0.000000 0.000000 0.000000
233 780.235119 439.967332 442.287246
233 733.940238 53.802514 915.366246
233 713.663278 427.498838 875.770758
233 820.416998 123.444742 918.342313
233 791.153929 374.278586 892.768035
233 624.899277 180.612276 978.305914
233 608.941555 293.846591 966.473528
234 181.839783 -394.118775 -61.290149
234 831.164097 783.545535 -29.762348
234 1201.537633 -394.900317 -45.621302
234 924.028319 162.021117 -25.242846
234 0.000000 0.000000 0.000000
234 790.615904 199.417859 19.951648
234 0.000000 0.000000 0.000000
234 735.366143 238.723943 5.988898
234 534.947109 482.591767 49.088468
234 0.000000 0.000000 0.000000
234 484.430050 413.933848 189.871474
234 0.000000 0.000000 0.000000
234 436.521511 357.098056 183.902746
234 810.985741 144.377699 441.922524
234 0.000000 0.000000 0.000000
234 0.000000 0.000000 0.000000
234 785.721052 439.589460 444.144755
234 732.876337 52.352102 915.147663
234 711.219132 427.041676 877.012775
234 820.016039 120.513038 918.018762
234 789.980346 374.653971 892.619607
234 623.455009 179.570287 978.078382
234 608.191669 291.467441 967.231209
235 175.852814 -394.557226 -60.546378
235 826.228430 783.175637 -29.675162
235 1196.277086 -395.414098 -44.353945
235 919.194942 159.901751 -23.446553
235 0.000000 0.000000 0.000000
235 786.046559 200.186578 21.757852
235 0.000000 0.000000 0.000000
235 729.660906 238.881071 6.844071
235 547.930852 482.066727 47.702847
235 0.000000 0.000000 0.000000
235 492.477389 415.731631 187.056809
235 0.000000 0.000000 0.000000
235 446.117168 358.417390 181.133572
235 811.950764 142.282538 441.580817
235 0.000000 0.000000 0.000000
235 0.000000 0.000000 0.000000
235 793.589299 439.689787 447.266300
235 734.437004 52.257669 913.982483
235 714.996766 427.788792 878.331133
235 818.388801 120.813952 917.491028
235 789.574356 372.882952 895.105451
235 623.486486 177.467674 978.428623
235 608.848540 292.188084 968.695732
236 170.372386 -395.220457 -61.990500
236 820.463907 784.156797 -29.708311
236 1190.567475 -395.123492 -45.272227
236 913.926168 161.043164 -25.338607
236 0.000000 0.000000 0.000000
236 782.205734 201.677794 20.690475
236 0.000000 0.000000 0.000000
236 725.701459 237.921937 6.998744
236 562.452811 478.920451 44.299735
236 0.000000 0.000000 0.000000
236 505.404800 410.846834 184.365777
236 0.000000 0.000000 0.000000
236 458.839918 356.250281 177.038139
236 808.107026 145.279337 439.485121
236 0.000000 0.000000 0.000000
236 0.000000 0.000000 0.000000
236 802.144179 436.219685 449.027903
236 732.870662 51.478330 914.011975
236 712.112433 425.990597 880.798502
236 820.092057 119.387714 917.919175
236 788.554516 373.223613 896.112230
236 622.338580 177.660965 980.329049
236 606.111508 290.140004 969.691375
237 163.674510 -395.665047 -61.243771
237 815.400170 783.609627 -30.580150
237 1185.742871 -394.689869 -45.060155
237 908.083183 161.543549 -26.078310
237 0.000000 0.000000 0.000000
237 773.039102 201.070682 20.857535
237 0.000000 0.000000 0.000000
237 719.317085 238.730453 5.982764
237 577.348360 474.776099 43.365484
237 0.000000 0.000000 0.000000
237 516.516436 410.168548 181.262265
237 0.000000 0.000000 0.000000
237 467.055883 355.144789 175.957220
237 804.205189 144.234914 440.878598
237 0.000000 0.000000 0.000000
237 0.000000 0.000000 0.000000
237 809.640323 434.024242 450.356981
237 729.996865 50.405528 913.207784
237 713.580088 426.524312 883.574841
237 819.536458 117.395070 918.010690
237 786.411710 370.502354 897.860443
237 620.040164 176.725864 981.236415
237 606.360392 288.962285 969.868492
238 157.176611 -393.304846 -59.358805
238 809.364112 783.788771 -30.652011
238 1179.946646 -395.363586 -45.912759
238 901.529946 161.434084 -25.286995
238 0.000000 0.000000 0.000000
238 768.947312 203.020418 20.373167
238 0.000000 0.000000 0.000000
238 714.121934 236.826388 5.828143
238 591.807000 473.719845 41.093175
238 0.000000 0.000000 0.000000
238 526.526238 408.002110 178.873737
238 0.000000 0.000000 0.000000
238 478.810248 355.640559 169.920022
238 801.464213 143.288216 441.055586
238 0.000000 0.000000 0.000000
238 0.000000 0.000000 0.000000
238 815.954913 431.131539 452.872524
238 727.679059 50.336331 912.861150
238 710.018738 425.486806 885.114743
238 817.916878 115.532231 918.813021
238 786.299582 369.993231 899.946805
238 619.264454 175.825741 981.516388
238 606.084529 289.034346 971.930060
239 153.854076 -395.557247 -59.945605
239 802.434066 783.930576 -30.448021
239 1174.255925 -395.332624 -45.852125
239 894.963128 162.837157 -23.917695
239 0.000000 0.000000 0.000000
239 765.189222 202.557794 20.730333
239 0.000000 0.000000 0.000000
239 708.665205 235.179406 5.704765
239 606.250237 470.883774 38.263260
239 0.000000 0.000000 0.000000
239 537.593827 407.480307 175.306271
239 0.000000 0.000000 0.000000
239 489.624337 353.381494 166.704865
239 797.170616 144.581592 440.564834
239 0.000000 0.000000 0.000000
239 0.000000 0.000000 0.000000
239 822.717458 427.440380 454.759304
239 727.791042 49.567091 912.857982
239 711.325781 424.677357 886.940085
239 816.151385 115.009065 918.798602
239 787.627198 369.124134 902.751454
239 618.336764 176.345966 981.385234
239 604.136023 288.887761 973.723464
240 145.099213 -393.158791 -58.463583
240 796.895188 784.232221 -30.510259
240 1168.288890 -394.919725 -45.906159
240 889.771950 162.022842 -24.435050
240 0.000000 0.000000 0.000000
240 759.025321 202.527602 21.113861
240 0.000000 0.000000 0.000000
240 697.568819 238.065598 8.335815
240 621.943887 466.472978 34.312629
240 0.000000 0.000000 0.000000
240 550.149233 405.027617 172.382836
240 0.000000 0.000000 0.000000
240 501.949993 351.706539 159.466624
240 795.540646 144.604219 440.860749
240 0.000000 0.000000 0.000000
240 0.000000 0.000000 0.000000
240 826.568379 424.006273 457.007744
240 726.185703 48.878718 912.200749
240 711.232289 424.392874 888.935103
240 815.328694 114.742387 919.022912
240 785.641413 369.189010 904.601851
240 616.036407 174.187026 981.365835
240 602.582593 288.962570 975.449283
241 141.472080 -394.496195 -59.794739
241 791.978786 784.515995 -30.281611
241 1162.797604 -395.670735 -46.795919
241 884.864414 164.153276 -25.178377
241 0.000000 0.000000 0.000000
241 750.188494 203.021561 21.477430
241 0.000000 0.000000 0.000000
241 697.343021 240.183055 6.089940
241 637.205832 465.006498 34.324110
241 0.000000 0.000000 0.000000
241 562.835770 402.611135 168.548631
241 0.000000 0.000000 0.000000
241 512.702283 349.446284 156.068752
241 792.065452 145.963915 439.767217
241 0.000000 0.000000 0.000000
241 0.000000 0.000000 0.000000
241 832.957254 419.927235 459.626387
241 722.494124 48.408868 911.227367
241 709.797570 424.094645 892.419554
241 814.776005 113.743201 919.169031
241 783.914888 367.017290 905.637976
241 616.024958 174.340874 981.979176
241 600.620726 287.425762 977.843188
242 134.335557 -394.330892 -58.931264
242 785.829572 783.865542 -30.765045
242 1158.363884 -395.334218 -45.882333
242 879.356088 163.013365 -25.827910
242 0.000000 0.000000 0.000000
242 746.534635 205.049368 20.515689
242 0.000000 0.000000 0.000000
242 693.106506 239.508462 3.412326
242 651.902280 463.645940 33.070568
242 0.000000 0.000000 0.000000
242 573.270785 404.006716 165.561961
242 0.000000 0.000000 0.000000
242 524.326265 348.751493 149.960610
242 786.839510 145.599023 439.798341
242 0.000000 0.000000 0.000000
242 0.000000 0.000000 0.000000
242 838.463716 419.405736 463.540182
242 721.194641 49.712577 909.631055
242 709.063820 424.783760 893.879176
242 814.454814 111.913944 919.953279
242 782.850094 367.297908 908.799982
242 617.454306 172.948560 981.336388
242 600.709029 286.962400 977.723336
243 129.802821 -394.821374 -57.880435
243 781.344775 784.146135 -30.679475
243 1152.195137 -395.341544 -46.132554
243 871.574258 162.667646 -24.720739
243 0.000000 0.000000 0.000000
243 739.493389 202.997963 23.066938
243 0.000000 0.000000 0.000000
243 685.378608 238.296406 5.823978
243 667.692525 461.971826 30.809339
243 0.000000 0.000000 0.000000
243 585.130090 398.630859 160.923699
243 0.000000 0.000000 0.000000
243 536.064297 345.597608 146.396673
243 786.684305 145.811553 439.699349
243 0.000000 0.000000 0.000000
243 0.000000 0.000000 0.000000
243 845.315171 416.148924 466.111516
243 718.837389 47.909267 910.502203
243 709.615618 424.706977 896.635404
243 812.119323 112.801522 919.593224
243 782.607961 366.132596 909.529720
243 615.396300 172.516186 980.631974
243 601.454987 286.277855 977.624939
244 124.586594 -395.002823 -57.885999
244 775.353896 784.604372 -30.354216
244 1148.054586 -394.612976 -46.291901
244 867.905683 162.743576 -24.922722
244 0.000000 0.000000 0.000000
244 735.416960 204.870985 22.068055
244 0.000000 0.000000 0.000000
244 680.747334 240.463909 4.684532
244 685.666277 457.755212 27.631723
244 0.000000 0.000000 0.000000
244 600.444904 397.484389 158.367454
244 0.000000 0.000000 0.000000
244 550.216346 344.649238 139.786624
244 783.185937 146.954064 439.890245
244 0.000000 0.000000 0.000000
244 0.000000 0.000000 0.000000
244 850.763790 414.649592 469.471945
244 717.651614 49.851815 909.345842
244 710.624403 423.109381 898.903207
244 812.900700 111.547970 918.664819
244 782.756632 365.256436 911.424549
244 613.886782 173.094422 981.998050
244 598.690612 285.382389 978.857469
245 119.197528 -394.657591 -57.303091
245 769.492142 784.158706 -30.396681
245 1142.522081 -395.037863 -46.484989
245 862.775338 162.183826 -25.829082
245 0.000000 0.000000 0.000000
245 730.169047 204.529056 22.092653
245 0.000000 0.000000 0.000000
245 675.239234 240.575798 5.201601
245 700.794642 456.923118 27.997752
245 0.000000 0.000000 0.000000
245 612.305687 395.464702 152.684108
245 0.000000 0.000000 0.000000
245 561.286430 341.637986 136.574544
245 778.980959 147.821006 439.024717
245 0.000000 0.000000 0.000000
245 0.000000 0.000000 0.000000
245 854.884466 411.626964 472.532685
245 713.356289 47.832184 908.526649
245 709.044958 423.268851 899.992823
245 810.325771 109.767295 919.027836
245 781.297937 362.975232 913.192053
245 613.220634 171.033526 982.452123
245 599.472638 285.189161 978.691069
246 114.901148 -394.474757 -58.259313
246 764.348412 783.951005 -31.405071
246 1136.565588 -394.695164 -47.128693
246 855.389301 163.048538 -25.923373
246 0.000000 0.000000 0.000000
246 724.708393 204.220823 21.784955
246 0.000000 0.000000 0.000000
246 669.829807 240.476593 5.714299
246 717.876944 454.386187 27.500161
246 0.000000 0.000000 0.000000
246 625.779911 393.001693 148.587762
246 0.000000 0.000000 0.000000
246 576.332878 340.845326 129.181368
246 774.490804 146.996167 439.497434
246 0.000000 0.000000 0.000000
246 0.000000 0.000000 0.000000
246 859.721514 407.486843 474.654010
246 715.109062 47.958782 907.153172
246 708.672812 422.761594 902.048048
246 809.048580 109.741521 918.027409
246 781.179677 365.936072 914.906886
246 610.609088 170.061912 981.637201
246 598.926845 285.616229 980.007769
247 108.733772 -394.404134 -59.062028
247 759.788125 784.571020 -30.746515
247 1132.406209 -394.239498 -47.164458
247 850.078495 164.368084 -26.035010
247 0.000000 0.000000 0.000000
247 718.555514 204.257792 22.004722
247 0.000000 0.000000 0.000000
247 661.132978 238.816502 2.933620
247 734.057940 452.336191 25.532719
247 0.000000 0.000000 0.000000
247 638.244189 390.176515 146.133047
247 0.000000 0.000000 0.000000
247 587.400309 337.193059 124.481089
247 773.408324 146.952006 438.288069
247 0.000000 0.000000 0.000000
247 0.000000 0.000000 0.000000
247 862.460652 407.170754 476.213784
247 712.435552 48.231624 906.853657
247 709.485994 423.088085 903.784597
247 808.601582 110.291266 918.390551
247 780.036658 362.658627 916.651324
247 609.927646 171.684018 982.345114
247 595.685413 284.299237 981.839246
248 105.087052 -394.798664 -58.850609
248 754.168705 783.917481 -30.886883
248 1126.545018 -394.320645 -47.449130
248 844.806182 163.065776 -23.957958
248 0.000000 0.000000 0.000000
248 713.170461 204.177868 22.097412
248 0.000000 0.000000 0.000000
248 659.154527 239.693294 3.063814
248 748.770072 450.801173 24.749620
248 0.000000 0.000000 0.000000
248 650.506552 389.879616 142.611410
248 0.000000 0.000000 0.000000
248 603.093230 334.856463 116.977361
248 771.615230 148.301788 439.004917
248 0.000000 0.000000 0.000000
248 0.000000 0.000000 0.000000
248 867.387014 404.965150 480.950748
248 712.046725 46.824287 906.718102
248 708.811831 424.629201 904.721695
248 805.775489 107.923233 918.726811
248 779.937677 362.244374 918.179665
248 609.445031 170.244882 981.747775
248 595.914589 285.524797 981.626986
249 99.570797 -395.758740 -59.021921
249 747.878446 784.531775 -31.041040
249 1122.580768 -394.954502 -47.088186
249 839.432942 163.630045 -26.193431
249 0.000000 0.000000 0.000000
249 707.965084 205.594832 22.792288
249 0.000000 0.000000 0.000000
249 651.461343 243.140998 1.980559
249 767.110129 446.982217 24.871536
249 0.000000 0.000000 0.000000
249 664.361293 384.992750 137.757985
249 0.000000 0.000000 0.000000
249 618.815373 332.989656 110.899090
249 766.705546 148.212054 437.811979
249 0.000000 0.000000 0.000000
249 0.000000 0.000000 0.000000
249 870.014934 402.180773 480.474436
249 712.381142 47.631026 905.872310
249 708.960596 422.075883 905.810923
249 804.742629 109.162767 917.768588
249 778.937453 362.688201 918.358709
249 611.367983 170.726618 981.474500
249 596.126525 284.539176 981.442321
250 93.238107 -393.779280 -58.171263
250 744.542688 785.080238 -30.949707
250 1116.618589 -395.208477 -47.438315
250 834.409809 164.928741 -25.906867
250 0.000000 0.000000 0.000000
250 706.327966 204.681534 23.297306
250 0.000000 0.000000 0.000000
250 645.044861 244.102254 3.859329
250 783.035278 445.880258 22.310391
250 0.000000 0.000000 0.000000
250 677.427022 384.357294 133.540829
250 0.000000 0.000000 0.000000
250 629.715545 329.798678 109.114562
250 764.260398 146.868279 438.521415
250 0.000000 0.000000 0.000000
250 0.000000 0.000000 0.000000
250 876.379074 399.370583 485.337115
250 709.451772 48.370731 905.588916
250 709.084444 421.650675 908.607631
250 804.643517 106.995365 917.224417
250 776.778582 361.790116 919.575164
250 607.553442 170.264890 982.272407
250 593.063464 284.175882 983.607705
251 88.733659 -394.472655 -59.842527
251 738.971687 784.595344 -30.918156
251 1112.855477 -394.345624 -47.608344
251 830.619113 162.223207 -25.188761
251 0.000000 0.000000 0.000000
251 699.309456 206.574361 22.689219
251 0.000000 0.000000 0.000000
251 640.963051 243.915503 -0.136877
251 797.771457 444.122136 20.592886
251 0.000000 0.000000 0.000000
251 691.643784 381.944483 128.879128
251 0.000000 0.000000 0.000000
251 644.091746 327.507631 102.053462
251 761.608184 147.455553 437.955763
251 0.000000 0.000000 0.000000
251 0.000000 0.000000 0.000000
251 877.317814 398.836153 484.494431
251 709.816560 49.088472 904.755913
251 706.758506 422.522954 909.833637
251 805.016089 106.963648 917.690996
251 777.024767 360.767505 919.707359
251 608.274819 170.751766 981.708110
251 593.754738 283.343634 982.646632
252 81.759249 -394.055193 -58.987483
252 734.224320 784.045728 -31.392039
252 1107.672798 -395.469128 -48.242858
252 826.977058 164.426824 -26.189385
252 0.000000 0.000000 0.000000
252 695.505588 206.228986 22.370938
252 0.000000 0.000000 0.000000
252 634.670594 241.696904 3.268874
252 814.518791 440.967880 20.515254
252 0.000000 0.000000 0.000000
252 704.787216 380.954656 124.597598
252 0.000000 0.000000 0.000000
252 671.521989 333.090422 89.511437
252 758.806397 147.735191 437.341048
252 0.000000 0.000000 0.000000
252 0.000000 0.000000 0.000000
252 879.915364 398.683495 487.852179
252 707.988699 49.049817 904.799508
252 708.377402 422.570398 908.185546
252 803.075851 106.890882 916.403359
252 777.960177 362.642999 920.969188
252 607.721547 170.782251 980.842838
252 593.502232 283.268984 982.293373
253 78.117577 -394.067210 -59.319927
253 728.138286 784.577400 -31.663943
253 1102.864568 -395.038650 -47.071122
253 823.636915 163.286979 -25.762904
253 0.000000 0.000000 0.000000
253 691.026239 203.349544 22.914633
253 0.000000 0.000000 0.000000
253 630.170473 243.026814 2.063344
253 833.753380 438.336381 18.243802
253 0.000000 0.000000 0.000000
253 717.455227 376.535253 119.677273
253 0.000000 0.000000 0.000000
253 687.096935 330.320534 82.202591
253 754.214171 147.357813 438.063491
253 0.000000 0.000000 0.000000
253 0.000000 0.000000 0.000000
253 882.903382 395.036522 490.925618
253 708.311813 47.913312 905.245215
253 708.954078 420.987589 910.320613
253 802.192774 105.896387 916.870022
253 778.150189 359.270690 922.253660
253 605.975745 170.053073 981.960379
253 591.429662 283.494259 983.904111
254 72.759933 -394.454318 -58.644452
254 724.389095 784.842985 -31.239107
254 1097.416344 -395.419203 -47.659759
254 816.658140 164.001758 -27.706498
254 0.000000 0.000000 0.000000
254 684.303551 205.275839 22.279669
254 0.000000 0.000000 0.000000
254 623.988456 242.777933 3.434696
254 851.437648 436.174552 16.857730
254 0.000000 0.000000 0.000000
254 731.682264 376.931841 115.689690
254 0.000000 0.000000 0.000000
254 701.118886 330.521171 77.419958
254 753.339655 147.573253 436.966089
254 0.000000 0.000000 0.000000
254 0.000000 0.000000 0.000000
254 886.165889 394.374605 490.284678
254 705.567433 47.711079 904.524083
254 708.143646 422.198540 910.952333
254 803.439908 106.641016 917.783157
254 778.822806 359.280944 921.366679
254 605.043310 170.824337 982.225989
254 592.051340 283.562941 983.506636
255 67.474812 -394.872481 -60.374481
255 719.383877 784.001698 -31.297204
255 1092.367802 -395.346003 -47.520098
255 811.502417 162.646769 -24.904131
255 0.000000 0.000000 0.000000
255 680.751197 205.926177 21.261963
255 0.000000 0.000000 0.000000
255 620.668385 242.699524 1.292803
255 866.501957 434.941902 16.772735
255 0.000000 0.000000 0.000000
255 745.927308 376.611867 112.410060
255 0.000000 0.000000 0.000000
255 717.106994 328.976962 71.108600
255 748.629449 147.192472 435.541900
255 0.000000 0.000000 0.000000
255 0.000000 0.000000 0.000000
255 887.937385 393.121503 491.594182
255 704.258273 47.367652 905.005979
255 705.619131 422.455842 910.645815
255 801.922710 104.116598 916.803778
255 777.639810 359.550227 920.762089
255 605.736776 169.945082 980.888564
255 590.665665 282.839574 982.974088
256 60.963306 -393.460798 -58.535909
256 712.546161 784.647449 -31.539302
256 1087.628288 -394.972111 -47.754151
256 806.078066 163.736247 -26.325219
256 0.000000 0.000000 0.000000
256 674.264416 203.716041 23.421133
256 0.000000 0.000000 0.000000
256 614.572422 242.348215 3.235875
256 884.109837 430.688672 16.093473
256 0.000000 0.000000 0.000000
256 760.320791 372.880564 108.937533
256 0.000000 0.000000 0.000000
256 734.875424 326.843615 65.032821
256 746.396978 147.854160 436.216356
256 0.000000 0.000000 0.000000
256 0.000000 0.000000 0.000000
256 890.682292 392.815073 493.192475
256 703.171653 47.369488 904.142152
256 706.762051 420.839044 911.265915
256 801.203166 103.019664 916.763233
256 777.163903 358.002164 922.442191
256 605.140154 168.528608 982.107985
256 592.156941 282.337379 982.729354
257 54.678604 -394.689380 -58.644546
257 707.321698 784.585042 -32.859477
257 1080.779538 -395.052475 -48.682319
257 800.191108 164.703117 -25.531117
257 0.000000 0.000000 0.000000
257 671.486778 205.584583 23.470999
257 0.000000 0.000000 0.000000
257 612.848066 243.088529 0.853309
257 900.470388 429.412907 16.758422
257 0.000000 0.000000 0.000000
257 773.558896 371.358530 101.307969
257 0.000000 0.000000 0.000000
257 745.504713 326.731828 59.653713
257 741.777176 144.827543 437.087040
257 0.000000 0.000000 0.000000
257 0.000000 0.000000 0.000000
257 892.944539 391.023526 492.351713
257 701.331966 47.971901 903.270334
257 708.238875 420.247395 910.280218
257 798.932439 104.342079 915.948837
257 777.828561 357.739366 921.924373
257 604.176474 169.342600 981.394687
257 590.624474 283.722462 982.833118
258 50.282022 -395.469268 -58.292967
258 702.293862 784.771934 -31.223923
258 1076.626613 -394.729240 -48.304722
258 795.317623 162.100174 -25.902250
258 0.000000 0.000000 0.000000
258 664.647105 204.178651 24.015682
258 0.000000 0.000000 0.000000
258 604.282271 244.957882 0.611209
258 919.235724 427.490013 17.599241
258 0.000000 0.000000 0.000000
258 788.987201 370.947935 99.431569
258 0.000000 0.000000 0.000000
258 760.540392 326.776040 52.733555
258 736.900595 145.239803 436.335763
258 0.000000 0.000000 0.000000
258 0.000000 0.000000 0.000000
258 892.590061 389.286391 492.571137
258 699.465257 45.971981 903.191507
258 707.150113 421.671622 909.765659
258 799.605958 103.719349 916.004310
258 777.144158 358.546371 920.930846
258 603.811644 167.558885 981.527767
258 590.865764 283.221633 982.894919
259 43.066993 -395.126354 -58.243182
259 696.686135 784.636362 -31.301103
259 1069.809771 -396.357096 -47.563484
259 788.543130 162.044049 -25.064291
259 0.000000 0.000000 0.000000
259 657.377904 204.588161 22.483886
259 0.000000 0.000000 0.000000
259 599.382996 242.064845 2.969060
259 937.217697 423.967710 16.301006
259 0.000000 0.000000 0.000000
259 802.223451 370.803946 94.217823
259 0.000000 0.000000 0.000000
259 777.315651 322.179652 50.257756
259 732.460856 145.398200 435.884129
259 0.000000 0.000000 0.000000
259 0.000000 0.000000 0.000000
259 893.745408 388.691453 491.542745
259 699.491008 46.760873 902.371559
259 704.459936 419.796686 909.607814
259 799.429868 104.072894 915.794551
259 777.378811 358.954656 920.718655
259 602.057768 169.032197 981.319320
259 590.000206 282.278710 980.994027
260 40.243423 -395.332733 -58.061096
260 689.743496 784.709383 -32.167693
260 1065.229887 -395.751394 -48.354539
260 782.239377 162.889735 -24.657862
260 0.000000 0.000000 0.000000
260 653.026474 205.244911 23.966420
260 0.000000 0.000000 0.000000
260 592.967116 242.272538 2.953106
260 953.933471 422.792399 17.817668
260 0.000000 0.000000 0.000000
260 815.720784 368.880640 91.610036
260 0.000000 0.000000 0.000000
260 793.135989 322.254184 45.439170
260 728.685969 144.916876 437.322267
260 0.000000 0.000000 0.000000
260 0.000000 0.000000 0.000000
260 893.502631 386.975403 492.587078
260 700.039938 45.179850 902.577497
260 704.540828 419.220097 909.401122
260 798.054077 103.589402 916.254949
260 776.424486 358.922220 918.980918
260 601.630857 168.972954 979.935796
260 589.858364 282.389143 981.113534
261 34.153849 -396.117224 -56.768264
261 683.196723 784.724277 -31.606706
261 1059.344646 -395.291902 -48.029786
261 777.663920 162.786885 -26.304492
261 0.000000 0.000000 0.000000
261 646.471456 204.215179 24.092374
261 0.000000 0.000000 0.000000
261 585.489306 243.006712 3.117835
261 970.466258 423.815687 19.325624
261 0.000000 0.000000 0.000000
261 828.691338 368.039974 85.987393
261 0.000000 0.000000 0.000000
261 808.207524 319.823827 39.905789
261 725.863349 146.682807 435.897333
261 0.000000 0.000000 0.000000
261 0.000000 0.000000 0.000000
261 892.926686 388.451622 491.393145
261 697.718577 45.439487 901.700819
261 705.250064 419.476994 908.150520
261 796.263276 103.699661 914.604231
261 777.472199 359.460558 918.582044
261 601.909966 168.019723 980.543690
261 589.559318 282.544574 980.966696
262 27.765706 -396.579280 -57.287256
262 678.950373 784.013500 -31.527557
262 1053.512270 -395.776402 -48.998180
262 769.364970 163.758312 -27.047863
262 0.000000 0.000000 0.000000
262 640.405820 205.746724 22.184679
262 0.000000 0.000000 0.000000
262 580.468137 241.531899 2.530934
262 987.837418 420.406237 19.584731
262 0.000000 0.000000 0.000000
262 846.117151 369.152158 84.685379
262 0.000000 0.000000 0.000000
262 824.017289 320.507187 35.005878
262 721.856154 144.189147 435.519007
262 0.000000 0.000000 0.000000
262 0.000000 0.000000 0.000000
262 894.418575 388.545391 490.800610
262 695.852482 45.162453 901.862586
262 705.384348 417.864479 906.556046
262 794.770436 103.573189 915.496560
262 776.761600 357.431249 918.071715
262 600.602524 168.868364 980.066418
262 590.707287 281.670409 980.742785
263 21.467947 -396.328889 -56.421957
263 674.279971 784.462571 -31.875434
263 1048.836401 -395.518014 -48.068668
263 765.318645 163.057536 -24.981698
263 0.000000 0.000000 0.000000
263 636.176089 203.381099 23.257313
263 0.000000 0.000000 0.000000
263 575.677405 241.803121 4.195478
263 1003.928232 419.987463 25.329908
263 0.000000 0.000000 0.000000
263 858.635798 365.887372 80.237753
263 0.000000 0.000000 0.000000
263 839.788827 317.641091 32.308657
263 718.655854 142.952065 435.064577
263 0.000000 0.000000 0.000000
263 0.000000 0.000000 0.000000
263 893.247548 385.549549 487.721468
263 695.705659 44.842577 902.772169
263 704.712721 418.209112 905.969147
263 795.662101 104.273744 914.486017
263 776.539969 357.339757 916.978631
263 599.847865 170.243388 979.668279
263 589.208254 282.863352 979.836297
264 18.452561 -394.395097 -55.606463
264 667.012185 784.807287 -32.310406
264 1042.466582 -395.044755 -48.744290
264 760.315635 164.066462 -27.333315
264 0.000000 0.000000 0.000000
264 627.961340 205.189356 24.102755
264 0.000000 0.000000 0.000000
264 569.240372 241.680477 2.702116
264 1020.476167 419.929706 23.700314
264 0.000000 0.000000 0.000000
264 871.243747 364.804836 75.772354
264 0.000000 0.000000 0.000000
264 854.648140 318.423096 26.925205
264 715.010020 144.236001 433.622236
264 0.000000 0.000000 0.000000
264 0.000000 0.000000 0.000000
264 893.073419 386.181222 486.971422
264 693.841067 44.459990 901.516251
264 706.257486 417.424352 905.216355
264 794.760397 103.448774 912.718187
264 777.251097 356.470394 916.723779
264 599.820879 168.121311 981.321907
264 587.096672 280.320497 980.354516
265 10.831443 -393.608055 -55.145340
265 662.543401 784.962357 -32.072996
265 1037.724680 -395.345901 -49.660415
265 753.520633 162.863780 -27.317953
265 0.000000 0.000000 0.000000
265 624.976315 204.012946 24.788072
265 0.000000 0.000000 0.000000
265 566.085857 243.900157 2.465630
265 1036.342805 417.367712 24.607896
265 0.000000 0.000000 0.000000
265 886.405304 365.909164 71.909214
265 0.000000 0.000000 0.000000
265 869.196323 320.992315 21.811878
265 713.202902 143.834824 433.485046
265 0.000000 0.000000 0.000000
265 0.000000 0.000000 0.000000
265 892.046951 386.496118 486.131332
265 693.460791 43.674086 901.908002
265 704.823251 417.571087 904.691011
265 793.635449 101.650643 911.873130
265 778.228064 358.711983 915.404033
265 598.871505 169.730744 979.180099
265 588.624183 282.088847 979.408474
266 7.479351 -395.115093 -56.783873
266 657.562306 784.370637 -32.953681
266 1033.333383 -396.625025 -47.888009
266 748.781457 162.684670 -26.206498
266 0.000000 0.000000 0.000000
266 618.076528 205.321459 24.277931
266 0.000000 0.000000 0.000000
266 560.723692 240.996573 3.449835
266 1053.586514 415.488443 30.658683
266 0.000000 0.000000 0.000000
266 900.903350 363.560795 68.660142
266 0.000000 0.000000 0.000000
266 886.356000 317.725463 18.642298
266 709.390187 143.764893 433.703633
266 0.000000 0.000000 0.000000
266 0.000000 0.000000 0.000000
266 889.642095 385.654495 482.690907
266 695.894709 44.062905 900.890920
266 706.370239 417.550227 903.480386
266 794.792247 103.251112 910.467540
266 776.989372 358.578876 913.894527
266 600.078261 168.710432 978.720036
266 589.600746 282.110085 978.632411
267 -0.195895 -394.197384 -55.159000
267 651.798582 784.771854 -32.625470
267 1027.260148 -396.715069 -49.238032
267 745.313168 163.699433 -27.777791
267 0.000000 0.000000 0.000000
267 613.922255 205.386711 23.121851
267 0.000000 0.000000 0.000000
267 554.362745 240.419939 2.841236
267 1068.804080 413.734328 32.956475
267 0.000000 0.000000 0.000000
267 915.999090 362.996641 67.956925
267 0.000000 0.000000 0.000000
267 902.087803 316.887118 16.380895
267 707.679861 143.776919 432.633649
267 0.000000 0.000000 0.000000
267 0.000000 0.000000 0.000000
267 887.760189 386.556583 481.922631
267 696.615401 45.033807 900.817491
267 707.335001 418.090533 901.380927
267 795.380363 101.659879 910.854402
267 778.596501 356.500719 912.996461
267 598.933700 168.069451 978.450977
267 591.730579 281.853059 977.481694
268 -4.336087 -395.397291 -57.287106
268 647.912897 784.551875 -32.680449
268 1023.476175 -397.318426 -49.319702
268 737.752514 161.396287 -26.912867
268 0.000000 0.000000 0.000000
268 611.790758 204.884964 23.138303
268 0.000000 0.000000 0.000000
268 552.467931 242.166115 2.374868
268 1082.895544 413.795044 38.302441
268 0.000000 0.000000 0.000000
268 927.382040 363.940348 65.915790
268 0.000000 0.000000 0.000000
268 916.437101 317.904855 15.344340
268 704.717050 143.566577 433.953941
268 0.000000 0.000000 0.000000
268 0.000000 0.000000 0.000000
268 883.956664 386.014648 477.207525
268 695.264984 42.970993 900.076819
268 707.805122 416.928084 899.761667
268 795.888332 101.639753 910.537836
268 777.807527 358.153682 910.790710
268 602.881705 168.905837 977.222625
268 592.176287 281.710357 976.150413
269 -10.588288 -395.887425 -56.110208
269 641.115078 784.678824 -33.436677
269 1018.055382 -397.399842 -49.271261
269 736.619884 163.018665 -26.657726
269 0.000000 0.000000 0.000000
269 604.239879 204.111058 23.441036
269 0.000000 0.000000 0.000000
269 545.631071 240.598768 1.790056
269 1097.377625 413.062942 41.899047
269 0.000000 0.000000 0.000000
269 943.204478 363.255382 65.647486
269 0.000000 0.000000 0.000000
269 934.957866 316.607749 9.563716
269 703.287956 141.928173 434.182872
269 0.000000 0.000000 0.000000
269 0.000000 0.000000 0.000000
269 881.797160 384.976451 472.992719
269 697.273062 43.725922 899.239491
269 709.766956 418.291940 898.475945
269 797.033534 101.221810 909.383065
269 780.368395 359.136049 910.244808
269 603.256346 169.357313 977.298186
269 593.657974 281.641864 975.281071
270 -14.942065 -395.789410 -56.574410
270 637.175409 784.655626 -33.290178
270 1012.117205 -397.833627 -49.921812
270 730.058352 162.851033 -28.237517
270 0.000000 0.000000 0.000000
270 599.483774 204.559913 23.112575
270 0.000000 0.000000 0.000000
270 539.079523 237.786964 3.524658
270 1111.328600 410.329148 45.258784
270 0.000000 0.000000 0.000000
270 954.786782 363.393167 64.207522
270 0.000000 0.000000 0.000000
270 947.481530 315.849972 9.587263
270 699.739778 141.856325 431.395385
270 0.000000 0.000000 0.000000
270 0.000000 0.000000 0.000000
270 878.201667 384.616413 471.046237
270 697.611167 43.056827 898.199142
270 708.528511 416.959654 897.347802
270 795.293292 101.547761 908.729098
270 780.957093 358.332997 908.310084
270 604.189693 167.916843 975.891413
270 595.403507 281.537173 973.455022
271 -21.805856 -395.498796 -55.912170
271 631.952423 784.753464 -32.816365
271 1008.254729 -396.656019 -49.185592
271 723.363139 162.921179 -26.566328
271 0.000000 0.000000 0.000000
271 594.940538 204.135477 25.100863
271 0.000000 0.000000 0.000000
271 533.558549 240.423897 4.297563
271 1124.672999 409.481494 49.322895
271 0.000000 0.000000 0.000000
271 966.183737 364.029430 62.785359
271 0.000000 0.000000 0.000000
271 962.403952 316.706679 7.093598
271 698.513455 141.648046 431.768339
271 0.000000 0.000000 0.000000
271 0.000000 0.000000 0.000000
271 876.122486 387.350045 469.203415
271 698.803733 44.228447 898.340946
271 709.631658 416.876328 895.746490
271 796.193206 102.362388 907.223013
271 781.891482 357.535932 907.834795
271 603.827943 168.226122 977.298383
271 596.043167 282.598806 973.287226
272 -26.297379 -395.692075 -56.741862
272 626.711137 785.003690 -33.631502
272 1001.717534 -397.941093 -48.710657
272 720.294502 160.426485 -27.056106
272 0.000000 0.000000 0.000000
272 593.400458 203.602456 24.643497
272 0.000000 0.000000 0.000000
272 530.976431 239.025782 3.882716
272 1135.682582 408.611437 55.469417
272 0.000000 0.000000 0.000000
272 977.833168 364.395851 60.655196
272 0.000000 0.000000 0.000000
272 974.431710 315.565593 6.112269
272 696.712556 141.824433 430.182264
272 0.000000 0.000000 0.000000
272 0.000000 0.000000 0.000000
272 873.210265 384.084965 465.073834
272 698.460052 43.081141 897.073015
272 710.680014 417.945238 892.506128
272 794.726928 102.848023 904.814940
272 783.051413 359.161966 903.599972
272 603.996274 168.695584 974.026552
272 597.195500 282.131711 972.570386
273 -31.040755 -395.361596 -57.920464
273 620.937831 784.510011 -33.847811
273 996.882939 -396.975293 -48.333609
273 714.478987 161.514864 -26.850245
273 0.000000 0.000000 0.000000
273 585.002938 204.616867 25.103602
273 0.000000 0.000000 0.000000
273 522.396382 239.044506 5.491867
273 1148.715214 406.533065 63.672113
273 0.000000 0.000000 0.000000
273 990.104520 363.902881 63.813872
273 0.000000 0.000000 0.000000
273 987.367161 317.190203 5.389199
273 692.122375 142.554631 430.188012
273 0.000000 0.000000 0.000000
273 0.000000 0.000000 0.000000
273 868.940374 383.305497 461.204488
273 698.409639 43.650450 896.945831
273 713.062156 417.761971 891.752642
273 797.164153 102.807680 904.301452
273 785.629603 356.788384 903.658075
273 603.811183 169.368614 974.443375
273 598.373402 282.796355 972.163809
274 -35.464081 -396.430664 -57.056030
274 615.731987 784.819921 -34.114387
274 991.797313 -397.180166 -48.997261
274 709.951111 162.543491 -27.382008
274 0.000000 0.000000 0.000000
274 579.360914 203.836847 24.821913
274 0.000000 0.000000 0.000000
274 520.191130 238.074423 3.665704
274 1159.709275 406.704973 67.060682
274 0.000000 0.000000 0.000000
274 999.156081 363.397033 61.119441
274 0.000000 0.000000 0.000000
274 997.837379 319.311434 5.088169
274 691.334079 142.292984 430.092029
274 0.000000 0.000000 0.000000
274 0.000000 0.000000 0.000000
274 867.850104 384.676163 458.152317
274 700.391175 45.705169 895.472495
274 713.591215 417.636397 888.430700
274 797.428290 103.207047 903.862461
274 788.011915 358.886778 902.038897
274 605.037941 170.162366 973.092010
274 598.397611 284.683251 969.913201
275 -41.330299 -396.732055 -56.824159
275 611.003466 784.340040 -33.633340
275 985.932489 -397.555752 -49.914348
275 705.713523 162.078896 -28.328151
275 0.000000 0.000000 0.000000
275 572.994866 203.971868 26.801299
275 0.000000 0.000000 0.000000
275 513.970249 239.127209 3.517483
275 1167.745973 406.564800 74.639951
275 0.000000 0.000000 0.000000
275 1010.302344 364.839853 64.139233
275 0.000000 0.000000 0.000000
275 1011.350907 316.401731 6.686325
275 688.671053 140.404593 429.424341
275 0.000000 0.000000 0.000000
275 0.000000 0.000000 0.000000
275 863.730478 382.193605 453.616799
275 701.319195 45.311105 894.502881
275 715.238559 418.044023 887.279025
275 800.413318 102.949971 903.770509
275 787.819271 358.274735 900.220993
275 607.548063 172.162452 972.136934
275 599.450233 285.843807 969.112054
276 -48.083063 -395.930126 -56.876955
276 606.063670 784.514253 -33.693191
276 982.117545 -396.937326 -49.146310
276 699.245166 162.047027 -27.199462
276 0.000000 0.000000 0.000000
276 568.352319 203.614736 25.939911
276 0.000000 0.000000 0.000000
276 506.534634 238.882591 4.685686
276 1177.291833 408.448723 79.977624
276 0.000000 0.000000 0.000000
276 1016.283570 364.342016 63.491656
276 0.000000 0.000000 0.000000
276 1020.067549 318.853955 4.981088
276 684.125078 141.773939 427.726114
276 0.000000 0.000000 0.000000
276 0.000000 0.000000 0.000000
276 861.597460 381.280332 451.727642
276 700.326977 45.042877 894.229175
276 718.450928 418.809774 884.741486
276 800.802007 103.234539 902.442151
276 790.499225 359.067101 898.654807
276 605.886482 171.384149 970.063729
276 602.449422 286.071582 967.787703
277 -51.889668 -397.883568 -56.647402
277 598.898381 784.433834 -34.443449
277 975.916652 -397.860141 -49.477223
277 694.381931 163.338472 -27.969484
277 0.000000 0.000000 0.000000
277 563.607700 203.734331 25.177886
277 0.000000 0.000000 0.000000
277 502.012280 238.724814 5.195258
277 1183.105911 405.713548 82.476327
277 0.000000 0.000000 0.000000
277 1022.983265 364.239328 64.278066
277 0.000000 0.000000 0.000000
277 1024.740440 321.092535 7.802979
277 681.097412 141.401028 428.360323
277 0.000000 0.000000 0.000000
277 0.000000 0.000000 0.000000
277 859.827882 381.393346 449.460785
277 700.954988 45.805680 892.965284
277 720.356312 417.271093 883.830761
277 803.480800 103.543615 900.641143
277 793.100165 360.328084 897.567974
277 609.591257 172.092847 969.295659
277 603.233910 286.012042 965.016689
278 -58.954728 -395.343736 -56.070386
278 594.086776 784.759180 -34.732245
278 970.830931 -396.986943 -50.695776
278 686.976951 161.236583 -26.977011
278 0.000000 0.000000 0.000000
278 558.212603 204.150449 23.700721
278 0.000000 0.000000 0.000000
278 496.230561 238.449683 4.150560
278 1188.410146 407.519840 87.428424
278 0.000000 0.000000 0.000000
278 1031.535984 365.826423 65.036364
278 0.000000 0.000000 0.000000
278 1033.208831 319.405619 6.554779
278 679.987156 142.325997 426.589913
278 0.000000 0.000000 0.000000
278 0.000000 0.000000 0.000000
278 856.880728 382.283212 444.888309
278 703.596969 47.184952 891.475881
278 722.533786 419.359025 881.834501
278 804.028463 103.324351 900.530303
278 795.187705 360.343847 896.169964
278 608.283870 173.283618 969.293151
278 604.255327 287.116803 964.450875
279 -61.481556 -397.690867 -57.886945
279 589.157301 784.100927 -33.801558
279 965.774198 -397.292444 -50.188633
279 682.816952 162.333633 -27.231724
279 0.000000 0.000000 0.000000
279 551.459266 203.900898 25.569001
279 0.000000 0.000000 0.000000
279 492.892164 240.364895 2.969862
279 1191.340730 407.530811 86.892498
279 0.000000 0.000000 0.000000
279 1033.711501 366.037925 63.053996
279 0.000000 0.000000 0.000000
279 1037.253904 320.174733 6.251294
279 677.850626 140.775709 426.724114
279 0.000000 0.000000 0.000000
279 0.000000 0.000000 0.000000
279 857.349820 382.516961 443.380102
279 705.185756 47.373314 890.475469
279 726.003243 420.391245 879.664110
279 804.481823 105.093242 898.037621
279 797.654863 360.392656 893.253892
279 612.281502 173.663421 965.847785
279 608.698649 288.333111 961.212792
280 -69.328985 -397.327565 -55.438974
280 583.875132 784.054879 -33.604020
280 959.568939 -398.545654 -49.193218
280 677.537594 161.478857 -27.986159
280 0.000000 0.000000 0.000000
280 547.572241 203.596609 25.837214
280 0.000000 0.000000 0.000000
280 482.842226 238.940948 6.473757
280 1193.629852 405.639063 88.207281
280 0.000000 0.000000 0.000000
280 1035.024870 363.438404 63.558608
280 0.000000 0.000000 0.000000
280 1040.726304 319.203170 5.329413
280 673.422196 142.861773 426.887414
280 0.000000 0.000000 0.000000
280 0.000000 0.000000 0.000000
280 854.400625 381.262480 440.099459
280 704.398943 46.680827 889.082156
280 727.977986 419.576203 877.217877
280 805.551789 104.125209 897.727262
280 800.336381 359.664475 892.224625
280 613.129509 174.839974 965.760546
280 608.279664 288.996986 960.286513
281 -72.922204 -398.954509 -57.636836
281 578.064690 784.709400 -34.707700
281 954.870708 -397.559324 -49.854526
281 671.041640 161.964928 -28.621526
281 0.000000 0.000000 0.000000
281 543.293928 203.566245 25.958679
281 0.000000 0.000000 0.000000
281 479.334598 238.788126 4.005063
281 1191.038456 405.426801 84.322630
281 0.000000 0.000000 0.000000
281 1035.876514 363.745768 60.025239
281 0.000000 0.000000 0.000000
281 1041.603036 319.174974 2.096009
281 672.616074 140.292942 424.451597
281 0.000000 0.000000 0.000000
281 0.000000 0.000000 0.000000
281 854.822146 382.756760 438.775208
281 705.222867 48.188317 887.516955
281 728.430549 420.504667 877.922777
281 807.973744 103.233851 897.191457
281 802.116910 360.875807 890.368600
281 614.228148 175.757271 965.128959
281 610.225419 290.063151 959.962783
282 -79.971133 -397.421201 -56.335995
282 572.657904 784.201262 -34.958981
282 949.341960 -398.248836 -49.263989
282 664.765788 160.932873 -28.054667
282 0.000000 0.000000 0.000000
282 536.203434 203.152898 25.752165
282 0.000000 0.000000 0.000000
282 474.389031 237.381815 3.442640
282 1192.813405 404.700263 85.015714
282 0.000000 0.000000 0.000000
282 1036.715020 366.990440 58.588074
282 0.000000 0.000000 0.000000
282 1039.944937 320.160090 -0.703512
282 670.205709 142.141053 424.263991
282 0.000000 0.000000 0.000000
282 0.000000 0.000000 0.000000
282 858.456773 384.236585 437.625970
282 706.953861 48.320415 887.502130
282 730.661805 419.858833 874.443420
282 805.167221 104.801290 893.449515
282 801.623279 360.674550 888.657812
282 614.801452 178.050249 963.864531
282 611.936624 290.649240 958.801265
283 -84.098680 -399.561149 -58.398427
283 566.947304 784.076492 -33.978308
283 944.075080 -398.773396 -50.151687
283 660.908091 160.546548 -28.124394
283 0.000000 0.000000 0.000000
283 532.003396 202.337353 25.847847
283 0.000000 0.000000 0.000000
283 469.361301 238.291431 5.729946
283 1187.657535 406.427945 77.718182
283 0.000000 0.000000 0.000000
283 1030.202012 365.979508 55.095573
283 0.000000 0.000000 0.000000
283 1038.045224 320.300317 -0.935595
283 667.472180 142.463229 423.528459
283 0.000000 0.000000 0.000000
283 0.000000 0.000000 0.000000
283 861.072616 385.045144 436.313381
283 706.118579 50.092276 885.841180
283 734.193268 420.840703 873.683480
283 810.656700 105.151366 893.003813
283 804.093798 359.721826 887.616528
283 617.678095 179.744443 961.084946
283 613.447665 292.197302 958.479799
284 -89.038418 -399.173174 -57.478640
284 562.050127 784.382703 -35.706800
284 939.748076 -397.845984 -50.027726
284 655.628398 161.071109 -28.275632
284 0.000000 0.000000 0.000000
284 527.419668 203.324729 25.881140
284 0.000000 0.000000 0.000000
284 464.408045 238.898941 5.964981
284 1187.622521 403.350012 72.009643
284 0.000000 0.000000 0.000000
284 1029.292415 367.584394 52.341179
284 0.000000 0.000000 0.000000
284 1033.062242 319.473481 -4.511768
284 667.363529 143.340456 422.458464
284 0.000000 0.000000 0.000000
284 0.000000 0.000000 0.000000
284 862.898702 382.470819 435.599489
284 708.129560 51.805933 883.712794
284 737.102925 421.507875 873.888306
284 810.069169 104.913735 892.333916
284 808.126653 360.297197 886.169101
284 619.286281 180.248965 960.784487
284 615.081058 293.429201 956.525137
285 -93.230317 -398.336040 -57.142755
285 557.074248 784.116678 -34.441865
285 934.599640 -398.314694 -50.528507
285 652.139372 161.009666 -30.326725
285 0.000000 0.000000 0.000000
285 523.204837 201.634473 27.450623
285 0.000000 0.000000 0.000000
285 460.464371 238.590136 3.678480
285 1184.753093 407.018935 66.467862
285 0.000000 0.000000 0.000000
285 1024.630653 366.833201 48.822829
285 0.000000 0.000000 0.000000
285 1028.794917 320.502196 -7.282179
285 666.281806 141.814653 422.656415
285 0.000000 0.000000 0.000000
285 0.000000 0.000000 0.000000
285 866.993094 386.256125 435.322631
285 709.685185 50.307706 882.716257
285 738.404231 424.095078 872.025665
285 813.938395 105.221375 889.291565
285 808.089695 361.449472 882.006948
285 621.375978 182.039422 959.860585
285 619.028539 294.474344 956.524541
286 -98.997863 -400.410834 -58.619313
286 551.952960 784.503447 -34.896007
286 931.101088 -398.183883 -50.250939
286 645.607614 161.093643 -28.131073
286 0.000000 0.000000 0.000000
286 518.257909 203.494901 24.973431
286 0.000000 0.000000 0.000000
286 454.401020 238.315954 6.451011
286 1182.885707 407.181536 61.538041
286 0.000000 0.000000 0.000000
286 1024.139176 367.054207 44.925132
286 0.000000 0.000000 0.000000
286 1025.893334 319.565603 -6.435736
286 665.547395 142.558604 420.422492
286 0.000000 0.000000 0.000000
286 0.000000 0.000000 0.000000
286 868.452127 385.191191 434.846512
286 711.878355 52.752456 880.430706
286 741.926085 422.548925 870.222227
286 813.804050 105.622700 887.377109
286 811.864159 360.999681 882.185916
286 622.771688 180.882960 959.324080
286 619.982624 295.716588 956.038606
287 -103.914899 -398.994534 -57.660095
287 546.734690 784.690883 -35.655957
287 924.857147 -398.274446 -50.817587
287 640.590658 160.890172 -29.501094
287 0.000000 0.000000 0.000000
287 514.266264 201.244476 28.950158
287 0.000000 0.000000 0.000000
287 450.579735 237.806295 6.884767
287 1180.647924 406.584276 56.590740
287 0.000000 0.000000 0.000000
287 1021.977365 365.930789 46.172122
287 0.000000 0.000000 0.000000
287 1023.645806 318.265921 -7.225214
287 663.751601 142.754016 421.201972
287 0.000000 0.000000 0.000000
287 0.000000 0.000000 0.000000
287 869.814641 386.872836 435.463837
287 711.438773 52.356023 879.988121
287 744.780073 424.740691 869.510304
287 817.473362 105.843135 887.866556
287 815.485335 361.035212 882.191136
287 624.864751 182.181482 959.026180
287 622.623444 298.062111 954.251060
288 -109.328058 -400.437729 -58.475684
288 542.584861 785.050696 -35.802978
288 920.830382 -397.587735 -49.905941
288 637.858978 159.210198 -29.261877
288 0.000000 0.000000 0.000000
288 509.512787 200.526789 28.563901
288 0.000000 0.000000 0.000000
288 446.977509 239.618414 5.309639
288 1176.486391 409.571533 52.201018
288 0.000000 0.000000 0.000000
288 1020.284813 366.607905 43.622211
288 0.000000 0.000000 0.000000
288 1019.448324 319.206669 -6.437323
288 664.568605 143.704582 418.649642
288 0.000000 0.000000 0.000000
288 0.000000 0.000000 0.000000
288 870.125372 386.426195 433.400862
288 714.504252 53.021164 877.946420
288 749.122540 424.173943 869.948545
288 816.911766 105.871845 883.838244
288 818.229817 362.190376 881.354249
288 630.313589 185.782069 955.902526
288 626.256309 298.491377 953.403393
289 -114.805779 -400.373176 -59.225973
289 537.315692 783.012911 -35.238256
289 915.826813 -398.118481 -50.771983
289 630.279809 159.859575 -30.022684
289 0.000000 0.000000 0.000000
289 504.401817 200.111892 29.196980
289 0.000000 0.000000 0.000000
289 440.784547 238.749312 7.220827
289 1176.333155 407.744442 48.732024
289 0.000000 0.000000 0.000000
289 1018.503277 364.112990 42.587278
289 0.000000 0.000000 0.000000
289 1016.683758 319.021691 -8.543252
289 662.489221 147.280457 417.851095
289 0.000000 0.000000 0.000000
289 0.000000 0.000000 0.000000
289 870.706653 388.270922 431.690148
289 717.131937 54.174509 875.414314
289 753.357699 425.917204 869.143235
289 819.711013 108.548117 882.156033
289 820.405457 363.040062 880.300148
289 631.481381 184.803811 955.386046
289 630.330912 299.410331 951.504352
290 -119.940465 -400.480301 -59.133022
290 531.270541 784.062803 -35.806995
290 909.123509 -397.663995 -51.324112
290 626.675089 160.663419 -29.473025
290 0.000000 0.000000 0.000000
290 500.373353 199.733552 29.552920
290 0.000000 0.000000 0.000000
290 436.146359 238.561310 9.243450
290 1174.100378 407.116108 43.782680
290 0.000000 0.000000 0.000000
290 1017.586263 363.293267 42.536518
290 0.000000 0.000000 0.000000
290 1015.539051 317.926749 -7.496462
290 662.775277 146.955190 417.246028
290 0.000000 0.000000 0.000000
290 0.000000 0.000000 0.000000
290 871.062896 390.908990 432.372981
290 717.998845 55.288711 875.733094
290 759.215221 426.664562 870.238506
290 823.200403 106.915077 881.043880
290 827.193898 362.924271 879.345558
290 632.050404 186.671058 956.180063
290 631.821146 302.355484 953.209566
291 -123.769294 -401.575291 -59.629435
291 525.432150 784.454811 -37.050878
291 905.527427 -397.522469 -51.270593
291 621.355165 160.741164 -29.249477
291 0.000000 0.000000 0.000000
291 496.272580 201.001166 28.998565
291 0.000000 0.000000 0.000000
291 430.804855 239.301700 10.234309
291 1171.152338 404.626781 41.792179
291 0.000000 0.000000 0.000000
291 1016.660945 363.034516 44.418279
291 0.000000 0.000000 0.000000
291 1009.930198 317.996333 -7.895109
291 663.302789 149.486712 416.968835
291 0.000000 0.000000 0.000000
291 0.000000 0.000000 0.000000
291 871.260837 389.727306 429.931010
291 720.257028 56.685455 873.465147
291 761.453191 430.135998 870.330391
291 823.890326 107.417959 878.783977
291 829.745978 362.456515 881.477853
291 636.131540 189.384951 953.481683
291 636.618055 303.308441 951.813489
292 -128.118452 -402.206611 -60.050307
292 520.555372 784.287432 -36.261129
292 899.459235 -397.676238 -50.967088
292 615.121232 160.616396 -29.425950
292 0.000000 0.000000 0.000000
292 491.132559 199.766957 32.506688
292 0.000000 0.000000 0.000000
292 426.251092 239.886924 8.991447
292 1169.004893 401.282370 34.935689
292 0.000000 0.000000 0.000000
292 1014.373295 361.648029 42.910475
292 0.000000 0.000000 0.000000
292 1006.826243 316.355338 -5.904957
292 662.173527 150.155596 416.017451
292 0.000000 0.000000 0.000000
292 0.000000 0.000000 0.000000
292 873.033828 391.679331 430.495801
292 719.931165 58.148841 872.546732
292 765.831957 430.847900 871.517162
292 825.784803 107.726655 878.317531
292 830.811332 363.430764 881.886329
292 638.949028 189.790759 952.569529
292 640.877454 304.265796 951.694981
293 -135.242779 -401.252828 -59.006199
293 515.637497 785.000893 -36.308352
293 894.921875 -398.330474 -49.865284
293 608.953570 160.313116 -28.214585
293 0.000000 0.000000 0.000000
293 484.058939 198.922128 34.176150
293 0.000000 0.000000 0.000000
293 421.353377 240.034460 15.257748
293 1170.597438 399.310466 35.335576
293 0.000000 0.000000 0.000000
293 1012.649478 361.925908 42.357564
293 0.000000 0.000000 0.000000
293 1003.787406 315.335086 -5.499336
293 663.337316 150.627589 415.179334
293 0.000000 0.000000 0.000000
293 0.000000 0.000000 0.000000
293 873.741896 391.763338 430.116771
293 722.282350 59.675247 870.793451
293 769.448156 431.073799 872.746565
293 828.214538 108.322599 877.640045
293 835.244090 361.730274 880.606166
293 639.287658 191.959034 953.762773
293 643.442419 306.156109 952.171631
294 -139.834096 -402.406823 -61.141994
294 498.484888 775.520708 -35.981346
294 888.902447 -398.023684 -50.787307
294 602.881005 160.856991 -30.770676
294 0.000000 0.000000 0.000000
294 480.721073 197.225172 36.861476
294 0.000000 0.000000 0.000000
294 418.048647 240.616031 17.958036
294 1167.564830 398.102966 30.603832
294 0.000000 0.000000 0.000000
294 1010.357679 361.205519 41.557166
294 0.000000 0.000000 0.000000
294 999.061405 316.892676 -5.923970
294 663.234317 150.884858 415.653139
294 0.000000 0.000000 0.000000
294 0.000000 0.000000 0.000000
294 875.153076 392.171103 429.385686
294 722.612297 60.222057 869.433255
294 774.942193 431.352900 873.985045
294 832.617492 108.627558 877.996787
294 840.620763 362.650461 882.740769
294 643.615368 192.678032 951.683877
294 644.798880 307.309844 952.881339
295 -147.131021 -399.243713 -57.850181
295 492.842597 775.011260 -36.271263
295 884.209896 -398.197898 -51.405000
295 599.745922 160.501190 -29.594888
295 0.000000 0.000000 0.000000
295 476.989705 196.789374 37.296639
295 0.000000 0.000000 0.000000
295 410.243138 238.154079 22.274794
295 1164.710015 395.363752 27.927115
295 0.000000 0.000000 0.000000
295 1007.444489 360.867206 42.524312
295 0.000000 0.000000 0.000000
295 996.855517 315.148036 -2.951719
295 665.339429 152.746456 414.687770
295 0.000000 0.000000 0.000000
295 0.000000 0.000000 0.000000
295 875.806442 392.911806 432.224259
295 726.666268 62.621251 869.150662
295 778.849405 433.351104 875.447853
295 833.133751 109.147825 877.900051
295 842.073202 364.415920 882.434104
295 644.080829 194.208953 952.120689
295 649.439125 309.897942 951.564405
296 -149.691708 -403.483446 -61.462051
296 487.153255 774.937855 -37.127675
296 879.859698 -397.904557 -51.187337
296 593.109309 160.501718 -28.733849
296 0.000000 0.000000 0.000000
296 474.049892 197.712955 39.822124
296 0.000000 0.000000 0.000000
296 406.851790 238.541718 26.064608
296 1158.947461 394.502294 22.285927
296 0.000000 0.000000 0.000000
296 1002.567561 360.856959 40.567936
296 0.000000 0.000000 0.000000
296 989.047636 316.162663 -4.077146
296 666.043686 154.003548 414.844316
296 0.000000 0.000000 0.000000
296 0.000000 0.000000 0.000000
296 877.216651 395.218189 432.860978
296 726.596475 63.423928 867.733444
296 783.874822 431.812157 877.430745
296 835.837563 109.742931 876.629521
296 846.259428 362.369724 885.190454
296 646.925711 195.917394 952.353893
296 649.518662 312.200363 954.358924
297 -157.491625 -401.561561 -59.717224
297 481.846236 774.663186 -36.419693
297 873.932859 -398.230879 -51.733742
297 589.022399 159.950675 -30.856027
297 0.000000 0.000000 0.000000
297 469.723566 197.321139 42.850393
297 0.000000 0.000000 0.000000
297 405.165550 238.127703 28.229550
297 1156.181656 397.765143 21.546758
297 0.000000 0.000000 0.000000
297 999.669128 362.407091 40.521329
297 0.000000 0.000000 0.000000
297 988.883172 316.009957 -3.079638
297 667.836539 153.941331 414.790088
297 0.000000 0.000000 0.000000
297 0.000000 0.000000 0.000000
297 876.455877 397.772431 432.741686
297 728.413900 65.381753 867.138435
297 788.932235 434.714258 878.841401
297 837.094442 109.488754 876.743252
297 850.253487 362.789961 886.375785
297 650.512530 197.064553 950.883838
297 653.853603 313.540195 953.284985
298 -161.531392 -401.951087 -58.989636
298 477.445066 775.236516 -36.389292
298 868.284458 -398.000413 -51.054614
298 582.501323 162.462617 -31.224703
298 0.000000 0.000000 0.000000
298 465.072829 196.394494 49.031588
298 0.000000 0.000000 0.000000
298 401.186839 239.774439 33.317461
298 1152.245083 396.577612 18.178311
298 0.000000 0.000000 0.000000
298 995.091886 361.976959 38.878628
298 0.000000 0.000000 0.000000
298 980.128844 317.349462 -3.967269
298 669.732022 157.019056 413.617842
298 0.000000 0.000000 0.000000
298 0.000000 0.000000 0.000000
298 875.503275 400.252693 433.870664
298 727.503870 67.090976 867.546649
298 791.073011 436.074286 880.086301
298 839.565291 110.218255 875.615113
298 851.053671 363.481169 886.916245
298 651.822328 198.929774 952.072578
298 655.215999 314.760994 955.247509
299 -166.158224 -404.536026 -60.299476
299 472.045223 774.753988 -36.796429
299 863.759692 -398.301127 -51.489263
299 578.512683 160.463739 -29.631069
299 0.000000 0.000000 0.000000
299 463.892413 196.235794 52.546128
299 0.000000 0.000000 0.000000
299 397.456742 238.349810 39.207346
299 1148.974877 395.195338 16.373944
299 0.000000 0.000000 0.000000
299 993.028516 364.826714 41.477813
299 0.000000 0.000000 0.000000
299 978.474304 318.359647 -1.765533
299 674.802288 156.420709 415.229115
299 0.000000 0.000000 0.000000
299 0.000000 0.000000 0.000000
299 876.219136 403.342913 435.597835
299 729.426061 68.102525 867.246668
299 794.151983 435.260408 883.543859
299 840.013270 110.216118 876.560112
299 854.698248 363.455063 888.864985
299 652.512922 200.500663 952.336534
299 655.703998 314.184323 958.375210
300 -171.394300 -403.655178 -61.029057
300 465.889014 774.385615 -36.390052
300 858.666413 -398.614320 -51.324289
300 572.505704 157.853858 -30.063871
300 0.000000 0.000000 0.000000
300 460.287206 195.761126 55.017534
300 0.000000 0.000000 0.000000
300 395.347686 240.137714 40.573176
300 1142.907865 395.535754 14.913625
300 0.000000 0.000000 0.000000
300 985.347494 363.622532 39.128671
300 0.000000 0.000000 0.000000
300 968.387338 319.970921 -4.453757
300 677.799983 156.066011 414.998461
300 0.000000 0.000000 0.000000
300 0.000000 0.000000 0.000000
300 877.237048 404.533428 437.289834
300 732.697718 69.192059 865.984722
300 798.371705 436.834518 885.937401
300 842.667484 109.480995 876.375261
300 856.335779 364.784152 890.040341
300 656.339015 202.678090 951.670902
300 660.415895 316.851117 958.190610
301 -179.056655 -404.832007 -60.777431
301 461.078244 773.822328 -36.514873
301 853.682701 -399.504010 -50.612031
301 568.745836 159.192749 -28.943101
301 0.000000 0.000000 0.000000
301 458.759413 193.603780 61.892311
301 0.000000 0.000000 0.000000
301 392.091074 238.505638 50.519041
301 1140.731395 396.469308 14.220268
301 0.000000 0.000000 0.000000
301 982.260264 364.765898 38.998896
301 0.000000 0.000000 0.000000
301 967.081958 318.156023 -2.318599
301 680.450335 155.901957 415.225829
301 0.000000 0.000000 0.000000
301 0.000000 0.000000 0.000000
301 876.636783 408.034278 438.845878
301 734.360809 70.193205 866.366269
301 800.884337 439.984447 887.864625
301 842.653679 112.773320 876.255288
301 861.261243 365.836452 893.681784
301 658.199624 203.362958 952.642154
301 665.841204 317.154096 960.931469
302 -182.633264 -404.663634 -61.048843
302 455.972395 774.132385 -36.532059
302 848.316106 -399.289970 -52.628629
302 565.527691 159.311604 -27.926451
302 0.000000 0.000000 0.000000
302 456.633245 193.525533 64.376094
302 0.000000 0.000000 0.000000
302 389.847828 236.611462 57.461533
302 1134.870599 390.807689 12.602545
302 0.000000 0.000000 0.000000
302 978.845019 363.746301 40.748959
302 0.000000 0.000000 0.000000
302 961.058349 318.811737 -2.584542
302 684.600346 156.356331 415.649817
302 0.000000 0.000000 0.000000
302 0.000000 0.000000 0.000000
302 877.497216 408.767634 439.359087
302 738.546669 71.686556 866.462158
302 802.963388 437.666588 889.439634
302 846.263084 113.390823 877.743239
302 862.869740 363.845376 896.289084
302 660.230530 203.032025 954.883513
302 665.643432 317.288146 962.045747
303 -188.738952 -403.788008 -60.578729
303 449.615784 774.134462 -37.087095
303 843.265159 -399.118176 -52.853065
303 557.920589 159.489217 -28.698364
303 0.000000 0.000000 0.000000
303 455.949999 192.883691 68.481746
303 0.000000 0.000000 0.000000
303 390.458363 236.963540 60.834199
303 1130.059082 395.642464 14.402995
303 0.000000 0.000000 0.000000
303 971.543941 366.041972 37.994244
303 0.000000 0.000000 0.000000
303 957.058061 318.561126 -4.127994
303 689.722472 155.639083 415.527857
303 0.000000 0.000000 0.000000
303 0.000000 0.000000 0.000000
303 876.149094 412.875125 442.064851
303 739.000741 74.053936 865.822603
303 806.294222 440.405557 892.104603
303 846.931319 114.014058 876.856297
303 865.551587 364.603321 898.689081
303 663.390998 204.465455 953.287957
303 668.051008 319.780204 964.158780
304 -193.940733 -404.080299 -61.988297
304 445.167171 774.019070 -35.652294
304 838.869181 -399.945245 -51.408697
304 553.956771 156.839452 -25.508190
304 0.000000 0.000000 0.000000
304 456.041041 191.557091 74.299236
304 0.000000 0.000000 0.000000
304 388.817607 236.977439 67.807867
304 1126.099078 393.784526 12.515460
304 0.000000 0.000000 0.000000
304 967.923471 365.085636 39.979559
304 0.000000 0.000000 0.000000
304 951.016095 320.903438 -5.312805
304 695.267543 156.337261 415.169402
304 0.000000 0.000000 0.000000
304 0.000000 0.000000 0.000000
304 878.700737 414.130791 443.034392
304 742.138679 75.482561 866.620428
304 810.303844 441.391133 894.847458
304 849.880017 116.546387 879.664980
304 868.727698 366.982808 900.533661
304 667.943048 206.676796 953.770530
304 672.598081 320.624295 964.902767
305 -199.422603 -404.881138 -62.659954
305 440.534059 773.923945 -36.894304
305 833.536235 -400.061588 -51.424056
305 550.047640 158.270538 -25.826744
305 0.000000 0.000000 0.000000
305 455.878656 190.577028 78.287296
305 0.000000 0.000000 0.000000
305 386.020993 237.262179 77.772926
305 1119.140721 394.014005 12.230800
305 0.000000 0.000000 0.000000
305 963.513914 365.171952 38.233380
305 0.000000 0.000000 0.000000
305 947.167023 318.926641 -4.250900
305 701.277764 156.291290 414.079062
305 0.000000 0.000000 0.000000
305 0.000000 0.000000 0.000000
305 877.412565 413.790887 443.827488
305 743.577958 77.630764 868.463189
305 813.059535 441.914634 897.765766
305 850.987579 116.940763 880.891516
305 871.667576 366.404955 903.059191
305 668.538354 209.208288 955.766748
305 673.112744 321.717167 967.152231
306 -203.223769 -404.149845 -60.584492
306 434.792078 772.915870 -37.694609
306 829.370499 -399.658757 -52.427302
306 546.804836 157.894839 -25.214570
306 0.000000 0.000000 0.000000
306 454.559867 190.180771 84.544259
306 0.000000 0.000000 0.000000
306 388.637846 236.839238 83.025707
306 1117.434667 394.761532 11.170832
306 0.000000 0.000000 0.000000
306 956.192680 365.327556 38.596335
306 0.000000 0.000000 0.000000
306 940.976743 320.565785 -3.303879
306 707.737312 155.199198 414.965338
306 0.000000 0.000000 0.000000
306 0.000000 0.000000 0.000000
306 875.207503 415.398144 444.586750
306 746.199014 78.663041 867.752828
306 814.519392 443.846472 898.679347
306 854.060555 119.253036 880.147302
306 875.286337 368.690040 903.259083
306 671.746483 210.922379 956.480976
306 676.206805 322.917598 966.857556
307 -207.357272 -405.667459 -62.031374
307 429.162783 773.765225 -36.442292
307 823.980839 -399.863726 -51.304609
307 543.719081 157.301545 -24.175678
307 0.000000 0.000000 0.000000
307 457.256368 192.145623 88.744237
307 0.000000 0.000000 0.000000
307 389.544785 236.733619 87.457934
307 1109.030201 393.252744 9.481048
307 0.000000 0.000000 0.000000
307 954.221648 365.948668 38.112454
307 0.000000 0.000000 0.000000
307 936.827923 319.796015 -5.052927
307 713.695216 152.378569 416.356730
307 0.000000 0.000000 0.000000
307 0.000000 0.000000 0.000000
307 874.268356 417.644231 444.488273
307 748.445317 81.556550 869.357399
307 818.397877 444.390272 899.111724
307 855.394652 122.744204 881.809664
307 877.933140 369.832887 905.742970
307 672.971898 210.519874 956.957620
307 680.117393 325.980139 968.396704
308 -214.348546 -404.977339 -60.363826
308 424.777875 774.466534 -38.026957
308 817.676018 -399.786215 -52.624230
308 538.406591 157.373653 -23.649694
308 0.000000 0.000000 0.000000
308 456.825624 190.336451 93.910045
308 0.000000 0.000000 0.000000
308 390.997358 237.439504 98.252983
308 1107.634547 394.752783 11.314998
308 0.000000 0.000000 0.000000
308 948.051394 364.641331 38.297499
308 0.000000 0.000000 0.000000
308 931.605348 321.491441 -2.987885
308 720.138243 153.081810 415.227840
308 0.000000 0.000000 0.000000
308 0.000000 0.000000 0.000000
308 873.138239 416.833286 445.588129
308 749.270418 81.821300 870.552148
308 821.633938 446.668214 901.150677
308 857.554557 122.172975 884.476588
308 878.802411 370.014754 907.172752
308 675.090385 214.059980 958.727654
308 681.319597 328.678745 969.035602
309 -219.065550 -405.227584 -62.144868
309 419.353803 773.115471 -37.096787
309 813.489020 -399.515833 -52.066042
309 536.440602 155.947279 -22.057026
309 0.000000 0.000000 0.000000
309 458.718109 189.472279 98.778848
309 0.000000 0.000000 0.000000
309 391.589601 237.919957 106.005126
309 1099.452724 392.698706 9.382430
309 0.000000 0.000000 0.000000
309 944.629354 365.488077 38.142489
309 0.000000 0.000000 0.000000
309 927.001769 320.446831 -6.123959
309 726.878418 150.422292 414.154627
309 0.000000 0.000000 0.000000
309 0.000000 0.000000 0.000000
309 871.054687 420.375013 446.521525
309 749.660000 84.746189 870.912061
309 824.534652 449.496891 901.768400
309 858.681449 122.228352 884.896361
309 879.696462 372.229638 907.102909
309 674.976750 215.935131 959.411096
309 683.517438 329.795656 970.459444
310 -224.351891 -405.199278 -61.908941
310 413.947070 773.298869 -36.955191
310 807.833759 -399.780383 -52.489907
310 530.820096 156.871734 -18.308844
310 0.000000 0.000000 0.000000
310 460.412269 190.808903 104.064975
310 0.000000 0.000000 0.000000
310 394.019088 238.024175 112.988185
310 1096.062182 391.260670 7.400145
310 0.000000 0.000000 0.000000
310 938.769384 365.235423 37.771727
310 0.000000 0.000000 0.000000
310 921.341449 320.112236 -4.743296
310 733.410609 148.363216 413.966656
310 0.000000 0.000000 0.000000
310 0.000000 0.000000 0.000000
310 870.121304 420.713285 446.438620
310 751.589477 84.689233 872.198842
310 823.960342 449.430045 901.161646
310 857.577589 126.916672 885.153664
310 882.137265 373.642042 907.773683
310 677.477928 217.811656 959.565560
310 685.910877 332.203760 971.210410
311 -230.268437 -405.325150 -62.180375
311 408.259338 773.831847 -37.587250
311 802.085466 -400.689297 -52.828708
311 528.519806 156.454745 -17.830296
311 0.000000 0.000000 0.000000
311 461.626393 189.502540 112.052960
311 0.000000 0.000000 0.000000
311 397.320313 236.883450 123.276189
311 1092.817810 391.682079 7.136373
311 0.000000 0.000000 0.000000
311 932.444221 364.134977 38.723716
311 0.000000 0.000000 0.000000
311 915.726512 320.450810 -4.628596
311 738.985473 147.013220 415.095938
311 0.000000 0.000000 0.000000
311 0.000000 0.000000 0.000000
311 869.379994 419.104136 447.274650
311 752.863380 88.143893 871.640243
311 829.346288 451.195046 902.633690
311 858.643118 126.432039 886.020361
311 885.114048 374.261258 908.621286
311 675.323898 220.045054 960.837529
311 686.633433 333.658216 971.485244
312 -236.907678 -404.244624 -61.600439
312 403.088540 773.924130 -38.191736
312 797.216158 -400.027786 -53.624109
312 525.631766 157.590191 -15.768731
312 0.000000 0.000000 0.000000
312 464.898268 189.078790 115.702699
312 0.000000 0.000000 0.000000
312 399.582917 237.232785 131.897105
312 1086.959068 389.976841 6.467775
312 0.000000 0.000000 0.000000
312 929.698464 364.743963 39.357818
312 0.000000 0.000000 0.000000
312 910.590987 320.956018 -4.902329
312 745.836448 144.345805 414.615878
312 0.000000 0.000000 0.000000
312 0.000000 0.000000 0.000000
312 864.984338 422.600266 445.812530
312 751.764551 90.885352 873.478367
312 830.982734 452.401311 903.918504
312 859.168279 128.879129 886.729978
312 888.379844 374.182639 909.119384
312 679.091223 222.705704 960.964672
312 690.738743 337.956358 971.721780
313 -241.414607 -407.351189 -63.293771
313 397.319523 772.698092 -38.143903
313 792.332538 -400.353773 -52.079679
313 523.929967 156.867971 -11.375650
313 0.000000 0.000000 0.000000
313 468.031014 189.697920 122.927070
313 0.000000 0.000000 0.000000
313 404.244396 236.408102 138.480972
313 1081.955765 391.024211 6.388835
313 0.000000 0.000000 0.000000
313 922.360858 362.713435 37.611386
313 0.000000 0.000000 0.000000
313 906.042729 319.361073 -5.440434
313 753.450243 142.116732 413.186265
313 0.000000 0.000000 0.000000
313 0.000000 0.000000 0.000000
313 862.895597 421.430473 446.570723
313 753.369574 91.345427 873.586819
313 834.261760 454.555249 902.641220
313 859.295912 128.613701 888.385367
313 888.245581 376.158234 908.175384
313 678.795527 225.666682 961.422086
313 690.856646 338.760855 973.033971
314 -248.887752 -405.923513 -61.968640
314 391.010209 772.319886 -37.304539
314 785.774777 -401.697557 -53.533339
314 521.413884 157.448948 -9.025248
314 0.000000 0.000000 0.000000
314 469.889864 187.203479 129.730421
314 0.000000 0.000000 0.000000
314 409.956436 237.496669 148.482943
314 1079.301871 389.253278 7.826610
314 0.000000 0.000000 0.000000
314 920.048829 362.267621 38.041016
314 0.000000 0.000000 0.000000
314 903.317122 318.477336 -6.105338
314 760.176007 141.527290 413.602865
314 0.000000 0.000000 0.000000
314 0.000000 0.000000 0.000000
314 861.792505 420.825765 446.875434
314 752.024782 92.224223 872.513130
314 835.372601 455.157740 902.590479
314 860.472526 130.562376 888.160957
314 890.107995 378.719185 909.404898
314 679.150053 227.431603 960.731962
314 691.219356 339.666907 973.234812
315 -251.361284 -406.649732 -60.672458
315 386.042799 773.583185 -39.706129
315 780.525323 -401.890139 -53.041673
315 519.380844 156.822946 -2.334710
315 0.000000 0.000000 0.000000
315 475.446215 189.088544 136.718965
315 0.000000 0.000000 0.000000
315 414.444429 237.828006 156.818455
315 1071.770226 388.002618 4.366757
315 0.000000 0.000000 0.000000
315 913.295455 361.742235 38.747515
315 0.000000 0.000000 0.000000
315 895.624933 320.475748 -6.275384
315 767.038976 139.582003 413.736132
315 0.000000 0.000000 0.000000
315 0.000000 0.000000 0.000000
315 859.820753 422.903249 446.788843
315 751.218530 94.955968 873.528169
315 835.512327 455.345185 903.506261
315 862.146547 130.246115 889.397717
315 891.434846 377.038395 908.363348
315 681.908328 228.609960 961.518672
315 693.892766 343.642658 974.535257
316 -256.614065 -408.848379 -65.102233
316 380.463511 772.819122 -38.381525
316 774.735809 -401.134641 -53.694684
316 519.424574 156.674687 2.922203
316 0.000000 0.000000 0.000000
316 480.315746 188.285377 141.865091
316 0.000000 0.000000 0.000000
316 420.575910 236.335339 164.961020
316 1065.249844 389.563591 3.672382
316 0.000000 0.000000 0.000000
316 906.141459 361.998741 36.132691
316 0.000000 0.000000 0.000000
316 890.086208 318.147534 -5.256676
316 776.914317 137.073943 412.756473
316 0.000000 0.000000 0.000000
316 0.000000 0.000000 0.000000
316 858.379452 422.891787 447.435608
316 753.509938 94.928697 873.538292
316 836.665389 455.670449 904.033749
316 860.702268 129.674884 888.131547
316 893.651962 378.266841 908.309306
316 681.586730 229.532272 962.330253
316 694.862032 342.576212 973.089626
317 -263.133639 -406.028513 -61.144132
317 374.970131 772.190318 -38.562173
317 769.572264 -401.132572 -53.173049
317 517.813522 157.234790 3.166653
317 0.000000 0.000000 0.000000
317 484.475107 188.156885 146.513081
317 0.000000 0.000000 0.000000
317 428.118165 237.677189 170.726061
317 1061.505761 391.477737 4.153091
317 0.000000 0.000000 0.000000
317 904.085330 364.189581 37.487430
317 0.000000 0.000000 0.000000
317 883.104484 318.683400 -5.106305
317 781.559321 133.956328 412.332042
317 0.000000 0.000000 0.000000
317 0.000000 0.000000 0.000000
317 856.804570 425.410904 446.401948
317 750.038418 95.016433 872.169427
317 836.252693 458.852734 901.273395
317 857.768620 132.189870 886.630356
317 890.695043 379.649779 907.262933
317 682.774410 232.655932 959.948215
317 695.421136 344.896496 972.336561
318 -268.304331 -406.633133 -63.837209
318 370.067076 772.766891 -38.246832
318 764.546015 -401.857379 -54.429581
318 517.965210 156.311598 9.443988
318 0.000000 0.000000 0.000000
318 489.770718 188.806822 154.439416
318 0.000000 0.000000 0.000000
318 434.237181 237.407655 179.230368
318 1055.134216 388.680029 5.762931
318 0.000000 0.000000 0.000000
318 899.350367 361.036295 37.874113
318 0.000000 0.000000 0.000000
318 879.747516 319.397554 -4.203357
318 788.638261 132.193756 412.889175
318 0.000000 0.000000 0.000000
318 0.000000 0.000000 0.000000
318 853.712482 424.527910 446.921808
318 750.471393 98.878391 871.994638
318 835.962809 459.101134 903.350690
318 859.713470 133.168404 888.677206
318 893.991801 381.014711 909.110653
318 682.277647 233.011273 959.980151
318 696.900742 346.604824 974.375816
319 -271.945437 -408.498699 -64.059993
319 364.481903 773.956015 -39.366425
319 760.049811 -401.282757 -54.096559
319 519.123476 156.999622 11.362865
319 0.000000 0.000000 0.000000
319 492.852622 190.006018 158.476132
319 0.000000 0.000000 0.000000
319 439.784379 237.688949 184.333965
319 1048.782436 388.331996 3.373783
319 0.000000 0.000000 0.000000
319 892.924601 361.326665 37.775308
319 0.000000 0.000000 0.000000
319 873.999324 317.042978 -5.543773
319 797.593258 131.337420 412.991166
319 0.000000 0.000000 0.000000
319 0.000000 0.000000 0.000000
319 851.756239 426.418734 447.206518
319 752.406770 99.451332 872.320605
319 837.593385 460.168639 904.302865
319 862.225947 133.825357 889.730694
319 895.113598 382.735102 908.400398
319 683.103682 234.503174 960.020938
319 695.450564 347.703933 974.114797
320 -279.154626 -406.988261 -63.142736
320 359.786341 773.340020 -38.792306
320 754.317637 -401.202209 -54.054545
320 522.903952 153.126492 17.214332
320 0.000000 0.000000 0.000000
320 500.078169 186.996019 163.751720
320 0.000000 0.000000 0.000000
320 448.851324 239.054606 187.792959
320 1045.523815 389.862908 1.580654
320 0.000000 0.000000 0.000000
320 889.093616 363.929499 38.085345
320 0.000000 0.000000 0.000000
320 870.265593 318.834389 -6.695824
320 806.283422 128.316751 413.592080
320 0.000000 0.000000 0.000000
320 0.000000 0.000000 0.000000
320 849.412547 428.707628 445.950352
320 752.550641 100.045122 871.687495
320 837.523186 461.845936 903.449465
320 857.838077 135.823688 887.270886
320 894.822622 383.127566 907.798750
320 684.030804 234.614816 959.418994
320 698.278090 347.576803 974.351740
321 -283.387751 -407.389627 -63.632204
321 353.774985 772.976701 -38.680818
321 748.767605 -402.399107 -53.234318
321 525.659757 154.434223 23.166602
321 0.000000 0.000000 0.000000
321 506.495509 188.840849 167.159003
321 0.000000 0.000000 0.000000
321 454.114898 240.871037 194.438095
321 1039.850157 388.581715 1.952406
321 0.000000 0.000000 0.000000
321 881.236414 361.719560 36.752469
321 0.000000 0.000000 0.000000
321 864.631682 316.665320 -5.906605
321 812.446121 127.261415 415.338992
321 0.000000 0.000000 0.000000
321 0.000000 0.000000 0.000000
321 847.882888 428.662405 446.827217
321 752.199359 102.341928 872.042300
321 839.753530 463.886718 903.954337
321 858.421421 136.781994 887.520510
321 894.198805 384.796094 907.640001
321 681.641096 237.443995 960.282695
321 697.694125 349.885705 974.930720
322 -289.595330 -408.741367 -63.602066
322 349.974339 773.333211 -40.194431
322 744.765533 -401.783221 -52.612542
322 533.422866 154.958239 26.938181
322 0.000000 0.000000 0.000000
322 512.286503 191.179294 170.234962
322 0.000000 0.000000 0.000000
322 460.684271 242.272611 197.175438
322 1036.635018 387.423918 3.939257
322 0.000000 0.000000 0.000000
322 878.625255 362.129983 37.355191
322 0.000000 0.000000 0.000000
322 859.228084 317.841323 -4.792843
322 820.756824 125.987379 416.233157
322 0.000000 0.000000 0.000000
322 0.000000 0.000000 0.000000
322 845.661630 429.422392 448.199159
322 751.619379 104.159394 871.710864
322 841.822755 463.146449 903.975529
322 858.898390 135.766894 889.304568
322 897.093828 383.357241 909.218000
322 680.816475 238.034506 961.297263
322 697.043482 351.667874 974.705871
323 -293.142864 -408.526646 -64.114224
323 344.239473 774.032660 -39.135256
323 739.169751 -401.560375 -54.323174
323 540.711750 152.569578 29.207810
323 0.000000 0.000000 0.000000
323 518.026764 191.103860 173.718217
323 0.000000 0.000000 0.000000
323 467.811165 244.670970 200.245729
323 1030.453802 389.462284 2.637890
323 0.000000 0.000000 0.000000
323 873.068737 361.399609 37.058876
323 0.000000 0.000000 0.000000
323 856.737043 317.223613 -5.368394
323 825.184048 123.664839 417.123007
323 0.000000 0.000000 0.000000
323 0.000000 0.000000 0.000000
323 843.259421 430.115186 448.039708
323 750.857153 103.560324 871.990071
323 840.478444 464.595081 903.913515
323 859.534524 137.108689 888.122500
323 894.969760 384.765482 907.847186
323 682.438564 240.372527 960.930925
323 698.026534 350.992456 975.781169
324 -298.623302 -408.325281 -64.352178
324 338.769153 773.029881 -39.445925
324 734.818664 -401.238185 -53.680586
324 546.115894 154.992197 32.715136
324 0.000000 0.000000 0.000000
324 524.955604 190.924683 179.002582
324 0.000000 0.000000 0.000000
324 474.851718 245.845121 201.215018
324 1027.200920 390.027342 2.736025
324 0.000000 0.000000 0.000000
324 868.968270 363.307971 37.788129
324 0.000000 0.000000 0.000000
324 849.337335 318.359832 -4.619461
324 831.510292 121.708045 418.473831
324 0.000000 0.000000 0.000000
324 0.000000 0.000000 0.000000
324 841.493078 431.366042 447.175851
324 752.068947 104.094590 872.194777
324 838.972629 467.061154 903.599204
324 856.868150 138.548747 888.114849
324 895.287427 385.998405 908.679825
324 680.386409 242.382789 962.358504
324 698.779268 354.447121 975.287050
325 -303.382794 -408.521721 -63.757168
325 333.078479 773.498658 -40.037078
325 729.222641 -401.840595 -54.505450
325 553.089954 155.050517 35.926394
325 0.000000 0.000000 0.000000
325 531.990623 194.042838 180.659651
325 0.000000 0.000000 0.000000
325 481.328776 247.682552 204.127853
325 1021.196290 386.685073 2.527485
325 0.000000 0.000000 0.000000
325 864.332973 361.529744 36.883278
325 0.000000 0.000000 0.000000
325 846.282387 318.625091 -5.656001
325 837.212519 120.985766 421.235589
325 0.000000 0.000000 0.000000
325 0.000000 0.000000 0.000000
325 837.092662 429.908309 448.696890
325 751.194349 105.396321 874.185994
325 839.899293 466.816189 904.196098
325 859.506120 139.654249 891.258656
325 896.842151 386.337522 908.988693
325 682.532959 242.745243 962.192595
325 696.834813 353.573035 976.883767
326 -308.889463 -408.823468 -65.107350
326 329.281616 773.903600 -40.535055
326 723.191945 -401.529706 -55.031113
326 562.814288 153.277101 36.942363
326 0.000000 0.000000 0.000000
326 538.236699 193.137365 181.972239
326 0.000000 0.000000 0.000000
326 492.176695 248.144754 202.986159
326 1017.116251 390.038022 -1.065140
326 0.000000 0.000000 0.000000
326 859.699048 361.358803 35.401602
326 0.000000 0.000000 0.000000
326 839.368126 318.784897 -5.662188
326 843.037935 117.966885 421.961786
326 0.000000 0.000000 0.000000
326 0.000000 0.000000 0.000000
326 837.007965 430.169690 447.974312
326 751.433121 107.400269 873.954317
326 841.368678 467.307436 903.848969
326 858.557396 141.122697 890.384482
326 895.708243 388.228293 909.102153
326 681.857765 243.345713 963.627607
326 697.453859 356.393118 978.009187
327 -315.450550 -409.081865 -64.413435
327 322.936804 772.802896 -40.795828
327 719.538519 -402.458589 -54.764254
327 568.486850 152.866469 38.461616
327 0.000000 0.000000 0.000000
327 545.025118 194.907806 183.267321
327 0.000000 0.000000 0.000000
327 498.427748 248.313001 204.565783
327 1011.397175 389.824832 1.524124
327 0.000000 0.000000 0.000000
327 855.099881 361.292090 34.475564
327 0.000000 0.000000 0.000000
327 834.801388 318.172323 -4.620677
327 848.421998 116.677392 425.318447
327 0.000000 0.000000 0.000000
327 0.000000 0.000000 0.000000
327 833.061899 430.960471 446.410244
327 750.407621 106.301930 876.873773
327 841.265498 469.413218 902.181145
327 858.473400 141.992035 891.587691
327 895.530065 389.485141 908.970600
327 681.932892 245.514673 963.544389
327 698.656272 357.999484 977.077285
328 -319.248600 -409.499434 -64.698040
328 316.749640 772.755510 -41.731675
328 713.252055 -402.094870 -55.581071
328 578.034382 152.965506 39.803853
328 0.000000 0.000000 0.000000
328 551.638096 194.224265 183.346495
328 0.000000 0.000000 0.000000
328 505.515416 249.470374 202.234444
328 1006.000930 389.475297 0.893943
328 0.000000 0.000000 0.000000
328 849.715391 361.974968 36.491389
328 0.000000 0.000000 0.000000
328 828.963590 319.318194 -7.881756
328 853.632064 116.577741 425.286778
328 0.000000 0.000000 0.000000
328 0.000000 0.000000 0.000000
328 828.684277 430.680718 447.315078
328 750.506512 108.602878 876.696133
328 839.456633 469.870052 904.234690
328 859.013865 142.221272 892.537320
328 895.601607 390.515005 908.972074
328 682.455953 245.513243 963.967187
328 697.076863 358.938457 978.136721
329 -326.038792 -411.070725 -64.160473
329 311.055793 772.934564 -41.761893
329 707.057738 -402.177607 -55.857187
329 585.778595 152.210342 38.514346
329 0.000000 0.000000 0.000000
329 560.205322 194.893760 183.916235
329 0.000000 0.000000 0.000000
329 512.176484 249.402606 203.576581
329 1001.024987 388.148195 -0.524594
329 0.000000 0.000000 0.000000
329 844.363330 360.336576 35.801985
329 0.000000 0.000000 0.000000
329 825.153465 318.920673 -5.393118
329 858.479506 114.481233 428.808243
329 0.000000 0.000000 0.000000
329 0.000000 0.000000 0.000000
329 824.833010 429.024571 447.633707
329 751.922114 108.305898 879.635553
329 838.432264 468.946800 902.543131
329 859.358092 141.531841 895.180582
329 892.131821 391.089706 908.184661
329 679.671926 245.544504 965.668580
329 697.605412 358.717509 977.274861
330 713.711314 -398.125791 -42.260245
330 1214.114452 774.200764 -19.691453
330 1682.021910 -391.863804 -41.919827
330 597.838669 150.481663 39.343065
330 0.000000 0.000000 0.000000
330 565.772272 193.396116 181.366653
330 0.000000 0.000000 0.000000
330 518.208203 251.155492 200.997018
330 994.239634 387.848799 -1.517891
330 0.000000 0.000000 0.000000
330 836.122105 360.332193 34.319688
330 0.000000 0.000000 0.000000
330 816.347260 319.504956 -6.748758
330 863.981950 113.755705 432.191778
330 0.000000 0.000000 0.000000
330 0.000000 0.000000 0.000000
330 821.380108 428.710176 446.370602
330 748.027212 107.963526 880.543903
330 836.976991 471.591855 902.170767
330 856.997904 143.362643 895.359771
330 892.203421 392.746979 908.271147
330 678.985853 244.960851 967.005898
330 695.781605 359.729557 977.967989
331 709.005395 -398.143847 -41.201777
331 1209.384187 774.240734 -20.911108
331 1677.302123 -392.546607 -42.570321
331 606.147889 150.199147 39.418393
331 0.000000 0.000000 0.000000
331 574.646797 194.173239 181.924446
331 0.000000 0.000000 0.000000
331 527.753386 249.859442 197.556281
331 991.116520 387.256506 -0.671295
331 0.000000 0.000000 0.000000
331 834.889181 360.538871 37.238525
331 0.000000 0.000000 0.000000
331 810.298782 317.416165 -1.828205
331 866.846145 114.217479 434.988702
331 0.000000 0.000000 0.000000
331 0.000000 0.000000 0.000000
331 819.439831 431.277727 448.533808
331 748.689133 107.172781 882.122474
331 834.855869 471.705622 902.103669
331 858.147968 144.735016 897.923519
331 891.778775 393.637550 909.087288
331 680.384419 247.903509 966.822448
331 693.160516 359.855363 979.600670
332 703.702017 -398.862765 -41.271674
332 1203.321728 773.537048 -20.629803
332 1672.942264 -392.186972 -42.289310
332 618.451954 148.241989 40.629080
332 0.000000 0.000000 0.000000
332 583.803734 194.552506 181.959897
332 0.000000 0.000000 0.000000
332 534.680445 250.445302 197.382194
332 985.389158 386.950415 -1.965032
332 0.000000 0.000000 0.000000
332 826.469043 359.471416 35.889219
332 0.000000 0.000000 0.000000
332 803.603950 320.121723 -7.313604
332 873.712755 113.150756 437.757623
332 0.000000 0.000000 0.000000
332 0.000000 0.000000 0.000000
332 815.172301 429.378436 448.102982
332 749.566474 109.078214 884.285790
332 834.316132 472.885778 902.979002
332 856.986233 144.741593 897.763074
332 893.030541 393.834372 909.836942
332 679.319862 247.520536 968.848309
332 694.253436 361.389413 979.715933
333 698.253118 -399.620361 -41.407578
333 1198.098202 774.699983 -20.541496
333 1668.217689 -391.289524 -43.012154
333 630.774605 148.418782 38.489886
333 0.000000 0.000000 0.000000
333 591.904045 195.078081 177.371411
333 0.000000 0.000000 0.000000
333 540.704688 249.981717 193.159968
333 978.643907 386.094074 -1.551334
333 0.000000 0.000000 0.000000
333 823.495915 357.872022 35.568041
333 0.000000 0.000000 0.000000
333 804.426223 316.293112 -5.125306
333 877.264386 112.518177 439.211880
333 0.000000 0.000000 0.000000
333 0.000000 0.000000 0.000000
333 812.523340 428.153088 450.351119
333 749.832644 107.922623 887.943423
333 830.965543 472.816964 902.142539
333 853.929803 146.237382 899.059088
333 891.652785 395.885059 909.246069
333 678.038694 248.094457 969.273094
333 692.167443 360.633695 981.410840
334 693.393538 -398.961970 -41.118461
334 1193.843045 773.215626 -19.862085
334 1663.477729 -390.956427 -41.637393
334 641.608833 146.870851 35.982610
334 0.000000 0.000000 0.000000
334 600.360156 193.903748 175.026060
334 0.000000 0.000000 0.000000
334 549.992277 249.922857 189.338741
334 975.486237 387.815692 -1.980913
334 0.000000 0.000000 0.000000
334 817.989016 359.950381 36.921158
334 0.000000 0.000000 0.000000
334 794.506387 318.212604 -4.392827
334 880.708927 113.897792 443.308008
334 0.000000 0.000000 0.000000
334 0.000000 0.000000 0.000000
334 807.860986 428.205763 448.967058
334 747.864252 109.734915 889.305975
334 827.387380 474.624970 900.742901
334 855.041582 147.744938 902.739734
334 889.690443 398.423170 909.537530
334 676.166509 248.524544 970.434689
334 692.255077 361.394443 979.817777
335 689.813329 -399.469449 -41.144253
335 1188.930091 774.010189 -19.745269
335 1658.655748 -391.007208 -43.386386
335 654.404216 145.858231 34.598612
335 0.000000 0.000000 0.000000
335 608.994828 192.216649 172.451661
335 0.000000 0.000000 0.000000
335 558.275715 248.134934 184.435954
335 969.508082 385.911506 -1.310648
335 0.000000 0.000000 0.000000
335 812.013186 359.699348 36.965433
335 0.000000 0.000000 0.000000
335 788.607286 318.854618 -4.473021
335 885.555874 114.205112 444.765278
335 0.000000 0.000000 0.000000
335 0.000000 0.000000 0.000000
335 807.441775 428.134130 450.139679
335 750.523976 108.741207 891.301095
335 826.453233 474.199904 900.530506
335 854.696801 147.409146 904.021673
335 888.347760 397.872808 909.686642
335 677.602329 247.924232 972.830063
335 694.042121 361.943849 981.357378
336 682.968364 -400.340718 -41.415505
336 1182.742359 774.526977 -21.192301
336 1653.985933 -390.871994 -42.271066
336 668.639205 146.503999 32.735055
336 0.000000 0.000000 0.000000
336 619.496462 192.224745 168.171955
336 0.000000 0.000000 0.000000
336 566.319293 248.300739 179.045458
336 964.883603 386.337580 -3.098829
336 0.000000 0.000000 0.000000
336 806.439935 358.096083 35.352319
336 0.000000 0.000000 0.000000
336 784.049048 318.901551 -3.433289
336 890.489089 115.158257 448.348826
336 0.000000 0.000000 0.000000
336 0.000000 0.000000 0.000000
336 804.701283 425.211828 449.038433
336 747.911385 108.278435 894.674672
336 825.993655 475.311122 901.927393
336 857.127755 148.064474 907.913104
336 886.926435 399.558821 909.817290
336 675.838184 250.003718 975.074015
336 692.231207 362.836665 982.902612
337 680.606485 -399.082285 -40.059493
337 1178.898298 774.479216 -20.170822
337 1649.026527 -390.393710 -43.504190
337 682.608735 142.839983 31.076123
337 0.000000 0.000000 0.000000
337 626.843717 191.668206 165.798548
337 0.000000 0.000000 0.000000
337 576.332532 247.379232 174.746797
337 958.603965 385.226453 -2.437418
337 0.000000 0.000000 0.000000
337 802.098383 359.641811 34.623291
337 0.000000 0.000000 0.000000
337 780.039361 316.308258 -4.617949
337 894.703151 114.326647 450.438297
337 0.000000 0.000000 0.000000
337 0.000000 0.000000 0.000000
337 801.753132 426.275871 450.176891
337 747.760156 109.088111 897.137501
337 824.180404 476.103746 900.960301
337 855.731082 148.924305 909.425318
337 884.005154 399.425188 908.949405
337 675.674103 249.137908 976.704637
337 690.788092 363.581745 983.919239
338 674.316666 -399.566460 -40.482943
338 1173.884359 774.709109 -20.139011
338 1645.293700 -390.772531 -42.045655
338 695.156129 143.062514 29.617663
338 0.000000 0.000000 0.000000
338 637.310156 191.066387 159.743294
338 0.000000 0.000000 0.000000
338 583.448065 247.287190 169.719513
338 954.827764 387.277988 -3.635380
338 0.000000 0.000000 0.000000
338 797.475892 357.904618 36.435209
338 0.000000 0.000000 0.000000
338 774.823573 317.076768 -4.299250
338 898.439782 117.484622 452.861593
338 0.000000 0.000000 0.000000
338 0.000000 0.000000 0.000000
338 799.315988 424.698799 450.365732
338 747.824182 108.767361 898.475174
338 822.750867 478.286158 901.042765
338 853.234136 151.774266 912.113059
338 884.745069 401.825367 911.327033
338 675.508353 249.345110 978.127524
338 690.656038 363.262051 983.854316
339 668.786823 -399.661817 -41.056724
339 1168.530419 775.500124 -21.181280
339 1639.750736 -389.804708 -43.974476
339 710.224537 141.742525 26.164778
339 0.000000 0.000000 0.000000
339 647.212559 189.843135 156.186208
339 0.000000 0.000000 0.000000
339 595.425658 245.893792 162.231618
339 950.700556 387.600418 -1.598879
339 0.000000 0.000000 0.000000
339 790.710147 358.824356 37.212820
339 0.000000 0.000000 0.000000
339 770.489354 317.892505 -3.756800
339 901.624445 117.538009 455.742018
339 0.000000 0.000000 0.000000
339 0.000000 0.000000 0.000000
339 798.316980 425.010296 451.860723
339 748.158033 107.789448 902.736474
339 821.231381 477.100644 901.648437
339 853.145702 151.290016 913.362354
339 883.339481 401.858543 911.086931
339 673.323151 251.875263 979.776154
339 688.522024 363.499370 984.600402
340 663.926489 -399.407922 -40.474990
340 1163.996066 774.626163 -19.859751
340 1635.679800 -390.122754 -42.558306
340 722.401013 140.930435 22.054774
340 0.000000 0.000000 0.000000
340 658.688218 188.326217 150.410994
340 0.000000 0.000000 0.000000
340 605.894478 245.265035 154.196421
340 941.667328 387.009688 -3.288977
340 0.000000 0.000000 0.000000
340 786.612917 358.537349 39.123508
340 0.000000 0.000000 0.000000
340 765.499098 316.336930 -5.306946
340 905.654538 118.250304 457.739163
340 0.000000 0.000000 0.000000
340 0.000000 0.000000 0.000000
340 794.042281 424.934037 453.305591
340 748.547584 108.580815 903.335917
340 818.129605 477.083677 899.469500
340 849.798796 152.505154 914.027771
340 881.605786 403.513943 910.710657
340 674.314298 250.796452 979.252762
340 683.467117 364.285188 986.108284
341 659.023138 -400.968257 -40.705874
341 1158.422382 774.679929 -21.576923
341 1631.375257 -389.841737 -42.962281
341 736.801263 136.806355 20.060082
341 0.000000 0.000000 0.000000
341 670.679874 188.219687 144.225711
341 0.000000 0.000000 0.000000
341 614.608867 241.121776 148.100090
341 938.692010 387.681103 -3.112644
341 0.000000 0.000000 0.000000
341 780.517436 357.329377 37.670948
341 0.000000 0.000000 0.000000
341 760.588893 316.388059 -5.340966
341 908.072279 120.645518 459.650723
341 0.000000 0.000000 0.000000
341 0.000000 0.000000 0.000000
341 792.669904 424.438524 452.705173
341 747.695350 109.060474 906.063015
341 818.077824 476.819739 899.269352
341 850.355149 151.327472 916.930663
341 879.312151 402.987353 912.131918
341 672.448130 251.783093 981.252013
341 685.211047 364.659081 985.786498
342 654.107056 -401.462126 -41.681864
342 1153.820117 774.639316 -21.927123
342 1626.448672 -390.823950 -43.380031
342 752.923189 135.898037 17.840063
342 0.000000 0.000000 0.000000
342 679.689885 187.053407 137.749724
342 0.000000 0.000000 0.000000
342 623.998554 241.975645 141.824999
342 933.884310 388.289472 -0.854805
342 0.000000 0.000000 0.000000
342 775.962660 354.875811 38.257692
342 0.000000 0.000000 0.000000
342 754.666113 317.661051 -7.509007
342 910.862167 121.783945 463.124509
342 0.000000 0.000000 0.000000
342 0.000000 0.000000 0.000000
342 790.618280 421.991608 452.172540
342 749.267783 109.156254 909.306258
342 816.720956 477.190800 901.359085
342 850.225021 152.331237 918.867767
342 878.712092 404.907901 911.423365
342 670.831060 250.861214 981.333064
342 682.679189 364.396394 985.851923
343 647.785583 -401.244456 -41.662867
343 1149.806227 775.076953 -22.170127
343 1621.232573 -391.244319 -43.646911
343 768.095027 134.597060 10.899705
343 0.000000 0.000000 0.000000
343 691.466082 186.684404 131.742259
343 0.000000 0.000000 0.000000
343 634.160664 240.408496 134.230139
343 927.318844 386.710361 -4.159236
343 0.000000 0.000000 0.000000
343 772.017707 357.889820 38.639413
343 0.000000 0.000000 0.000000
343 748.535435 316.576884 -5.063962
343 912.540868 123.253432 463.242422
343 0.000000 0.000000 0.000000
343 0.000000 0.000000 0.000000
343 787.868016 423.332245 451.923712
343 746.499826 108.961729 909.771720
343 812.479367 477.375584 899.614712
343 848.159471 153.781842 920.103054
343 878.650368 405.748310 911.637454
343 670.089617 252.519603 983.464629
343 683.947513 366.016595 985.266568
344 643.761999 -401.316554 -40.817323
344 1143.517661 774.197570 -20.366787
344 1616.373596 -390.225536 -43.708614
344 782.685603 131.883066 8.673257
344 0.000000 0.000000 0.000000
344 703.821220 184.903339 123.829561
344 0.000000 0.000000 0.000000
344 646.724020 237.921017 124.317345
344 922.096620 386.738418 -3.119334
344 0.000000 0.000000 0.000000
344 763.421773 355.723275 38.774491
344 0.000000 0.000000 0.000000
344 745.625127 315.459211 -5.258655
344 914.936684 124.098311 466.381127
344 0.000000 0.000000 0.000000
344 0.000000 0.000000 0.000000
344 784.669329 420.432508 453.345288
344 747.243360 108.078344 911.445779
344 810.424384 478.012083 899.886217
344 847.680212 153.249036 922.812555
344 876.420341 406.761745 913.239347
344 669.864121 250.672890 983.297017
344 682.483757 362.933255 984.533685
345 637.705367 -402.192491 -41.752309
345 1137.770568 775.596411 -21.845063
345 1612.524559 -391.127169 -43.265258
345 798.018461 130.064782 5.026049
345 0.000000 0.000000 0.000000
345 713.562271 182.937061 118.097486
345 0.000000 0.000000 0.000000
345 657.278256 236.570061 118.101501
345 919.187565 385.849501 -1.860814
345 0.000000 0.000000 0.000000
345 762.303469 355.663795 37.573824
345 0.000000 0.000000 0.000000
345 738.907221 315.030149 -5.671915
345 917.974679 126.278821 469.032103
345 0.000000 0.000000 0.000000
345 0.000000 0.000000 0.000000
345 782.858303 420.597014 454.980305
345 746.208506 108.523931 913.063378
345 809.162927 477.804195 899.217348
345 846.667567 154.471695 923.340207
345 874.256659 406.128859 912.231683
345 666.498368 251.016983 984.502011
345 680.848658 363.304802 985.050839
346 630.872317 -401.295413 -43.336875
346 1134.133789 775.067438 -21.925784
346 1607.209312 -390.919809 -43.831812
346 813.834166 128.988261 3.272131
346 0.000000 0.000000 0.000000
346 727.290271 181.493761 112.425990
346 0.000000 0.000000 0.000000
346 670.763749 234.669168 109.650068
346 912.455365 385.427211 -4.988115
346 0.000000 0.000000 0.000000
346 755.441125 355.887584 39.095402
346 0.000000 0.000000 0.000000
346 733.030687 315.061734 -4.565577
346 920.005168 128.366885 468.914463
346 0.000000 0.000000 0.000000
346 0.000000 0.000000 0.000000
346 780.293323 421.498219 453.027325
346 745.571506 108.138941 914.316516
346 809.085572 478.388535 900.424008
346 846.681283 153.138859 923.902639
346 872.530087 406.351841 912.868963
346 665.558644 251.370249 985.205293
346 678.755523 363.897902 985.441423
347 627.811913 -402.657019 -41.501387
347 1129.524840 774.653300 -22.954877
347 1602.484158 -390.874369 -44.340977
347 831.215580 127.604493 -1.254932
347 0.000000 0.000000 0.000000
347 739.662803 178.229595 104.571310
347 0.000000 0.000000 0.000000
347 684.935447 232.854995 99.719872
347 907.627347 386.532977 -4.004268
347 0.000000 0.000000 0.000000
347 751.506217 355.977927 38.600401
347 0.000000 0.000000 0.000000
347 730.160951 315.521505 -5.799434
347 921.604520 127.641996 470.479483
347 0.000000 0.000000 0.000000
347 0.000000 0.000000 0.000000
347 777.981798 419.379191 453.406654
347 745.706693 107.398538 913.880181
347 804.895688 477.967809 897.656689
347 843.628502 154.392141 924.332527
347 869.122745 408.517939 912.561790
347 666.589185 251.054894 984.003368
347 677.315092 363.287713 985.716307
348 622.716750 -403.244268 -42.199525
348 1124.208838 775.542171 -22.119708
348 1598.896610 -391.046148 -43.793626
348 844.587111 127.012681 -3.330334
348 0.000000 0.000000 0.000000
348 753.100238 177.785387 97.730036
348 0.000000 0.000000 0.000000
348 694.508383 230.393218 95.445163
348 903.238065 383.578273 -4.366508
348 0.000000 0.000000 0.000000
348 746.665316 353.601294 38.891988
348 0.000000 0.000000 0.000000
348 715.100863 309.252149 1.304809
348 924.432325 129.415662 471.072052
348 0.000000 0.000000 0.000000
348 0.000000 0.000000 0.000000
348 775.795605 419.598799 454.194514
348 744.986365 106.947049 914.963987
348 803.186512 476.606686 898.763333
348 842.986997 153.925301 923.718622
348 870.516374 408.425023 911.541635
348 664.047358 250.351004 985.377900
348 676.443635 361.556058 985.651253
349 618.112610 -404.238012 -43.712498
349 1120.692444 774.780648 -22.135309
349 1593.877382 -391.356029 -44.631874
349 863.365554 126.766375 -6.676374
349 0.000000 0.000000 0.000000
349 765.080334 176.425821 92.252155
349 0.000000 0.000000 0.000000
349 708.488579 227.600571 88.170790
349 898.256095 385.146744 -5.651512
349 0.000000 0.000000 0.000000
349 742.382498 353.886774 36.968482
349 0.000000 0.000000 0.000000
349 707.302289 311.365074 3.655408
349 925.664945 133.082060 470.684732
349 0.000000 0.000000 0.000000
349 0.000000 0.000000 0.000000
349 774.221286 418.135216 452.345650
349 744.864122 105.570962 915.464722
349 802.057761 476.809272 898.119660
349 843.455363 153.432885 926.412927
349 867.964768 407.578922 912.353486
349 662.737005 249.296757 984.760434
349 674.692992 362.900425 986.579788
350 613.271333 -402.942720 -43.496538
350 1114.721676 774.317514 -22.305011
350 1589.711296 -391.248634 -44.748371
350 878.336058 122.871073 -8.068927
350 0.000000 0.000000 0.000000
350 779.815001 175.100195 85.416093
350 0.000000 0.000000 0.000000
350 723.208669 227.641768 79.701574
350 892.471938 388.199268 -5.744836
350 0.000000 0.000000 0.000000
350 735.654802 355.911655 39.226944
350 0.000000 0.000000 0.000000
350 703.677643 309.947584 1.293147
350 928.278924 132.772094 472.289408
350 0.000000 0.000000 0.000000
350 0.000000 0.000000 0.000000
350 772.544628 418.239330 452.336359
350 744.930056 105.012269 915.425818
350 799.308656 478.438320 899.174569
350 842.059338 154.759345 924.373037
350 866.009303 408.348176 910.989090
350 662.426938 249.410456 982.539158
350 674.466361 362.962836 984.865020
351 608.236427 -403.348817 -42.426107
351 1109.864811 774.303180 -22.218497
351 1585.153747 -391.444223 -44.522693
351 895.132375 122.285267 -10.626460
351 0.000000 0.000000 0.000000
351 795.583763 172.992279 81.385204
351 0.000000 0.000000 0.000000
351 733.851583 223.509302 73.446375
351 887.759217 384.286136 -5.263046
351 0.000000 0.000000 0.000000
351 731.591783 355.535771 39.286700
351 0.000000 0.000000 0.000000
351 697.073169 308.471244 3.969309
351 928.302535 135.858096 471.551081
351 0.000000 0.000000 0.000000
351 0.000000 0.000000 0.000000
351 769.950764 420.671436 453.654536
351 744.229041 105.381548 913.150777
351 799.364992 477.440979 897.853200
351 839.747045 153.695587 924.202781
351 863.775770 407.707207 910.417020
351 660.317077 249.897959 984.186396
351 671.258711 362.522449 984.339008
352 603.103534 -403.310544 -44.988728
352 1105.307508 774.438931 -22.623051
352 1580.412246 -391.650662 -45.348917
352 914.518603 120.572639 -11.452899
352 0.000000 0.000000 0.000000
352 807.643299 174.643942 75.559953
352 0.000000 0.000000 0.000000
352 748.963539 222.070663 67.815261
352 882.899689 383.475560 -5.118317
352 0.000000 0.000000 0.000000
352 727.386616 353.183278 38.690016
352 0.000000 0.000000 0.000000
352 691.165020 308.702299 5.021821
352 929.914496 135.932778 472.467790
352 0.000000 0.000000 0.000000
352 0.000000 0.000000 0.000000
352 769.599925 418.368776 453.410553
352 743.054749 106.646114 913.980183
352 798.005836 476.219500 899.804272
352 840.537250 155.011387 923.939326
352 864.557146 407.878879 911.565593
352 658.061438 247.899275 985.379411
352 668.347676 359.853107 986.015843
353 598.843946 -402.108414 -43.642504
353 1100.070238 774.189489 -22.639146
353 1576.122572 -390.820327 -43.803389
353 933.348963 118.394912 -15.582644
353 0.000000 0.000000 0.000000
353 821.560849 170.733981 70.244354
353 0.000000 0.000000 0.000000
353 765.503975 222.888424 59.890348
353 876.188724 385.380074 -5.206964
353 0.000000 0.000000 0.000000
353 722.774311 355.044907 38.390682
353 0.000000 0.000000 0.000000
353 688.685568 309.737779 1.439530
353 932.647795 137.967896 472.845187
353 0.000000 0.000000 0.000000
353 0.000000 0.000000 0.000000
353 765.068376 418.950676 451.606661
353 742.690663 104.749538 914.151254
353 797.020262 477.768123 897.846324
353 841.055389 155.886445 924.455941
353 861.901697 408.964750 911.054195
353 659.476307 248.533419 983.135085
353 669.131318 360.517613 984.015978
354 592.234338 -403.679355 -43.417636
354 1095.465368 774.934454 -22.628691
354 1571.036723 -391.325446 -44.778315
354 950.079454 120.028522 -16.630843
354 0.000000 0.000000 0.000000
354 836.369568 172.448596 66.303179
354 0.000000 0.000000 0.000000
354 776.798649 220.676284 54.627191
354 872.315864 385.278507 -3.519758
354 0.000000 0.000000 0.000000
354 718.349278 354.005049 39.058873
354 0.000000 0.000000 0.000000
354 682.399767 310.772110 3.127251
354 932.467794 139.155913 471.781611
354 0.000000 0.000000 0.000000
354 0.000000 0.000000 0.000000
354 763.673472 420.587750 452.962403
354 740.331425 105.919026 911.901830
354 794.886934 478.102707 897.351939
354 837.900165 155.189613 923.142491
354 860.556515 408.929910 909.090963
354 657.174306 248.984753 983.235606
354 667.802789 359.949892 985.057822
355 588.235299 -404.135165 -43.388655
355 1090.180944 773.924335 -22.742190
355 1566.511242 -390.132544 -45.288256
355 965.620062 119.553699 -17.689898
355 0.000000 0.000000 0.000000
355 850.280231 170.471410 60.597448
355 0.000000 0.000000 0.000000
355 793.047969 218.161405 48.980719
355 868.735557 383.613291 -5.850798
355 0.000000 0.000000 0.000000
355 711.960381 353.207191 40.495804
355 0.000000 0.000000 0.000000
355 676.482045 309.767599 3.350321
355 933.012182 137.985549 472.628486
355 0.000000 0.000000 0.000000
355 0.000000 0.000000 0.000000
355 759.943570 417.551476 453.059637
355 739.829265 105.433510 913.261776
355 793.191490 477.110028 898.090282
355 840.358465 154.719724 923.531174
355 859.295621 408.757649 911.151011
355 655.496592 246.961829 982.785496
355 667.609299 360.470386 983.645392
356 583.929718 -403.558188 -43.757962
356 1085.232994 774.997144 -22.457249
356 1561.254504 -390.185427 -44.551765
356 982.022003 117.818456 -16.335566
356 0.000000 0.000000 0.000000
356 862.874079 169.353676 57.064493
356 0.000000 0.000000 0.000000
356 807.081948 215.207995 43.412424
356 863.479090 386.775511 -4.678197
356 0.000000 0.000000 0.000000
356 706.725756 354.286680 38.611675
356 0.000000 0.000000 0.000000
356 673.845637 310.247414 1.770525
356 930.908671 139.481386 472.106140
356 0.000000 0.000000 0.000000
356 0.000000 0.000000 0.000000
356 759.522752 417.939696 451.938799
356 739.310616 104.573016 910.050193
356 791.440660 476.736803 896.638015
356 838.795226 153.931369 921.497420
356 859.796087 409.770499 910.209606
356 656.021298 247.682489 982.951470
356 662.646899 359.629278 983.655794
357 577.901814 -405.923435 -42.607327
357 1079.695036 774.264278 -23.216363
357 1555.909828 -390.564221 -45.931252
357 996.710493 119.232492 -16.206522
357 0.000000 0.000000 0.000000
357 877.302477 170.408569 51.248225
357 0.000000 0.000000 0.000000
357 820.112503 213.326477 39.407711
357 856.508304 384.494596 -7.606344
357 0.000000 0.000000 0.000000
357 703.190914 353.158785 39.046347
357 0.000000 0.000000 0.000000
357 666.515602 309.760044 2.361498
357 932.995275 140.879515 471.306143
357 0.000000 0.000000 0.000000
357 0.000000 0.000000 0.000000
357 754.696923 419.575090 452.277108
357 736.996800 105.433944 910.301965
357 790.660955 476.622448 896.549318
357 837.545827 153.789202 921.974315
357 857.742599 409.465493 909.951321
357 654.683825 248.491440 980.137113
357 662.337887 360.208671 982.700822
358 572.889608 -405.086941 -43.894707
358 1073.531576 775.001140 -23.034095
358 1551.596733 -390.865786 -45.158093
358 1014.384488 117.997014 -14.826996
358 0.000000 0.000000 0.000000
358 893.360193 169.964987 46.883045
358 0.000000 0.000000 0.000000
358 834.656730 212.898321 32.157130
358 852.306966 384.006839 -4.733249
358 0.000000 0.000000 0.000000
358 697.827831 353.368927 38.686306
358 0.000000 0.000000 0.000000
358 662.964175 310.086334 2.890036
358 932.840627 143.068416 470.310314
358 0.000000 0.000000 0.000000
358 0.000000 0.000000 0.000000
358 754.467123 417.916895 452.963955
358 736.602932 105.268559 908.287665
358 789.452867 474.482296 896.873807
358 836.776047 153.675433 920.994073
358 854.425784 408.340262 909.280263
358 655.105581 246.917687 979.672595
358 661.301765 359.941829 983.097912
359 567.833290 -404.573427 -44.142079
359 1069.196911 774.998221 -22.934434
359 1554.542911 -387.216624 -35.585637
359 1029.201424 119.312170 -13.146893
359 0.000000 0.000000 0.000000
359 905.460246 166.805792 44.616308
359 0.000000 0.000000 0.000000
359 852.223635 212.845127 28.724852
359 847.343926 383.886334 -6.452447
359 0.000000 0.000000 0.000000
359 690.240983 352.564343 39.151581
359 0.000000 0.000000 0.000000
359 656.817780 308.390992 1.110120
359 931.657488 142.496366 470.808149
359 0.000000 0.000000 0.000000
359 0.000000 0.000000 0.000000
359 749.139094 418.302195 452.101534
359 734.280099 104.796102 905.660963
359 788.583830 475.923450 896.934601
359 835.220293 153.788876 919.388327
359 855.537158 406.490855 909.862193
359 652.526209 246.483790 978.966643
359 661.083948 359.627584 981.158229
360 561.716824 -405.632395 -43.800610
360 1063.057925 774.483950 -23.053641
360 1550.257204 -387.475475 -34.971654
360 1046.431181 118.535381 -12.229649
360 0.000000 0.000000 0.000000
360 919.768420 168.001552 40.629394
360 0.000000 0.000000 0.000000
360 868.020799 212.185754 23.255455
360 842.688707 383.962910 -7.560169
360 0.000000 0.000000 0.000000
360 686.609382 353.731735 39.047887
360 0.000000 0.000000 0.000000
360 651.480059 310.436115 2.138212
360 931.912566 143.466423 469.223191
360 0.000000 0.000000 0.000000
360 0.000000 0.000000 0.000000
360 747.813593 419.297959 452.721773
360 733.082708 104.382743 905.622121
360 785.281986 476.965612 896.201488
360 832.290340 153.903660 916.474383
360 853.654664 408.018162 908.893877
360 651.788717 246.158728 977.699616
360 659.766959 358.601186 981.073462
361 557.202365 -405.412496 -43.949372
361 1058.959449 774.705435 -23.574488
361 1544.972837 -388.421994 -34.927119
361 1061.256176 118.783566 -11.643892
361 0.000000 0.000000 0.000000
361 934.316620 167.476325 38.799723
361 0.000000 0.000000 0.000000
361 881.755314 212.374421 19.062172
361 838.922315 382.718903 -4.608560
361 0.000000 0.000000 0.000000
361 682.125566 352.089903 39.161828
361 0.000000 0.000000 0.000000
361 644.461665 309.479774 2.646847
361 929.029033 144.978318 467.251838
361 0.000000 0.000000 0.000000
361 0.000000 0.000000 0.000000
361 745.413327 418.034385 452.575204
361 733.172986 105.884244 904.006882
361 786.169804 476.185942 896.085349
361 833.446288 152.042454 917.853407
361 852.689480 407.216114 908.777469
361 650.681393 246.637962 977.829296
361 657.309301 358.960669 980.191032
362 552.314033 -405.353708 -44.210634
362 1053.331138 773.998491 -23.359582
362 1541.123383 -388.016698 -33.905199
362 1077.220665 116.523007 -7.811158
362 0.000000 0.000000 0.000000
362 947.179015 168.825845 37.703254
362 0.000000 0.000000 0.000000
362 897.125952 211.125417 18.160812
362 831.650998 384.147427 -4.841499
362 0.000000 0.000000 0.000000
362 678.272595 352.722033 38.722653
362 0.000000 0.000000 0.000000
362 639.853264 308.547182 2.245182
362 929.638362 143.861255 467.184095
362 0.000000 0.000000 0.000000
362 0.000000 0.000000 0.000000
362 741.780979 418.285007 452.429885
362 732.882803 104.051532 901.977210
362 786.757002 474.972164 896.246348
362 834.294346 152.457084 915.940765
362 853.224721 406.762817 908.676946
362 649.679533 244.639346 976.367004
362 658.295823 357.975440 979.315480
363 548.077658 -408.018451 -44.440159
363 1048.184988 773.888709 -23.347108
363 1535.947563 -388.284602 -34.441146
363 1091.463636 116.769269 -5.476182
363 0.000000 0.000000 0.000000
363 961.500124 166.821346 37.476623
363 0.000000 0.000000 0.000000
363 912.361365 211.363240 15.224398
363 827.132800 383.225892 -6.774102
363 0.000000 0.000000 0.000000
363 673.406054 352.962075 39.749582
363 0.000000 0.000000 0.000000
363 635.550022 309.712845 2.220105
363 928.203669 145.122576 465.830864
363 0.000000 0.000000 0.000000
363 0.000000 0.000000 0.000000
363 739.769721 419.758623 452.333403
363 731.867543 105.442666 900.312281
363 782.770667 475.450725 895.442757
363 832.629523 152.035924 914.249328
363 852.808033 407.520918 909.224484
363 649.979437 244.267089 974.521455
363 656.988543 355.459418 978.941975
364 541.736262 -406.902732 -43.604542
364 1043.793150 773.689172 -23.689254
364 1531.866742 -388.617487 -34.626535
364 1106.659010 115.155515 -4.032690
364 0.000000 0.000000 0.000000
364 975.330810 166.287348 34.787488
364 0.000000 0.000000 0.000000
364 926.848098 210.663236 12.434140
364 821.517301 381.494631 -5.791410
364 0.000000 0.000000 0.000000
364 667.394518 352.325694 40.357059
364 0.000000 0.000000 0.000000
364 629.272515 309.082792 4.712953
364 925.791341 146.199677 463.720621
364 0.000000 0.000000 0.000000
364 0.000000 0.000000 0.000000
364 735.400986 417.974388 451.047962
364 729.719799 104.076774 899.482463
364 783.755850 474.706268 895.409114
364 833.260750 150.309815 912.875044
364 850.624811 404.082358 906.317936
364 647.589650 242.257447 974.881303
364 656.487395 355.092473 978.493911
365 537.835828 -408.019724 -44.812414
365 1038.384307 774.592409 -23.466066
365 1526.430776 -389.682695 -34.938521
365 1121.357299 116.508028 0.039316
365 0.000000 0.000000 0.000000
365 990.037888 167.729248 33.530908
365 0.000000 0.000000 0.000000
365 942.766749 209.649676 11.115377
365 818.713063 382.935871 -5.717788
365 0.000000 0.000000 0.000000
365 662.096897 351.750183 37.942111
365 0.000000 0.000000 0.000000
365 624.468385 307.442711 3.722429
365 927.413680 146.387275 463.625729
365 0.000000 0.000000 0.000000
365 0.000000 0.000000 0.000000
365 733.280008 417.597275 452.252398
365 729.995306 104.504290 897.833068
365 782.890406 472.738156 894.664077
365 831.917584 150.481462 911.356207
365 848.423689 406.095410 905.612325
365 647.512919 241.900669 973.177586
365 657.635364 355.549910 977.766618
366 532.151750 -407.885470 -44.330632
366 1033.519096 773.608955 -23.295569
366 1522.065393 -389.026549 -35.812464
366 1135.262096 116.549996 5.440987
366 0.000000 0.000000 0.000000
366 1001.508144 166.176388 33.796215
366 0.000000 0.000000 0.000000
366 960.075988 214.174781 9.025829
366 811.713027 381.096082 -8.499220
366 0.000000 0.000000 0.000000
366 657.125276 351.503170 37.563552
366 0.000000 0.000000 0.000000
366 620.894459 309.647446 2.139534
366 925.850910 148.209136 461.623195
366 0.000000 0.000000 0.000000
366 0.000000 0.000000 0.000000
366 726.849434 418.460995 450.945658
366 728.788688 103.843748 896.414640
366 781.434494 473.173812 894.972966
366 834.639406 152.867183 910.904065
366 849.287564 405.278790 905.353795
366 647.026087 242.875313 972.109689
366 654.153078 355.239687 976.983010
367 527.136861 -408.353755 -44.848126
367 1028.494006 773.213524 -23.297271
367 1517.581428 -389.660214 -35.517103
367 1147.582890 115.387942 10.211268
367 0.000000 0.000000 0.000000
367 1015.915261 166.048918 34.324472
367 0.000000 0.000000 0.000000
367 977.010451 213.133071 9.160286
367 808.245897 381.984017 -7.626670
367 0.000000 0.000000 0.000000
367 654.164626 350.852620 38.991446
367 0.000000 0.000000 0.000000
367 615.182861 309.180793 0.888278
367 926.221193 146.555457 461.754194
367 0.000000 0.000000 0.000000
367 0.000000 0.000000 0.000000
367 727.564848 416.305993 450.920910
367 729.127962 102.180643 895.114605
367 782.369391 472.232949 893.741756
367 833.459278 149.456803 909.905569
367 848.050192 405.608512 904.859569
367 647.023692 242.231509 971.413088
367 655.302160 353.747383 977.083572
368 522.263905 -407.365504 -43.818298
368 1023.679947 773.548332 -24.359095
368 1512.903042 -388.806202 -35.913763
368 1160.168766 114.731331 15.663394
368 0.000000 0.000000 0.000000
368 1026.590535 163.769855 38.259580
368 0.000000 0.000000 0.000000
368 989.234780 213.524259 9.017075
368 801.061334 382.868165 -7.087611
368 0.000000 0.000000 0.000000
368 647.893548 350.091657 38.200334
368 0.000000 0.000000 0.000000
368 609.211373 308.180850 2.497042
368 924.504514 148.317572 457.710600
368 0.000000 0.000000 0.000000
368 0.000000 0.000000 0.000000
368 721.373036 416.465330 451.296867
368 729.872161 102.463459 893.520576
368 780.647554 471.320610 893.566986
368 831.439529 150.067899 906.764959
368 848.812397 404.630207 904.174859
368 647.547472 240.527730 969.390620
368 654.765152 351.843652 975.942781
369 517.167398 -408.755239 -44.544026
369 1018.553619 773.859095 -24.112018
369 1507.742272 -389.880971 -35.646315
369 1173.006532 112.633510 20.919332
369 0.000000 0.000000 0.000000
369 1038.240773 163.540650 37.460113
369 0.000000 0.000000 0.000000
369 1002.856183 212.521488 6.995611
369 796.830144 382.775591 -9.303900
369 0.000000 0.000000 0.000000
369 641.594372 351.211717 38.645747
369 0.000000 0.000000 0.000000
369 604.132318 307.148739 1.371409
369 926.456429 148.728662 457.756518
369 0.000000 0.000000 0.000000
369 0.000000 0.000000 0.000000
369 719.213463 418.731805 451.068479
369 731.102403 103.835765 891.747424
369 781.116493 471.731507 892.386494
369 833.462565 149.496268 906.930873
369 848.830958 405.110314 903.447229
369 647.535270 240.455410 970.082764
369 656.409347 351.707605 973.836861
370 512.125133 -409.495154 -44.671589
370 1013.252388 773.187613 -23.371900
370 1503.337115 -389.672896 -36.220093
370 1182.859455 114.120207 26.324589
370 0.000000 0.000000 0.000000
370 1048.975162 163.575987 39.611026
370 0.000000 0.000000 0.000000
370 1014.039505 213.491641 9.072440
370 793.027888 382.133901 -7.093174
370 0.000000 0.000000 0.000000
370 638.297865 351.878230 39.956497
370 0.000000 0.000000 0.000000
370 598.648216 308.301083 3.024981
370 922.480270 150.249413 456.318066
370 0.000000 0.000000 0.000000
370 0.000000 0.000000 0.000000
370 714.126787 418.057050 451.371564
370 728.556538 103.981696 891.619711
370 779.242217 470.639724 891.758360
370 832.060632 150.194806 905.860942
370 850.394919 404.827974 903.323705
370 647.077923 238.956010 968.358817
370 653.575603 351.792903 974.479748
371 505.898311 -407.973760 -46.097591
371 1008.212560 773.543279 -24.191077
371 1498.221505 -389.791485 -36.526059
371 1193.859667 115.155677 32.405146
371 0.000000 0.000000 0.000000
371 1060.240317 164.820079 39.854712
371 0.000000 0.000000 0.000000
371 1026.897438 212.515923 9.340814
371 787.015763 383.218663 -7.615790
371 0.000000 0.000000 0.000000
371 631.802798 349.417525 38.380543
371 0.000000 0.000000 0.000000
371 594.385511 307.996726 3.206905
371 924.779676 150.855076 454.846707
371 0.000000 0.000000 0.000000
371 0.000000 0.000000 0.000000
371 711.375026 416.287753 450.955137
371 731.124952 102.539279 890.361065
371 780.657492 470.863736 890.978856
371 834.777201 149.248507 905.393423
371 848.643504 403.131621 901.461189
371 648.733204 237.724937 968.025167
371 656.420423 352.827136 974.058859
372 501.037052 -408.201638 -44.460768
372 1004.603028 772.815213 -24.145551
372 1493.333796 -390.139911 -35.165174
372 1204.626022 112.732279 40.393149
372 0.000000 0.000000 0.000000
372 1071.108226 162.512158 43.277881
372 0.000000 0.000000 0.000000
372 1037.956301 211.937935 9.040911
372 782.505483 381.494175 -7.327201
372 0.000000 0.000000 0.000000
372 627.815694 351.424537 40.713386
372 0.000000 0.000000 0.000000
372 589.138989 307.457479 2.952213
372 924.891455 150.967394 452.937669
372 0.000000 0.000000 0.000000
372 0.000000 0.000000 0.000000
372 709.219549 417.996051 451.251239
372 731.350431 100.719213 889.773595
372 779.599536 471.075108 890.142784
372 832.127585 149.507866 901.964103
372 848.380659 404.421172 900.570052
372 649.013494 237.901877 966.750062
372 655.267888 350.988175 973.164627
373 496.534200 -408.833421 -45.173921
373 998.667031 773.510717 -23.824118
373 1489.068248 -389.519046 -36.329920
373 1213.228122 113.442233 45.591649
373 0.000000 0.000000 0.000000
373 1078.140510 162.111816 45.544750
373 0.000000 0.000000 0.000000
373 1048.132637 210.862989 10.947913
373 776.859195 381.403598 -6.619752
373 0.000000 0.000000 0.000000
373 623.554356 349.462770 40.024419
373 0.000000 0.000000 0.000000
373 584.455957 306.159088 3.952463
373 923.754403 151.405347 451.989914
373 0.000000 0.000000 0.000000
373 0.000000 0.000000 0.000000
373 706.418980 415.796236 451.442581
373 731.224417 102.236221 888.610357
373 778.678478 469.411360 890.692198
373 834.945333 148.340764 902.608537
373 846.656499 402.905288 899.172038
373 650.643959 236.851006 964.346769
373 655.883953 348.812895 973.665984
374 492.605695 -408.768815 -44.273446
374 993.824244 773.916260 -23.943279
374 1484.297757 -390.240671 -35.650003
374 1220.815351 115.602162 51.437730
374 0.000000 0.000000 0.000000
374 1088.990295 163.607032 46.755563
374 0.000000 0.000000 0.000000
374 1057.628253 211.945100 13.111665
374 771.686410 380.342710 -7.486171
374 0.000000 0.000000 0.000000
374 617.738658 351.767968 41.437027
374 0.000000 0.000000 0.000000
374 578.866169 306.548406 2.796646
374 924.179091 150.509931 450.998933
374 0.000000 0.000000 0.000000
374 0.000000 0.000000 0.000000
374 703.637715 417.144601 451.438662
374 734.839125 101.188249 886.631528
374 780.303752 468.666226 889.772741
374 836.953175 148.473298 901.430024
374 849.014214 404.460196 898.123724
374 649.929287 236.306956 964.655354
374 656.049335 348.455607 971.707181
375 486.641791 -408.179840 -43.610645
375 989.125138 773.974157 -24.486473
375 1478.802727 -389.785554 -36.576719
375 1229.358016 112.811633 56.943149
375 0.000000 0.000000 0.000000
375 1093.139415 162.576623 49.645962
375 0.000000 0.000000 0.000000
375 1067.165585 209.917092 13.822002
375 767.972964 381.892736 -8.106983
375 0.000000 0.000000 0.000000
375 613.604256 348.978828 41.650307
375 0.000000 0.000000 0.000000
375 573.240271 306.499807 2.079977
375 925.079775 151.281534 450.022352
375 0.000000 0.000000 0.000000
375 0.000000 0.000000 0.000000
375 699.633480 416.529123 450.049464
375 735.594247 100.058471 885.153876
375 777.569887 468.490203 888.718596
375 836.128574 148.153722 899.289793
375 847.729066 402.630759 896.054201
375 649.468575 233.912160 964.048810
375 654.069882 347.761515 972.512562
376 481.547281 -409.467637 -45.194354
376 984.306802 773.719667 -24.339767
376 1474.271594 -391.038916 -36.745263
376 1236.739823 115.470572 60.749382
376 0.000000 0.000000 0.000000
376 1102.449519 161.435550 51.614427
376 0.000000 0.000000 0.000000
376 1073.960323 208.979773 14.725048
376 763.189931 380.491082 -6.943244
376 0.000000 0.000000 0.000000
376 609.623479 348.994935 41.042238
376 0.000000 0.000000 0.000000
376 568.044598 306.037522 2.322748
376 924.721444 151.170560 449.258606
376 0.000000 0.000000 0.000000
376 0.000000 0.000000 0.000000
376 700.067538 414.981015 450.018200
376 735.395715 98.006682 884.846702
376 778.612188 469.546961 887.117954
376 834.078596 148.734933 897.626451
376 847.332655 403.926985 895.822192
376 648.546592 234.846901 963.609827
376 655.956570 346.473788 972.054501
377 476.153045 -409.906755 -45.200449
377 978.536924 773.065336 -24.204117
377 1469.072914 -391.601747 -37.705512
377 1242.635217 115.529347 63.310191
377 0.000000 0.000000 0.000000
377 1106.336732 159.303590 53.118464
377 0.000000 0.000000 0.000000
377 1080.147338 208.739071 15.251345
377 757.329528 380.761938 -7.856170
377 0.000000 0.000000 0.000000
377 602.827872 347.956160 38.831806
377 0.000000 0.000000 0.000000
377 564.065635 305.230173 2.697937
377 926.163154 150.575222 449.592467
377 0.000000 0.000000 0.000000
377 0.000000 0.000000 0.000000
377 697.371411 414.471988 447.104678
377 734.185699 97.044507 883.517311
377 778.065044 469.117672 887.556907
377 835.862998 147.252869 895.605782
377 848.068900 401.423159 894.208269
377 651.982891 232.523290 962.291008
377 656.619584 344.640681 969.675763
378 470.489947 -409.481679 -43.934564
378 972.394765 773.149491 -24.165482
378 1464.657752 -391.151941 -37.289587
378 1245.532021 115.865971 65.574090
378 0.000000 0.000000 0.000000
378 1112.217987 161.644465 51.574750
378 0.000000 0.000000 0.000000
378 1083.174398 207.161395 16.127859
378 751.946704 380.574815 -6.604794
378 0.000000 0.000000 0.000000
378 597.921504 347.581773 40.560556
378 0.000000 0.000000 0.000000
378 557.026452 303.873868 3.938545
378 925.985202 150.583406 447.512713
378 0.000000 0.000000 0.000000
378 0.000000 0.000000 0.000000
378 695.245868 413.355280 449.180398
378 737.252866 96.814399 881.853684
378 778.004639 466.364022 885.726356
378 836.545865 147.727341 895.008857
378 846.834423 401.822373 893.082782
378 650.740838 230.238777 962.090938
378 656.842890 344.040994 969.536895
379 464.636606 -410.304271 -44.465189
379 967.361830 773.061620 -25.668215
379 1458.922704 -391.311648 -38.100087
379 1250.638098 116.557428 67.108088
379 0.000000 0.000000 0.000000
379 1115.968669 160.005124 55.358834
379 0.000000 0.000000 0.000000
379 1089.886748 207.887074 16.300325
379 746.027899 380.147559 -7.074520
379 0.000000 0.000000 0.000000
379 595.028019 346.730434 39.797204
379 0.000000 0.000000 0.000000
379 552.886878 302.990201 3.039601
379 929.194969 150.816349 446.473840
379 0.000000 0.000000 0.000000
379 0.000000 0.000000 0.000000
379 693.108044 413.153370 447.913798
379 736.970152 96.325499 882.600230
379 775.800099 466.210471 883.919281
379 837.369518 147.187569 893.523462
379 845.246855 400.496458 892.816077
379 653.492905 229.554446 962.078731
379 656.672429 341.808572 968.698609
380 458.693063 -410.378716 -45.229262
380 962.913217 772.503512 -24.912792
380 1453.681608 -392.173729 -36.864934
380 1253.828442 117.381816 70.680338
380 0.000000 0.000000 0.000000
380 1119.699067 159.617435 53.880691
380 0.000000 0.000000 0.000000
380 1092.455749 207.542498 15.694804
380 740.257286 381.180378 -7.729460
380 0.000000 0.000000 0.000000
380 588.897397 347.552048 41.008483
380 0.000000 0.000000 0.000000
380 546.056450 303.103401 2.438136
380 929.245875 150.087542 443.982765
380 0.000000 0.000000 0.000000
380 0.000000 0.000000 0.000000
380 689.480775 412.036612 448.007570
380 738.977915 97.302382 879.620415
380 776.101868 465.762612 884.896283
380 840.642321 147.503379 894.883505
380 845.913797 400.203527 892.351481
380 653.738966 227.729363 960.584648
380 657.682649 341.425676 967.816878
381 453.009664 -411.503046 -44.725906
381 956.785179 772.124686 -25.031593
381 1447.801430 -392.533201 -37.175327
381 1254.231262 117.921033 69.109262
381 0.000000 0.000000 0.000000
381 1119.030348 159.532703 54.260670
381 0.000000 0.000000 0.000000
381 1094.795806 205.855722 14.577536
381 736.344834 378.942280 -8.664360
381 0.000000 0.000000 0.000000
381 582.225964 345.949152 39.443338
381 0.000000 0.000000 0.000000
381 541.459667 301.810942 3.430585
381 930.592593 148.537008 444.016904
381 0.000000 0.000000 0.000000
381 0.000000 0.000000 0.000000
381 688.227861 411.728937 448.240527
381 738.497898 95.028086 879.559953
381 775.898568 465.221305 882.866845
381 839.799391 147.407421 892.685884
381 845.692375 400.845329 890.768678
381 655.878429 226.235308 958.720324
381 657.351706 339.691812 967.900954
382 447.458624 -411.115468 -43.951395
382 951.340993 772.421471 -25.795453
382 1443.247020 -392.671995 -37.635036
382 1258.046462 119.003283 69.591765
382 0.000000 0.000000 0.000000
382 1121.671564 160.757089 52.531190
382 0.000000 0.000000 0.000000
382 1095.628055 206.315545 14.964492
382 729.804366 380.069310 -7.810772
382 0.000000 0.000000 0.000000
382 579.619831 345.525503 41.283204
382 0.000000 0.000000 0.000000
382 534.783919 301.712249 3.205508
382 931.957214 149.812103 444.264915
382 0.000000 0.000000 0.000000
382 0.000000 0.000000 0.000000
382 687.224492 408.811352 447.007819
382 741.056215 95.023161 879.509030
382 773.900451 463.909976 882.288682
382 843.663363 146.850626 892.876902
382 846.694840 401.153559 889.616133
382 655.404550 223.993502 958.967588
382 658.555516 336.800769 966.753857
383 442.693082 -409.390353 -44.706243
383 947.541724 772.061009 -26.556837
383 1437.619696 -393.208441 -38.647306
383 1258.016366 120.353704 67.304291
383 0.000000 0.000000 0.000000
383 1120.746026 159.689647 52.485403
383 0.000000 0.000000 0.000000
383 1096.357406 205.604793 13.556318
383 723.928742 377.497577 -8.607204
383 0.000000 0.000000 0.000000
383 573.150452 345.168109 41.176530
383 0.000000 0.000000 0.000000
383 529.461791 301.627402 4.788436
383 932.129687 149.318142 443.698918
383 0.000000 0.000000 0.000000
383 0.000000 0.000000 0.000000
383 683.948778 409.105537 446.416567
383 742.085781 93.802784 878.512414
383 774.907413 462.903199 881.721852
383 842.034212 145.425688 891.190889
383 846.810991 400.131874 888.627923
383 653.781228 223.024508 958.492596
383 656.783915 335.532727 966.270252
384 436.978108 -411.629928 -45.455319
384 941.694963 772.000192 -26.071708
384 1432.855258 -393.329456 -38.554409
384 1257.157341 118.393047 65.802666
384 0.000000 0.000000 0.000000
384 1121.303591 161.334923 50.231631
384 0.000000 0.000000 0.000000
384 1095.694774 206.086513 13.673038
384 719.391147 377.498933 -7.981020
384 0.000000 0.000000 0.000000
384 568.238478 346.721916 42.185277
384 0.000000 0.000000 0.000000
384 526.253841 300.372797 0.847177
384 934.288047 148.648707 443.409153
384 0.000000 0.000000 0.000000
384 0.000000 0.000000 0.000000
384 683.497675 408.031287 445.696442
384 744.622243 92.915859 877.843288
384 773.785620 462.593798 881.619831
384 844.662195 145.965410 890.067368
384 847.249061 400.561762 889.612286
384 657.266275 220.657618 957.469510
384 657.655156 333.977805 965.122434
385 430.950801 -412.137228 -44.749806
385 935.370382 772.153709 -25.549426
385 1427.878122 -394.907589 -38.471549
385 1256.738780 121.787105 64.380427
385 0.000000 0.000000 0.000000
385 1121.806520 161.265097 49.582539
385 0.000000 0.000000 0.000000
385 1093.829986 205.302358 10.290628
385 714.235960 377.457574 -9.486020
385 0.000000 0.000000 0.000000
385 563.369392 345.787634 42.959851
385 0.000000 0.000000 0.000000
385 519.598769 300.714958 2.947892
385 938.197873 148.237886 443.249574
385 0.000000 0.000000 0.000000
385 0.000000 0.000000 0.000000
385 681.571274 407.622435 447.277015
385 748.658825 90.259696 877.825389
385 773.912023 460.299139 879.402333
385 846.845092 145.459576 889.704210
385 848.522051 399.168865 887.907976
385 657.930898 219.358199 957.765781
385 657.964202 331.532917 964.549319
386 427.196836 -411.146664 -43.800209
386 931.740680 771.954954 -25.487551
386 1423.736034 -394.551375 -38.313196
386 1256.437857 122.717993 58.936143
386 0.000000 0.000000 0.000000
386 1119.051822 160.687760 46.166860
386 0.000000 0.000000 0.000000
386 1090.991939 204.552063 8.453087
386 710.455457 376.836186 -9.219327
386 0.000000 0.000000 0.000000
386 558.333756 345.243616 42.192724
386 0.000000 0.000000 0.000000
386 512.069580 301.158951 6.220298
386 940.140579 146.112593 442.951172
386 0.000000 0.000000 0.000000
386 0.000000 0.000000 0.000000
386 680.519639 406.061778 446.301948
386 748.250609 90.066868 876.260539
386 772.420100 459.244521 879.972214
386 848.107598 144.255256 890.604332
386 849.426422 399.223498 888.173318
386 659.032641 216.763635 957.337943
386 656.768690 330.503966 964.980623
387 421.782062 -410.571495 -45.067338
387 926.241607 772.352344 -26.670828
387 1418.020593 -393.582571 -39.458277
387 1253.375108 124.286581 54.083867
387 0.000000 0.000000 0.000000
387 1117.328818 160.428449 44.915231
387 0.000000 0.000000 0.000000
387 1088.429212 206.186843 4.984062
387 705.033747 378.357240 -8.325029
387 0.000000 0.000000 0.000000
387 554.864578 345.646355 43.247839
387 0.000000 0.000000 0.000000
387 510.160985 301.730282 5.080163
387 940.498013 147.661359 441.902649
387 0.000000 0.000000 0.000000
387 0.000000 0.000000 0.000000
387 680.333517 404.530806 447.121729
387 752.319497 87.983396 876.988127
387 774.748051 458.194113 879.311001
387 850.723201 145.054947 888.801702
387 848.056419 399.794234 887.017654
387 659.694704 215.934066 955.912726
387 659.612495 329.068093 964.271403
388 416.207390 -411.496936 -45.157349
388 920.808261 772.209606 -25.054320
388 1414.123171 -393.309722 -38.562848
388 1250.970047 126.394516 48.739642
388 0.000000 0.000000 0.000000
388 1113.088577 161.857292 41.421004
388 0.000000 0.000000 0.000000
388 1084.933115 206.730435 1.824745
388 697.902235 379.749223 -8.161824
388 0.000000 0.000000 0.000000
388 548.658589 345.575409 43.912668
388 0.000000 0.000000 0.000000
388 505.145155 301.878277 6.763916
388 943.611564 147.067237 439.110018
388 0.000000 0.000000 0.000000
388 0.000000 0.000000 0.000000
388 679.487458 405.450222 445.768199
388 753.062948 86.763916 875.251986
388 775.880001 459.390204 879.563600
388 852.320614 144.024823 887.871129
388 849.773407 399.899800 885.032031
388 663.512091 214.985135 954.638524
388 661.933384 329.235605 962.232873
389 411.228439 -411.726525 -44.123137
389 916.398613 772.069353 -26.134822
389 1408.124207 -394.463362 -38.645524
389 1245.963760 127.999995 45.513296
389 0.000000 0.000000 0.000000
389 1109.229666 162.192983 37.701646
389 0.000000 0.000000 0.000000
389 1079.843257 205.879063 -0.399983
389 691.967600 376.123115 -10.333533
389 0.000000 0.000000 0.000000
389 545.011773 344.598253 44.738243
389 0.000000 0.000000 0.000000
389 499.839846 301.836629 6.118405
389 944.651577 146.891554 438.662257
389 0.000000 0.000000 0.000000
389 0.000000 0.000000 0.000000
389 676.680790 402.762071 446.450470
389 757.852592 86.724923 874.583114
389 776.689878 456.015136 877.430799
389 854.350532 143.551507 887.775044
389 852.099693 398.221182 884.638407
389 664.529327 213.358259 955.173802
389 663.258559 326.565015 962.949993
390 395.140936 -403.011805 -45.298530
390 911.304754 771.739778 -28.005847
390 1403.286161 -394.955662 -39.471789
390 1242.697356 128.131485 39.247876
390 0.000000 0.000000 0.000000
390 1103.906244 163.759076 36.573070
390 0.000000 0.000000 0.000000
390 1073.097820 206.928414 -1.592069
390 690.012302 378.173864 -9.029131
390 0.000000 0.000000 0.000000
390 540.833553 346.122547 45.055952
390 0.000000 0.000000 0.000000
390 495.403945 301.214821 6.668059
390 947.684029 146.006928 437.323462
390 0.000000 0.000000 0.000000
390 0.000000 0.000000 0.000000
390 675.766700 402.612428 445.774246
390 758.380467 84.785926 874.994942
390 775.898063 454.224876 877.743262
390 856.750450 142.010789 888.061134
390 853.134941 398.086124 885.362971
390 667.459209 211.264389 953.742966
390 664.834387 324.973806 961.579298
391 388.833423 -402.643052 -45.524033
391 905.532303 771.393970 -26.427680
391 1398.719804 -394.336321 -39.397244
391 1242.016396 128.784964 35.976302
391 0.000000 0.000000 0.000000
391 1103.400840 162.953961 32.577406
391 0.000000 0.000000 0.000000
391 1066.657593 206.443519 -4.345156
391 684.949788 377.769262 -9.721340
391 0.000000 0.000000 0.000000
391 535.713530 347.545480 46.605812
391 0.000000 0.000000 0.000000
391 490.801807 300.866291 7.313642
391 949.636641 144.174539 437.662099
391 0.000000 0.000000 0.000000
391 0.000000 0.000000 0.000000
391 676.133017 401.895737 444.894457
391 765.552658 82.513362 874.885905
391 778.984546 454.088673 876.385401
391 858.237806 143.266631 886.865154
391 850.833590 397.819118 881.522831
391 669.397283 210.185290 953.533688
391 665.726566 322.012670 961.694916
392 384.710585 -403.339013 -46.679199
392 900.049161 771.895901 -26.240904
392 1392.872971 -395.927050 -39.344074
392 1241.305434 130.101204 33.110669
392 0.000000 0.000000 0.000000
392 1098.978743 166.052701 30.632279
392 0.000000 0.000000 0.000000
392 1065.431016 206.708073 -4.244750
392 676.707417 376.408107 -10.403561
392 0.000000 0.000000 0.000000
392 531.714266 349.224464 46.209679
392 0.000000 0.000000 0.000000
392 486.100091 303.062173 7.010224
392 949.578027 143.162015 437.001926
392 0.000000 0.000000 0.000000
392 0.000000 0.000000 0.000000
392 676.079562 400.954795 445.933320
392 768.833867 81.367294 875.992884
392 776.996354 452.110402 875.298003
392 863.566879 140.381263 888.430101
392 854.837950 395.498817 882.798275
392 670.703613 207.787782 953.205328
392 666.562848 318.830935 959.967869
393 380.504591 -402.658611 -46.269571
393 895.306451 771.362324 -26.920805
393 1387.865181 -395.968946 -39.711354
393 1237.776715 132.608128 30.609440
393 0.000000 0.000000 0.000000
393 1097.647412 165.417997 29.182156
393 0.000000 0.000000 0.000000
393 1061.799981 207.362238 -5.702946
393 672.361221 377.901981 -10.661875
393 0.000000 0.000000 0.000000
393 527.247350 348.195420 48.054122
393 0.000000 0.000000 0.000000
393 480.364244 300.842188 9.122455
393 951.469912 143.464517 435.318265
393 0.000000 0.000000 0.000000
393 0.000000 0.000000 0.000000
393 674.403308 400.294388 445.804295
393 770.868223 80.054404 874.596378
393 779.287638 451.464502 874.917494
393 865.885650 140.402864 888.456979
393 855.934183 396.415625 882.671642
393 674.553905 204.520618 952.139162
393 669.476979 317.552275 958.804975
394 373.715669 -402.348456 -46.464725
394 889.482065 771.176332 -27.580891
394 1382.116571 -396.737506 -39.106966
394 1236.467212 136.208197 24.983900
394 0.000000 0.000000 0.000000
394 1097.746416 164.191637 30.538868
394 0.000000 0.000000 0.000000
394 1057.819610 208.297544 -4.810574
394 667.187447 378.054964 -10.729076
394 0.000000 0.000000 0.000000
394 520.219996 349.761208 50.212857
394 0.000000 0.000000 0.000000
394 473.260421 300.615985 11.594486
394 951.718580 142.586317 434.552540
394 0.000000 0.000000 0.000000
394 0.000000 0.000000 0.000000
394 673.588045 397.740550 443.909009
394 774.744317 78.394412 875.708258
394 779.354835 449.854519 873.102975
394 868.755178 139.676202 888.244524
394 856.108852 395.398140 879.573643
394 676.803664 202.336166 953.379526
394 670.184236 315.724284 959.069932
395 368.525290 -403.813257 -46.866316
395 884.509606 771.003144 -27.139819
395 1377.893493 -396.179855 -39.301677
395 1235.335407 140.173775 19.998865
395 0.000000 0.000000 0.000000
395 1096.273259 168.855120 28.136091
395 0.000000 0.000000 0.000000
395 1055.176166 206.519993 -5.235113
395 660.345731 377.363156 -10.362343
395 0.000000 0.000000 0.000000
395 514.573386 348.700091 50.527207
395 0.000000 0.000000 0.000000
395 468.597041 301.494298 11.634253
395 950.977870 141.905146 432.844892
395 0.000000 0.000000 0.000000
395 0.000000 0.000000 0.000000
395 672.738746 397.143619 444.453283
395 778.384187 75.338655 875.657625
395 781.136665 447.386496 873.557257
395 871.775987 138.706816 887.892965
395 859.038261 393.864547 881.050967
395 679.070679 200.338036 953.531587
395 674.574811 312.447730 957.536125
396 361.229275 -403.820904 -46.648943
396 879.383735 770.622637 -27.829571
396 1372.192390 -396.842127 -39.626268
396 1233.551804 140.544973 14.611856
396 0.000000 0.000000 0.000000
396 1094.213585 167.153493 29.109223
396 0.000000 0.000000 0.000000
396 1052.115716 206.893725 -4.886448
396 655.366790 376.282239 -10.843497
396 0.000000 0.000000 0.000000
396 511.713828 349.594871 51.762991
396 0.000000 0.000000 0.000000
396 463.729136 303.750495 15.177284
396 949.728775 141.694764 431.446691
396 0.000000 0.000000 0.000000
396 0.000000 0.000000 0.000000
396 673.048128 396.686073 446.309175
396 781.594052 73.913602 876.048881
396 781.298586 445.868352 872.064823
396 875.731478 137.199269 889.258018
396 860.517964 391.922986 880.278995
396 681.528615 197.955419 952.161302
396 673.438238 311.237335 957.738511
397 354.591644 -403.746361 -46.912124
397 874.505596 770.286066 -28.287250
397 1366.740503 -396.059306 -39.861369
397 1230.463657 140.241788 11.619906
397 0.000000 0.000000 0.000000
397 1092.910202 165.601477 27.699231
397 0.000000 0.000000 0.000000
397 1048.988025 206.483100 -4.095471
397 651.322088 377.073411 -11.068595
397 0.000000 0.000000 0.000000
397 506.837104 348.362263 51.510065
397 0.000000 0.000000 0.000000
397 459.964287 303.283601 16.009327
397 951.508490 138.532099 431.122719
397 0.000000 0.000000 0.000000
397 0.000000 0.000000 0.000000
397 673.569487 394.214985 444.412768
397 786.387556 72.013509 877.853772
397 783.297398 444.526786 871.042907
397 877.224400 136.546586 889.666403
397 861.471295 390.330094 879.677659
397 684.631570 195.875874 953.352743
397 676.755601 307.282147 957.200814
398 350.551691 -404.923225 -46.897150
398 867.901507 770.452589 -28.292536
398 1361.789860 -397.636671 -38.805651
398 1227.946011 141.105587 5.683872
398 0.000000 0.000000 0.000000
398 1087.528523 168.167895 27.248526
398 0.000000 0.000000 0.000000
398 1044.730763 206.732128 -2.449537
398 644.380714 376.725729 -11.410152
398 0.000000 0.000000 0.000000
398 503.373969 351.170643 54.356178
398 0.000000 0.000000 0.000000
398 453.592059 304.748383 19.264251
398 954.214423 139.343332 432.492402
398 0.000000 0.000000 0.000000
398 0.000000 0.000000 0.000000
398 672.535744 395.674688 446.546953
398 790.154847 70.745212 879.086189
398 784.203370 443.274508 871.988916
398 879.085383 134.203228 889.438059
398 862.916598 388.216531 879.549008
398 689.090024 194.249177 952.378159
398 678.837128 306.523328 957.245938
399 346.007271 -405.372617 -47.083017
399 863.262028 770.296829 -28.456449
399 1356.223462 -397.324344 -41.011307
399 1224.383407 142.251640 2.396359
399 0.000000 0.000000 0.000000
399 1086.018515 168.297529 26.716605
399 0.000000 0.000000 0.000000
399 1041.727413 204.487783 -2.797268
399 640.542630 376.400662 -10.640981
399 0.000000 0.000000 0.000000
399 497.145885 352.955793 58.462314
399 0.000000 0.000000 0.000000
399 448.721275 304.816742 24.524534
399 956.363852 138.422853 430.760214
399 0.000000 0.000000 0.000000
399 0.000000 0.000000 0.000000
399 674.067863 392.077086 445.204930
399 791.651599 68.574145 880.175604
399 786.819636 440.551930 871.584342
399 884.201072 134.481400 890.145707
399 866.455497 388.164483 879.844097
399 691.296921 190.942858 955.411896
399 678.970547 303.405272 958.359703
400 340.167534 -404.848550 -47.938229
400 858.188187 768.980795 -27.829220
400 1351.831217 -398.855428 -40.783330
400 1220.711366 139.538343 -0.334981
400 0.000000 0.000000 0.000000
400 1083.489056 166.011682 29.437983
400 0.000000 0.000000 0.000000
400 1037.137136 205.200877 -3.144117
400 635.504280 377.374084 -12.265661
400 0.000000 0.000000 0.000000
400 495.584000 354.925341 59.148160
400 0.000000 0.000000 0.000000
400 447.073671 305.559086 24.115749
400 959.549559 137.369247 432.571728
400 0.000000 0.000000 0.000000
400 0.000000 0.000000 0.000000
400 675.196465 392.896494 447.634807
400 795.305254 66.089341 882.492667
400 789.194176 438.353062 871.731671
400 886.388850 133.498183 891.406440
400 867.432581 388.297103 880.193915
400 692.953858 188.100683 954.299597
400 683.718254 302.111133 957.678353
401 333.329572 -405.390979 -47.247317
401 852.388622 769.750361 -28.967974
401 1345.850884 -398.183325 -40.110907
401 1216.238057 139.941481 -4.738236
401 0.000000 0.000000 0.000000
401 1079.731734 167.023278 25.874271
401 0.000000 0.000000 0.000000
401 1032.743220 203.490489 -1.342213
401 627.931204 374.358672 -13.309080
401 0.000000 0.000000 0.000000
401 493.046146 353.949281 61.902106
401 0.000000 0.000000 0.000000
401 440.832616 304.835116 30.449503
401 962.885419 135.393144 435.979081
401 0.000000 0.000000 0.000000
401 0.000000 0.000000 0.000000
401 677.609428 391.065865 449.110735
401 799.976169 63.806302 883.114283
401 790.918212 435.348091 870.405406
401 889.351530 133.793306 892.600342
401 871.058127 386.069912 879.314971
401 699.071083 187.797199 954.624775
401 686.835670 299.564740 957.890532
402 327.601675 -405.401144 -48.120080
402 848.081242 770.393967 -28.237069
402 1341.650731 -398.063984 -40.203646
402 1213.009305 139.919690 -7.645060
402 0.000000 0.000000 0.000000
402 1075.512021 167.238764 27.435227
402 0.000000 0.000000 0.000000
402 1028.935376 205.983128 -0.051505
402 623.733406 375.153626 -11.993018
402 0.000000 0.000000 0.000000
402 488.960208 354.682594 64.749675
402 0.000000 0.000000 0.000000
402 435.435556 307.157677 33.447004
402 966.269034 134.117751 438.578420
402 0.000000 0.000000 0.000000
402 0.000000 0.000000 0.000000
402 677.467683 392.511549 448.089254
402 803.564301 61.442625 885.699083
402 791.475502 434.234608 871.099391
402 892.314266 130.236006 894.901969
402 871.802120 385.580227 879.593496
402 698.253440 183.699168 958.122213
402 689.163094 296.697457 957.873402
403 323.390761 -407.034244 -47.512934
403 842.329864 769.262852 -28.273053
403 1335.502287 -399.472208 -41.978240
403 1207.610334 141.014832 -8.588632
403 0.000000 0.000000 0.000000
403 1072.669845 167.723869 28.149453
403 0.000000 0.000000 0.000000
403 1023.606337 204.829545 1.605789
403 619.052366 377.681324 -10.647933
403 0.000000 0.000000 0.000000
403 484.715111 356.592276 71.255292
403 0.000000 0.000000 0.000000
403 431.690240 307.812323 37.295738
403 968.148455 133.024406 439.513874
403 0.000000 0.000000 0.000000
403 0.000000 0.000000 0.000000
403 679.623929 390.903330 450.272175
403 807.144108 59.769513 889.318470
403 795.444826 433.076208 872.881204
403 896.146497 130.118785 897.478187
403 874.401676 382.796717 882.044112
403 704.390825 182.157941 957.167316
403 690.790434 295.786595 959.775582
404 318.426775 -406.484666 -46.853553
404 836.303836 768.894028 -29.166436
404 1330.703388 -398.467481 -40.305743
404 1204.860742 139.907945 -11.036655
404 0.000000 0.000000 0.000000
404 1067.480914 166.327539 25.936918
404 0.000000 0.000000 0.000000
404 1020.871179 203.362703 2.463126
404 612.060102 375.816728 -13.029630
404 0.000000 0.000000 0.000000
404 481.276658 356.844962 72.324663
404 0.000000 0.000000 0.000000
404 428.337124 307.829106 41.967276
404 973.517487 132.873161 441.247978
404 0.000000 0.000000 0.000000
404 0.000000 0.000000 0.000000
404 681.476040 389.892204 448.784560
404 809.743123 59.065178 890.181743
404 798.186664 430.444303 872.492077
404 898.110574 128.596171 898.576973
404 876.961322 381.705598 881.395226
404 705.181384 180.658126 959.329799
404 694.163087 294.468686 959.059484
405 313.060311 -407.062306 -48.012786
405 831.481344 769.658384 -28.755798
405 1325.607782 -397.881263 -41.470579
405 1201.417718 140.624453 -13.143321
405 0.000000 0.000000 0.000000
405 1063.000762 165.650234 27.051044
405 0.000000 0.000000 0.000000
405 1012.674529 201.623044 2.691604
405 609.122659 377.297756 -12.312767
405 0.000000 0.000000 0.000000
405 478.954801 358.121603 75.485153
405 0.000000 0.000000 0.000000
405 423.856876 309.018072 48.217021
405 977.286897 130.697679 444.302819
405 0.000000 0.000000 0.000000
405 0.000000 0.000000 0.000000
405 683.921154 390.612270 449.518248
405 812.624841 56.627945 892.452087
405 801.953854 427.716935 873.262989
405 898.844615 127.350534 898.767603
405 878.362254 379.697310 883.615909
405 708.699335 178.818486 961.584133
405 698.446505 291.201068 959.962213
406 305.640001 -405.219176 -47.646724
406 826.372065 769.937431 -28.250081
406 1320.111728 -398.466271 -41.465371
406 1194.478592 140.443349 -12.825341
406 0.000000 0.000000 0.000000
406 1057.880422 166.289829 25.851409
406 0.000000 0.000000 0.000000
406 1008.899842 203.573879 2.721141
406 603.483434 377.158424 -12.700178
406 0.000000 0.000000 0.000000
406 477.276507 358.636343 80.116693
406 0.000000 0.000000 0.000000
406 421.797741 310.329600 52.852808
406 978.588900 131.458865 443.984787
406 0.000000 0.000000 0.000000
406 0.000000 0.000000 0.000000
406 687.384094 389.259410 449.415514
406 815.925161 53.020928 896.015731
406 802.158981 426.260316 873.917559
406 903.094278 124.183242 902.545112
406 881.473231 377.022764 882.350341
406 709.265081 178.150983 962.304322
406 699.736464 291.248933 961.197821
407 301.701556 -407.279237 -49.182591
407 820.462403 769.708308 -29.322072
407 1315.050425 -398.932490 -41.841499
407 1190.681354 142.842737 -15.052190
407 0.000000 0.000000 0.000000
407 1053.285163 165.988378 26.439200
407 0.000000 0.000000 0.000000
407 1006.587400 200.000841 3.943533
407 597.673180 376.166879 -12.126028
407 0.000000 0.000000 0.000000
407 474.240535 358.370798 81.745205
407 0.000000 0.000000 0.000000
407 419.619730 311.419265 56.912470
407 981.321266 130.541628 446.126117
407 0.000000 0.000000 0.000000
407 0.000000 0.000000 0.000000
407 692.213732 389.998568 451.451498
407 817.916291 52.819106 898.747092
407 805.007007 424.876380 874.220082
407 904.652253 125.242196 903.963910
407 883.799768 375.365433 883.146329
407 710.746097 177.618230 964.420340
407 703.727680 289.201380 961.077293
408 296.433399 -406.102808 -46.911375
408 815.555429 769.426050 -29.569257
408 1309.569593 -399.946979 -40.627853
408 1186.735023 141.112187 -14.216670
408 0.000000 0.000000 0.000000
408 1051.597060 166.000956 26.295330
408 0.000000 0.000000 0.000000
408 1001.867636 201.237309 3.295925
408 595.371966 376.752381 -12.477401
408 0.000000 0.000000 0.000000
408 473.601207 361.346724 85.501133
408 0.000000 0.000000 0.000000
408 418.087298 312.113591 62.093071
408 984.589992 128.965831 448.078397
408 0.000000 0.000000 0.000000
408 0.000000 0.000000 0.000000
408 694.536172 389.399782 451.525593
408 821.286550 50.030622 901.217336
408 808.078126 422.752401 874.202605
408 907.927041 121.308513 907.312439
408 885.985733 373.588795 884.479557
408 716.624878 175.050704 964.754276
408 704.076120 286.916087 961.922563
409 291.010022 -407.069254 -47.288416
409 810.500380 768.989654 -29.299533
409 1305.400904 -399.864759 -42.339541
409 1182.813501 139.660348 -13.955751
409 0.000000 0.000000 0.000000
409 1044.285661 166.766118 27.439856
409 0.000000 0.000000 0.000000
409 996.549836 200.773841 3.402742
409 587.225612 378.017015 -10.205967
409 0.000000 0.000000 0.000000
409 471.960376 363.777492 91.159242
409 0.000000 0.000000 0.000000
409 418.066217 311.565202 65.869564
409 987.923461 128.069641 450.004089
409 0.000000 0.000000 0.000000
409 0.000000 0.000000 0.000000
409 699.422665 388.375429 451.667275
409 826.169989 47.351746 902.055227
409 810.468818 420.790167 874.776166
409 911.679194 118.223003 910.320191
409 888.760533 370.453023 884.754920
409 716.823100 172.407539 965.550103
409 710.018511 285.647496 962.434287
410 285.476445 -408.005963 -49.026227
410 804.969704 768.776160 -29.414653
410 1300.325127 -400.624846 -41.873229
410 1175.953224 139.555044 -13.603412
410 0.000000 0.000000 0.000000
410 1040.196345 166.122224 28.702454
410 0.000000 0.000000 0.000000
410 988.995863 203.043422 3.694652
410 584.151448 375.672430 -12.577362
410 0.000000 0.000000 0.000000
410 471.119300 363.122497 94.450520
410 0.000000 0.000000 0.000000
410 417.080042 314.388070 71.995164
410 986.506526 127.073477 449.450394
410 0.000000 0.000000 0.000000
410 0.000000 0.000000 0.000000
410 702.675251 389.741634 453.202539
410 829.258548 44.300978 903.767329
410 815.187078 418.908803 874.864866
410 914.749531 117.217683 911.215340
410 892.873808 366.762228 887.693868
410 720.682099 170.841699 965.236755
410 711.675015 283.985572 963.248308
411 279.130981 -408.009190 -48.537247
411 799.652504 769.033470 -29.677888
411 1294.016650 -400.558742 -43.001747
411 1173.005507 139.457676 -15.377695
411 0.000000 0.000000 0.000000
411 1035.578455 168.032445 26.055814
411 0.000000 0.000000 0.000000
411 985.203835 203.814487 3.848405
411 581.190249 378.771509 -9.352778
411 0.000000 0.000000 0.000000
411 471.354244 365.077386 98.880104
411 0.000000 0.000000 0.000000
411 415.425613 312.419108 80.435829
411 987.655499 128.993452 448.456534
411 0.000000 0.000000 0.000000
411 0.000000 0.000000 0.000000
411 708.093634 388.754762 453.172269
411 833.326549 43.210204 904.874255
411 816.802687 416.013411 876.117704
411 917.184174 116.053872 913.334255
411 893.186062 365.808110 886.720079
411 723.998246 168.587912 966.880632
411 714.842714 280.327977 963.652842
412 274.622610 -407.138096 -47.258721
412 794.409181 768.675835 -29.403454
412 1289.414781 -401.647926 -42.904704
412 1166.649583 137.918861 -14.368171
412 0.000000 0.000000 0.000000
412 1030.402677 168.134598 25.195462
412 0.000000 0.000000 0.000000
412 979.058324 202.171155 2.854475
412 576.599203 377.236279 -15.092152
412 0.000000 0.000000 0.000000
412 469.722856 363.987475 101.931962
412 0.000000 0.000000 0.000000
412 414.238099 314.339277 85.142022
412 988.987084 127.079250 449.756937
412 0.000000 0.000000 0.000000
412 0.000000 0.000000 0.000000
412 712.459690 388.967015 452.583420
412 837.207608 40.478263 907.011561
412 818.238646 414.771392 876.088186
412 920.070720 113.710639 914.315585
412 895.986710 364.448587 888.712949
412 726.878390 166.947021 967.076212
412 715.099491 278.558323 965.207551
413 269.054408 -408.090739 -48.229590
413 789.185647 768.174962 -30.169736
413 1284.486506 -401.480905 -42.570178
413 1163.055067 139.225833 -16.192196
413 0.000000 0.000000 0.000000
413 1025.794643 166.879044 27.143863
413 0.000000 0.000000 0.000000
413 973.780980 200.688586 6.211802
413 570.666740 379.548616 -10.710690
413 0.000000 0.000000 0.000000
413 469.967626 363.295600 105.290914
413 0.000000 0.000000 0.000000
413 415.952818 314.671668 91.002795
413 988.425723 126.808353 449.809087
413 0.000000 0.000000 0.000000
413 0.000000 0.000000 0.000000
413 717.377233 389.570423 453.676986
413 841.438678 37.737404 908.681392
413 822.097927 412.666870 876.565953
413 923.308830 112.274994 915.600235
413 899.623160 362.449970 890.397776
413 731.003688 163.451578 967.039602
413 719.972198 276.491108 963.151516
414 263.485497 -408.579484 -49.155664
414 783.889114 767.953499 -30.273419
414 1279.012353 -401.610457 -43.096150
414 1157.177059 141.148051 -16.375806
414 0.000000 0.000000 0.000000
414 1020.600762 167.192638 27.224063
414 0.000000 0.000000 0.000000
414 967.940221 202.727274 3.218627
414 570.515617 377.905470 -10.750794
414 0.000000 0.000000 0.000000
414 472.142483 365.192619 110.655720
414 0.000000 0.000000 0.000000
414 414.107983 313.555704 96.756712
414 986.091503 125.373633 449.489571
414 0.000000 0.000000 0.000000
414 0.000000 0.000000 0.000000
414 724.209208 389.489637 452.795965
414 843.855826 35.831313 908.818564
414 822.036296 409.467825 876.608587
414 928.136576 109.749486 917.462139
414 899.535441 359.611410 890.806421
414 730.763786 161.050176 968.102194
414 720.612075 272.955129 964.164699
415 256.582270 -407.472264 -47.497218
415 778.222701 767.244088 -29.902013
415 1272.925580 -401.569347 -43.903113
415 1149.050988 140.049287 -18.352452
415 0.000000 0.000000 0.000000
415 1015.470737 169.648947 23.519053
415 0.000000 0.000000 0.000000
415 963.308537 204.633438 2.685219
415 564.309963 379.113880 -10.169419
415 0.000000 0.000000 0.000000
415 472.744675 365.288654 115.893574
415 0.000000 0.000000 0.000000
415 414.591682 313.792146 105.801490
415 984.082956 122.602036 447.232711
415 0.000000 0.000000 0.000000
415 0.000000 0.000000 0.000000
415 731.796186 387.768705 451.153195
415 849.257490 34.285002 907.739653
415 823.309039 407.763518 877.559267
415 931.097035 107.886684 918.666836
415 901.225337 358.072000 892.020558
415 736.566310 158.259807 969.152563
415 722.108528 270.435852 964.781110
416 251.802684 -410.826153 -49.222239
416 771.328264 767.060393 -30.166844
416 1268.476454 -402.783326 -42.836332
416 1145.757741 140.374082 -16.552964
416 0.000000 0.000000 0.000000
416 1009.479042 167.082988 26.019102
416 0.000000 0.000000 0.000000
416 956.727307 201.979037 3.579949
416 561.119300 377.719535 -12.517958
416 0.000000 0.000000 0.000000
416 471.520516 365.173346 119.285396
416 0.000000 0.000000 0.000000
416 412.220930 315.816020 114.146675
416 983.641981 123.609991 447.878480
416 0.000000 0.000000 0.000000
416 0.000000 0.000000 0.000000
416 738.834650 389.325064 450.513207
416 851.278049 32.101223 910.425277
416 823.243005 406.251586 877.563820
416 933.373890 106.905640 917.580257
416 903.056652 355.667410 892.495422
416 736.558256 156.415174 969.467596
416 722.563019 268.510647 965.246569
417 245.082770 -409.703264 -48.741639
417 766.633329 767.456169 -31.374048
417 1262.399964 -402.852472 -42.885891
417 1140.498838 138.388125 -16.700098
417 0.000000 0.000000 0.000000
417 1004.152860 168.738150 26.186659
417 0.000000 0.000000 0.000000
417 953.438916 202.040569 4.045045
417 558.941941 378.774732 -9.878383
417 0.000000 0.000000 0.000000
417 473.199197 364.621924 125.334938
417 0.000000 0.000000 0.000000
417 414.457677 316.058111 122.413724
417 981.596384 121.181366 446.151149
417 0.000000 0.000000 0.000000
417 0.000000 0.000000 0.000000
417 745.420077 390.267884 449.973512
417 854.175123 31.360515 911.025808
417 826.089495 401.171361 879.023389
417 936.448904 105.209077 918.480005
417 903.558563 353.896708 892.425248
417 738.896642 153.020824 971.498008
417 724.418807 265.576872 965.133429
418 238.857532 -410.543727 -49.095855
418 761.323221 766.571613 -30.401048
418 1256.697598 -403.325522 -43.453802
418 1135.793036 140.699179 -16.829904
418 0.000000 0.000000 0.000000
418 1000.082633 168.209204 27.339633
418 0.000000 0.000000 0.000000
418 948.961671 200.290060 3.002772
418 554.711576 378.576037 -9.269902
418 0.000000 0.000000 0.000000
418 474.864306 365.306255 129.330265
418 0.000000 0.000000 0.000000
418 417.679312 315.522566 128.523957
418 979.015809 121.148781 446.121128
418 0.000000 0.000000 0.000000
418 0.000000 0.000000 0.000000
418 752.759339 390.992875 447.751859
418 855.552771 29.003546 912.115623
418 826.962675 401.891703 877.314575
418 938.811090 103.385069 918.695710
418 905.075476 351.881721 893.446720
418 743.167539 149.819428 970.772130
418 726.174126 264.369014 966.185557
419 234.583240 -410.448153 -48.630521
419 756.073055 766.812346 -30.711849
419 1252.410060 -403.022559 -43.728573
419 1128.721069 140.213361 -19.245491
419 0.000000 0.000000 0.000000
419 994.043564 169.917217 24.668307
419 0.000000 0.000000 0.000000
419 941.529993 200.357133 3.289695
419 550.856335 379.674649 -6.426865
419 0.000000 0.000000 0.000000
419 476.666055 366.199282 137.531557
419 0.000000 0.000000 0.000000
419 416.887782 317.134362 136.548575
419 976.261585 119.223202 446.751825
419 0.000000 0.000000 0.000000
419 0.000000 0.000000 0.000000
419 759.048850 391.200542 448.259487
419 859.319509 28.471077 913.605370
419 826.350866 398.484079 877.564580
419 940.395719 102.598253 920.524691
419 907.495116 350.898168 894.813281
419 743.429797 148.318262 971.293583
419 727.741674 261.994112 965.996327
420 228.877838 -409.561809 -47.978206
420 750.286374 767.347678 -30.784266
420 1245.994381 -403.575589 -44.753425
420 1123.978666 140.962567 -18.992282
420 0.000000 0.000000 0.000000
420 989.453621 166.745392 25.876536
420 0.000000 0.000000 0.000000
420 936.403746 201.289359 3.290133
420 549.379695 379.846815 -7.821430
420 0.000000 0.000000 0.000000
420 479.195071 365.248906 142.012677
420 0.000000 0.000000 0.000000
420 423.017997 315.871728 145.877645
420 974.820245 118.023012 447.690689
420 0.000000 0.000000 0.000000
420 0.000000 0.000000 0.000000
420 766.271406 391.730772 445.213167
420 861.319653 24.251890 914.106105
420 826.838011 397.054429 877.902910
420 942.479760 102.426276 920.389946
420 905.551493 350.062133 893.834371
420 742.030196 145.890908 974.989009
420 727.991908 258.186596 966.037001
421 223.275737 -410.760833 -48.890428
421 745.049681 766.380513 -31.551343
421 1240.688896 -404.550540 -44.706075
421 1117.714351 138.929488 -18.689512
421 0.000000 0.000000 0.000000
421 983.901733 166.409954 24.254339
421 0.000000 0.000000 0.000000
421 933.091271 200.139718 2.437244
421 546.634222 381.006937 -4.797871
421 0.000000 0.000000 0.000000
421 483.324033 367.452900 147.435094
421 0.000000 0.000000 0.000000
421 425.262504 316.252265 154.901431
421 973.488988 117.662251 446.658590
421 0.000000 0.000000 0.000000
421 0.000000 0.000000 0.000000
421 771.551147 392.213512 443.480483
421 862.979141 24.318531 914.345620
421 826.684104 396.188630 877.565990
421 945.641102 101.435758 920.968516
421 907.796849 348.116324 894.106333
421 747.341348 143.989853 974.710445
421 728.930071 256.976854 966.995764
422 217.239237 -411.228619 -48.305493
422 739.454992 766.134826 -30.819657
422 1236.063951 -404.084780 -44.070268
422 1112.935567 139.402847 -19.589290
422 0.000000 0.000000 0.000000
422 976.917330 165.702813 24.940186
422 0.000000 0.000000 0.000000
422 925.272287 198.704126 2.337246
422 544.231375 382.670295 -3.341267
422 0.000000 0.000000 0.000000
422 487.442676 366.001224 152.082127
422 0.000000 0.000000 0.000000
422 431.909938 315.557816 161.976612
422 971.682790 113.959048 448.357755
422 0.000000 0.000000 0.000000
422 0.000000 0.000000 0.000000
422 778.223340 393.124542 443.252122
422 865.107834 22.122506 916.673306
422 827.012464 393.745587 878.279322
422 946.558179 99.469734 922.363419
422 907.560104 346.699200 893.941799
422 749.901693 141.793574 973.745317
422 731.489033 256.451748 965.696026
423 212.626554 -411.431799 -49.212304
423 735.089370 766.432706 -31.112319
423 1230.551206 -404.733119 -44.161060
423 1109.209413 139.519903 -17.667278
423 0.000000 0.000000 0.000000
423 971.607741 166.898857 25.477766
423 0.000000 0.000000 0.000000
423 918.418788 200.356369 5.675972
423 540.643043 382.708261 -0.477124
423 0.000000 0.000000 0.000000
423 490.983932 366.118053 157.766663
423 0.000000 0.000000 0.000000
423 436.839578 314.254144 170.108913
423 971.929736 115.029360 447.466582
423 0.000000 0.000000 0.000000
423 0.000000 0.000000 0.000000
423 789.886238 396.138762 442.559471
423 867.239060 21.429954 916.404592
423 829.730460 390.990355 877.463167
423 948.970216 97.274916 921.017549
423 905.653238 346.432551 893.391244
423 749.931048 140.147708 976.981044
423 730.068635 253.320267 968.769020
424 208.413799 -412.632862 -48.568172
424 729.433000 766.374052 -32.369994
424 1225.901328 -404.518933 -45.442234
424 1105.242042 138.765863 -21.370541
424 0.000000 0.000000 0.000000
424 967.582201 166.789821 23.210188
424 0.000000 0.000000 0.000000
424 914.715514 198.476104 2.561922
424 541.099154 380.034925 0.064323
424 0.000000 0.000000 0.000000
424 496.147600 366.155500 164.844899
424 0.000000 0.000000 0.000000
424 441.873252 314.268431 179.479466
424 969.615836 112.510387 447.604720
424 0.000000 0.000000 0.000000
424 0.000000 0.000000 0.000000
424 797.154595 395.178999 441.273582
424 869.593743 18.479457 917.987159
424 826.535156 389.986777 877.769679
424 948.597753 97.350357 920.522727
424 906.170542 343.181449 894.251611
424 751.186456 138.828529 975.965662
424 731.040112 250.199983 968.123974
425 201.469891 -411.311450 -48.437747
425 724.989184 766.168884 -31.829054
425 1219.935188 -405.174435 -44.380784
425 1098.516354 138.299525 -18.084942
425 0.000000 0.000000 0.000000
425 964.068958 165.731980 24.589719
425 0.000000 0.000000 0.000000
425 911.130696 197.646781 2.057865
425 539.670407 384.467493 4.925985
425 0.000000 0.000000 0.000000
425 499.844614 364.609576 167.048558
425 0.000000 0.000000 0.000000
425 449.598738 312.821185 183.007857
425 967.504529 111.782650 447.510938
425 0.000000 0.000000 0.000000
425 0.000000 0.000000 0.000000
425 804.794396 397.987479 439.849439
425 871.504504 17.915978 917.507768
425 827.705083 389.938888 875.325787
425 952.229928 96.206789 921.617579
425 904.870808 344.541764 893.599673
425 753.944826 136.746499 977.775691
425 732.204972 248.768356 967.972415
426 195.563944 -411.865980 -48.893456
426 718.461862 766.284947 -31.586528
426 1215.199207 -405.224039 -44.230748
426 1093.400831 137.701101 -17.682010
426 0.000000 0.000000 0.000000
426 957.013605 165.020178 25.239828
426 0.000000 0.000000 0.000000
426 903.875144 197.653793 5.684646
426 541.011645 383.867991 9.640000
426 0.000000 0.000000 0.000000
426 505.024688 364.426572 175.142555
426 0.000000 0.000000 0.000000
426 455.010572 309.188916 190.314166
426 964.730726 111.668523 447.689685
426 0.000000 0.000000 0.000000
426 0.000000 0.000000 0.000000
426 813.553096 397.662171 440.063663
426 871.710960 15.805245 918.366760
426 826.022815 386.143200 875.927982
426 952.882027 94.308190 920.539691
426 905.071857 341.565360 894.016627
426 756.439962 132.797290 978.121338
426 733.272878 247.843583 966.924388
427 190.083148 -412.554798 -50.084963
427 713.537383 765.670976 -32.806036
427 1209.528801 -405.950154 -45.166826
427 1089.024212 137.103405 -18.044424
427 0.000000 0.000000 0.000000
427 952.811550 165.144054 25.876620
427 0.000000 0.000000 0.000000
427 897.752904 196.997922 3.266845
427 548.079353 385.723013 13.234165
427 0.000000 0.000000 0.000000
427 510.083844 362.919627 177.312962
427 0.000000 0.000000 0.000000
427 460.830661 308.570000 192.757702
427 962.518987 110.201735 445.519444
427 0.000000 0.000000 0.000000
427 0.000000 0.000000 0.000000
427 819.380979 396.355910 438.584937
427 873.635385 15.624272 919.073190
427 825.355364 384.827326 875.490720
427 953.666447 94.409259 922.325700
427 905.919644 341.964815 894.300540
427 754.246972 132.676727 978.845078
427 733.449475 244.329631 966.935446
428 183.818802 -411.967451 -51.250288
428 707.574207 765.320268 -32.795068
428 1204.273307 -406.219989 -46.104975
428 1084.003157 134.510989 -17.593353
428 0.000000 0.000000 0.000000
428 948.346604 163.576139 24.952714
428 0.000000 0.000000 0.000000
428 894.813491 198.945180 3.149057
428 553.098644 389.765767 18.522157
428 0.000000 0.000000 0.000000
428 517.788852 362.941541 182.888141
428 0.000000 0.000000 0.000000
428 468.033495 306.414080 193.016316
428 957.984772 107.968440 446.238129
428 0.000000 0.000000 0.000000
428 0.000000 0.000000 0.000000
428 829.552903 399.032040 440.412036
428 878.114793 12.939473 919.487827
428 825.403925 383.822042 875.104797
428 954.337168 92.463056 921.392645
428 904.880147 339.946020 893.971304
428 759.965886 130.161882 977.033484
428 732.846771 243.013865 967.555924
429 179.193712 -413.164685 -49.988421
429 702.548767 764.625824 -31.756785
429 1198.633834 -406.537353 -45.569175
429 1078.284926 135.924383 -21.202734
429 0.000000 0.000000 0.000000
429 943.320515 164.202909 25.862003
429 0.000000 0.000000 0.000000
429 887.659909 198.257848 2.835445
429 560.573810 393.214217 23.129526
429 0.000000 0.000000 0.000000
429 521.695254 362.035133 186.796260
429 0.000000 0.000000 0.000000
429 474.203504 304.893902 195.983413
429 958.078786 107.747956 447.530851
429 0.000000 0.000000 0.000000
429 0.000000 0.000000 0.000000
429 835.021484 400.775168 439.564461
429 877.036254 11.003052 919.102522
429 825.060988 382.417954 874.478375
429 952.815256 92.900800 920.139069
429 904.256341 338.136067 893.067340
429 758.099343 127.399232 978.646379
429 735.320615 240.295431 966.546934
430 175.652929 -413.711577 -49.789735
430 697.984730 765.677994 -32.717127
430 1192.927013 -406.787478 -45.058493
430 1073.759743 134.903475 -18.732932
430 0.000000 0.000000 0.000000
430 938.185397 164.169097 23.656572
430 0.000000 0.000000 0.000000
430 881.288900 197.094299 1.526721
430 568.774463 395.011954 30.051269
430 0.000000 0.000000 0.000000
430 528.826768 358.232848 188.177377
430 0.000000 0.000000 0.000000
430 482.371816 301.459758 197.914976
430 954.281082 107.660025 444.770528
430 0.000000 0.000000 0.000000
430 0.000000 0.000000 0.000000
430 843.444232 400.201200 440.621890
430 878.722673 10.767205 919.435193
430 822.583155 380.468963 876.586653
430 954.937534 92.631322 920.906650
430 903.011319 338.302959 892.167492
430 758.035374 126.774503 977.396058
430 732.309434 238.671803 967.244182
431 168.287278 -413.991901 -50.471887
431 692.492062 765.717625 -32.812184
431 1188.936121 -407.030755 -45.304289
431 1068.591305 135.817900 -19.552984
431 0.000000 0.000000 0.000000
431 932.777822 165.691897 23.505505
431 0.000000 0.000000 0.000000
431 876.397268 196.862998 4.568353
431 578.934950 396.698427 33.781598
431 0.000000 0.000000 0.000000
431 535.268638 357.849170 190.252126
431 0.000000 0.000000 0.000000
431 488.070274 298.556057 197.849932
431 952.298738 106.376634 445.302099
431 0.000000 0.000000 0.000000
431 0.000000 0.000000 0.000000
431 850.762138 399.177516 439.571826
431 876.657419 10.500883 919.444419
431 824.123405 379.873254 876.073192
431 955.650796 91.071867 921.805025
431 905.260208 336.970121 895.245253
431 757.160074 123.503940 979.777194
431 731.185243 236.134323 967.733246
432 162.940867 -413.399928 -51.764497
432 687.367525 764.790932 -32.559670
432 1181.587498 -407.592787 -46.654313
432 1061.953514 135.899589 -20.061368
432 0.000000 0.000000 0.000000
432 927.364997 164.295011 23.606996
432 0.000000 0.000000 0.000000
432 872.290672 197.084034 2.225114
432 589.124326 401.471374 36.766747
432 0.000000 0.000000 0.000000
432 543.145271 358.258945 194.236063
432 0.000000 0.000000 0.000000
432 493.640681 299.988697 199.304995
432 946.961726 106.769851 444.442233
432 0.000000 0.000000 0.000000
432 0.000000 0.000000 0.000000
432 857.228874 401.543709 442.788551
432 878.895825 7.843929 920.668016
432 822.169653 378.031352 875.015139
432 954.799440 90.350121 920.141179
432 903.270658 337.715285 893.496283
432 757.526874 123.181867 979.520296
432 734.730179 234.538886 967.534763
433 157.251965 -414.276376 -51.534983
433 681.283589 764.058418 -33.223284
433 1176.841908 -407.466057 -46.533955
433 1056.379085 135.839821 -20.256696
433 0.000000 0.000000 0.000000
433 921.984117 163.504789 23.097502
433 0.000000 0.000000 0.000000
433 865.022546 197.641283 3.316214
433 597.262849 403.813218 40.946154
433 0.000000 0.000000 0.000000
433 550.344687 355.116636 195.108562
433 0.000000 0.000000 0.000000
433 505.923250 295.505942 195.158158
433 943.696691 105.689900 444.782836
433 0.000000 0.000000 0.000000
433 0.000000 0.000000 0.000000
433 863.018858 400.488939 441.341128
433 878.104448 6.963881 919.048137
433 821.357311 376.975303 875.443979
433 954.759962 87.486357 921.097871
433 902.513737 335.451284 893.971962
433 760.124400 121.024528 978.332774
433 732.306298 233.598658 967.408963
434 151.178779 -412.712338 -50.979060
434 676.929153 765.211305 -32.419904
434 1172.519217 -407.199412 -46.090659
434 1053.435006 136.512468 -21.213016
434 0.000000 0.000000 0.000000
434 916.096430 164.381404 23.641154
434 0.000000 0.000000 0.000000
434 860.887018 197.154139 3.390285
434 608.038502 404.899252 41.865420
434 0.000000 0.000000 0.000000
434 561.263472 352.442586 193.395970
434 0.000000 0.000000 0.000000
434 512.730274 294.654829 196.922376
434 941.713980 105.321582 444.480679
434 0.000000 0.000000 0.000000
434 0.000000 0.000000 0.000000
434 871.977965 398.972457 441.174382
434 878.114831 5.066278 919.440553
434 822.211348 376.265935 877.029462
434 955.303116 88.621487 921.108581
434 901.335352 335.392454 894.908480
434 756.375413 120.670203 980.286648
434 730.705584 232.848165 969.410011
435 144.878787 -412.576791 -52.092145
435 671.306938 764.952503 -33.341395
435 1166.917092 -407.930366 -46.611511
435 1047.771745 136.747786 -21.683944
435 0.000000 0.000000 0.000000
435 911.881333 164.375030 24.497208
435 0.000000 0.000000 0.000000
435 856.837815 196.818240 3.011737
435 621.293166 409.054290 45.363174
435 0.000000 0.000000 0.000000
435 569.021398 351.982146 194.450922
435 0.000000 0.000000 0.000000
435 522.193852 292.844650 191.768080
435 937.215361 104.554005 442.733388
435 0.000000 0.000000 0.000000
435 0.000000 0.000000 0.000000
435 877.415441 398.601772 443.390025
435 877.829289 6.597624 918.686213
435 820.738545 374.215989 877.271285
435 956.973870 87.468277 922.603277
435 902.351041 334.639338 896.864849
435 756.591241 118.318106 980.101565
435 730.560735 230.558652 968.979327
436 140.475483 -414.349144 -51.237895
436 665.196232 764.393455 -33.552005
436 1161.252704 -408.044321 -47.502904
436 1042.846803 134.683644 -20.719558
436 0.000000 0.000000 0.000000
436 908.586566 164.844431 22.323379
436 0.000000 0.000000 0.000000
436 849.109821 197.464811 4.159258
436 630.427535 412.188489 45.481638
436 0.000000 0.000000 0.000000
436 581.105610 351.530216 191.703279
436 0.000000 0.000000 0.000000
436 534.047462 291.406891 187.161756
436 935.351298 102.637600 443.448274
436 0.000000 0.000000 0.000000
436 0.000000 0.000000 0.000000
436 883.753585 398.532997 444.920108
436 877.948054 4.906738 919.287822
436 819.798425 374.414633 878.280589
436 953.132491 85.835552 921.220761
436 900.098920 332.161850 895.299946
436 756.277355 118.500833 981.152454
436 728.203509 230.356633 969.886650
437 136.988309 -414.251373 -51.335756
437 660.515619 765.262102 -34.046794
437 1156.612545 -408.723412 -47.086874
437 1036.430569 136.711116 -21.741748
437 0.000000 0.000000 0.000000
437 901.857240 163.701320 22.631816
437 0.000000 0.000000 0.000000
437 845.349589 198.132098 3.088262
437 643.458171 412.717210 46.897285
437 0.000000 0.000000 0.000000
437 588.581586 350.494205 190.401854
437 0.000000 0.000000 0.000000
437 543.804876 289.390021 183.439660
437 931.914251 103.478814 444.119571
437 0.000000 0.000000 0.000000
437 0.000000 0.000000 0.000000
437 889.951543 397.560771 446.575433
437 878.447647 3.767357 920.259292
437 818.487378 375.296603 880.447923
437 953.691908 84.274121 920.874117
437 901.423966 332.547516 898.301538
437 753.334915 116.258795 982.048834
437 728.880219 227.308882 971.005279
438 130.463045 -413.709208 -51.535947
438 656.054588 764.565747 -34.199398
438 1150.492364 -408.166479 -47.699377
438 1032.248712 135.809603 -23.812933
438 0.000000 0.000000 0.000000
438 897.122542 163.728465 23.049895
438 0.000000 0.000000 0.000000
438 837.658230 196.138595 3.881037
438 658.074194 414.855242 45.201374
438 0.000000 0.000000 0.000000
438 598.731974 348.504894 186.844703
438 0.000000 0.000000 0.000000
438 554.260866 287.759210 178.906358
438 926.675169 102.156415 441.862634
438 0.000000 0.000000 0.000000
438 0.000000 0.000000 0.000000
438 898.453947 397.222224 449.901982
438 875.724339 3.125089 918.758008
438 817.617609 373.046029 882.522771
438 953.308818 83.586346 921.755352
438 899.617936 331.577950 898.521640
438 753.497024 116.306626 982.738940
438 727.674579 227.141556 971.505811
439 125.099466 -414.454354 -51.370411
439 650.406162 764.558150 -34.019385
439 1146.787682 -409.215453 -47.111644
439 1028.756892 134.846600 -22.890079
439 0.000000 0.000000 0.000000
439 891.384914 163.002113 24.477112
439 0.000000 0.000000 0.000000
439 833.395839 195.132553 4.599585
439 671.320130 415.700082 44.257112
439 0.000000 0.000000 0.000000
439 608.798786 348.677491 183.385651
439 0.000000 0.000000 0.000000
439 565.814567 287.065699 172.734686
439 924.126508 101.634453 443.246197
439 0.000000 0.000000 0.000000
439 0.000000 0.000000 0.000000
439 905.470204 396.854690 449.539512
439 876.686812 2.332077 917.412660
439 820.679200 373.479796 882.145903
439 954.665979 83.066909 921.583352
439 899.795117 330.254816 899.502789
439 755.039163 116.695681 981.388640
439 727.763153 227.647858 971.259858
440 118.847952 -413.909658 -53.139209
440 645.465743 764.843413 -34.732065
440 1141.252056 -409.051234 -47.183637
440 1020.861187 135.505269 -22.950958
440 0.000000 0.000000 0.000000
440 885.793680 163.155651 24.139937
440 0.000000 0.000000 0.000000
440 825.923053 193.583314 3.103135
440 683.695115 418.607792 46.050968
440 0.000000 0.000000 0.000000
440 620.579332 347.382745 181.108687
440 0.000000 0.000000 0.000000
440 575.283037 288.006882 168.635786
440 920.609900 102.145826 440.992427
440 0.000000 0.000000 0.000000
440 0.000000 0.000000 0.000000
440 910.692048 395.271824 451.364376
440 874.188053 3.256774 918.164114
440 820.685479 372.960420 884.942600
440 953.680199 80.848654 921.719352
440 899.540322 327.739065 900.481888
440 751.159712 115.901372 983.835873
440 725.828451 228.079737 974.639080
441 115.309294 -413.905397 -52.254935
441 640.826833 764.435436 -34.949046
441 1136.806922 -408.681225 -48.232610
441 1016.745563 135.170074 -24.598977
441 0.000000 0.000000 0.000000
441 881.084436 163.575585 22.888514
441 0.000000 0.000000 0.000000
441 826.562120 197.022255 1.926583
441 698.350349 422.876975 42.838507
441 0.000000 0.000000 0.000000
441 633.457254 347.258756 175.770396
441 0.000000 0.000000 0.000000
441 587.830150 287.518734 161.995440
441 916.336707 100.532955 442.229768
441 0.000000 0.000000 0.000000
441 0.000000 0.000000 0.000000
441 913.681013 395.533051 452.738164
441 872.135086 1.586419 916.704674
441 819.334370 372.615073 885.436995
441 954.418355 79.571681 920.789530
441 899.709674 326.515609 901.430675
441 753.093921 115.932541 982.824763
441 726.684780 227.241902 973.416674
442 108.769448 -414.759127 -51.628214
442 634.264199 764.592749 -33.738904
442 1130.537907 -409.008945 -48.207764
442 1011.216396 135.383864 -25.353730
442 0.000000 0.000000 0.000000
442 875.953843 162.843264 22.030104
442 0.000000 0.000000 0.000000
442 819.062876 195.476349 2.132694
442 714.360276 422.309034 41.072181
442 0.000000 0.000000 0.000000
442 643.385511 349.642289 172.301411
442 0.000000 0.000000 0.000000
442 598.421534 287.987911 155.135428
442 913.243339 99.881974 441.296631
442 0.000000 0.000000 0.000000
442 0.000000 0.000000 0.000000
442 921.453964 395.131651 454.209041
442 870.932833 -0.249893 917.973901
442 818.616485 374.054635 887.604238
442 949.953310 78.413529 919.781935
442 900.987280 326.930509 902.744518
442 752.254438 114.211834 981.703468
442 724.960649 226.842407 973.918526
443 104.134954 -416.380268 -52.227218
443 628.603464 764.928925 -34.661677
443 1125.496142 -409.316619 -48.748636
443 1005.661005 134.776369 -22.777140
443 0.000000 0.000000 0.000000
443 868.728101 162.472387 23.196584
443 0.000000 0.000000 0.000000
443 815.083499 196.109370 1.847129
443 730.235014 421.118614 39.839345
443 0.000000 0.000000 0.000000
443 656.447247 347.896630 167.473984
443 0.000000 0.000000 0.000000
443 610.248256 287.641552 149.104077
443 908.895192 99.721264 440.844955
443 0.000000 0.000000 0.000000
443 0.000000 0.000000 0.000000
443 926.061111 390.613932 456.364061
443 867.758910 -0.217569 916.700652
443 817.986025 371.859966 888.604556
443 950.389603 76.595904 919.738480
443 898.907121 325.641435 903.096834
443 751.144934 113.289890 984.409052
443 723.417111 226.666004 975.842713
444 98.375542 -414.681750 -53.507053
444 624.433775 764.096226 -35.978964
444 1121.310208 -409.679107 -48.683938
444 1000.886509 132.954058 -22.221627
444 0.000000 0.000000 0.000000
444 866.135164 162.431629 22.417005
444 0.000000 0.000000 0.000000
444 807.497654 196.070691 1.430242
444 746.526552 423.332874 34.561353
444 0.000000 0.000000 0.000000
444 670.099649 348.975489 161.060059
444 0.000000 0.000000 0.000000
444 625.911636 287.874476 140.729879
444 904.146446 99.230476 441.133240
444 0.000000 0.000000 0.000000
444 0.000000 0.000000 0.000000
444 930.286033 390.203333 456.992452
444 867.872735 0.173063 915.311969
444 821.318053 372.053254 890.213559
444 950.393201 75.999432 919.998524
444 898.540513 324.471327 905.588051
444 750.980092 111.814468 983.888130
444 723.208381 224.680670 976.468137
445 91.188113 -415.042881 -52.252278
445 618.460591 763.756264 -35.439640
445 1115.161583 -409.604350 -48.944945
445 994.737388 133.621278 -24.296980
445 0.000000 0.000000 0.000000
445 858.662590 161.690469 23.520410
445 0.000000 0.000000 0.000000
445 801.436663 193.433134 3.544119
445 763.137267 425.787535 34.360207
445 0.000000 0.000000 0.000000
445 680.600349 349.554719 154.468601
445 0.000000 0.000000 0.000000
445 639.662346 288.350080 132.269021
445 899.417964 98.428479 441.182401
445 0.000000 0.000000 0.000000
445 0.000000 0.000000 0.000000
445 933.860949 389.157622 458.623939
445 865.871685 -2.492448 916.051192
445 817.496958 373.392834 891.026199
445 947.423342 73.785657 918.599789
445 896.010555 322.756366 905.291769
445 752.525959 112.772100 982.539573
445 725.635824 226.232134 976.451092
446 87.742067 -416.460391 -53.732121
446 612.638151 763.895629 -35.801568
446 1110.366631 -409.518141 -48.471099
446 988.190169 133.729415 -23.983332
446 0.000000 0.000000 0.000000
446 854.843711 163.185255 22.855147
446 0.000000 0.000000 0.000000
446 796.708462 195.820422 3.323954
446 779.011883 423.318432 28.729743
446 0.000000 0.000000 0.000000
446 693.284025 348.839952 150.444375
446 0.000000 0.000000 0.000000
446 650.745871 287.853762 126.059865
446 898.232165 98.652570 441.764097
446 0.000000 0.000000 0.000000
446 0.000000 0.000000 0.000000
446 938.561610 387.530712 462.130605
446 863.560455 -1.525520 913.381988
446 819.532500 371.926507 892.810043
446 950.448017 73.703489 920.874913
446 896.993496 322.168024 907.805688
446 750.929835 112.022262 984.015745
446 724.561533 225.914307 978.236744
447 81.790822 -415.871175 -53.085654
447 607.909103 763.690876 -36.285721
447 1104.354544 -410.163163 -50.527786
447 985.125129 134.054400 -23.375931
447 0.000000 0.000000 0.000000
447 847.560315 161.117060 23.496449
447 0.000000 0.000000 0.000000
447 789.188388 194.360617 2.031911
447 794.778271 424.030558 28.063615
447 0.000000 0.000000 0.000000
447 705.530788 348.391630 143.252180
447 0.000000 0.000000 0.000000
447 665.902508 288.777424 117.404974
447 892.066392 97.631222 440.793804
447 0.000000 0.000000 0.000000
447 0.000000 0.000000 0.000000
447 943.844908 384.164036 463.920878
447 861.335476 -3.250469 914.772787
447 818.989431 371.371817 894.070315
447 946.221989 74.302906 918.376983
447 894.009513 321.047382 908.746349
447 748.703665 112.985581 984.200786
447 722.010126 224.757487 979.471918
448 77.794535 -416.673036 -55.048323
448 602.332961 763.132235 -35.311115
448 1099.060638 -409.777721 -51.096734
448 978.453436 133.258035 -24.570535
448 0.000000 0.000000 0.000000
448 845.076205 161.075631 23.413393
448 0.000000 0.000000 0.000000
448 783.897370 194.848290 2.332488
448 812.989470 426.052685 26.170914
448 0.000000 0.000000 0.000000
448 718.561611 349.771736 138.381229
448 0.000000 0.000000 0.000000
448 679.846540 289.786897 109.238454
448 888.437852 97.892658 440.047253
448 0.000000 0.000000 0.000000
448 0.000000 0.000000 0.000000
448 945.693879 385.990081 465.152865
448 859.111445 -3.629829 913.323205
448 817.754025 371.249584 896.060161
448 946.001225 71.845395 917.990826
448 893.934701 320.016668 911.087371
448 748.014901 111.404043 985.150315
448 721.066939 224.228188 979.189411
449 69.714631 -415.312894 -54.372925
449 596.972245 763.422463 -36.085856
449 1094.741768 -410.731855 -49.903917
449 974.045610 132.952752 -24.938813
449 0.000000 0.000000 0.000000
449 837.718846 161.180347 23.330182
449 0.000000 0.000000 0.000000
449 780.796182 194.930407 4.151370
449 829.081934 423.914720 21.086568
449 0.000000 0.000000 0.000000
449 731.657566 350.177469 131.457140
449 0.000000 0.000000 0.000000
449 693.263595 291.663623 103.284729
449 886.974527 97.938371 440.131324
449 0.000000 0.000000 0.000000
449 0.000000 0.000000 0.000000
449 946.651220 381.961561 466.279685
449 859.098365 -2.743335 912.059191
449 815.761399 373.318649 897.856335
449 944.059124 73.516451 917.305155
449 890.995420 318.630040 910.531694
449 748.613477 111.314608 983.758146
449 721.962604 224.578985 979.667663
450 66.396100 -417.111522 -55.898849
450 591.772375 763.480886 -36.895569
450 1088.681031 -410.085530 -50.696605
450 969.236873 134.227317 -26.257443
450 0.000000 0.000000 0.000000
450 832.191454 162.124713 23.662175
450 0.000000 0.000000 0.000000
450 775.070120 194.734613 4.984056
450 846.176184 424.716451 19.295850
450 0.000000 0.000000 0.000000
450 744.374096 349.600753 127.211839
450 0.000000 0.000000 0.000000
450 708.290454 290.867383 94.766319
450 881.684783 98.841881 440.123591
450 0.000000 0.000000 0.000000
450 0.000000 0.000000 0.000000
450 955.012685 381.848063 469.367639
450 858.172259 -2.980569 912.536668
450 815.239681 370.543999 900.324319
450 943.183184 71.332597 917.602871
450 891.575904 317.874283 912.740258
450 745.123089 110.312480 985.226284
450 719.206667 224.753766 982.414457
451 59.368028 -416.572854 -54.492179
451 586.881075 763.909071 -36.257948
451 1084.494169 -409.841978 -50.094400
451 966.662516 134.208973 -26.609917
451 0.000000 0.000000 0.000000
451 830.235608 160.717830 22.702294
451 0.000000 0.000000 0.000000
451 768.775084 195.606911 4.913032
451 863.017316 424.287621 18.563574
451 0.000000 0.000000 0.000000
451 760.794673 352.018834 122.268740
451 0.000000 0.000000 0.000000
451 722.008911 290.706396 86.164730
451 876.055594 98.337348 439.231180
451 0.000000 0.000000 0.000000
451 0.000000 0.000000 0.000000
451 955.265261 380.372037 471.220642
451 857.708392 -2.455202 911.184209
451 814.831281 371.666973 900.087763
451 941.166065 71.327101 916.199935
451 892.050178 318.354188 913.640927
451 744.454680 111.383688 986.145345
451 717.746784 223.993905 983.762289
452 53.917989 -417.022395 -55.451246
452 582.439120 763.882549 -36.401878
452 1078.891347 -410.493869 -50.412368
452 959.003123 133.298744 -25.234356
452 0.000000 0.000000 0.000000
452 822.288524 161.901737 22.836917
452 0.000000 0.000000 0.000000
452 762.234495 197.611292 6.070853
452 880.831447 425.442476 16.048776
452 0.000000 0.000000 0.000000
452 772.385696 349.249284 115.241654
452 0.000000 0.000000 0.000000
452 735.737652 294.284472 80.678181
452 873.887541 98.925929 439.430307
452 0.000000 0.000000 0.000000
452 0.000000 0.000000 0.000000
452 958.300556 380.206797 473.293212
452 854.162900 -2.421447 910.339247
452 814.292187 370.305744 902.844907
452 941.013264 69.106606 915.683994
452 891.066992 317.418290 914.393848
452 745.113597 111.203627 985.943279
452 719.220625 224.658123 982.575819
453 49.912999 -417.405418 -54.561943
453 576.276740 764.179608 -36.218155
453 1073.464445 -410.393548 -50.641674
453 954.703199 135.324944 -26.673738
453 0.000000 0.000000 0.000000
453 818.457460 163.114219 20.109468
453 0.000000 0.000000 0.000000
453 756.943525 196.862881 3.411190
453 899.922591 423.645799 14.985878
453 0.000000 0.000000 0.000000
453 787.063244 348.784964 109.544277
453 0.000000 0.000000 0.000000
453 752.556546 292.342910 73.579365
453 868.053191 99.559376 439.339086
453 0.000000 0.000000 0.000000
453 0.000000 0.000000 0.000000
453 958.841025 378.617785 473.183190
453 853.139046 -0.733765 909.632750
453 813.763247 371.440261 903.627952
453 940.126542 68.297765 916.595408
453 890.544848 317.963625 916.091219
453 741.340793 110.743300 986.357953
453 716.447592 224.178579 985.955134
454 44.768779 -417.366031 -55.698845
454 571.570250 763.966719 -37.567168
454 1069.040707 -410.351040 -50.673132
454 950.337439 134.046206 -26.667025
454 0.000000 0.000000 0.000000
454 814.709430 162.316832 23.089624
454 0.000000 0.000000 0.000000
454 751.403427 197.018274 6.325422
454 916.611226 426.223821 16.562162
454 0.000000 0.000000 0.000000
454 802.051541 350.004153 106.729436
454 0.000000 0.000000 0.000000
454 779.627911 298.398640 61.893739
454 866.593198 99.571096 439.369834
454 0.000000 0.000000 0.000000
454 0.000000 0.000000 0.000000
454 962.870054 376.522530 476.507893
454 851.314043 -2.138027 908.796930
454 812.904984 371.060571 904.473213
454 938.167445 68.895174 916.095162
454 890.828179 317.968978 917.311784
454 743.402477 112.173503 986.890536
454 714.960816 222.875916 986.131558
455 39.380492 -417.578029 -55.031278
455 553.977896 755.233308 -35.180003
455 1063.437857 -410.221739 -51.109528
455 944.421724 134.510954 -26.089414
455 0.000000 0.000000 0.000000
455 807.988827 163.066191 20.637790
455 0.000000 0.000000 0.000000
455 746.186171 197.071704 5.442145
455 935.082167 424.150956 13.826169
455 0.000000 0.000000 0.000000
455 816.613788 350.211938 100.847470
455 0.000000 0.000000 0.000000
455 796.195841 299.765373 54.574053
455 860.740426 100.506582 438.696943
455 0.000000 0.000000 0.000000
455 0.000000 0.000000 0.000000
455 963.323717 374.068009 476.193080
455 847.456551 -1.192852 908.831738
455 814.645446 371.964501 906.296660
455 938.208299 67.724470 915.311482
455 889.249102 315.509088 917.412880
455 742.179284 112.002292 987.478823
455 713.909608 225.630356 987.637394
456 34.363907 -416.814401 -55.567215
456 549.329682 756.221544 -35.646331
456 1057.914714 -409.873186 -50.998151
456 938.204493 135.013166 -25.994488
456 0.000000 0.000000 0.000000
456 803.765894 162.564978 22.896268
456 0.000000 0.000000 0.000000
456 740.325051 196.930181 3.996550
456 955.071400 424.080519 13.934473
456 0.000000 0.000000 0.000000
456 829.972820 349.268309 96.947447
456 0.000000 0.000000 0.000000
456 812.611433 299.160880 48.281937
456 858.994704 100.171589 439.364629
456 0.000000 0.000000 0.000000
456 0.000000 0.000000 0.000000
456 965.840829 373.848221 477.811104
456 846.446858 -0.647095 908.811374
456 811.070167 371.512566 907.010404
456 937.935305 67.808174 914.648604
456 886.818019 316.306667 917.982650
456 739.700528 112.960074 988.583829
456 715.435223 224.364172 986.988554
457 27.525509 -418.126963 -56.798883
457 543.052499 755.463356 -35.751781
457 1052.577863 -409.439982 -51.267294
457 934.761404 133.210980 -26.419739
457 0.000000 0.000000 0.000000
457 796.386327 163.176730 23.018872
457 0.000000 0.000000 0.000000
457 735.382953 197.665169 5.534632
457 971.779127 425.958047 13.865228
457 0.000000 0.000000 0.000000
457 848.207927 346.448962 89.053707
457 0.000000 0.000000 0.000000
457 828.984164 298.100663 41.259580
457 851.404896 101.454828 438.451389
457 0.000000 0.000000 0.000000
457 0.000000 0.000000 0.000000
457 966.857523 374.882270 480.151884
457 845.932508 -0.972357 909.415185
457 811.723224 369.936579 909.425945
457 935.933290 66.423581 914.143933
457 888.856240 315.279604 917.989709
457 737.404789 113.169600 989.450350
457 712.585950 224.433308 987.782847
458 24.241066 -418.721913 -56.417687
458 537.218907 755.875011 -36.285844
458 1046.810946 -410.728943 -51.698801
458 928.009865 134.279451 -27.531827
458 0.000000 0.000000 0.000000
458 791.431537 162.687916 22.616566
458 0.000000 0.000000 0.000000
458 729.262657 198.229589 5.261127
458 990.401272 424.439674 12.754845
458 0.000000 0.000000 0.000000
458 862.501555 347.915086 85.888756
458 0.000000 0.000000 0.000000
458 845.739356 297.138279 35.395190
458 851.220583 100.563814 440.222859
458 0.000000 0.000000 0.000000
458 0.000000 0.000000 0.000000
458 967.099578 373.529413 479.521035
458 843.911362 -1.539029 908.998836
458 812.063442 371.635656 907.853266
458 936.232466 66.762478 913.579759
458 887.170372 315.077975 919.223701
458 739.047524 113.815878 987.010573
458 715.349702 224.143195 987.528953
459 17.170003 -416.976295 -54.765302
459 533.660076 755.271783 -35.576081
459 1043.094826 -410.378664 -50.664824
459 921.619626 134.490865 -26.777860
459 0.000000 0.000000 0.000000
459 787.038525 163.959529 21.462393
459 0.000000 0.000000 0.000000
459 723.747763 198.943691 6.206456
459 1008.281188 423.302079 12.307445
459 0.000000 0.000000 0.000000
459 877.932124 347.350512 80.504258
459 0.000000 0.000000 0.000000
459 861.363687 296.384181 29.507364
459 847.175207 100.262667 437.949010
459 0.000000 0.000000 0.000000
459 0.000000 0.000000 0.000000
459 965.752393 372.231628 480.177358
459 843.275455 -1.924234 907.289040
459 812.943811 370.991972 910.021517
459 933.684909 67.248437 913.225107
459 887.559483 315.790370 919.720104
459 735.784448 112.249292 989.606459
459 711.188768 225.751301 989.344955
460 12.312867 -418.751757 -57.627426
460 528.119131 756.106229 -36.705179
460 1037.323451 -410.733649 -51.610622
460 917.840290 133.218548 -26.426873
460 0.000000 0.000000 0.000000
460 783.821158 162.698258 21.610833
460 0.000000 0.000000 0.000000
460 719.761452 196.863147 5.142392
460 1025.044587 422.545270 16.915997
460 0.000000 0.000000 0.000000
460 892.972724 347.295777 77.945047
460 0.000000 0.000000 0.000000
460 879.976090 296.606221 25.874273
460 840.539109 100.771295 439.414449
460 0.000000 0.000000 0.000000
460 0.000000 0.000000 0.000000
460 966.302381 369.376575 480.265765
460 844.112106 -2.210369 906.365946
460 811.510314 370.885647 909.231419
460 932.911340 64.862381 912.792373
460 888.133946 313.425515 920.300749
460 736.798731 112.897354 987.446415
460 712.231781 225.008111 988.314150
461 7.778063 -419.105355 -56.559364
461 523.714333 756.248528 -36.053358
461 1033.037220 -411.585539 -50.527881
461 912.949032 133.451580 -28.297667
461 0.000000 0.000000 0.000000
461 778.748117 162.018670 22.597680
461 0.000000 0.000000 0.000000
461 716.646874 199.632671 3.080931
461 1042.101914 422.365097 14.960059
461 0.000000 0.000000 0.000000
461 907.114279 347.148034 75.968831
461 0.000000 0.000000 0.000000
461 895.904270 297.815556 20.971074
461 838.998106 98.958884 437.332167
461 0.000000 0.000000 0.000000
461 0.000000 0.000000 0.000000
461 965.736462 369.037426 480.755409
461 839.537079 -1.496355 907.436934
461 811.474244 372.243395 909.941087
461 928.766049 67.323806 911.006867
461 885.778968 313.123779 919.293728
461 735.756159 112.666476 988.085069
461 709.699733 226.777278 989.866086
462 2.385846 -419.617283 -58.465864
462 518.474720 756.183994 -36.429050
462 1027.591534 -411.402124 -51.181607
462 910.177170 134.381193 -26.914689
462 0.000000 0.000000 0.000000
462 772.855816 160.891883 24.417204
462 0.000000 0.000000 0.000000
462 713.624618 198.355609 2.222169
462 1061.043421 421.184249 16.833654
462 0.000000 0.000000 0.000000
462 923.366687 349.700223 72.136501
462 0.000000 0.000000 0.000000
462 916.586898 294.261839 19.762193
462 834.236524 100.328924 437.265524
462 0.000000 0.000000 0.000000
462 0.000000 0.000000 0.000000
462 965.699268 366.623640 479.377517
462 839.716882 -1.007235 905.826236
462 810.566676 371.848676 909.633186
462 929.346195 65.787748 911.385428
462 882.890019 314.925885 918.126489
462 736.301627 111.959121 987.346162
462 710.066937 226.970124 989.169634
463 -4.339469 -418.883215 -58.597592
463 513.347460 755.469783 -36.461139
463 1022.648205 -410.898355 -51.563140
463 905.816625 133.519810 -25.625316
463 0.000000 0.000000 0.000000
463 768.162358 161.910517 24.384744
463 0.000000 0.000000 0.000000
463 705.435822 199.053824 4.750335
463 1075.484760 421.042489 19.707225
463 0.000000 0.000000 0.000000
463 938.742931 349.062748 71.090960
463 0.000000 0.000000 0.000000
463 932.181490 296.055543 15.754737
463 831.906384 98.804011 438.029136
463 0.000000 0.000000 0.000000
463 0.000000 0.000000 0.000000
463 966.390224 367.804095 478.766314
463 837.595275 -1.605750 906.514643
463 808.703468 372.417261 909.156355
463 928.632212 64.699620 911.831630
463 883.481473 313.866054 916.894126
463 734.345521 113.557418 988.487886
463 711.361660 227.925438 989.914830
464 -5.553111 -420.515433 -58.573427
464 509.140773 756.165453 -36.043983
464 1018.246426 -411.448364 -51.477534
464 899.180444 132.839835 -26.676642
464 0.000000 0.000000 0.000000
464 762.832329 161.207379 24.350222
464 0.000000 0.000000 0.000000
464 702.058711 198.644029 5.489284
464 1091.669292 421.684020 23.581613
464 0.000000 0.000000 0.000000
464 951.653422 348.143671 68.318445
464 0.000000 0.000000 0.000000
464 949.175839 295.314789 12.912307
464 828.546717 99.416464 438.170034
464 0.000000 0.000000 0.000000
464 0.000000 0.000000 0.000000
464 964.110017 365.847361 477.538505
464 837.748777 -0.969411 905.522647
464 811.311528 372.261155 908.802976
464 927.271934 63.416345 909.211876
464 884.671069 315.662662 916.097938
464 733.394764 115.092343 988.077854
464 710.757876 226.970242 988.805935
465 -10.800030 -420.259184 -59.732274
465 504.018853 756.340735 -35.884753
465 1012.977801 -411.091243 -52.261917
465 894.711817 132.668435 -27.863927
465 0.000000 0.000000 0.000000
465 760.069056 162.464960 21.525022
465 0.000000 0.000000 0.000000
465 695.899359 199.317323 4.437445
465 1110.116629 423.818418 28.218779
465 0.000000 0.000000 0.000000
465 967.880641 348.393042 66.175172
465 0.000000 0.000000 0.000000
465 963.943614 298.193926 10.111249
465 825.808878 98.844096 436.655313
465 0.000000 0.000000 0.000000
465 0.000000 0.000000 0.000000
465 966.005220 366.460470 478.037771
465 836.009225 -1.467560 905.161033
465 809.541254 373.513349 907.278492
465 926.910414 64.909670 909.513772
465 884.741837 314.411806 915.890995
465 733.770802 115.320022 986.331621
465 712.058998 229.125894 988.392439
466 -17.305968 -419.831777 -60.447900
466 498.067453 755.580238 -35.874898
466 1009.006128 -410.794723 -51.902241
466 889.680836 133.404086 -27.538307
466 0.000000 0.000000 0.000000
466 755.391121 160.825613 22.801547
466 0.000000 0.000000 0.000000
466 692.272343 198.352066 4.189308
466 1123.662251 421.644307 31.733844
466 0.000000 0.000000 0.000000
466 982.805879 348.057656 65.852660
466 0.000000 0.000000 0.000000
466 979.172757 297.395295 6.147950
466 821.109937 97.413814 438.256125
466 0.000000 0.000000 0.000000
466 0.000000 0.000000 0.000000
466 965.963244 365.865065 477.235350
466 836.945852 -1.556466 905.244288
466 810.689910 373.793267 906.997680
466 924.590770 64.948463 907.583486
466 884.473371 314.419118 914.052458
466 732.265110 116.713820 987.473117
466 711.843122 229.182995 987.076426
467 -22.310769 -418.939645 -60.780547
467 493.454799 755.604727 -36.472706
467 1003.519549 -411.593748 -52.592515
467 884.922868 132.716869 -24.590171
467 0.000000 0.000000 0.000000
467 751.914504 160.272834 23.437505
467 0.000000 0.000000 0.000000
467 688.549446 199.313712 3.947247
467 1139.789170 420.972854 36.538856
467 0.000000 0.000000 0.000000
467 995.618947 348.264589 65.354867
467 0.000000 0.000000 0.000000
467 997.721197 296.628198 5.800583
467 816.974371 98.707620 437.756628
467 0.000000 0.000000 0.000000
467 0.000000 0.000000 0.000000
467 963.947933 364.293225 474.216472
467 834.349451 -1.126574 904.624263
467 810.717522 373.434478 906.045152
467 925.545958 64.998623 906.859728
467 882.483312 313.716309 912.596394
467 731.124276 117.609471 987.695987
467 711.652977 229.517738 987.010545
468 -27.431419 -420.627256 -61.915802
468 489.062549 755.824786 -35.754634
468 999.383665 -410.735910 -52.237041
468 880.326521 132.710372 -26.346139
468 0.000000 0.000000 0.000000
468 746.811689 162.625993 21.076513
468 0.000000 0.000000 0.000000
468 681.502413 197.854762 3.938451
468 1153.028446 420.999503 39.117866
468 0.000000 0.000000 0.000000
468 1009.676870 347.641271 61.994192
468 0.000000 0.000000 0.000000
468 1012.649948 296.049249 4.065767
468 815.150912 97.250389 437.993102
468 0.000000 0.000000 0.000000
468 0.000000 0.000000 0.000000
468 964.275764 363.228148 473.801740
468 834.756135 -0.414215 903.814224
468 811.957999 373.346918 904.285709
468 925.060284 66.110294 908.088145
468 884.221815 313.211597 912.178459
468 733.250590 116.689055 986.471853
468 711.523456 229.991127 985.992460
469 -33.678480 -418.982073 -60.827048
469 483.134878 755.898879 -35.534126
469 993.397279 -410.716082 -52.617966
469 875.318829 132.413295 -26.416228
469 0.000000 0.000000 0.000000
469 739.788482 161.597548 24.252845
469 0.000000 0.000000 0.000000
469 676.401525 198.425738 5.166191
469 1170.230275 419.895072 44.592998
469 0.000000 0.000000 0.000000
469 1025.616869 349.630067 63.832369
469 0.000000 0.000000 0.000000
469 1022.589769 299.118746 3.610215
469 810.707705 98.008400 437.385369
469 0.000000 0.000000 0.000000
469 0.000000 0.000000 0.000000
469 963.738830 363.518921 472.665277
469 832.410463 -0.052780 903.432617
469 812.368844 375.350600 902.718165
469 925.470319 66.522254 906.691827
469 883.781094 314.434812 911.285370
469 734.119451 119.266340 984.952710
469 709.812908 232.391690 985.195726
470 -39.649428 -418.503891 -59.900520
470 477.195793 756.641290 -36.893840
470 987.755286 -410.972671 -52.817810
470 870.714835 134.208663 -27.000531
470 0.000000 0.000000 0.000000
470 735.439175 162.297387 22.921986
470 0.000000 0.000000 0.000000
470 671.085080 199.976222 5.215949
470 1181.596165 419.487145 49.749521
470 0.000000 0.000000 0.000000
470 1032.732032 349.178084 63.591790
470 0.000000 0.000000 0.000000
470 1039.206187 298.586466 0.268950
470 806.889295 99.404726 435.065199
470 0.000000 0.000000 0.000000
470 0.000000 0.000000 0.000000
470 963.358735 361.697314 468.490925
470 832.539636 0.870629 902.330479
470 811.594200 375.220886 900.976752
470 922.600758 65.644512 904.581432
470 884.491681 315.854995 910.211584
470 732.685708 119.048695 984.731285
470 710.208096 232.632193 984.726215
471 -43.030453 -420.817852 -61.768385
471 470.353881 755.679314 -36.596972
471 983.071181 -410.861683 -52.796130
471 863.554878 134.055714 -29.235794
471 0.000000 0.000000 0.000000
471 728.493056 162.426087 22.572951
471 0.000000 0.000000 0.000000
471 665.791768 200.718922 5.125341
471 1195.327238 417.646806 53.198037
471 0.000000 0.000000 0.000000
471 1048.414929 350.984306 63.792012
471 0.000000 0.000000 0.000000
471 1051.198683 299.948174 2.733370
471 801.975498 98.205430 436.721502
471 0.000000 0.000000 0.000000
471 0.000000 0.000000 0.000000
471 963.928073 361.679399 467.771156
471 830.054288 0.100012 903.713420
471 810.751981 375.441594 899.784893
471 923.801899 64.575946 904.942736
471 885.476552 316.648818 908.932765
471 732.676908 121.183574 983.857268
471 710.998753 232.234804 983.088929
472 -50.452466 -418.166901 -56.778255
472 465.627994 756.014991 -36.306651
472 976.975948 -410.881429 -53.131918
472 857.807484 133.888854 -27.266231
472 0.000000 0.000000 0.000000
472 722.644269 162.204053 22.571748
472 0.000000 0.000000 0.000000
472 660.392954 199.243713 4.120116
472 1207.775051 419.148880 60.255122
472 0.000000 0.000000 0.000000
472 1060.162331 349.776754 64.351450
472 0.000000 0.000000 0.000000
472 1065.472357 298.943348 2.166912
472 796.148837 98.781665 433.879950
472 0.000000 0.000000 0.000000
472 0.000000 0.000000 0.000000
472 963.761606 359.535206 465.834913
472 830.387952 0.718634 902.204428
472 813.018467 375.769317 898.653176
472 922.612016 63.481463 903.777330
472 883.859445 314.388180 905.785429
472 731.594349 121.974364 981.692803
472 710.876131 235.695590 981.403160
473 -54.596390 -421.294742 -61.020805
473 460.988782 756.604097 -36.384641
473 972.027642 -411.248949 -52.337969
473 853.343207 133.796481 -26.742963
473 0.000000 0.000000 0.000000
473 718.178284 162.495243 23.401558
473 0.000000 0.000000 0.000000
473 653.298446 200.086962 6.212542
473 1220.499514 417.518187 68.379958
473 0.000000 0.000000 0.000000
473 1068.360741 350.305192 64.401872
473 0.000000 0.000000 0.000000
473 1076.796579 301.202328 2.755762
473 793.452987 98.657962 434.801710
473 0.000000 0.000000 0.000000
473 0.000000 0.000000 0.000000
473 962.279981 358.618045 463.639265
473 828.135656 1.752262 900.590734
473 811.994098 376.719073 896.682084
473 922.719106 63.592852 902.981760
473 885.770577 315.065114 904.532830
473 728.770104 122.421134 982.634982
473 709.357186 234.848826 981.002711
474 -61.406020 -419.947174 -59.546122
474 455.784673 756.363987 -36.904150
474 966.355727 -410.979454 -52.864889
474 848.799104 132.810293 -28.559240
474 0.000000 0.000000 0.000000
474 712.342722 162.641045 23.070339
474 0.000000 0.000000 0.000000
474 648.318652 199.814085 4.966995
474 1228.546201 416.574519 68.622212
474 0.000000 0.000000 0.000000
474 1080.943185 351.793599 64.931922
474 0.000000 0.000000 0.000000
474 1086.892951 301.896444 1.178053
474 787.349334 98.168116 435.511691
474 0.000000 0.000000 0.000000
474 0.000000 0.000000 0.000000
474 964.458249 357.248248 462.227578
474 826.899310 2.250768 899.732938
474 811.574963 374.782887 893.658631
474 922.693782 63.804498 902.096850
474 885.780598 314.177339 903.642141
474 731.126825 123.787177 980.329624
474 707.530401 236.762337 981.054618
475 -66.856246 -419.356722 -60.675886
475 449.501984 755.986992 -36.727341
475 961.407951 -411.305700 -53.235215
475 842.048992 133.935981 -28.935120
475 0.000000 0.000000 0.000000
475 706.670780 163.391025 20.994170
475 0.000000 0.000000 0.000000
475 641.548325 199.111178 4.233415
475 1239.461779 418.031918 77.590083
475 0.000000 0.000000 0.000000
475 1090.350356 352.318286 66.193917
475 0.000000 0.000000 0.000000
475 1097.441135 303.391008 3.401231
475 782.900950 96.637724 433.523529
475 0.000000 0.000000 0.000000
475 0.000000 0.000000 0.000000
475 961.946115 356.611995 459.257664
475 826.409794 2.230374 898.844783
475 812.394894 375.713843 891.332706
475 921.759649 64.793025 901.307853
475 884.559585 316.157658 901.121276
475 728.931802 124.828996 979.580314
475 709.627830 237.290544 978.412883
476 -70.846585 -418.835495 -57.827648
476 444.705390 755.921488 -37.031165
476 956.856849 -411.411957 -52.827588
476 835.303337 135.483888 -27.415656
476 0.000000 0.000000 0.000000
476 700.034057 162.960841 21.509794
476 0.000000 0.000000 0.000000
476 637.778282 200.643344 4.418776
476 1247.698679 414.890227 79.098185
476 0.000000 0.000000 0.000000
476 1099.569278 353.833128 67.209330
476 0.000000 0.000000 0.000000
476 1107.815666 303.178707 4.272270
476 779.792775 97.226161 435.610039
476 0.000000 0.000000 0.000000
476 0.000000 0.000000 0.000000
476 960.603701 354.315193 458.235893
476 824.775006 3.290614 899.240348
476 816.116037 377.076197 890.148887
476 923.046358 66.467489 900.853271
476 886.028120 316.628207 900.118319
476 727.615099 126.177388 978.418458
476 709.934753 239.504891 977.843242
477 -74.936553 -420.139235 -59.873224
477 440.711151 757.065880 -37.598696
477 950.852292 -411.008856 -54.364719
477 830.508651 133.176870 -27.596728
477 0.000000 0.000000 0.000000
477 695.604053 162.689119 20.608922
477 0.000000 0.000000 0.000000
477 631.521573 201.115679 4.301966
477 1258.114497 414.118703 87.712225
477 0.000000 0.000000 0.000000
477 1106.404535 351.058057 68.715099
477 0.000000 0.000000 0.000000
477 1114.987390 303.590379 4.681123
477 777.709923 97.949659 434.070147
477 0.000000 0.000000 0.000000
477 0.000000 0.000000 0.000000
477 960.846975 354.740142 457.229913
477 825.238016 3.320966 898.243420
477 815.369211 376.152819 889.129855
477 921.843966 64.815619 900.737202
477 889.695638 314.725740 898.532530
477 729.657395 126.474066 977.651436
477 709.933473 240.345043 975.265901
478 -81.458898 -420.019212 -59.402769
478 436.017516 757.360033 -37.469221
478 947.200552 -409.937235 -52.837931
478 825.583056 133.016847 -28.229645
478 0.000000 0.000000 0.000000
478 688.771954 161.498651 21.146464
478 0.000000 0.000000 0.000000
478 626.851915 200.416668 2.286850
478 1265.738513 416.501476 90.329344
478 0.000000 0.000000 0.000000
478 1114.410952 354.307144 69.721157
478 0.000000 0.000000 0.000000
478 1122.987289 304.897799 4.725559
478 773.323841 97.340898 432.814086
478 0.000000 0.000000 0.000000
478 0.000000 0.000000 0.000000
478 960.781660 355.272673 453.124796
478 824.392084 3.561998 897.845982
478 818.062589 379.554256 885.793884
478 920.614014 66.467665 897.548764
478 887.074031 316.613357 895.556123
478 729.610979 127.613546 977.031053
478 711.180739 242.634754 975.021059
479 -86.462274 -421.371649 -60.019786
479 429.931047 756.600495 -38.062809
479 941.744033 -411.350964 -53.918560
479 819.903449 134.255920 -27.811955
479 0.000000 0.000000 0.000000
479 684.065710 161.081844 24.379448
479 0.000000 0.000000 0.000000
479 623.361780 201.798335 3.368599
479 1268.990612 414.307816 91.439591
479 0.000000 0.000000 0.000000
479 1119.750631 354.845096 69.264307
479 0.000000 0.000000 0.000000
479 1127.491780 307.714928 4.339228
479 771.563592 95.641907 433.480490
479 0.000000 0.000000 0.000000
479 0.000000 0.000000 0.000000
479 959.898312 355.530321 450.460843
479 821.797312 5.039486 897.114169
479 819.931941 379.680949 882.536878
479 920.792095 66.285554 896.188581
479 888.306649 316.611707 894.305294
479 731.403240 130.735843 975.583806
479 715.250007 244.969520 970.878750
480 -91.357290 -420.983176 -59.271151
480 424.660819 757.040834 -37.710169
480 936.070595 -411.894053 -54.173307
480 815.272146 134.074537 -30.023940
480 0.000000 0.000000 0.000000
480 677.851955 162.111307 22.003073
480 0.000000 0.000000 0.000000
480 618.318476 200.940517 1.258521
480 1276.095878 412.596431 95.359888
480 0.000000 0.000000 0.000000
480 1125.910169 352.944876 68.622642
480 0.000000 0.000000 0.000000
480 1135.498156 308.567370 5.246677
480 767.610853 97.019649 433.357338
480 0.000000 0.000000 0.000000
480 0.000000 0.000000 0.000000
480 961.652617 354.678841 450.071491
480 824.234151 5.803953 895.265204
480 820.730265 380.237527 883.023647
480 921.837823 65.570737 896.519929
480 891.286712 317.861353 893.015616
480 727.493817 131.657630 976.526594
480 713.927846 245.777878 971.734523
481 -95.644317 -420.927243 -58.838593
481 419.446798 756.428560 -37.804214
481 930.786712 -411.066193 -53.721955
481 808.400581 133.490474 -28.891242
481 0.000000 0.000000 0.000000
481 674.424525 161.345318 23.775317
481 0.000000 0.000000 0.000000
481 613.016584 200.030836 5.010693
481 1277.140534 411.776839 96.509920
481 0.000000 0.000000 0.000000
481 1129.537111 355.044144 70.589465
481 0.000000 0.000000 0.000000
481 1138.443578 306.409288 7.051916
481 762.769453 94.579289 432.756081
481 0.000000 0.000000 0.000000
481 0.000000 0.000000 0.000000
481 962.329290 356.654887 448.780377
481 824.116790 4.936887 896.250812
481 820.880882 381.100287 879.877275
481 922.127772 65.907892 895.566187
481 889.033020 317.489138 889.944447
481 731.576742 131.765145 974.440626
481 713.504273 246.085482 970.854960
482 -101.189001 -421.001976 -59.836590
482 415.550468 757.536143 -37.259218
482 926.496537 -411.703373 -54.023733
482 805.785266 134.102000 -28.236583
482 0.000000 0.000000 0.000000
482 669.043782 162.770261 22.568769
482 0.000000 0.000000 0.000000
482 608.572790 199.867351 2.563180
482 1281.408643 410.812915 95.297503
482 0.000000 0.000000 0.000000
482 1133.256407 353.414813 69.743684
482 0.000000 0.000000 0.000000
482 1140.148171 307.150892 3.884864
482 761.296363 95.927257 432.716156
482 0.000000 0.000000 0.000000
482 0.000000 0.000000 0.000000
482 964.554985 356.719755 447.360512
482 823.049291 7.068060 894.107259
482 823.563957 381.975482 878.948060
482 922.154480 67.043684 893.523947
482 892.471641 319.636650 888.271764
482 731.488670 133.977544 973.435677
482 715.292764 248.808108 969.273690
483 -107.281849 -420.902418 -60.372187
483 408.761850 758.248651 -38.222033
483 921.375027 -411.603941 -53.480878
483 798.829276 133.787932 -27.924320
483 0.000000 0.000000 0.000000
483 664.352205 163.083844 21.426423
483 0.000000 0.000000 0.000000
483 601.850494 201.102727 4.435092
483 1283.261272 409.489250 96.479168
483 0.000000 0.000000 0.000000
483 1133.201976 355.309104 66.852298
483 0.000000 0.000000 0.000000
483 1141.820254 308.468778 3.246409
483 756.836404 95.338054 431.642965
483 0.000000 0.000000 0.000000
483 0.000000 0.000000 0.000000
483 966.033853 357.164150 446.593353
483 821.024554 8.462521 894.047448
483 825.556889 380.263690 876.813996
483 921.723392 66.520433 894.269404
483 892.755240 318.451777 887.989817
483 731.703202 135.699514 972.790245
483 715.955188 248.278324 967.945014
484 -112.663252 -421.015934 -60.766506
484 404.298348 757.064818 -38.309245
484 915.499691 -411.861198 -54.156930
484 792.888081 132.814584 -27.728237
484 0.000000 0.000000 0.000000
484 660.434555 161.085975 22.293522
484 0.000000 0.000000 0.000000
484 597.854975 200.185859 2.678622
484 1284.648216 408.892315 92.984361
484 0.000000 0.000000 0.000000
484 1136.032589 355.163836 66.150347
484 0.000000 0.000000 0.000000
484 1140.143418 308.294688 2.634783
484 755.055396 95.947963 432.282484
484 0.000000 0.000000 0.000000
484 0.000000 0.000000 0.000000
484 964.492306 356.893677 444.601442
484 821.382871 7.322439 892.760465
484 825.303507 384.272707 875.532047
484 922.211941 67.736013 892.033626
484 895.448053 318.780857 886.675582
484 730.978911 136.863973 971.607755
484 717.127217 250.001148 966.638486
485 -117.198736 -421.998201 -60.668887
485 398.333892 757.760711 -37.183108
485 910.853215 -411.109793 -53.637763
485 788.512422 134.421045 -28.219980
485 0.000000 0.000000 0.000000
485 654.014006 161.996189 22.303955
485 0.000000 0.000000 0.000000
485 594.282386 200.118731 2.510735
485 1282.165967 408.589691 91.175727
485 0.000000 0.000000 0.000000
485 1133.334380 354.167383 61.984657
485 0.000000 0.000000 0.000000
485 1140.806048 309.090835 -0.775768
485 753.180328 97.133901 430.969568
485 0.000000 0.000000 0.000000
485 0.000000 0.000000 0.000000
485 966.527504 358.589222 443.510278
485 822.546311 9.328906 890.681325
485 826.686327 383.986889 874.097248
485 921.158928 69.443335 889.616876
485 896.710897 320.209113 885.005832
485 731.030663 138.398789 971.697073
485 717.523595 252.201693 965.864898
486 -123.382511 -420.549900 -61.123415
486 394.408267 756.995069 -38.727969
486 906.136900 -411.957563 -53.536574
486 784.283357 133.946027 -27.998648
486 0.000000 0.000000 0.000000
486 646.944890 160.432331 23.022931
486 0.000000 0.000000 0.000000
486 587.561679 201.186864 2.539185
486 1283.596335 405.548158 88.430329
486 0.000000 0.000000 0.000000
486 1132.285505 354.646199 60.394939
486 0.000000 0.000000 0.000000
486 1136.570849 308.636388 -2.469945
486 750.876910 97.131542 430.091989
486 0.000000 0.000000 0.000000
486 0.000000 0.000000 0.000000
486 969.702916 359.122539 444.490449
486 822.768140 11.405128 890.049779
486 830.085487 385.318249 872.980041
486 923.401025 68.942467 889.387375
486 897.647438 319.665525 883.080868
486 731.037037 138.902743 971.855933
486 719.498431 254.432447 964.932491
487 -128.924907 -421.482367 -61.526503
487 386.964499 756.844399 -39.700996
487 899.234936 -411.612775 -54.556422
487 779.017458 132.880411 -28.617225
487 0.000000 0.000000 0.000000
487 646.035413 162.631028 22.936389
487 0.000000 0.000000 0.000000
487 583.639647 202.303069 3.292848
487 1278.947009 404.950887 81.901755
487 0.000000 0.000000 0.000000
487 1128.762636 351.162666 56.786246
487 0.000000 0.000000 0.000000
487 1130.646585 309.667807 -5.473421
487 748.338215 96.839867 430.332959
487 0.000000 0.000000 0.000000
487 0.000000 0.000000 0.000000
487 972.262623 358.222911 443.068165
487 822.411561 9.531439 889.405927
487 834.159764 385.310852 872.743762
487 922.808759 68.762495 887.130145
487 900.336603 319.035559 881.457944
487 733.551533 140.368481 969.514771
487 719.967775 256.240707 965.427941
488 -133.688756 -419.284019 -59.068110
488 384.130403 757.963976 -38.922719
488 895.137149 -410.371986 -53.994032
488 774.669869 135.007260 -30.280050
488 0.000000 0.000000 0.000000
488 640.659285 162.346330 23.155039
488 0.000000 0.000000 0.000000
488 577.937543 199.577635 2.964036
488 1278.179451 402.563089 76.876315
488 0.000000 0.000000 0.000000
488 1125.801425 352.178619 56.006471
488 0.000000 0.000000 0.000000
488 1128.627609 307.728149 -8.194604
488 747.640770 98.141835 429.886099
488 0.000000 0.000000 0.000000
488 0.000000 0.000000 0.000000
488 975.235063 359.957776 442.249607
488 822.490009 11.329407 889.497417
488 834.933799 388.221723 871.224877
488 923.932988 70.156674 885.503930
488 902.581121 322.010278 881.916370
488 735.705282 142.644839 968.619528
488 720.732659 256.379346 963.059715
489 -138.794779 -419.210085 -58.781260
489 378.222534 757.448175 -38.689930
489 889.873928 -410.903117 -54.277998
489 767.963690 134.335837 -27.792207
489 0.000000 0.000000 0.000000
489 635.043961 163.029212 23.813377
489 0.000000 0.000000 0.000000
489 568.310621 198.892550 6.799964
489 1273.442481 400.760122 72.274639
489 0.000000 0.000000 0.000000
489 1120.711527 353.823963 53.991286
489 0.000000 0.000000 0.000000
489 1124.332923 306.563367 -7.539294
489 746.122649 100.952452 429.099579
489 0.000000 0.000000 0.000000
489 0.000000 0.000000 0.000000
489 975.542364 361.953913 440.583848
489 824.094274 12.220030 886.713507
489 833.913921 387.119829 871.849893
489 922.673583 70.231037 885.193963
489 903.198591 322.849789 879.368797
489 736.252719 142.861428 968.260599
489 725.289904 256.921218 961.847821
490 -144.358405 -420.159436 -59.982778
490 372.498477 757.295552 -39.288739
490 883.274000 -411.512072 -54.418886
490 764.189632 135.273232 -30.241960
490 0.000000 0.000000 0.000000
490 627.601828 162.092750 23.766704
490 0.000000 0.000000 0.000000
490 567.426509 201.970163 4.608058
490 1274.853314 402.102941 70.774647
490 0.000000 0.000000 0.000000
490 1120.341965 353.367624 52.069704
490 0.000000 0.000000 0.000000
490 1121.340148 307.468955 -6.962604
490 744.194727 102.877295 427.975781
490 0.000000 0.000000 0.000000
490 0.000000 0.000000 0.000000
490 975.890469 362.469686 440.224195
490 824.379854 14.503020 886.191301
490 839.692099 388.950263 872.232479
490 924.307433 71.402052 883.231426
490 908.291695 322.481899 879.825263
490 733.959674 145.263399 967.560239
490 727.187982 259.474768 961.751952
491 -150.557552 -419.577485 -58.537381
491 366.816709 757.321102 -39.608249
491 879.270316 -411.153122 -53.915596
491 757.789036 134.906051 -29.081001
491 0.000000 0.000000 0.000000
491 623.602911 162.063918 23.879925
491 0.000000 0.000000 0.000000
491 560.377446 201.179150 7.072827
491 1272.064193 401.750334 67.622651
491 0.000000 0.000000 0.000000
491 1119.599090 352.480240 54.208487
491 0.000000 0.000000 0.000000
491 1116.137080 306.393178 -8.583854
491 742.846086 103.030531 425.973188
491 0.000000 0.000000 0.000000
491 0.000000 0.000000 0.000000
491 975.714585 362.680500 439.856002
491 821.956964 15.526776 883.631603
491 841.215913 391.017922 872.386831
491 927.077500 70.067027 882.852154
491 911.120330 322.554147 880.135030
491 736.701835 145.372096 966.221919
491 728.037301 259.345882 961.006869
492 -155.874870 -419.856392 -59.589863
492 360.531991 757.267447 -39.795891
492 873.245407 -411.869475 -54.373248
492 752.862518 134.600363 -30.367366
492 0.000000 0.000000 0.000000
492 616.974339 162.201863 25.123620
492 0.000000 0.000000 0.000000
492 553.673366 199.891456 6.610246
492 1269.118341 399.363778 60.272259
492 0.000000 0.000000 0.000000
492 1116.776817 352.356968 50.568625
492 0.000000 0.000000 0.000000
492 1114.612667 306.132552 -4.609824
492 740.482677 104.302590 427.681709
492 0.000000 0.000000 0.000000
492 0.000000 0.000000 0.000000
492 976.411549 362.942724 439.302527
492 825.782416 17.305159 882.990791
492 845.780342 393.006189 872.219309
492 925.508203 71.618130 881.314419
492 912.478118 324.528895 879.593176
492 738.099590 146.228555 965.084534
492 730.293886 261.761061 961.100493
493 -161.613243 -420.096399 -58.936291
493 356.788717 757.492691 -39.310843
493 867.555227 -411.359199 -54.851447
493 748.363048 133.580463 -29.714913
493 0.000000 0.000000 0.000000
493 613.584798 161.041067 25.227585
493 0.000000 0.000000 0.000000
493 548.713735 201.072133 6.317973
493 1265.886408 396.555579 56.102520
493 0.000000 0.000000 0.000000
493 1114.803069 350.842541 49.535155
493 0.000000 0.000000 0.000000
493 1109.404873 307.389196 -7.652406
493 741.325204 105.614867 427.669942
493 0.000000 0.000000 0.000000
493 0.000000 0.000000 0.000000
493 977.026184 362.168961 438.731258
493 822.223370 18.125815 881.131074
493 848.567847 392.225442 872.186981
493 927.361082 70.894882 879.797628
493 914.724542 323.269924 879.891054
493 740.159341 149.000634 965.166499
493 734.318725 263.776363 960.511190
494 -167.921354 -419.553070 -58.921427
494 351.111197 757.746887 -39.643451
494 862.286787 -411.412616 -54.666875
494 743.178548 135.085409 -30.056429
494 0.000000 0.000000 0.000000
494 608.610594 161.219863 27.411764
494 0.000000 0.000000 0.000000
494 545.098010 198.421653 8.988770
494 1264.905177 396.658499 54.048395
494 0.000000 0.000000 0.000000
494 1113.312566 351.810606 50.353661
494 0.000000 0.000000 0.000000
494 1104.669449 304.779517 -3.892111
494 740.975990 108.361883 425.488809
494 0.000000 0.000000 0.000000
494 0.000000 0.000000 0.000000
494 977.529088 362.536438 437.047991
494 822.232535 19.163442 879.976393
494 854.236633 392.327932 872.848647
494 928.517980 71.909368 878.686134
494 917.552746 324.568039 879.865011
494 742.113949 149.933339 964.330321
494 735.005627 264.311341 960.209532
495 -172.067572 -419.520901 -57.486586
495 345.807646 757.715234 -39.633982
495 856.495386 -411.143702 -54.860001
495 735.043826 135.864975 -30.483410
495 0.000000 0.000000 0.000000
495 605.346212 160.197709 27.805477
495 0.000000 0.000000 0.000000
495 539.839343 199.354421 7.869328
495 1262.941746 395.514810 50.197131
[truncated: 2,650,179 more chars]
