# Supplementary material for: Moving system with action sport cameras: 3D kinematics of the walking and running in a large volume
Source: PLoS One. 2019 Nov 12;14(11):e0224182. doi: 10.1371/journal.pone.0224182 (PMC6850531; doi:10.1371/journal.pone.0224182)
Supplement: S13 File — (TXT) [file pone.0224182.s013.txt]

0 931.011062 -418.625509 -41.230790
0 1366.539298 729.848237 -33.395807
0 1936.691474 -395.998715 -67.597608
0 889.646215 130.589280 -6.776935
0 765.359260 164.570331 51.144631
0 729.176458 230.362860 0.161103
0 556.384026 399.009677 26.848779
0 524.210194 364.169550 187.185831
0 464.580652 299.199074 196.723905
0 951.928880 135.589836 423.414623
0 853.865322 434.830661 418.954672
0 839.217463 73.418073 884.367691
0 801.633637 422.056336 859.787328
0 931.758292 134.295497 900.159012
0 921.541758 382.987807 889.835310
0 692.819276 193.508452 952.089481
0 683.580636 303.863739 948.857399
1 922.470121 -419.132035 -41.764197
1 1359.976111 729.613220 -32.831661
1 1930.135563 -394.835342 -66.217277
1 883.210343 130.286981 -5.401552
1 757.090002 164.782273 50.130843
1 723.860463 230.382337 1.086368
1 562.145894 402.191945 30.665449
1 529.742898 363.899267 189.814896
1 468.645440 299.169363 198.243573
1 953.300953 135.572053 420.019500
1 859.990975 435.938532 415.406230
1 839.227441 74.792384 881.394413
1 800.896818 421.225486 856.105355
1 932.312883 134.447515 897.736122
1 923.369313 384.961359 885.461064
1 688.252792 192.388048 951.741964
1 684.053146 305.790088 944.318466
2 914.844873 -418.809358 -40.693295
2 1350.272491 730.403101 -33.940622
2 1923.088556 -395.679054 -66.701381
2 875.357255 130.621712 -4.455664
2 750.220052 164.983885 49.898329
2 714.654410 228.377869 -1.068226
2 566.685922 404.066156 33.833499
2 534.630444 365.202819 190.206294
2 472.536181 300.404228 200.832154
2 952.243682 135.976524 417.290532
2 867.336637 437.645394 412.813359
2 839.950931 76.646613 878.213356
2 803.239511 422.962340 852.873580
2 934.869184 135.606242 896.514599
2 924.716931 385.164054 880.601671
2 687.629677 194.825979 947.277868
2 681.367337 307.027512 942.975907
3 906.934524 -418.760428 -41.959144
3 1344.187763 730.323092 -32.893354
3 1914.320510 -395.051050 -67.331600
3 868.476395 131.687968 -6.925980
3 741.963806 164.334780 47.157298
3 704.603048 227.569464 0.595158
3 576.214765 409.465895 36.791430
3 542.852114 365.512423 192.719915
3 480.218756 300.729502 200.765867
3 949.224667 133.833500 411.851942
3 878.006094 440.304288 410.319515
3 842.904889 76.742418 875.157004
3 805.783180 422.630672 850.124189
3 934.825362 135.518281 892.380058
3 925.388588 383.995019 877.759357
3 691.384300 192.662773 944.370275
3 685.444476 306.619936 939.368242
4 898.195784 -417.956747 -41.237067
4 1336.647650 729.501399 -31.755113
4 1906.693788 -394.968396 -65.527793
4 857.460963 130.816429 -6.206885
4 736.282626 163.737734 49.849232
4 698.153824 227.832093 -1.816456
4 584.084625 412.755100 37.395791
4 547.512966 367.989614 192.540059
4 487.045785 301.614473 202.399837
4 948.842711 134.360324 410.678181
4 883.192014 441.899658 407.216489
4 841.811041 78.458141 871.860683
4 802.926553 424.027085 846.187823
4 934.648538 137.882539 889.053718
4 926.114535 386.284425 874.533123
4 695.289272 196.314104 940.254470
4 683.377616 306.622677 937.538767
5 890.269881 -419.942133 -42.326802
5 1327.253825 728.920987 -32.659233
5 1898.819136 -394.440013 -67.792393
5 849.818574 130.589283 -6.780231
5 726.726352 165.910811 49.229443
5 688.914555 228.430090 -2.888595
5 592.485915 415.946979 39.542111
5 555.712714 369.472367 193.972855
5 495.130579 301.640184 202.101669
5 944.617217 135.213601 406.795765
5 891.598967 441.029202 407.000369
5 844.935425 77.637743 870.507162
5 805.800077 424.794991 845.367885
5 937.230448 138.939624 887.255652
5 928.245718 387.964541 875.140379
5 693.292212 193.311651 940.447610
5 685.953649 306.653471 935.605356
6 880.866302 -419.385397 -39.407714
6 1319.852650 729.960582 -32.855135
6 1891.659383 -395.049435 -66.109151
6 842.101713 131.380856 -6.352642
6 720.102853 165.114380 48.599570
6 679.786746 228.721773 -2.807657
6 601.074607 419.634589 39.473852
6 566.350098 369.759198 193.037374
6 504.734177 302.822265 198.609776
6 942.849686 135.030732 404.881748
6 900.172709 444.198372 407.758383
6 844.415844 77.317682 868.468003
6 804.961102 425.258995 844.780470
6 938.465290 139.108530 884.961116
6 928.403618 386.757288 872.619403
6 693.450410 195.035234 939.213934
6 682.267598 306.880374 935.134871
7 873.017749 -418.797928 -41.550828
7 1311.752746 731.459277 -32.305080
7 1883.765847 -395.130795 -68.002829
7 833.935919 133.448596 -6.502163
7 709.968963 166.313493 47.901045
7 675.030145 230.351830 -0.465595
7 613.027454 424.123513 41.612952
7 574.890819 373.031996 191.990261
7 511.079231 306.509262 198.445771
7 937.981966 135.560450 404.033845
7 907.854484 447.734065 409.072426
7 845.021570 80.246681 867.086514
7 807.026168 425.176022 843.494706
7 937.724787 140.161379 882.806818
7 930.913920 389.631383 874.254321
7 693.400609 194.846579 939.496294
7 685.888945 306.971784 932.829853
8 863.645577 -418.802825 -41.181545
8 1302.988551 730.762482 -32.016836
8 1875.057865 -395.797316 -67.674345
8 824.451104 130.863760 -7.935251
8 701.474460 164.721208 50.632897
8 664.256787 228.813502 -2.549444
8 625.970759 425.518233 39.405205
8 583.351308 373.335725 190.310311
8 521.216603 305.381335 193.906067
8 932.906715 135.602895 399.976391
8 911.705315 448.088980 410.174782
8 845.354594 79.885662 865.102038
8 805.253510 425.882682 842.935218
8 937.848722 141.392918 882.814805
8 931.890768 391.109221 872.914425
8 695.849649 195.406181 937.884676
8 688.228864 307.001633 932.499173
9 854.802986 -418.614412 -41.945905
9 1294.152063 729.887075 -32.736119
9 1868.381682 -394.305397 -66.684971
9 815.501141 132.822407 -6.075562
9 694.182186 165.924284 49.830972
9 654.235796 228.785023 0.453717
9 637.678897 428.694947 37.332639
9 592.342855 373.927402 186.956705
9 527.337187 308.267438 190.743024
9 925.623405 137.255349 400.776420
9 916.097409 448.783697 411.834040
9 846.588336 80.275431 866.626945
9 808.524729 427.277659 846.111592
9 938.332968 140.480814 882.067394
9 931.681109 390.511227 874.268406
9 694.074708 194.382865 938.307292
9 689.119247 308.602221 934.648427
10 846.552976 -418.116507 -40.026601
10 1286.325323 730.669894 -31.413791
10 1859.374614 -393.886971 -66.539603
10 808.003035 131.052222 -6.993731
10 684.827059 164.213732 49.590683
10 644.876853 227.886215 -1.867711
10 652.472988 432.971827 38.261716
10 604.017667 376.797787 184.242682
10 535.492716 309.930849 185.905431
10 920.829995 137.456627 400.366338
10 924.286900 449.251006 416.844655
10 842.638523 82.197019 865.792478
10 807.864108 428.216550 848.590001
10 940.393610 141.914850 884.762724
10 933.197896 391.817028 875.493327
10 693.729952 198.379300 940.305382
10 688.150494 309.294691 936.120433
11 835.448239 -419.696226 -42.080733
11 1276.564986 731.435976 -31.433088
11 1850.322232 -396.168507 -66.994662
11 798.185678 132.354510 -8.975020
11 677.830964 164.926951 52.038957
11 648.651523 233.848066 5.467436
11 668.739807 436.789177 35.071448
11 611.341060 378.257302 178.440512
11 545.090112 310.507413 176.829062
11 911.653399 138.677766 400.750393
11 926.440715 449.307322 417.996711
11 842.236949 85.213702 867.159298
11 807.055537 429.452890 850.175514
11 940.217009 142.743349 884.358944
11 933.464800 393.632176 877.276587
11 696.247006 197.179990 942.149074
11 691.570483 311.196473 937.850978
12 828.528038 -419.837236 -40.627827
12 1269.837132 729.792815 -30.789252
12 1841.317592 -396.767438 -68.517568
12 788.821291 131.882305 -6.792106
12 667.664073 163.778846 52.703155
12 638.242152 234.026248 6.678097
12 687.015713 440.148724 32.838788
12 625.052980 380.975386 174.057212
12 557.338729 311.716082 170.332758
12 902.847242 140.014001 400.615863
12 929.160884 449.724520 421.715979
12 842.723359 83.863410 869.532705
12 808.610373 428.829964 854.188104
12 940.446463 143.147928 885.166682
12 935.465083 393.463726 880.760888
12 701.669947 200.027345 943.209971
12 691.507066 310.359525 940.166784
13 817.370612 -420.332259 -41.087866
13 1261.014152 729.990390 -29.683499
13 1833.870732 -395.256806 -68.105061
13 779.263822 130.557319 -5.953386
13 659.066134 163.544216 54.287912
13 630.967169 234.164363 9.676675
13 706.369140 443.200336 31.050976
13 636.624524 381.031125 166.580491
13 567.294725 312.451924 164.290814
13 894.876507 140.963727 402.135643
13 935.416266 450.313848 427.042775
13 844.714459 85.075269 871.436639
13 809.793074 431.436033 857.431808
13 941.542810 142.582329 887.288728
13 935.687818 392.799957 883.301168
13 699.777163 199.365567 947.232819
13 693.828619 311.727287 944.965364
14 808.673996 -420.256755 -41.802636
14 1252.296798 731.642529 -30.323685
14 1825.717641 -396.428286 -67.800786
14 771.492599 131.576182 -7.228854
14 649.530618 165.431973 53.919075
14 623.451604 232.170442 8.869977
14 723.276301 446.364518 26.483735
14 649.514716 382.682979 159.858782
14 599.591240 317.396763 142.405512
14 889.007902 142.017010 405.646198
14 938.070930 449.474863 431.520085
14 844.993504 88.245636 873.446333
14 810.513614 432.673574 862.067615
14 943.438861 144.835528 891.052875
14 938.375600 395.150422 889.402165
14 701.208685 198.442431 951.425908
14 694.808088 311.464793 948.517841
15 800.767389 -419.679248 -42.196718
15 1243.238216 729.869600 -31.450772
15 1818.151220 -395.737763 -67.357207
15 762.874691 130.884629 -8.191799
15 644.891603 164.505805 56.095210
15 627.342426 229.621248 5.108990
15 741.805805 451.772667 21.920618
15 662.802116 387.291585 154.511190
15 611.858740 318.753152 130.246419
15 879.074535 141.881230 408.244304
15 940.107303 449.472499 435.650926
15 847.475702 88.492647 875.645482
15 812.441598 434.741202 868.054467
15 946.542319 146.032879 893.702586
15 938.032374 397.156764 892.314981
15 704.132878 201.103115 953.606067
15 695.538918 312.749373 952.621805
16 792.923291 -420.869994 -39.414511
16 1234.600441 729.685370 -31.219811
16 1809.066571 -395.760101 -66.828744
16 752.827700 131.453470 -6.612955
16 635.745651 163.927665 58.731724
16 619.006257 227.132549 10.855707
16 761.027770 453.881280 20.369490
16 677.384241 388.258917 145.867588
16 626.274308 322.174018 122.218404
16 874.507280 143.396379 412.400189
16 944.647996 449.729599 440.914076
16 849.013156 90.836558 881.066118
16 812.843484 436.990546 874.572924
16 947.483304 148.294493 897.024460
16 939.457843 399.888953 897.081072
16 706.219159 201.305912 958.985890
16 699.955180 314.859088 957.420031
17 785.720477 -421.279229 -41.383375
17 1225.699854 730.226650 -30.924266
17 1802.182517 -397.836983 -67.439278
17 748.136533 130.439179 -7.071314
17 628.964640 163.484298 60.886339
17 610.770370 225.976386 13.851423
17 781.255346 456.626601 19.019469
17 692.036548 390.428412 139.969901
17 642.343509 324.290296 110.399849
17 865.385064 144.043648 416.374672
17 946.071656 447.859032 446.618095
17 854.876343 93.484463 884.643396
17 812.078079 435.942644 879.101605
17 950.813106 151.449699 899.743539
17 940.939728 401.885469 903.579621
17 712.801291 201.674209 962.861715
17 702.221117 315.199094 962.264986
18 777.896276 -421.061951 -39.600495
18 1218.923349 730.215124 -31.251704
18 1793.338229 -396.697335 -67.835316
18 738.617647 131.191741 -4.985022
18 622.174182 163.099749 64.884044
18 605.977195 225.615018 17.779309
18 802.314451 462.771679 14.862217
18 705.899223 395.121461 128.701369
18 661.682329 327.321032 96.065232
18 856.268458 145.992174 419.213696
18 945.848917 448.787507 449.032461
18 857.306564 95.408684 888.099854
18 814.666048 440.456642 885.521623
18 954.402985 154.326587 904.427441
18 942.126554 403.845310 909.751141
18 713.997387 203.146470 968.038098
18 703.411100 314.858287 969.629916
19 769.399921 -420.597183 -42.208334
19 1211.286137 730.778834 -30.454917
19 1786.336701 -396.989298 -66.034652
19 733.584875 131.133806 -6.798423
19 618.342345 162.266228 67.989121
19 596.861186 224.119517 23.729222
19 824.472755 465.558924 14.725488
19 721.666317 397.260598 122.914763
19 655.769695 328.145569 104.634094
19 851.713052 145.131091 424.170104
19 947.282502 449.939324 456.580549
19 861.984743 96.872622 891.750198
19 816.145753 442.200898 894.155402
19 957.610784 157.537413 908.617096
19 943.449213 407.345077 915.746385
19 717.060465 203.585353 974.239960
19 705.607263 315.868065 972.245194
20 762.549795 -421.266236 -42.632858
20 1202.045358 730.175694 -32.166157
20 1778.467242 -397.125978 -66.509751
20 724.930481 131.148327 -7.733613
20 612.889761 162.340309 71.809832
20 587.435532 224.361636 31.445735
20 845.175978 468.922532 10.302378
20 738.640842 399.819705 114.778915
20 672.233760 329.204891 92.933069
20 845.286382 143.699513 430.026608
20 946.314166 447.275162 459.137010
20 864.978225 96.903992 897.086735
20 816.372891 443.134281 898.676026
20 961.527293 159.779757 911.913835
20 946.407208 410.207703 921.358812
20 716.930440 203.651459 978.578210
20 706.137711 315.524156 979.633030
21 754.383086 -421.896693 -40.920537
21 1193.897854 731.332604 -31.336705
21 1771.854859 -396.072357 -65.556665
21 717.303254 131.747313 -7.123848
21 607.802678 160.567879 75.909446
21 586.187114 224.457592 34.635897
21 869.060601 472.964278 10.187081
21 754.723039 402.314748 105.818001
21 691.503017 333.482899 82.120149
21 840.282288 146.969856 434.525739
21 947.409685 447.563707 464.030097
21 870.261502 101.049770 902.181442
21 814.792053 443.999543 905.523443
21 964.695338 164.644535 916.209027
21 0.000000 0.000000 0.000000
21 721.196839 205.465859 983.402684
21 707.528935 315.641114 984.735771
22 744.797466 -420.482781 -42.059361
22 1185.739748 731.320102 -31.989996
22 1763.854511 -396.208657 -66.300974
22 709.198202 131.067219 -5.971911
22 603.332490 161.373906 79.013845
22 579.336231 222.377820 42.804435
22 892.152414 474.663178 9.013144
22 773.924802 406.559461 100.358596
22 709.908677 337.652415 72.217632
22 837.194541 147.199851 440.541664
22 947.096868 446.006794 467.944635
22 873.202286 105.039512 906.007727
22 814.854232 444.636992 910.531048
22 967.747652 165.554101 921.042698
22 0.000000 0.000000 0.000000
22 724.002079 208.497264 987.759280
22 708.374574 317.306537 991.059105
23 735.657086 -421.583699 -41.636343
23 1177.632373 730.103506 -31.661601
23 1755.064469 -397.557423 -66.074976
23 701.628935 131.343156 -5.061029
23 599.699211 159.524819 86.057961
23 572.661044 219.140412 50.413202
23 915.217234 476.431095 10.248059
23 790.799917 407.268402 93.544149
23 728.652620 339.682382 62.274294
23 833.064800 147.097012 447.854031
23 944.332717 445.559499 472.208325
23 877.055641 107.126113 910.453329
23 816.648053 447.631933 915.283189
23 971.778472 169.606330 925.362901
23 0.000000 0.000000 0.000000
23 723.651867 208.188516 995.659230
23 708.823508 318.068449 997.190183
24 728.359533 -420.722238 -41.745981
24 1169.538026 729.662885 -32.073869
24 1747.389812 -395.836870 -65.708315
24 694.784318 130.594266 -5.781114
24 596.278882 157.183276 88.612891
24 566.719171 217.678910 54.680211
24 937.812821 480.567587 8.269505
24 809.076163 413.021698 84.797928
24 747.381073 343.975887 53.242053
24 829.678536 147.931194 450.529977
24 943.849880 446.291466 475.536931
24 880.522352 109.867239 915.713491
24 816.904890 450.011589 917.913212
24 973.095102 172.464780 930.135074
24 0.000000 0.000000 0.000000
24 730.825885 212.220853 999.151180
24 714.050123 321.483551 1002.125146
25 717.798206 -419.615627 -42.488065
25 1161.506146 730.073270 -31.421380
25 1738.887139 -396.445517 -66.666745
25 685.443585 129.775104 -7.902948
25 591.116948 156.320082 93.280061
25 564.944609 218.297347 63.271663
25 960.499491 479.093966 11.140665
25 827.170415 414.260035 83.196761
25 765.333070 348.361945 48.873498
25 823.552621 148.461282 456.376050
25 941.983832 445.191864 479.701389
25 882.990309 113.107956 920.035546
25 819.409659 449.627083 923.748012
25 977.963387 175.120337 934.606649
25 0.000000 0.000000 0.000000
25 732.205957 211.689940 1005.936682
25 714.540979 323.162919 1007.685511
26 708.750468 -420.821112 -43.144016
26 1152.344984 731.288105 -32.687308
26 1730.817814 -395.708445 -65.220082
26 677.643128 128.955869 -5.807708
26 589.004381 156.684201 96.954442
26 558.376752 216.406773 70.777677
26 982.174324 481.821429 9.375396
26 846.541443 418.945524 79.775375
26 784.967419 351.467425 42.188960
26 820.440402 149.859409 460.194694
26 937.636475 445.576821 480.676472
26 884.618245 116.610350 923.598093
26 819.281462 453.023650 926.389577
26 980.481980 177.635451 938.730533
26 0.000000 0.000000 0.000000
26 732.723016 213.634002 1010.147516
26 714.324166 324.412335 1011.769549
27 700.070218 -421.279258 -43.516949
27 1142.557730 730.681949 -33.688664
27 1721.621803 -396.915424 -65.224267
27 669.014180 128.927205 -6.098797
27 582.286767 156.529232 100.830610
27 552.083399 214.407015 78.182745
27 1003.405506 482.250568 8.098259
27 863.314018 423.346318 74.806040
27 802.201660 355.712636 38.208278
27 818.285652 151.411219 462.918033
27 936.750236 446.278077 483.619931
27 888.405800 118.521761 929.448709
27 823.167294 454.155041 931.050719
27 983.477902 182.446456 944.071231
27 0.000000 0.000000 0.000000
27 735.678833 215.927169 1013.344534
27 719.949279 327.189428 1014.118787
28 690.385664 -421.451716 -42.020448
28 1135.011889 730.358002 -30.504637
28 1711.986085 -395.848151 -65.937969
28 661.770993 128.511997 -5.163216
28 578.381911 153.604665 105.973237
28 546.982912 213.889811 83.656603
28 1024.053611 481.737707 10.606550
28 879.698362 425.162599 74.773587
28 815.734439 365.701409 45.106746
28 817.538467 149.016490 467.391205
28 934.562159 446.615888 484.846212
28 891.542465 121.798326 931.167539
28 822.366729 457.245216 933.938120
28 987.662688 183.798109 946.602266
28 0.000000 0.000000 0.000000
28 738.090950 220.641403 1016.054658
28 720.395063 329.472047 1017.823525
29 680.573399 -421.697619 -40.862310
29 1125.374874 729.664680 -30.325712
29 1703.810983 -394.706394 -64.322283
29 653.340681 128.470011 -3.952076
29 574.297894 151.822832 108.480886
29 541.490575 211.418207 91.618622
29 1039.276685 480.813273 9.380444
29 891.549681 428.012246 71.416711
29 828.759230 369.616297 44.969148
29 816.294092 151.687010 469.884329
29 934.022200 445.996379 487.966632
29 894.120802 123.958259 934.343274
29 825.138249 458.959704 935.472737
29 988.872404 184.990300 950.243107
29 0.000000 0.000000 0.000000
29 739.507919 221.954703 1019.862778
29 719.104721 332.236880 1021.215552
30 672.343407 -422.059880 -41.407358
30 1114.815971 730.209498 -32.664839
30 1695.729490 -397.287810 -65.552103
30 648.154140 127.863907 -1.513614
30 571.817068 150.323999 114.949779
30 537.273197 208.722479 97.946067
30 1052.773467 480.474855 9.788497
30 905.251893 430.192003 71.821665
30 840.019267 373.228155 42.402475
30 814.680972 152.241775 472.019118
30 935.696003 448.191057 489.525380
30 896.195973 127.148960 937.724551
30 826.345756 461.019531 936.524086
30 991.898278 189.953779 954.261381
30 0.000000 0.000000 0.000000
30 742.726214 224.564673 1021.466325
30 722.743491 334.027689 1023.182195
31 662.486400 -421.569356 -41.730042
31 1109.373581 730.965953 -30.163162
31 1685.183556 -398.159487 -66.961753
31 638.290574 126.267692 -0.880676
31 568.319786 149.012176 117.620465
31 535.960619 206.147795 101.707761
31 1065.496184 484.012521 12.183263
31 915.200475 433.729408 70.276455
31 849.300800 373.807500 41.297670
31 817.035996 152.062681 472.034415
31 935.700472 450.365980 489.212573
31 896.407888 129.457676 938.966795
31 827.367286 462.793455 937.866062
31 992.946418 191.450031 954.204597
31 0.000000 0.000000 0.000000
31 745.248612 226.634730 1021.049565
31 727.591904 335.481538 1023.629762
32 653.049129 -420.897367 -41.516592
32 1100.087432 730.903924 -28.311507
32 1678.209317 -397.748730 -66.385174
32 632.364380 124.413354 1.904124
32 564.410848 147.952541 122.686580
32 531.985269 203.548845 110.170207
32 1073.562292 483.620990 11.710014
32 925.365459 435.837973 70.945552
32 858.936351 376.046871 41.535765
32 822.351091 153.846664 472.959983
32 938.686211 449.848334 487.333455
32 899.154665 131.578231 939.513827
32 829.509633 464.995850 937.072534
32 996.913118 194.245320 954.479064
32 0.000000 0.000000 0.000000
32 748.620705 228.539313 1022.571974
32 727.713546 337.409152 1025.156712
33 645.430641 -421.717403 -40.298354
33 1090.557356 730.864345 -30.667566
33 1670.089204 -396.669401 -65.157114
33 626.963212 124.309094 3.389073
33 560.724888 145.828592 127.152757
33 526.171145 201.847249 115.469994
33 1080.993997 487.316239 12.130219
33 930.412527 437.045799 69.985215
33 865.468202 377.574744 39.327398
33 827.452477 154.967089 471.870438
33 942.288472 453.629831 487.676163
33 902.764176 134.996357 940.255047
33 829.516610 467.371723 937.619484
33 996.868679 198.348583 954.819534
33 0.000000 0.000000 0.000000
33 748.275108 230.874767 1021.881669
33 731.441863 340.992928 1024.522675
34 639.378091 -422.424730 -42.906553
34 1082.326111 730.959497 -31.772677
34 1660.980299 -396.575757 -67.949283
34 620.380089 123.319557 2.902986
34 560.494934 143.919492 132.745712
34 527.134260 200.194792 121.792236
34 1084.713774 488.889268 8.999011
34 933.761822 439.793141 67.204219
34 866.705623 379.675111 38.099465
34 831.822565 156.704532 469.578132
34 944.405594 456.710796 485.184717
34 904.824525 136.754422 939.434473
34 832.434947 472.251716 937.329633
34 998.154353 200.607213 953.388251
34 0.000000 0.000000 0.000000
34 753.994599 232.559865 1021.584832
34 732.893294 343.806491 1023.265830
35 629.274462 -421.668290 -41.697767
35 1072.923002 729.977457 -31.538154
35 1652.986386 -397.738092 -64.618767
35 615.826282 122.498493 7.048919
35 557.625944 143.210413 137.019942
35 523.168429 198.467142 127.046937
35 1083.665363 488.225629 2.766128
35 936.963246 439.602466 66.727996
35 868.833966 380.446646 37.661704
35 840.618477 157.919478 465.666976
35 945.284663 455.964932 482.545482
35 903.868395 139.295305 936.386381
35 833.274616 473.241625 935.117106
35 1000.975714 202.799564 953.848518
35 0.000000 0.000000 0.000000
35 755.245945 234.546829 1019.490956
35 732.062120 345.423002 1021.333460
36 620.772685 -421.211700 -42.164297
36 1065.241272 729.628273 -29.673110
36 1645.583548 -397.122805 -63.469907
36 609.293396 119.604898 10.244135
36 556.747081 140.414190 140.523150
36 520.690023 195.111942 134.013978
36 1081.585085 488.131206 1.961684
36 935.907484 437.902989 66.552296
36 872.748455 375.243070 36.473201
36 846.480403 158.606017 461.339448
36 951.348149 458.347063 481.784312
36 907.257903 140.817324 934.225157
36 834.695851 474.278078 931.378030
36 1003.185739 204.172769 950.405875
36 0.000000 0.000000 0.000000
36 753.224768 237.603385 1018.073811
36 736.440164 346.816505 1019.077857
37 612.719789 -421.715935 -43.100386
37 1055.901970 731.323135 -29.991224
37 1638.021783 -398.859176 -62.461357
37 605.304425 117.865309 13.092738
37 556.421974 140.907182 145.388942
37 519.104126 193.537935 140.211964
37 1076.231510 492.590735 1.621021
37 932.460541 440.038481 64.587530
37 869.289302 377.254849 34.386137
37 856.304201 158.396233 461.002980
37 955.703209 461.666969 477.444924
37 910.834768 143.527348 930.963478
37 833.875356 478.158194 927.601390
37 1002.614115 208.825357 946.520829
37 0.000000 0.000000 0.000000
37 754.807049 238.448026 1014.114729
37 734.096800 347.041071 1016.515515
38 607.182118 -422.417141 -44.259864
38 1047.512380 730.740358 -30.843241
38 1630.054720 -399.193196 -62.837173
38 602.002789 114.154837 14.405208
38 555.666489 138.184863 146.920531
38 519.095164 193.995785 142.741063
38 1067.561849 490.628781 1.105319
38 923.082380 436.474242 60.752706
38 860.477341 376.989109 30.718006
38 866.088817 159.233580 452.972413
38 957.053921 464.049900 472.720099
38 912.593990 142.746501 925.976325
38 836.351569 479.641842 923.032832
38 1003.901945 210.206800 942.478961
38 0.000000 0.000000 0.000000
38 760.673319 240.932211 1007.224975
38 741.138338 349.716245 1008.685444
39 595.039784 -421.297078 -42.902979
39 1039.688479 729.876321 -31.758362
39 1622.940323 -397.828447 -61.157351
39 598.496863 112.509390 19.375794
39 554.404756 139.005539 151.807113
39 519.252894 194.381518 147.581047
39 1057.979751 486.326513 1.368201
39 914.932154 433.619924 61.664015
39 851.780155 373.679041 29.552927
39 873.466422 162.308451 450.050279
39 961.456783 463.387384 469.551083
39 916.184111 145.759700 922.028734
39 837.767327 480.482258 919.605393
39 1005.548766 211.784500 938.941900
39 0.000000 0.000000 0.000000
39 758.397085 242.874725 1002.677659
39 738.715203 352.788252 1004.780617
40 589.765294 -423.999715 -43.004223
40 1029.636993 729.099877 -32.874346
40 1612.620384 -399.874977 -63.550199
40 597.774476 108.219772 21.989010
40 553.935024 139.183757 155.349155
40 515.586153 194.781639 152.775924
40 1048.625728 488.292604 -0.249610
40 901.990799 432.031848 57.808592
40 844.041125 372.511221 24.285872
40 880.849333 163.066053 442.675861
40 966.617805 466.459722 464.898802
40 917.971541 146.922790 915.384922
40 836.969573 483.709160 914.228469
40 1007.732569 214.145269 934.309820
40 0.000000 0.000000 0.000000
40 759.644851 243.609611 1000.083805
40 738.137968 354.150929 1000.672523
41 578.597513 -423.494763 -44.664114
41 1021.608613 728.676956 -32.348724
41 1603.572537 -399.769721 -63.357920
41 595.358148 103.408853 26.266234
41 555.185680 135.754324 160.968935
41 521.130098 193.556603 157.494654
41 1041.286002 486.625839 0.391288
41 895.950972 430.254696 57.197504
41 837.443267 369.584302 26.072952
41 889.799912 160.435290 437.210381
41 967.342788 466.382888 458.661066
41 918.573220 145.856257 910.189023
41 840.577990 486.966038 907.830168
41 1006.148482 214.763727 926.750341
41 0.000000 0.000000 0.000000
41 761.742070 244.620561 993.149611
41 739.799757 353.602051 993.408837
42 570.146789 -423.456490 -44.035663
42 1012.646428 729.216128 -33.578696
42 1597.282101 -397.650417 -60.273409
42 593.806569 101.109873 31.285504
42 558.953239 137.358539 164.144749
42 518.851959 194.823693 160.461633
42 1032.914466 483.683000 -1.377011
42 889.201357 429.534152 56.557497
42 825.870035 369.372428 23.579423
42 895.794122 161.839685 432.471418
42 970.836211 466.897520 457.002399
42 919.914601 149.866773 902.023945
42 841.576934 486.722312 900.427806
42 1008.356354 214.864814 921.747981
42 0.000000 0.000000 0.000000
42 758.457952 246.548333 984.586392
42 737.276969 356.668783 986.637833
43 559.103702 -421.170189 -42.920141
43 1003.408274 728.801838 -33.181087
43 1587.580969 -398.578109 -61.514551
43 595.833931 99.185004 34.027500
43 555.829984 137.684749 167.159682
43 517.311420 193.086702 167.611846
43 1023.572637 483.958922 -1.855188
43 881.298549 426.469190 56.357091
43 817.184082 369.253459 24.592383
43 901.983252 163.994124 426.712814
43 969.359556 471.082510 453.008929
43 918.004640 152.702371 895.255091
43 841.259237 489.893101 894.357804
43 1009.844976 217.523054 915.281990
43 0.000000 0.000000 0.000000
43 755.010226 249.391976 979.823788
43 736.521904 359.549397 979.399201
44 550.888409 -424.775321 -44.921522
44 995.344884 727.715611 -31.844239
44 1578.523975 -399.694614 -63.771559
44 595.549782 96.069299 34.715281
44 558.664451 136.272236 169.501232
44 519.221873 192.944516 170.419284
44 1015.283271 484.150283 -0.565186
44 872.697686 425.847013 55.252785
44 810.895920 365.883820 24.420128
44 906.253599 160.894694 422.462297
44 965.997089 471.014847 448.890123
44 918.082496 151.596181 887.739609
44 842.737498 493.863192 892.086520
44 1009.195496 219.186215 908.894738
44 0.000000 0.000000 0.000000
44 753.392449 249.671631 970.195070
44 735.799655 361.489717 972.507885
45 540.959264 -422.425221 -45.476574
45 986.199671 727.027163 -30.603866
45 1570.382553 -399.561261 -60.250348
45 597.046719 92.473906 41.089875
45 561.593451 136.127156 172.819616
45 522.292666 194.406144 171.754153
45 1006.416215 481.791746 -2.988753
45 864.290442 421.908107 55.592206
45 798.795819 367.603109 23.108028
45 913.035046 161.746345 419.752164
45 969.260303 473.659792 445.869538
45 916.161882 153.956639 880.021069
45 844.869772 497.171094 887.611618
45 1008.494801 217.749737 902.189507
45 0.000000 0.000000 0.000000
45 757.039344 251.912084 961.354106
45 735.002913 362.336872 966.109980
46 531.463325 -422.031129 -44.209719
46 976.214631 726.627824 -31.925409
46 1562.130167 -400.279704 -60.887571
46 601.683715 90.991847 43.116395
46 564.610494 137.223600 172.722227
46 527.558598 194.080979 171.752507
46 997.307756 482.308434 0.285577
46 860.000315 423.923998 57.521186
46 791.691415 367.382292 23.056652
46 916.647468 163.945570 414.640718
46 968.643456 471.719890 444.431898
46 916.659608 155.282043 871.885132
46 848.083623 496.325434 889.810524
46 1009.079999 217.935222 897.724606
46 0.000000 0.000000 0.000000
46 750.838165 251.166709 956.873498
46 733.100578 363.139319 967.157708
47 520.701861 -421.707387 -44.787721
47 966.674857 728.798473 -29.807062
47 1550.525305 -400.964497 -64.194721
47 604.909088 87.734316 45.297421
47 570.056982 136.854099 175.947708
47 529.618637 196.587519 178.161936
47 988.937342 483.361318 -1.055800
47 849.669564 425.442509 56.715508
47 783.138072 367.567183 25.946256
47 922.147256 163.867108 411.321601
47 965.532821 476.650696 440.638437
47 914.267349 156.675829 866.295565
47 848.199643 500.650221 887.560078
47 1007.424606 221.021038 892.537550
47 0.000000 0.000000 0.000000
47 753.842949 253.057208 951.086897
47 733.224305 362.970807 964.713017
48 511.183595 -423.397807 -43.905221
48 957.855953 728.074785 -30.358980
48 1541.333168 -401.377876 -63.161821
48 609.252543 87.177407 45.330341
48 574.349488 135.157889 176.112896
48 530.724180 197.696746 178.305024
48 980.426636 483.595761 -1.072549
48 840.511302 424.555066 56.759926
48 772.643489 366.117013 26.473419
48 931.554809 164.596870 409.059097
48 965.757681 477.930876 438.670027
48 912.379903 157.052833 864.466294
48 846.437634 499.782416 887.278407
48 1005.841943 219.215569 890.826122
48 0.000000 0.000000 0.000000
48 753.660240 252.634737 950.525416
48 732.432044 362.323853 963.097150
49 503.501464 -422.549726 -45.634029
49 948.602282 728.237784 -30.290333
49 1530.617532 -401.396653 -63.231074
49 616.452734 86.459378 47.174915
49 580.152327 135.638675 178.019886
49 545.360098 195.576216 171.992185
49 968.742073 483.724219 -1.889851
49 833.368086 425.456115 58.184730
49 761.964169 368.166210 24.700277
49 934.457333 166.617565 407.691427
49 964.683128 479.116972 436.505539
49 911.596949 159.304278 861.864903
49 846.580852 497.439252 884.925946
49 1005.637355 218.996624 889.283476
49 0.000000 0.000000 0.000000
49 755.668713 255.830879 949.424823
49 733.300373 364.283476 959.950462
50 492.153013 -422.212429 -46.028811
50 938.081952 728.702574 -30.652486
50 1521.098691 -400.338891 -62.787927
50 625.930772 86.077658 47.885422
50 588.086176 136.304679 177.791036
50 550.872956 196.814463 170.826190
50 960.373936 485.551608 -0.278228
50 821.785075 426.905653 59.497363
50 752.426053 366.984196 26.360318
50 942.331968 165.278011 407.254211
50 962.783277 483.373532 436.572497
50 910.130890 160.646087 861.195025
50 843.998694 497.484198 884.672496
50 1006.408228 219.932483 888.750407
50 0.000000 0.000000 0.000000
50 755.764339 255.786419 947.556978
50 730.723348 365.351223 958.958014
51 483.694892 -424.213571 -45.830258
51 928.871788 727.767138 -30.658877
51 1511.301796 -401.385361 -65.592817
51 636.950852 82.297219 48.256713
51 595.887540 137.523712 173.394990
51 559.491666 196.371748 169.144189
51 950.652596 484.643802 0.722375
51 813.706376 427.275030 59.897369
51 744.103062 366.900434 25.588225
51 949.257133 164.461391 404.713710
51 956.952359 482.350801 432.619876
51 908.582660 159.263478 861.697616
51 845.325403 499.748836 881.638090
51 1004.797556 220.552868 888.001187
51 0.000000 0.000000 0.000000
51 755.734236 255.704869 948.165069
51 734.490200 364.176969 957.117928
52 474.530975 -423.154977 -45.578278
52 919.193100 727.383259 -30.450271
52 1504.884785 -402.251284 -64.248641
52 646.633754 83.962984 48.632241
52 604.174585 136.251725 175.372226
52 570.277862 199.686624 164.267340
52 942.112691 482.919097 -1.984428
52 805.482828 424.922807 57.882731
52 733.621951 366.201810 25.500186
52 953.438693 167.160635 406.718484
52 952.105105 483.956763 432.588863
52 908.871887 159.323449 862.454496
52 846.834481 499.137881 881.251282
52 1006.836114 218.524024 889.722971
52 0.000000 0.000000 0.000000
52 754.773710 257.661393 947.600996
52 737.031541 368.907895 955.637021
53 466.158671 -423.571893 -46.393232
53 910.874728 729.250764 -30.331595
53 1494.054259 -403.220939 -64.269282
53 659.906532 83.140438 47.203547
53 612.458732 137.807744 171.292137
53 577.480740 200.663444 161.134448
53 931.952470 484.597147 -1.931225
53 796.235036 425.644018 59.679627
53 731.810856 357.545248 18.213237
53 960.191027 167.312442 407.965987
53 945.361162 484.586252 430.722176
53 910.862301 159.970504 862.352624
53 845.723493 499.207952 881.087202
53 1006.424547 218.427591 889.254400
53 0.000000 0.000000 0.000000
53 758.706149 259.744659 945.729133
53 738.099476 368.397981 955.563081
54 456.288097 -426.104206 -44.948499
54 903.629009 727.890214 -28.498771
54 1482.975352 -403.815616 -64.987146
54 674.649954 82.989630 44.291272
54 626.938014 137.023139 167.726734
54 587.834237 197.836702 156.336470
54 921.972260 483.981931 0.052189
54 786.277199 424.748684 61.736916
54 724.159129 355.739315 19.368893
54 968.766808 167.483338 411.382347
54 939.998357 484.184845 432.446885
54 911.438662 158.493345 863.448757
54 846.014806 501.277427 883.333204
54 1006.201445 219.639108 889.797729
54 0.000000 0.000000 0.000000
54 754.768490 255.766227 949.499871
54 736.957634 368.369207 957.531126
55 446.564561 -423.980778 -47.570670
55 891.635813 726.338495 -32.344018
55 1477.063507 -404.978847 -62.506375
55 688.801968 84.928766 42.456364
55 634.969816 139.658633 163.840675
55 602.567922 200.614000 144.302845
55 911.561325 481.938057 -4.852861
55 775.990604 424.632003 60.631565
55 713.043002 355.493935 20.347779
55 973.047692 168.568094 412.688862
55 931.914097 482.995972 429.438207
55 911.293136 157.345670 866.113348
55 845.132852 499.641286 884.102765
55 1005.792995 218.454331 892.497803
55 0.000000 0.000000 0.000000
55 758.532457 255.775452 949.103036
55 738.458722 367.712314 956.001786
56 439.024198 -425.410481 -45.914722
56 883.597708 727.543050 -31.339573
56 1468.185191 -404.099678 -62.793465
56 704.941614 86.153670 40.222098
56 647.486786 140.192431 158.981279
56 611.848422 205.376701 140.772967
56 904.629276 482.035182 -1.253613
56 768.850030 425.592537 63.616880
56 706.089291 356.084670 23.715774
56 978.016920 169.010353 417.492697
56 928.033802 481.613739 432.594703
56 911.881686 158.563003 869.795499
56 844.227574 498.936192 885.820284
56 1005.778510 218.243011 894.687390
56 0.000000 0.000000 0.000000
56 756.062598 256.529674 952.929288
56 735.800336 366.903277 960.644010
57 430.258891 -426.609516 -47.970194
57 875.622044 725.214524 -30.947587
57 1459.147089 -405.239639 -61.927104
57 723.062154 89.405708 36.052683
57 657.704226 141.140387 152.528907
57 623.740775 207.803002 133.643393
57 894.516680 481.677749 -3.586252
57 760.075310 425.488509 65.251091
57 698.830841 353.751496 25.194285
57 982.295489 169.657127 419.614713
57 921.030755 478.969605 433.552106
57 914.029418 157.989916 873.110200
57 844.949879 499.679592 883.895524
57 1007.744385 218.012372 898.890144
57 0.000000 0.000000 0.000000
57 759.155949 257.352382 955.196078
57 737.979484 366.105572 962.442284
58 421.501453 -426.684286 -47.845542
58 865.189933 724.642940 -31.785434
58 1450.515570 -405.402381 -60.740472
58 739.412792 91.648755 32.362899
58 668.801141 142.508910 146.200023
58 635.503344 207.856441 126.432277
58 885.414845 481.448742 -2.952961
58 751.190814 424.169782 67.852685
58 688.068707 354.122426 28.811709
58 988.055334 170.408259 423.520775
58 914.064375 476.636913 437.155668
58 917.232529 157.239759 878.122101
58 845.670778 499.957155 885.906621
58 1007.156330 219.698155 900.792612
58 0.000000 0.000000 0.000000
58 757.908383 255.479832 958.480659
58 740.408068 366.523752 965.690117
59 411.212446 -425.244694 -47.514836
59 855.744226 725.431111 -32.199426
59 1442.431413 -404.000568 -60.557510
59 757.495129 93.804213 28.319550
59 683.575333 145.809601 141.340510
59 650.846347 210.906355 115.382419
59 876.107802 481.102568 -3.369841
59 743.478804 424.998588 70.257130
59 680.420857 355.043816 30.893207
59 989.592309 172.294826 428.382090
59 908.735859 475.758514 440.478113
59 917.183475 156.784127 883.051131
59 845.981330 495.647016 891.256673
59 1009.085563 218.334948 906.668319
59 0.000000 0.000000 0.000000
59 757.951326 255.456480 964.001320
59 737.912048 365.852107 968.640617
60 403.774474 -424.780803 -47.842739
60 847.607007 724.935144 -30.943891
60 1433.372555 -405.955977 -59.796596
60 774.692846 98.756211 24.580881
60 697.215155 148.094194 134.198225
60 667.085207 213.608511 108.294178
60 865.864809 480.942133 -1.265254
60 734.978529 422.918635 73.114670
60 672.581898 356.490300 34.001211
60 992.817335 172.518372 434.696063
60 900.265598 472.949262 443.321371
60 917.846548 157.125138 887.714325
60 845.098545 495.300431 892.576548
60 1009.653453 219.075111 911.024903
60 0.000000 0.000000 0.000000
60 758.136187 257.650508 967.151349
60 736.209649 367.584533 974.807482
61 391.764195 -425.578279 -48.820040
61 836.211925 724.425458 -31.606060
61 1424.469723 -406.755928 -60.315540
61 794.972371 100.344313 20.325318
61 712.259308 149.528702 127.039233
61 679.578166 215.100241 97.754182
61 855.409100 478.430714 -3.725541
61 726.174817 424.063501 74.498998
61 696.028123 358.957570 14.928200
61 994.885438 172.529343 437.941896
61 891.702593 469.932017 445.694412
61 921.175980 153.628000 893.823191
61 844.619713 492.431083 895.303180
61 1010.388631 218.026988 917.710005
61 0.000000 0.000000 0.000000
61 759.538465 254.614301 972.197539
61 741.292076 364.952633 976.803835
62 382.671450 -425.616174 -47.112014
62 827.364260 724.268198 -28.483776
62 1413.051794 -407.663901 -60.745510
62 810.738841 102.844516 17.777399
62 722.491196 152.585879 119.158476
62 699.269692 216.708350 88.573538
62 846.346302 477.429490 -1.832888
62 716.655038 422.846908 80.102110
62 685.236635 358.821133 23.082027
62 996.475643 174.066721 443.832298
62 884.896583 466.325232 451.414912
62 921.014691 154.092319 899.927737
62 847.575815 491.340175 900.725293
62 1010.092337 217.168102 923.443616
62 0.000000 0.000000 0.000000
62 759.116601 254.665958 976.752986
62 741.428075 364.374300 981.753482
63 371.719653 -426.521990 -48.416192
63 819.151912 723.162800 -30.370282
63 1402.707724 -406.126401 -60.882821
63 831.794248 107.604974 14.654219
63 739.049389 154.730459 110.718633
63 711.787234 222.131344 80.728057
63 837.477729 478.745081 -2.055796
63 710.500630 423.545570 82.890211
63 677.201671 362.230522 26.403982
63 998.336077 172.877970 447.556945
63 877.831175 468.151496 457.127713
63 919.555832 152.534395 903.474916
63 848.146738 490.206663 904.757179
63 1012.631171 217.069759 929.517014
63 0.000000 0.000000 0.000000
63 757.410883 254.930672 984.080433
63 742.558889 366.068643 986.628061
64 360.933008 -425.542864 -46.232854
64 806.632309 724.200205 -29.874829
64 1393.609245 -407.446395 -59.520755
64 852.679815 112.202347 11.118132
64 753.886342 158.538971 103.520897
64 727.079139 227.386465 72.087396
64 828.467170 480.088384 -1.709332
64 703.639904 423.971737 85.929300
64 666.767650 361.608373 32.614610
64 998.422154 174.703834 450.959105
64 867.122177 464.774135 458.675150
64 919.603830 153.706001 909.157326
64 848.834802 488.043883 906.718238
64 1013.146685 214.818880 935.968820
64 0.000000 0.000000 0.000000
64 757.457225 255.041159 986.685332
64 745.298096 364.764314 989.047925
65 350.945794 -427.333444 -48.076184
65 795.673483 723.902485 -31.172181
65 1381.509552 -407.345615 -61.406639
65 871.522373 113.765537 6.139546
65 770.517244 161.129680 97.114815
65 743.785397 228.965990 63.905849
65 817.408368 479.113620 -2.755348
65 695.842432 423.793414 89.085537
65 661.217602 360.785295 34.192471
65 997.308017 174.292737 456.741631
65 862.016396 464.238175 464.707332
65 920.071200 151.213969 915.822962
65 849.653529 488.605537 909.464881
65 1012.840712 215.240640 942.605350
65 0.000000 0.000000 0.000000
65 759.105441 254.060881 990.701071
65 745.422345 364.622702 992.915451
66 340.923409 -426.541789 -47.919963
66 785.815513 725.860396 -29.651206
66 1371.776760 -405.970443 -60.854078
66 893.753555 120.488897 0.237484
66 783.982317 161.632407 89.852378
66 760.253879 231.434333 56.113014
66 808.591332 478.955947 -1.843139
66 686.678609 426.221905 94.121451
66 653.619144 361.409674 42.310305
66 995.344099 176.386122 459.630861
66 854.341711 462.271965 469.999449
66 918.937654 149.441962 922.432831
66 851.821699 486.078401 914.895862
66 1012.266169 212.608293 947.983836
66 0.000000 0.000000 0.000000
66 759.585163 253.077064 995.690466
66 746.539992 363.804805 998.624957
67 328.333962 -427.602727 -47.062089
67 775.941392 723.670651 -29.459306
67 1360.736305 -408.111692 -60.595937
67 909.480024 122.855351 1.275755
67 798.824452 165.570403 84.671678
67 779.120815 235.452097 49.129040
67 795.653756 479.052947 -1.759579
67 682.748741 425.862822 98.212043
67 645.502368 363.390939 50.579967
67 993.348946 176.599014 463.863059
67 847.176075 463.546229 475.917812
67 917.036110 147.549566 927.741153
67 852.854369 484.018377 916.968305
67 1012.719970 210.760676 952.838356
67 0.000000 0.000000 0.000000
67 761.137701 252.914744 999.800347
67 749.037830 364.216226 1002.631342
68 318.074397 -428.312868 -47.002134
68 766.007530 723.521678 -28.996378
68 1351.902402 -408.706899 -62.098210
68 932.004088 127.820114 -0.914116
68 816.706339 166.256779 80.149850
68 796.570164 236.164990 41.759633
68 787.015422 480.647668 -2.212110
68 673.999047 428.160950 103.401935
68 610.069329 361.109355 75.539254
68 991.611847 176.184439 467.544664
68 842.521920 463.425042 480.940949
68 918.924906 145.307875 932.976949
68 855.468238 482.080338 921.918299
68 1013.467340 208.428016 958.009886
68 0.000000 0.000000 0.000000
68 759.758084 251.548495 1004.384880
68 748.697879 363.019702 1009.535528
69 307.385135 -428.952232 -48.425954
69 754.518984 722.630970 -28.415587
69 1340.563289 -408.281487 -61.399254
69 949.790422 131.436514 2.241909
69 830.058505 168.582813 77.087265
69 816.492229 240.770873 38.195563
69 778.472485 481.020192 -1.848298
69 667.520339 428.777936 106.863264
69 601.938688 361.825433 79.962351
69 987.830453 176.378274 471.714981
69 837.231067 461.494528 483.670590
69 915.372493 145.291545 937.485519
69 854.941015 479.351033 925.201736
69 1012.533026 207.298507 963.473014
69 0.000000 0.000000 0.000000
69 760.417444 248.932176 1008.880749
69 749.939396 360.469778 1011.698230
70 296.381296 -429.885333 -47.431657
70 743.959719 723.164555 -28.662468
70 1329.421834 -408.392813 -62.144849
70 969.482589 135.364893 -1.349198
70 848.600675 170.660609 75.707061
70 833.275046 241.877200 34.435613
70 769.169782 480.613192 -2.042975
70 663.272703 428.994756 112.624061
70 597.410008 361.020845 86.368955
70 989.840878 174.330502 475.276118
70 834.609532 461.039957 487.924663
70 915.085165 142.317654 941.242554
70 855.370394 478.551036 927.833695
70 1011.581775 206.446145 966.294890
70 0.000000 0.000000 0.000000
70 760.200031 248.725216 1012.385060
70 752.605333 358.834432 1016.780309
71 285.840787 -428.457783 -45.742549
71 733.859439 722.227900 -28.580608
71 1318.047228 -410.257603 -63.585116
71 985.017710 140.045033 -0.788065
71 861.273026 173.754591 73.176487
71 849.440293 244.851002 31.950703
71 757.671145 479.806901 -0.814390
71 658.907850 428.562138 117.221962
71 590.509114 360.395096 91.492319
71 986.560663 174.877949 475.952144
71 831.940238 460.437915 491.120736
71 917.349562 142.545123 945.666739
71 855.330803 475.711613 929.078780
71 1011.245854 203.929478 969.466440
71 0.000000 0.000000 0.000000
71 760.019708 247.114994 1018.089427
71 752.342004 356.497664 1020.397566
72 277.027706 -429.414006 -47.666237
72 724.525937 722.616535 -29.166226
72 1309.307492 -409.790557 -63.553225
72 1002.751581 143.191788 -1.147493
72 877.563973 173.215223 71.574827
72 849.970283 239.184906 20.551594
72 750.371284 481.982644 -0.110329
72 651.977848 429.389904 118.950223
72 584.814498 360.995884 97.890904
72 987.301813 173.480736 480.680567
72 829.257097 458.495069 492.652237
72 918.245881 140.804144 948.834184
72 858.515220 473.448316 933.959872
72 1013.927855 204.713104 972.266621
72 0.000000 0.000000 0.000000
72 762.448110 244.522417 1022.308362
72 756.347968 354.068177 1023.206661
73 266.270125 -430.116841 -47.224586
73 715.221638 722.043220 -29.730398
73 1299.291009 -410.387912 -61.883403
73 1018.127994 147.152020 -3.744412
73 892.736480 173.345065 70.094273
73 865.706397 240.226348 20.357704
73 743.683914 479.356188 1.512982
73 646.065094 429.379889 124.829337
73 578.904062 359.427871 103.621650
73 985.885926 172.291822 481.291893
73 829.440158 457.887727 494.298591
73 916.950971 137.688142 950.748145
73 857.419412 472.115694 934.778719
73 1010.933946 202.175155 973.939902
73 0.000000 0.000000 0.000000
73 762.223046 242.913591 1024.102270
73 751.760873 352.666486 1028.123533
74 254.878804 -430.559137 -46.561549
74 703.917239 720.247969 -29.994215
74 1291.289798 -412.009464 -60.737074
74 1028.513815 149.870119 -6.632271
74 904.430964 174.885928 68.101739
74 873.900929 238.694336 20.219000
74 732.778044 478.154250 0.965702
74 639.613102 426.780761 129.851428
74 575.156778 358.921774 109.155101
74 985.993011 173.188894 482.417734
74 831.831648 453.543150 493.271856
74 920.312330 135.880950 953.250750
74 857.060629 468.810227 937.045026
74 1013.379490 201.456744 975.356449
74 0.000000 0.000000 0.000000
74 761.489433 238.775755 1026.595338
74 750.436152 351.126444 1030.347863
75 246.427913 -431.199593 -45.881045
75 694.212022 720.486195 -28.532621
75 1280.609270 -411.652754 -61.296985
75 1041.060745 155.711293 -6.530995
75 914.465742 175.320192 68.841015
75 883.952278 240.146332 23.283199
75 726.047145 479.809270 3.279599
75 635.210723 424.399113 133.186085
75 569.627983 358.170436 116.454713
75 986.277829 173.305851 482.780212
75 833.781785 454.185948 492.702000
75 921.645890 136.468233 954.907244
75 858.358199 468.748229 938.079850
75 1012.411884 199.835543 974.766209
75 0.000000 0.000000 0.000000
75 763.769459 237.967053 1027.142507
75 752.238585 348.226054 1031.736395
76 236.145256 -433.109945 -46.681081
76 683.599819 721.493933 -28.957932
76 1270.101670 -412.679061 -61.449227
76 1050.182116 156.392788 -10.068440
76 925.130625 175.059851 66.798548
76 892.798361 238.787543 21.174407
76 716.807633 481.090706 6.030997
76 630.660525 424.051434 136.173408
76 565.939781 355.032706 119.601435
76 988.495973 171.599859 482.701849
76 838.204145 452.889689 491.244716
76 922.486002 131.338194 954.569594
76 857.359593 466.617553 938.885307
76 1011.047188 197.608134 975.097776
76 0.000000 0.000000 0.000000
76 761.662328 234.589614 1029.676227
76 753.222986 345.765458 1030.672785
77 227.193398 -432.728733 -46.716683
77 674.500059 720.618694 -28.406942
77 1261.040247 -413.856854 -61.365413
77 1058.233915 157.570240 -6.839993
77 933.378248 175.304721 68.921475
77 899.156270 237.536011 20.693423
77 708.775341 477.238413 5.879913
77 626.004400 422.139116 139.923747
77 563.662308 355.914761 124.802796
77 991.806411 170.980214 483.044060
77 841.604944 453.807193 490.216755
77 922.822722 129.503688 953.399843
77 857.174128 463.529239 938.022675
77 1011.603189 196.830207 974.249892
77 0.000000 0.000000 0.000000
77 763.293198 233.920659 1027.369803
77 754.988852 344.500730 1029.663617
78 217.018996 -432.485492 -46.403561
78 665.294476 719.517982 -30.145234
78 1252.091253 -413.050458 -59.205865
78 1064.709489 159.549728 -6.077783
78 937.764935 176.703803 67.253304
78 903.271349 239.537261 20.651280
78 700.796956 477.298135 6.838118
78 622.150787 421.758129 143.999593
78 556.697566 354.891578 132.303045
78 992.513279 170.898561 481.417579
78 848.760498 454.477579 489.101540
78 921.756424 129.908338 953.154624
78 856.636813 462.427546 937.041745
78 1010.651642 196.366562 973.945346
78 0.000000 0.000000 0.000000
78 760.543092 231.685301 1027.167458
78 753.181664 342.938487 1030.204627
79 205.635793 -432.727667 -44.941694
79 655.651819 718.825779 -28.753077
79 1241.108655 -414.244953 -60.829936
79 1065.090317 159.283090 -5.861283
79 938.143094 177.746678 64.275434
79 906.262878 240.598365 16.947971
79 692.458085 477.273770 11.933742
79 618.153593 420.519385 147.979714
79 555.587915 351.896875 136.560053
79 995.893193 170.138570 479.591696
79 853.216903 453.239677 484.443905
79 921.650310 127.635631 950.642543
79 856.876141 461.043912 936.499274
79 1010.006920 194.506701 972.085433
79 0.000000 0.000000 0.000000
79 762.840997 228.508439 1025.919591
79 751.859371 338.775225 1027.755532
80 195.036298 -432.865947 -45.453974
80 646.558347 720.070260 -27.359853
80 1230.394917 -413.766800 -60.841412
80 1063.508149 158.215141 -6.712946
80 939.095507 178.001837 63.669051
80 905.673926 241.054618 14.341388
80 683.307847 475.219257 11.714486
80 613.567286 417.375562 152.491307
80 551.929922 350.132493 142.741810
80 997.089777 168.618645 477.788798
80 860.008425 452.050921 481.345942
80 920.656599 124.602543 947.208184
80 854.320433 459.535959 933.614023
80 1008.646908 191.985637 969.569592
80 0.000000 0.000000 0.000000
80 761.435356 227.274931 1022.002089
80 754.632623 337.610926 1025.077865
81 185.607329 -431.820801 -44.961291
81 635.783335 719.085362 -28.421434
81 1221.996460 -414.216522 -59.727333
81 1061.433633 158.749732 -4.698879
81 934.711939 179.305806 64.505520
81 903.097977 245.274444 16.508750
81 675.044051 475.430444 15.120055
81 611.973562 417.511659 156.930966
81 546.701456 349.764617 150.382267
81 999.762140 170.427714 474.302752
81 867.087978 453.426507 477.333754
81 919.354657 124.704419 945.959654
81 856.151127 459.203121 929.742620
81 1009.779180 190.387028 967.381044
81 0.000000 0.000000 0.000000
81 759.894788 226.225292 1018.778900
81 751.985198 338.931312 1021.384467
82 174.692509 -434.032813 -46.816205
82 624.202602 718.888003 -28.244297
82 1208.604071 -415.872346 -60.051478
82 1053.588104 155.582379 -5.617728
82 928.145264 179.861899 61.492139
82 894.499344 244.306944 12.659300
82 665.677653 475.749021 15.032275
82 606.272616 417.433585 160.271792
82 543.758950 348.609410 153.642373
82 1002.345051 169.395646 469.856405
82 872.881616 454.134796 471.209685
82 919.543039 122.595888 942.108601
82 854.346567 458.682475 925.275683
82 1006.169923 189.816999 962.544811
82 0.000000 0.000000 0.000000
82 757.636840 225.628922 1012.470501
82 748.110351 337.185328 1018.264219
83 162.596920 -433.597126 -46.231082
83 614.292026 716.699597 -26.581448
83 1199.232355 -416.266574 -61.947064
83 1041.907346 155.217008 -7.591753
83 919.252417 179.748046 60.537617
83 885.179150 244.780496 10.968966
83 659.130387 473.238290 19.313395
83 603.469715 415.396284 166.412021
83 542.191876 345.436536 159.186309
83 1006.956681 168.044269 466.311353
83 877.651721 451.838329 467.319104
83 917.034284 120.762645 935.201155
83 855.311743 456.110617 919.519683
83 1006.002715 187.869650 958.421740
83 0.000000 0.000000 0.000000
83 758.020576 225.168259 1007.748984
83 750.807849 335.870234 1010.013015
84 153.351416 -433.039208 -45.365579
84 602.052567 718.151911 -29.157149
84 1189.947150 -415.194719 -58.081449
84 1031.351666 154.860013 -4.972728
84 903.604412 183.128466 58.040506
84 873.034627 245.077174 7.239961
84 652.101949 473.363845 19.454835
84 598.975227 416.134400 168.061351
84 538.583141 346.370790 163.549864
84 1010.188837 166.417301 462.671664
84 884.845065 455.637789 460.847699
84 914.723006 119.554035 928.529466
84 856.551936 456.716165 914.986626
84 1003.208657 184.652935 952.553335
84 0.000000 0.000000 0.000000
84 754.633769 221.792043 1003.172517
84 745.924173 331.463534 1005.447805
85 141.374397 -434.470775 -46.481739
85 593.671032 718.291695 -28.353679
85 1175.829872 -415.903000 -61.389314
85 1020.624336 155.618504 -7.336796
85 891.533903 182.048571 57.296401
85 857.351624 244.398904 3.644272
85 644.105915 471.856320 21.739624
85 600.061374 415.158135 172.819710
85 537.847764 346.741039 170.789816
85 1014.112893 166.323305 458.959507
85 889.610106 453.590003 455.458298
85 913.730619 117.646847 923.168249
85 855.989137 454.903339 906.753393
85 1002.852126 185.117784 946.992181
85 0.000000 0.000000 0.000000
85 752.513692 222.236953 995.231252
85 741.917238 331.926105 997.662874
86 1174.860943 -422.339227 -38.620732
86 1632.493096 723.932066 -34.981015
86 2164.630451 -381.226220 -59.790959
86 1011.352927 153.961168 -6.923398
86 881.936879 182.208383 54.378386
86 849.071133 245.916222 4.381487
86 635.467818 472.618429 23.730734
86 595.413940 412.568671 172.652065
86 535.390500 345.124761 172.869150
86 1018.589921 163.555845 453.808225
86 894.959571 455.140366 448.888963
86 913.542291 114.620389 916.600639
86 853.405462 451.996492 897.460446
86 999.719938 181.146213 940.650574
86 0.000000 0.000000 0.000000
86 749.844307 219.347554 986.551651
86 742.319155 330.876024 986.607245
87 1167.262334 -423.743097 -37.790523
87 1622.170892 723.356807 -34.381577
87 2153.520271 -383.187405 -61.702063
87 998.543565 154.504420 -7.346442
87 872.562851 180.097630 54.758239
87 837.400197 243.878537 0.426221
87 631.059964 470.770006 26.314642
87 596.307679 412.618722 178.302213
87 537.014085 342.050771 179.449243
87 1016.571982 162.392031 447.323129
87 900.194070 454.055084 443.056092
87 912.237325 112.307786 909.433479
87 854.805171 454.152026 891.030496
87 999.569338 180.091559 933.851379
87 0.000000 0.000000 0.000000
87 750.555350 218.163371 979.982705
87 740.409714 329.265036 981.405107
88 1155.550139 -424.068871 -39.630416
88 1611.276696 722.900446 -37.258891
88 2146.080341 -385.299767 -60.070107
88 988.205407 152.613024 -6.254101
88 862.616188 183.402584 51.767584
88 828.915497 246.813324 0.827326
88 629.302241 471.634788 25.821063
88 596.718121 413.060068 179.693204
88 537.802817 345.108001 182.009870
88 1017.604847 160.880414 442.982757
88 906.634068 454.886650 435.705391
88 910.965836 111.868783 902.345753
88 856.091444 454.374016 881.459337
88 998.524564 178.120730 926.468091
88 0.000000 0.000000 0.000000
88 747.215267 219.233894 970.555919
88 738.664531 329.051858 971.621382
89 1143.748171 -422.625954 -41.302480
89 1600.652059 723.361026 -37.699526
89 2133.769776 -386.626440 -62.672644
89 978.281634 152.680735 -7.526099
89 853.166565 181.939858 52.878439
89 818.924762 245.734966 -2.375982
89 625.646522 471.829680 27.341966
89 596.742394 414.120475 180.979265
89 536.011913 345.706445 185.820969
89 1013.864365 158.852011 438.404102
89 912.730109 455.113616 428.643771
89 908.955411 108.858995 895.273624
89 855.427252 451.909763 876.239030
89 996.804755 176.953882 921.295348
89 0.000000 0.000000 0.000000
89 747.043195 216.159454 958.423462
89 740.778091 328.485618 961.463753
90 1134.891106 -425.450070 -40.722685
90 1591.045859 721.261198 -37.143727
90 2126.430624 -386.954957 -58.960125
90 966.476762 152.605061 -7.376166
90 842.262595 182.136560 51.588035
90 805.825726 247.437656 -3.417787
90 626.887512 470.186569 30.066064
90 602.415768 413.888598 186.016308
90 542.420577 343.338255 190.885113
90 1011.893227 157.184895 434.807712
90 919.523430 455.157282 427.062673
90 907.243893 108.538294 893.651447
90 854.309008 449.888971 865.771884
90 995.297619 173.299342 917.444329
90 0.000000 0.000000 0.000000
90 741.051571 215.189068 955.918038
90 733.932756 326.547500 954.024718
91 1123.384339 -425.548583 -41.001519
91 1580.943626 722.164270 -37.291200
91 2116.570356 -385.921896 -60.450714
91 957.261786 152.055689 -5.532543
91 831.746979 183.596989 54.106593
91 796.084376 246.765294 -5.623376
91 626.204107 469.206006 29.907140
91 602.003645 415.031762 185.657744
91 542.783574 346.467740 194.283575
91 1010.660666 157.415557 431.170814
91 924.615211 457.416963 422.077842
91 904.396770 106.689183 889.896907
91 852.961970 449.220482 857.744282
91 992.681176 171.978300 911.503493
91 0.000000 0.000000 0.000000
91 742.677666 218.393778 950.249441
91 733.277009 329.189364 946.174198
92 1112.075160 -424.620420 -41.669983
92 1569.919631 722.086031 -36.184500
92 2107.542792 -386.631185 -59.720065
92 947.249269 152.226987 -6.911045
92 822.060332 183.808190 49.710680
92 784.598751 246.101417 -4.156583
92 627.176398 468.488842 29.351401
92 604.444748 416.206852 187.808765
92 543.745850 347.659859 196.255235
92 1009.392972 157.548590 426.076020
92 932.634899 457.960955 418.082808
92 902.358642 105.608081 887.590552
92 854.476212 448.962797 853.743587
92 992.311825 169.962834 910.760278
92 0.000000 0.000000 0.000000
92 740.053906 217.404838 946.874510
92 736.290988 329.360623 939.398075
93 1103.519714 -426.229912 -40.798677
93 1560.403976 720.167743 -36.578485
93 2097.602644 -388.999656 -61.179773
93 936.031912 153.160167 -6.951635
93 810.456511 184.548846 49.166413
93 773.878656 246.092201 -5.386011
93 631.351228 467.683266 32.538785
93 608.156033 416.594527 190.543372
93 548.910428 348.690588 198.716497
93 1004.765679 157.105801 420.235468
93 937.002548 458.688559 415.608098
93 899.070082 104.948689 883.707947
93 855.017956 447.322286 849.062063
93 990.224845 169.794802 906.087182
93 0.000000 0.000000 0.000000
93 739.461072 219.566706 945.679578
93 733.655040 330.778034 935.517857
94 1092.340977 -426.307618 -39.227173
94 1551.173023 720.493226 -36.699681
94 2089.320727 -387.424486 -58.825494
94 924.779632 151.465068 -6.765628
94 800.892660 183.175054 48.943530
94 761.554475 245.359541 -5.498356
94 635.602352 468.525249 35.666758
94 612.036499 415.746798 189.824144
94 551.973333 347.715873 202.627955
94 1001.328923 158.163597 415.561466
94 943.758940 459.708674 412.265237
94 897.536382 103.166315 883.917507
94 854.005311 447.409337 847.349910
94 988.762476 169.784710 902.608085
94 0.000000 0.000000 0.000000
94 735.184557 218.318714 943.760456
94 732.405106 329.336537 936.668812
95 1084.544200 -426.028784 -40.801041
95 1540.553147 720.232331 -38.271269
95 2078.885664 -387.904805 -57.746193
95 915.420531 152.644463 -6.679235
95 793.323010 184.617522 49.799048
95 753.305374 245.862402 -4.998966
95 640.157710 469.825042 34.453010
95 617.873517 418.093906 190.676252
95 554.638536 350.690877 200.649240
95 996.532439 159.199623 414.918890
95 948.873889 460.382371 410.753654
95 894.983345 102.941983 879.877909
95 854.183452 447.458758 842.480259
95 986.042539 168.298933 899.537713
95 0.000000 0.000000 0.000000
95 739.102178 219.725817 940.432574
95 735.609965 329.787768 930.839928
96 1074.021540 -425.720228 -40.081552
96 1531.557429 720.624682 -35.518293
96 2078.045644 -400.768632 -70.229094
96 904.426143 151.317835 -5.913884
96 780.773895 185.359998 48.250254
96 743.508005 247.344604 -3.465501
96 649.090831 468.140659 37.954538
96 623.681104 415.611860 191.012278
96 556.243607 351.224089 200.955610
96 993.792059 159.037213 410.859359
96 953.178643 459.714184 409.569910
96 894.397188 102.875335 876.797590
96 853.072010 447.173870 842.499197
96 984.249262 167.871870 896.979477
96 0.000000 0.000000 0.000000
96 736.214426 217.584758 939.380493
96 734.012354 330.321573 929.445532
97 1060.971703 -426.408891 -37.762860
97 1522.367402 719.935285 -33.926401
97 2067.581959 -401.182579 -69.833562
97 892.960052 153.512537 -5.880240
97 769.942900 186.559018 50.436803
97 732.783155 248.719897 -4.273751
97 657.648530 470.028520 39.097119
97 628.488927 417.219330 192.200820
97 561.813054 351.815200 199.758690
97 989.983194 159.824324 409.014182
97 959.476756 458.862388 408.330410
97 893.330555 102.239322 875.703324
97 850.969785 445.784719 840.310969
97 982.294106 166.860430 893.624444
97 0.000000 0.000000 0.000000
97 733.191780 215.407278 937.376382
97 731.182754 329.421761 928.019865
98 1050.396201 -426.560774 -38.964046
98 1510.499635 719.855273 -35.299234
98 2057.770798 -402.264515 -71.719622
98 885.770057 153.324979 -6.950906
98 759.631271 186.860178 48.952901
98 721.466432 248.133016 -5.126739
98 665.195141 471.521076 38.582711
98 631.933729 414.802186 190.525943
98 566.617729 351.538636 199.377273
98 982.253660 159.133865 407.635938
98 964.257469 458.144651 409.965392
98 888.128716 101.062246 872.668751
98 849.577001 444.806325 839.570669
98 979.562607 168.236138 892.029213
98 0.000000 0.000000 0.000000
98 733.319207 215.712761 936.045812
98 728.577362 328.817882 927.055824
99 1041.520879 -426.820966 -40.761337
99 1500.369160 719.709385 -35.554404
99 2049.715377 -401.595495 -69.816570
99 872.881651 152.941386 -8.643350
99 751.028919 187.106149 50.706487
99 710.101840 245.521727 -3.517836
99 677.105930 473.541751 41.072884
99 638.552792 414.866780 190.395873
99 568.891273 352.566483 193.294465
99 976.875280 158.214529 407.886072
99 968.775431 458.803853 409.267812
99 886.624054 101.339448 872.731834
99 851.426088 445.572287 839.255290
99 979.292099 164.276083 891.272105
99 0.000000 0.000000 0.000000
99 732.711185 218.578509 935.005282
99 728.674193 329.969130 927.571194
100 1030.825137 -426.938420 -39.099293
100 1492.208718 719.260203 -33.078527
100 2038.223073 -403.134290 -70.273020
100 861.707831 153.883401 -7.365417
100 739.666474 186.970818 50.728101
100 699.690958 246.528267 -3.835553
100 688.684619 474.978035 39.791619
100 644.448611 415.208223 188.711078
100 573.484811 351.839508 192.005984
100 967.766729 160.484170 406.362294
100 971.151545 457.955951 413.579642
100 883.093416 101.701836 873.397654
100 850.028553 444.775702 841.066654
100 976.921541 164.678202 892.599669
100 0.000000 0.000000 0.000000
100 727.587852 217.721273 938.262569
100 725.319446 331.595213 929.735019
101 1019.547664 -428.364294 -42.459030
101 1480.463681 718.342284 -35.036238
101 2028.804865 -403.711782 -70.525216
101 854.284569 151.204157 -7.676113
101 730.659682 183.954508 50.424297
101 701.043670 252.939961 6.371271
101 700.299051 476.678362 40.928265
101 648.346896 412.976938 184.871256
101 581.141752 348.707897 183.041769
101 960.370029 160.421803 403.570378
101 973.009194 456.613499 415.240007
101 877.826098 101.683553 871.200105
101 847.142070 444.178032 842.365122
101 975.380915 161.164209 891.162185
101 0.000000 0.000000 0.000000
101 729.157133 216.787096 936.972243
101 726.044307 330.748142 929.097200
102 1008.723434 -427.230891 -41.901521
102 1469.403895 718.139315 -34.981489
102 2017.875627 -404.213650 -68.190223
102 842.225623 150.112997 -6.056875
102 718.084967 185.302430 51.962701
102 691.553699 251.170164 8.966126
102 711.290089 476.234795 42.054379
102 655.744921 411.076154 182.147875
102 585.530206 348.569755 178.799398
102 949.809796 160.580717 405.954243
102 973.910613 453.207643 417.281867
102 877.160500 101.957188 872.750716
102 846.152804 444.089449 845.334182
102 974.008846 160.102440 894.231275
102 0.000000 0.000000 0.000000
102 725.397555 219.011760 939.316768
102 722.212199 330.957446 933.728433
103 997.685311 -429.601754 -42.394468
103 1460.159147 718.439352 -35.443879
103 2007.998903 -405.006086 -69.780094
103 833.204140 150.613754 -5.878587
103 709.813570 183.605958 53.103251
103 680.956097 251.501400 8.583798
103 721.693160 479.643276 40.900550
103 663.206856 412.138345 180.387794
103 594.177967 349.137461 173.165369
103 941.533429 160.295789 404.168186
103 976.834070 452.836607 421.132601
103 875.083473 102.283722 874.204513
103 848.103251 445.667779 849.395333
103 971.773652 160.031934 893.702892
103 0.000000 0.000000 0.000000
103 726.486481 218.400118 940.828168
103 723.557082 332.131618 934.805959
104 987.258728 -429.710380 -42.458309
104 1448.611450 718.962896 -35.005394
104 1997.412546 -404.354812 -70.844134
104 820.737420 147.936773 -7.042259
104 699.194575 183.469778 53.847048
104 668.492602 251.179408 9.704429
104 735.143468 479.944530 40.733094
104 669.654865 409.780701 173.876845
104 598.520491 346.473576 167.429580
104 931.219848 157.942615 406.679466
104 977.776326 450.599930 425.381079
104 872.984630 100.279344 875.788874
104 843.306482 443.858596 852.813217
104 969.286244 160.306802 895.533970
104 0.000000 0.000000 0.000000
104 724.970220 218.925692 942.856684
104 721.746374 332.708759 938.232608
105 974.162989 -430.277467 -41.160665
105 1437.818942 716.050984 -35.751929
105 1988.427490 -404.665609 -68.906795
105 808.101047 149.274501 -6.002416
105 690.476668 183.321288 55.662148
105 657.832876 249.309170 13.153676
105 746.486336 479.329047 39.231479
105 678.083160 408.955033 170.851258
105 621.641332 344.412398 149.445560
105 919.124702 159.793437 409.850485
105 977.718103 445.433986 429.442512
105 872.039656 103.666778 877.702498
105 843.754632 443.423844 859.051902
105 969.169439 156.848328 898.095736
105 0.000000 0.000000 0.000000
105 724.212166 221.207509 948.838734
105 721.985155 332.216696 943.862437
106 963.803333 -431.044366 -41.280903
106 1428.505185 716.747698 -35.687000
106 1978.192007 -407.098409 -69.190493
106 801.524066 148.479184 -5.332889
106 679.303656 182.831829 56.470338
106 648.707955 249.281675 16.177967
106 760.503367 480.644527 38.598794
106 688.867107 409.197369 165.630735
106 632.765910 345.832296 140.397572
106 910.147918 158.513130 412.277436
106 978.133537 446.028845 435.216233
106 868.985385 102.676290 879.651046
106 840.384971 444.399016 863.569520
106 967.793898 158.675941 900.181446
106 0.000000 0.000000 0.000000
106 720.924142 217.072939 953.877957
106 719.470142 331.235514 949.465927
107 953.052329 -429.778312 -43.626061
107 1416.557943 716.793412 -36.633995
107 1967.223528 -407.693573 -70.449805
107 789.474114 149.284403 -5.773661
107 669.856551 179.056513 61.074273
107 650.113731 247.004928 11.209884
107 776.203366 482.047640 36.498975
107 697.564556 408.935191 159.310585
107 645.629722 345.565834 130.517672
107 900.105869 159.057126 416.118663
107 977.593237 443.595722 439.328105
107 867.983980 103.283596 884.931149
107 837.907202 446.509445 868.943312
107 966.109164 159.995397 903.091822
107 0.000000 0.000000 0.000000
107 724.543155 220.156258 957.348661
107 719.520580 331.530847 954.565952
108 941.893409 -431.388608 -40.758068
108 1405.577247 716.406626 -36.326284
108 1957.665299 -407.423718 -68.836435
108 777.906795 149.272801 -6.219127
108 660.466429 181.309078 61.712504
108 638.817367 245.910463 17.494594
108 791.066003 481.211278 34.247253
108 706.361366 407.265764 151.913089
108 653.478920 346.484276 123.079452
108 889.471148 157.822166 418.661657
108 978.740777 441.740774 445.143810
108 867.425188 103.037163 887.468638
108 839.251822 447.037617 876.267189
108 966.951305 157.976294 906.216525
108 0.000000 0.000000 0.000000
108 720.725932 219.879928 962.702126
108 717.480385 330.789292 959.494182
109 932.245956 -431.084086 -42.477205
109 1397.331103 716.042241 -34.530090
109 1948.689559 -407.469231 -69.292406
109 768.428489 149.968864 -5.802425
109 650.546935 181.000774 65.660350
109 626.995726 243.509467 24.561024
109 808.888676 479.716185 31.696363
109 717.023600 406.654065 147.979236
109 665.833259 346.215655 115.062122
109 877.926941 159.764345 424.837641
109 978.113372 440.595897 450.976050
109 866.238096 105.330349 892.495968
109 836.871906 447.291454 884.417209
109 965.874091 159.702872 911.316024
109 0.000000 0.000000 0.000000
109 720.184539 220.123305 969.267475
109 713.243417 330.898045 968.372028
110 919.887030 -431.161229 -42.539506
110 1386.919590 715.403502 -35.562548
110 1937.067069 -408.299984 -69.682672
110 756.979788 148.275925 -7.578869
110 642.473816 176.720725 69.389873
110 623.687199 244.305024 25.885443
110 825.870247 478.866368 29.436402
110 727.637670 406.720513 142.155239
110 679.003704 344.315492 103.826714
110 868.890827 157.876452 425.926345
110 977.527449 442.155610 456.696817
110 866.464153 104.755601 896.963924
110 837.433125 450.245502 889.851952
110 965.703170 161.317556 915.068230
110 0.000000 0.000000 0.000000
110 721.214971 220.631551 973.890982
110 717.323966 334.403813 972.093310
111 911.125870 -430.074282 -44.137659
111 1374.466146 715.707477 -35.262015
111 1927.769173 -409.336601 -67.024781
111 743.487832 149.189785 -9.662724
111 634.054249 178.402043 72.423763
111 613.471439 245.632279 29.639869
111 840.064560 478.469565 25.682281
111 742.044673 405.703945 133.467873
111 668.305515 341.600364 108.318677
111 858.781516 158.095702 431.009614
111 975.690226 438.356158 460.397808
111 865.435095 107.757506 899.910243
111 839.547868 451.653330 896.345131
111 964.895761 161.568897 919.624578
111 0.000000 0.000000 0.000000
111 724.755912 221.814927 979.004243
111 719.531785 334.764363 976.522927
112 898.793210 -430.271363 -42.886902
112 1364.477166 716.170927 -33.992087
112 1917.424181 -407.824771 -67.315608
112 734.852097 149.433259 -7.837977
112 623.335675 179.024476 77.857954
112 603.786130 242.679822 41.878353
112 859.502647 477.145116 25.451635
112 753.598876 407.357716 129.998110
112 679.656624 343.309552 102.256650
112 850.328420 159.018477 438.627150
112 973.327865 438.188620 467.461005
112 862.592527 109.697773 908.003076
112 837.687386 451.587806 904.348451
112 965.427628 163.623284 925.093841
112 0.000000 0.000000 0.000000
112 722.702721 223.464464 985.205683
112 715.630434 334.812980 985.968576
113 886.928752 -429.367250 -43.932711
113 1354.768171 715.753736 -35.227308
113 1906.127752 -408.553910 -68.652093
113 723.737005 150.590122 -8.697562
113 619.146045 176.756180 80.711013
113 593.717722 243.854803 45.203558
113 877.577359 475.678529 23.378275
113 764.334898 407.867415 121.359712
113 691.821086 342.823325 93.246938
113 841.134408 158.692336 445.317818
113 969.415068 438.941716 472.359210
113 862.798447 111.988791 913.063853
113 836.881350 453.065957 909.100151
113 964.497990 164.272221 929.715412
113 0.000000 0.000000 0.000000
113 721.852266 227.134165 990.117430
113 714.954143 339.296684 991.300405
114 876.920983 -429.347769 -43.451404
114 1344.590081 714.440951 -33.752069
114 1896.652431 -408.512696 -67.523048
114 711.966194 149.657999 -7.333696
114 611.652878 177.134428 86.148801
114 583.790422 242.675468 51.754628
114 896.058552 474.712269 22.888408
114 775.969757 404.896541 114.515198
114 706.558367 342.165212 84.609361
114 831.312127 158.004294 450.007228
114 963.258622 436.738468 475.857211
114 862.119491 112.890385 917.903658
114 835.696076 452.464745 916.548341
114 965.035682 165.592684 935.852083
114 0.000000 0.000000 0.000000
114 722.462457 228.384559 997.656971
114 715.414642 338.825234 996.806662
115 865.419250 -431.368207 -44.401865
115 1334.541788 713.440047 -32.031508
115 1887.523775 -408.863444 -67.125607
115 702.627536 148.434998 -8.346388
115 603.026570 173.866036 86.703048
115 574.850608 237.941320 61.789018
115 912.844388 471.636964 22.982962
115 793.463815 404.505154 109.752635
115 722.275888 339.969988 75.017564
115 825.768959 157.303614 453.481392
115 959.757696 433.961553 481.950263
115 859.414067 114.424795 923.003810
115 833.965549 451.239065 920.902103
115 963.847690 165.894526 939.968095
115 0.000000 0.000000 0.000000
115 717.825850 228.310546 1004.290532
115 709.460636 339.612649 1004.876133
116 854.768193 -430.131801 -44.305428
116 1321.331556 714.782252 -33.174539
116 1875.482599 -409.518003 -67.922101
116 691.257095 146.365920 -5.098026
116 597.821972 172.735714 94.245173
116 569.394419 239.779313 65.718360
116 927.007900 469.020895 17.961379
116 801.638579 405.877957 102.556950
116 731.868951 342.044601 68.586611
116 817.879065 157.560199 462.280405
116 954.196005 436.817671 485.335927
116 858.333610 116.993978 928.513184
116 832.532463 454.583859 926.764933
116 963.138689 168.543168 944.810535
116 0.000000 0.000000 0.000000
116 720.120606 229.441103 1009.569852
116 710.019538 342.729905 1009.095157
117 847.120907 -431.435980 -42.477973
117 1310.330529 715.788236 -35.500105
117 1863.952305 -410.609685 -66.288340
117 682.451864 146.520389 -5.552615
117 591.086963 170.100919 97.777350
117 567.188368 238.817455 68.981037
117 945.230214 468.535603 17.681511
117 814.227699 408.623583 97.023925
117 748.854314 340.337762 60.871487
117 811.055970 155.435875 465.542836
117 947.532601 438.441257 486.910437
117 859.084677 116.921281 930.200252
117 832.440158 458.385595 930.270916
117 961.956532 170.200477 946.927996
117 0.000000 0.000000 0.000000
117 724.288629 229.591697 1013.081944
117 716.039318 342.627069 1013.810079
118 832.627193 -431.833011 -43.066408
118 1301.925948 712.643865 -31.777701
118 1854.802457 -411.642706 -67.125402
118 673.374683 143.712542 -4.874312
118 585.547827 167.479077 101.117664
118 558.140671 232.884996 80.956704
118 963.907844 462.595150 20.814994
118 829.863838 403.913237 94.718838
118 765.466776 341.807310 65.901502
118 806.829573 154.787451 471.195434
118 945.414219 435.481835 492.633413
118 860.935632 118.867472 936.973754
118 829.448876 454.652920 936.214375
118 960.906133 168.838055 951.546025
118 0.000000 0.000000 0.000000
118 718.335638 231.763154 1020.457695
118 708.735805 340.952083 1021.239065
119 818.538443 -433.737813 -43.383658
119 1287.409483 713.478420 -36.368393
119 1844.547274 -410.681923 -64.726371
119 662.499299 143.503501 -3.482065
119 578.998579 164.531726 104.050807
119 546.278411 232.106508 84.568362
119 974.907559 460.336109 14.009203
119 837.910113 403.854749 87.073533
119 771.724027 343.829946 58.025419
119 802.276189 153.100615 475.052244
119 936.981492 434.898562 489.800995
119 859.998758 121.564364 939.624163
119 826.879289 455.867521 936.987179
119 962.410878 171.154287 956.500978
119 0.000000 0.000000 0.000000
119 717.403247 231.993517 1023.650370
119 711.449214 343.303494 1024.221447
120 811.263442 -433.806060 -45.673033
120 1278.600573 712.535790 -34.774758
120 1832.237563 -412.597997 -65.916968
120 655.300555 141.807337 -3.735382
120 573.822760 162.053430 110.160592
120 544.184064 225.705929 90.805230
120 993.131284 458.281058 15.177973
120 851.778575 405.197295 84.567049
120 786.378326 343.409911 54.722107
120 797.410849 152.106068 479.965138
120 935.216775 435.902734 493.224585
120 860.881489 120.897638 945.449760
120 828.969107 457.421092 939.926502
120 958.825361 173.181236 956.776010
120 0.000000 0.000000 0.000000
120 720.183138 234.363079 1027.641488
120 712.955917 345.940768 1027.421328
121 801.905620 -433.859106 -46.207330
121 1264.904850 715.303310 -36.416509
121 1821.440351 -413.392164 -65.649987
121 645.368875 138.715270 -1.022550
121 566.112031 158.809984 113.563047
121 541.394708 225.114724 91.493724
121 1003.899347 458.342687 12.393946
121 862.789880 408.453600 83.418511
121 795.149389 346.157492 50.224538
121 791.994850 150.724515 480.244887
121 930.795040 436.498529 493.389149
121 858.430469 122.823319 947.002875
121 828.353716 458.694157 940.206549
121 959.999837 173.732209 959.784850
121 0.000000 0.000000 0.000000
121 724.982970 234.936474 1027.961583
121 714.769456 347.035689 1029.745136
122 787.943830 -434.031198 -43.571011
122 1257.734806 711.643894 -33.532327
122 1812.214428 -412.904504 -63.045386
122 635.687771 137.608092 -0.857314
122 559.606665 156.007746 119.132662
122 526.983476 220.007760 105.034667
122 1016.199182 454.486199 17.000666
122 871.300728 405.435823 81.710032
122 804.267169 345.814374 50.060576
122 790.175131 150.632126 483.661991
122 927.402159 434.100255 494.953664
122 858.467372 123.949636 950.688629
122 826.620884 457.522261 943.476137
122 962.099459 174.998965 963.103527
122 0.000000 0.000000 0.000000
122 722.802455 236.754209 1032.306225
122 713.068115 347.293200 1031.951605
123 777.725560 -434.624284 -44.888155
123 1245.557415 712.740857 -36.399123
123 1802.841410 -415.377642 -64.686869
123 626.266514 135.807174 0.866849
123 554.607729 153.090980 122.397360
123 516.915079 216.192189 109.915502
123 1021.501552 454.815054 14.012927
123 874.810974 407.978540 78.871662
123 809.067932 346.480268 45.443591
123 789.086741 151.353069 483.608387
123 923.592244 435.225690 494.377629
123 859.255117 125.020220 951.622876
123 823.593986 460.575902 944.287332
123 958.291291 176.835516 963.970513
123 0.000000 0.000000 0.000000
123 721.109251 237.362338 1033.409485
123 710.825658 347.180296 1035.223615
124 766.171507 -433.309732 -43.597531
124 1234.572438 713.048346 -32.815270
124 1790.053516 -414.194472 -65.056640
124 614.654960 135.812984 0.746672
124 545.109850 151.613245 125.657077
124 513.899719 213.461844 113.330677
124 1030.668080 456.120410 15.930923
124 883.996561 408.372014 78.966309
124 817.069050 347.420292 44.821927
124 788.013229 148.644321 484.688196
124 922.768008 434.306413 492.786704
124 857.245873 124.575466 952.535978
124 824.658125 461.863091 943.672970
124 956.103219 178.392922 961.815373
124 0.000000 0.000000 0.000000
124 719.507092 238.150263 1033.382862
124 711.533977 348.446487 1034.812487
125 753.524301 -434.100375 -45.407130
125 1222.267205 713.992833 -34.281208
125 1778.943193 -415.606865 -64.883626
125 601.815508 132.233366 4.071202
125 534.073372 150.338131 130.442344
125 501.575501 212.142046 119.194722
125 1031.865303 455.552788 12.299170
125 885.569237 409.761132 74.719209
125 817.987300 349.784037 40.496700
125 785.793951 149.977086 482.539494
125 921.688553 435.821671 491.835262
125 858.039270 127.567329 952.296051
125 825.177850 463.599822 941.602136
125 957.189730 179.453911 963.827014
125 0.000000 0.000000 0.000000
125 721.882433 238.877970 1032.531103
125 713.940016 351.065043 1034.677013
126 740.336637 -434.526011 -44.976855
126 1211.272294 711.873273 -31.142504
126 1767.714982 -411.915972 -65.586519
126 589.502328 129.571673 8.322915
126 524.461232 148.158857 134.501936
126 493.345403 212.911391 126.125048
126 1035.076671 456.012188 11.112670
126 886.789752 409.386999 73.738154
126 820.044266 348.488050 41.976674
126 787.627430 150.419365 480.916776
126 919.993934 435.407944 488.849823
126 855.595513 130.727939 951.596419
126 820.551370 465.792256 940.022120
126 954.216216 183.266234 961.446254
126 0.000000 0.000000 0.000000
126 718.777238 241.581963 1031.669724
126 709.707984 351.584049 1033.297409
127 730.358401 -435.035083 -43.671357
127 1200.386002 712.578716 -35.007550
127 1755.165612 -414.030006 -66.094217
127 575.853316 127.568970 9.162150
127 515.959323 148.110439 138.691749
127 483.224814 208.965988 130.120442
127 1032.183611 455.917330 4.203462
127 887.089007 410.691810 69.354552
127 818.393407 349.158012 37.834418
127 789.674731 150.502280 478.504546
127 918.915055 435.810969 486.934225
127 855.471266 130.839381 950.190264
127 820.057380 466.353057 937.712937
127 952.664950 182.979095 960.202970
127 0.000000 0.000000 0.000000
127 716.324031 242.775664 1031.946822
127 705.395948 351.833611 1030.851998
128 715.455449 -434.437840 -43.365453
128 1189.651035 711.234619 -32.100669
128 1744.790550 -414.616771 -64.788275
128 562.715874 121.021717 12.524237
128 505.119704 145.975938 143.347460
128 475.667426 209.422397 137.034352
128 1030.349092 453.407548 4.600565
128 885.734815 408.705484 70.154299
128 820.957829 346.349695 38.414597
128 792.958936 149.419897 473.194424
128 921.452393 435.946280 486.580278
128 849.328267 131.591716 946.702880
128 817.261933 465.726035 935.345322
128 951.485171 184.105627 957.003756
128 0.000000 0.000000 0.000000
128 714.161655 241.346518 1026.841904
128 702.751689 353.285129 1029.967513
129 702.900830 -433.019436 -43.385991
129 1176.876623 713.644766 -34.018544
129 1731.687982 -414.729876 -65.356044
129 551.088266 117.958045 16.109441
129 497.171919 145.815112 147.378804
129 467.193369 208.908294 140.996940
129 1026.166820 453.303988 0.987576
129 878.217601 410.033166 64.954071
129 812.473189 350.373566 35.473670
129 792.718174 148.559233 468.650174
129 917.783167 436.794279 478.548355
129 850.641180 134.243032 942.970153
129 814.626598 470.922627 931.309640
129 950.578342 188.013641 954.118977
129 0.000000 0.000000 0.000000
129 713.664777 244.931753 1022.336075
129 701.930022 355.506084 1023.483152
130 692.293340 -434.965560 -42.259704
130 1166.983095 711.892195 -32.455968
130 1721.353045 -414.445463 -66.912872
130 541.832867 113.027258 20.767125
130 489.036597 144.640297 152.177192
130 455.115897 206.197126 149.182399
130 1018.437001 454.035657 3.101494
130 873.671635 409.748788 64.565290
130 806.927080 345.906688 34.440372
130 796.501794 150.480350 462.792630
130 919.363646 440.550615 475.986706
130 850.474088 134.457320 939.550518
130 812.948732 471.408542 926.691528
130 947.926868 190.586258 949.427295
130 0.000000 0.000000 0.000000
130 707.571428 246.017786 1021.419435
130 699.731606 355.030889 1019.956961
131 679.398730 -435.367157 -41.853029
131 1154.608136 711.857553 -32.377676
131 1710.375475 -414.684586 -66.494162
131 530.245459 108.955733 24.649574
131 484.222791 142.425283 157.398380
131 451.352752 202.421851 152.511818
131 1006.036839 451.530035 3.597569
131 863.275585 407.348861 64.389322
131 797.399590 344.639531 32.991106
131 798.297425 146.855467 457.853563
131 919.207705 439.210019 470.312071
131 849.291813 134.543641 932.400150
131 810.333120 472.687260 921.065679
131 946.658513 191.540332 944.259091
131 0.000000 0.000000 0.000000
131 707.824812 246.157765 1014.396320
131 697.022144 356.633701 1013.849494
132 669.340813 -434.926540 -42.844273
132 1144.418981 711.805890 -33.525024
132 1701.242056 -415.471050 -64.725900
132 524.537346 103.341288 29.418334
132 478.416016 139.568944 161.516226
132 443.351411 201.499521 157.947684
132 995.497191 449.895027 2.206802
132 847.419257 405.269762 59.245950
132 782.362346 345.735713 28.256122
132 805.100241 145.198593 453.297777
132 922.099946 440.556264 465.269397
132 847.135941 134.605670 926.606748
132 809.945897 472.817817 913.906796
132 946.194064 193.314245 940.266675
132 0.000000 0.000000 0.000000
132 704.797742 245.753482 1008.687861
132 694.544433 357.677188 1007.169863
133 657.399149 -436.012709 -43.644352
133 1131.455995 711.705912 -33.632236
133 1687.377478 -416.643696 -66.484529
133 513.899476 98.952738 34.168583
133 474.853230 136.626190 165.606756
133 441.217967 199.640909 159.961852
133 981.620385 450.662777 -1.035695
133 834.006384 404.103647 56.496650
133 765.911190 348.499517 25.602995
133 806.577391 145.024173 445.796832
133 923.062304 441.271123 458.719399
133 847.704424 136.810210 919.825025
133 805.755345 477.817474 905.443575
133 943.540863 196.621651 932.337299
133 0.000000 0.000000 0.000000
133 703.357876 248.950489 1000.929573
133 692.070070 359.108161 1000.889858
134 645.552987 -437.624301 -43.502797
134 1122.361184 710.251492 -31.316208
134 1677.589074 -418.273434 -64.321103
134 509.166665 92.953418 37.615510
134 469.951073 133.642200 170.234185
134 436.947159 193.936147 169.389948
134 973.132671 449.626987 0.521966
134 824.962059 400.552780 54.093545
134 762.626518 340.310068 27.347683
134 810.770747 140.579031 440.814777
134 924.566048 441.292324 455.077358
134 845.280816 137.599846 910.773765
134 806.184021 478.422351 900.586690
134 942.061364 195.539149 925.657702
134 0.000000 0.000000 0.000000
134 700.024538 246.411275 996.900462
134 692.202212 356.758182 994.548589
135 634.429700 -437.394755 -44.765743
135 1111.668218 711.422131 -31.553544
135 1666.132585 -419.390317 -66.450758
135 503.940562 88.444575 42.922872
135 467.188342 131.852804 174.151651
135 432.229415 193.196151 170.923010
135 960.817219 446.801256 1.366069
135 815.941191 399.080948 54.597414
135 748.019780 341.030316 24.811892
135 815.164916 138.355782 435.838223
135 921.567352 442.951885 450.421669
135 840.768573 138.305477 903.670127
135 805.948177 480.594470 894.613687
135 940.013032 197.236701 919.257708
135 0.000000 0.000000 0.000000
135 699.108912 247.501014 984.767558
135 686.376509 358.370516 984.461539
136 621.289715 -439.441019 -43.110808
136 1099.679922 710.361067 -34.282963
136 1654.575241 -420.406409 -64.574470
136 499.165962 82.503367 46.974483
136 465.488802 130.026914 177.435616
136 430.880723 190.362629 174.157420
136 949.592460 446.990545 -0.561057
136 802.178443 398.571235 53.544183
136 735.704069 341.423128 24.442502
136 818.804603 135.921728 429.282754
136 914.834415 442.821670 445.066105
136 840.387319 138.375272 895.793554
136 802.895118 481.334136 890.062123
136 936.250472 198.368934 910.164260
136 0.000000 0.000000 0.000000
136 697.252873 246.095310 977.362399
136 684.767875 357.670366 976.369852
137 612.547196 -438.950345 -45.087767
137 1088.613551 709.636804 -32.430476
137 1644.176265 -419.802834 -64.701411
137 497.089120 77.173872 51.897930
137 465.451996 128.370423 182.801457
137 427.112046 187.964207 180.640673
137 936.371795 446.612125 -2.311791
137 791.861436 395.650552 53.514541
137 726.042477 338.739064 20.995979
137 821.271756 135.233213 422.815747
137 910.885291 444.175537 441.540428
137 840.859928 137.439661 886.773336
137 795.683587 480.159421 886.456380
137 933.883120 198.016083 903.172007
137 0.000000 0.000000 0.000000
137 691.483267 247.297827 968.099287
137 680.648052 358.264611 969.743647
138 599.087426 -439.414443 -42.668760
138 1077.952185 708.191687 -29.352746
138 1633.276431 -420.466849 -63.086986
138 494.114117 74.812144 55.178594
138 462.934462 125.883328 186.447150
138 429.791217 184.264556 183.581436
138 927.256804 447.452571 2.769884
138 782.588676 395.202373 55.754888
138 716.313977 335.364402 26.010002
138 825.846077 131.991609 417.433939
138 909.157085 443.624798 439.632566
138 838.994688 137.687868 879.028332
138 792.647591 479.512591 884.347090
138 931.526826 199.910565 896.665143
138 0.000000 0.000000 0.000000
138 685.898991 243.496969 963.073384
138 676.726210 355.581397 966.186870
139 588.063252 -440.374543 -44.685308
139 1065.691631 708.327848 -32.339029
139 1621.788697 -421.412007 -64.949184
139 496.655109 73.073291 58.780332
139 465.423752 124.244265 190.024767
139 426.901899 185.442240 186.581641
139 912.479703 444.489453 -3.317535
139 773.178208 396.722199 54.394558
139 703.966839 336.434799 24.918137
139 830.971062 132.536865 413.388584
139 907.364521 444.298029 434.651576
139 836.940583 137.600683 870.979027
139 788.999466 480.403482 882.539159
139 927.045874 199.775703 888.100755
139 0.000000 0.000000 0.000000
139 686.396209 243.393028 954.657995
139 670.761310 355.461793 962.653342
140 577.350941 -439.087186 -43.357302
140 1051.718428 709.882349 -33.254186
140 1611.599249 -420.909336 -62.490141
140 496.089569 68.837630 63.849182
140 468.634210 123.547487 190.883364
140 432.928269 183.538385 186.555150
140 901.014709 443.569485 -1.417509
140 759.652399 395.950655 51.929035
140 688.540305 341.065259 22.431555
140 835.619010 130.230546 409.702795
140 899.989503 444.842726 429.943822
140 836.337254 137.806690 864.061536
140 783.968737 482.121779 880.166584
140 925.223452 199.827162 886.598911
140 0.000000 0.000000 0.000000
140 684.384109 240.209544 948.215033
140 673.826724 353.466477 959.880511
141 565.553838 -440.293288 -44.137166
141 1042.235074 708.804118 -29.726955
141 1599.858580 -422.210852 -63.564991
141 498.634434 67.024548 67.222695
141 470.397066 121.795306 191.860861
141 434.530347 182.789278 189.533739
141 891.238268 444.950262 0.705252
141 749.950893 395.281372 55.414763
141 681.606438 336.919244 26.958322
141 840.217503 129.806806 407.453380
141 899.421812 446.996318 430.604312
141 832.211856 137.629208 861.160327
141 782.217329 481.848930 880.400362
141 922.457466 201.375591 880.913295
141 0.000000 0.000000 0.000000
141 681.540438 240.586194 946.796066
141 671.783846 352.524206 957.908232
142 554.258819 -440.613661 -44.626534
142 1031.322911 708.739168 -32.684812
142 1588.309193 -420.994835 -62.928292
142 501.990597 65.130935 65.791065
142 475.021734 121.574099 192.525583
142 434.701383 181.944921 190.629541
142 879.783284 443.962183 -1.970201
142 737.017504 394.427604 52.115002
142 670.991343 336.696859 25.020817
142 844.664775 129.500069 403.099575
142 892.152158 446.671113 426.255503
142 828.143996 138.747590 860.401920
142 780.298806 482.543503 876.837071
142 919.677316 200.821112 878.595920
142 0.000000 0.000000 0.000000
142 680.161246 241.519163 946.126114
142 668.995683 353.752024 954.573054
143 541.588444 -439.493601 -44.300754
143 1017.837010 711.307184 -32.271865
143 1577.375963 -421.264214 -60.795764
143 507.045803 64.997951 67.230942
143 478.712449 121.892630 195.191148
143 438.771444 182.556015 191.108807
143 866.075588 444.715663 -3.894595
143 728.002310 396.430711 52.601971
143 657.866920 337.330185 25.286735
143 849.451938 127.415983 403.706628
143 885.679873 450.791561 424.490332
143 825.637640 138.999890 858.894564
143 776.137978 482.433504 874.877520
143 918.292848 200.968359 878.388844
143 0.000000 0.000000 0.000000
143 680.290036 241.172206 942.276070
143 666.403122 353.097204 952.034084
144 530.666130 -438.991897 -43.365612
144 1008.381574 710.330395 -31.064187
144 1565.878314 -422.648406 -62.009198
144 513.133432 61.971599 68.275683
144 485.443698 120.850838 195.069247
144 445.522249 179.713582 189.335307
144 855.103559 443.743185 -2.418871
144 716.028756 396.997651 55.411421
144 645.481899 337.096359 26.770031
144 853.322183 128.422149 402.424746
144 879.017908 450.375822 423.899728
144 822.295644 139.243542 858.330367
144 776.579607 482.906254 874.347463
144 915.731453 200.749939 878.314066
144 0.000000 0.000000 0.000000
144 676.898262 243.210200 943.822474
144 663.537211 354.529076 952.166036
145 519.123886 -439.667448 -43.722584
145 995.536379 710.028726 -31.583011
145 1554.748488 -422.280644 -62.483143
145 522.610337 62.130006 67.126566
145 490.287543 121.908907 193.146498
145 450.473799 179.681684 188.363638
145 841.002834 444.864552 -3.047141
145 702.767302 395.454459 53.373723
145 635.387521 335.707056 24.189542
145 855.957805 127.985909 402.632562
145 871.589134 450.158986 422.477858
145 820.359988 139.048502 856.868600
145 773.872585 483.257276 872.881652
145 912.084056 201.764188 877.274298
145 0.000000 0.000000 0.000000
145 670.356439 242.959655 943.905507
145 661.015414 353.676534 951.531656
146 506.832076 -440.205786 -42.959870
146 983.980682 710.798550 -30.570080
146 1542.965268 -422.638246 -61.834599
146 530.576375 62.922713 66.730431
146 495.663508 121.503875 190.762163
146 458.034229 179.172158 182.298992
146 832.444196 444.765644 -4.208720
146 691.808384 395.856516 52.444322
146 622.095964 337.815193 24.250265
146 859.930253 127.513107 404.585892
146 860.131181 451.777734 420.530853
146 818.769053 138.517781 857.811989
146 770.704192 483.226074 870.636137
146 910.124148 201.747939 878.812344
146 0.000000 0.000000 0.000000
146 670.345379 243.730923 941.281092
146 658.071238 355.471182 951.550900
147 492.790457 -439.043064 -44.797264
147 973.407338 710.245222 -31.160336
147 1531.036587 -423.069968 -63.636817
147 536.951970 61.958086 63.888026
147 503.362701 121.353691 189.126554
147 462.229508 179.962422 180.552805
147 817.860378 442.992149 -3.027906
147 678.115596 394.813174 54.796928
147 612.526776 336.091625 26.295022
147 864.037618 129.306525 405.463887
147 852.639789 449.317257 420.376720
147 817.632707 138.894174 859.248671
147 767.379096 483.148546 872.833456
147 910.286231 201.109449 880.991076
147 0.000000 0.000000 0.000000
147 670.283857 243.787945 943.080972
147 657.109525 356.140321 953.014500
148 480.857669 -440.618533 -43.680342
148 959.393653 710.575113 -32.312389
148 1518.611729 -422.282848 -62.152667
148 545.884157 61.060244 61.347330
148 505.396937 121.174657 185.643616
148 467.891169 178.969315 175.470431
148 806.727889 442.839588 -3.930131
148 666.229251 395.616815 56.582843
148 602.467809 327.386764 18.181243
148 867.272038 131.111723 407.860220
148 842.611762 446.552924 419.729874
148 813.391728 138.869689 861.486077
148 765.568734 483.479375 872.167697
148 905.657916 200.072135 880.148361
148 0.000000 0.000000 0.000000
148 662.288463 242.214036 947.198805
148 652.942880 354.832835 954.508456
149 469.137075 -440.374724 -44.206621
149 948.075457 710.165311 -31.436818
149 1507.036392 -423.178605 -63.603769
149 558.715828 61.472223 60.147401
149 512.660044 122.200460 181.463432
149 475.267393 180.496403 170.119849
149 795.186795 445.037921 -3.689032
149 653.549158 395.696898 54.397458
149 592.992001 327.442947 18.808082
149 869.159388 130.489896 410.897007
149 830.527174 446.142675 419.732881
149 812.105839 139.865930 864.429402
149 761.982398 482.435691 873.114303
149 905.104591 200.574530 884.474778
149 0.000000 0.000000 0.000000
149 663.470653 243.940409 948.265467
149 650.679192 354.953711 956.546507
150 455.854601 -440.472762 -44.804111
150 934.349944 710.173721 -32.910697
150 1494.382577 -422.984790 -64.565525
150 569.528896 64.180034 56.267247
150 521.305583 121.347378 176.463495
150 482.733675 178.798671 162.656338
150 782.696749 443.019826 -5.803734
150 642.503460 393.833027 55.284934
150 579.226402 327.354523 18.803399
150 870.034924 130.544021 416.180358
150 819.982933 444.717308 422.850948
150 809.832607 139.973859 867.316167
150 759.126277 481.866215 875.492060
150 903.206482 200.296560 888.171799
150 0.000000 0.000000 0.000000
150 661.670582 243.547436 951.757462
150 651.061411 354.085487 957.674860
151 444.041762 -441.906543 -43.605237
151 923.587401 709.089895 -31.014431
151 1483.343224 -423.244109 -63.191897
151 582.942043 63.690261 53.016519
151 529.471601 122.936208 172.106839
151 488.976010 180.221437 158.843405
151 770.424829 440.445637 -4.326930
151 632.346956 392.308297 58.657232
151 568.419583 325.564955 22.426080
151 873.543521 129.543830 421.227545
151 808.682687 441.324020 428.357288
151 808.703130 138.833137 872.712603
151 758.624718 479.460641 878.533174
151 903.278999 199.353848 894.283913
151 0.000000 0.000000 0.000000
151 657.561629 241.796586 957.038740
151 649.822241 354.209959 962.359899
152 433.049222 -441.550492 -44.470872
152 912.203237 708.915240 -32.367403
152 1473.145833 -424.327546 -63.734431
152 594.676978 64.673916 48.422920
152 538.609079 123.586872 164.606422
152 503.396911 181.081124 146.297510
152 759.230547 442.825097 -2.564348
152 620.622564 394.071496 61.353205
152 555.431966 326.234940 22.512454
152 874.823409 131.908256 425.277640
152 795.958571 439.732137 429.938204
152 806.212718 138.241655 879.383536
152 758.500400 480.040403 880.579750
152 900.286431 199.921173 900.210152
152 0.000000 0.000000 0.000000
152 658.413357 241.421988 959.097878
152 648.880364 353.234582 964.787500
153 418.121206 -439.621605 -42.404458
153 899.352324 708.794292 -30.870609
153 1459.493460 -423.207325 -63.613542
153 609.470117 66.277932 46.245831
153 546.984978 123.980496 159.983621
153 513.079628 184.197403 139.394477
153 743.608105 441.891734 -6.885748
153 607.445875 394.358452 62.728061
153 544.096938 327.849820 27.245160
153 874.879450 133.498345 431.300476
153 783.976908 439.375751 434.077591
153 804.674303 137.271489 884.946955
153 756.453169 479.732410 881.880433
153 898.536666 199.826064 904.242212
153 0.000000 0.000000 0.000000
153 658.252223 242.891052 964.934082
153 649.942208 354.223994 967.650698
154 409.703998 -441.635944 -43.766016
154 889.029508 708.987616 -31.280082
154 1448.705253 -424.440871 -62.179407
154 623.700321 68.216505 39.856022
154 557.975928 125.449934 152.452991
154 529.375891 185.280860 127.720767
154 734.984382 442.887132 -5.578886
154 598.189483 393.133727 66.384954
154 532.733084 327.677873 30.731851
154 877.208215 133.554140 435.445386
154 775.387440 435.967039 437.534774
154 806.076064 136.569791 891.370281
154 755.303854 476.493203 886.872341
154 899.334392 199.844163 910.964226
154 0.000000 0.000000 0.000000
154 657.759088 242.961629 970.406968
154 645.546428 354.842155 973.384491
155 396.884756 -440.300021 -42.934340
155 877.039066 708.948178 -29.290814
155 1438.311618 -424.306113 -61.597309
155 641.931632 68.604867 37.338858
155 569.312658 125.771652 147.938980
155 537.825507 188.326260 125.190794
155 725.833788 442.883755 -2.727602
155 592.422096 394.625407 73.068923
155 523.000539 328.056266 35.773689
155 875.874323 134.791444 440.617169
155 765.050795 435.636272 444.654836
155 801.338061 135.385850 898.670739
155 756.684663 476.645209 890.497229
155 896.840063 198.291009 917.835570
155 0.000000 0.000000 0.000000
155 654.315718 243.006979 975.818210
155 647.901518 353.075863 978.966100
156 384.314173 -441.045198 -43.972337
156 865.323450 710.564459 -32.143572
156 1425.172552 -425.147525 -61.181759
156 659.923266 71.540415 30.204018
156 583.217081 130.136065 138.577360
156 554.818470 190.872492 107.418006
156 711.763338 443.865236 -4.925176
156 578.824762 395.335053 71.515395
156 540.982602 330.062240 18.354823
156 876.296847 134.781618 445.197125
156 752.785731 434.899435 445.724505
156 802.475444 132.923441 905.012644
156 756.627272 476.407557 891.759208
156 893.878922 195.795495 922.529162
156 0.000000 0.000000 0.000000
156 655.161469 242.495337 980.606964
156 650.829099 353.759698 982.128447
157 374.155324 -439.482023 -44.487105
157 854.069544 709.849734 -32.273197
157 1415.148636 -423.639787 -60.092212
157 678.634937 75.443507 27.974921
157 596.833127 131.288196 132.881321
157 564.542500 197.834903 101.197549
157 699.820985 441.901260 -4.148186
157 567.757692 394.567216 76.762589
157 532.047179 329.393743 25.342828
157 878.276945 136.489682 451.278236
157 743.837476 434.386782 454.939655
157 801.979571 132.909463 911.331568
157 757.542309 474.908793 897.868067
157 897.298214 194.031731 931.192000
157 0.000000 0.000000 0.000000
157 658.357245 242.879733 987.044509
157 650.616114 353.660870 987.998564
158 366.344644 -441.398546 -45.840380
158 843.577427 709.955407 -31.172640
158 1405.473613 -424.504597 -60.806303
158 697.749732 78.073667 22.163091
158 610.695853 133.514910 123.432029
158 581.735087 201.396601 91.041400
158 692.996031 444.554846 -2.483518
158 560.494545 398.124561 83.993025
158 519.246566 331.402937 32.992495
158 876.276339 138.942192 455.027606
158 734.516959 435.672226 459.753918
158 804.671654 130.687393 919.808189
158 757.631947 472.102762 901.714422
158 896.724218 194.653081 935.811885
158 0.000000 0.000000 0.000000
158 655.412467 240.278438 992.664092
158 652.589240 354.010092 993.481458
159 353.487302 -439.801583 -44.869663
159 831.326146 709.691953 -31.345746
159 1393.322102 -424.360871 -60.141651
159 720.461234 80.868741 19.068634
159 627.319795 136.559654 114.397601
159 597.247480 205.298272 81.047999
159 677.288635 444.285032 -5.175956
159 552.054852 399.835011 89.264800
159 511.293495 334.203762 39.251746
159 877.211311 138.099978 461.500788
159 723.401888 434.699649 463.130739
159 804.022857 127.953855 926.741363
159 757.291260 472.922872 905.779306
159 892.594733 192.786552 941.021552
159 0.000000 0.000000 0.000000
159 655.107589 240.619849 997.883986
159 652.214862 352.814715 998.840794
160 342.534374 -438.294171 -46.312390
160 819.478927 709.922939 -34.706327
160 1383.728096 -424.819586 -57.736396
160 742.125411 83.230180 17.128146
160 643.150657 139.001174 108.807908
160 615.698379 208.388501 74.463867
160 665.630410 444.387005 -5.718353
160 543.363917 398.516145 91.236952
160 505.652693 335.637433 43.948400
160 877.742714 140.741776 466.321887
160 714.208492 433.722706 469.944865
160 802.863014 125.934146 931.816200
160 759.560082 470.125260 909.078819
160 895.210478 188.821971 947.748618
160 0.000000 0.000000 0.000000
160 658.026684 243.010565 1004.521150
160 654.178867 351.516391 1003.622347
161 332.931849 -439.298226 -47.227516
161 810.859804 710.527450 -31.359764
161 1372.441673 -425.430637 -58.478842
161 758.663261 87.030234 12.912178
161 660.222217 139.706731 101.376610
161 633.320452 209.277632 66.172330
161 657.477156 445.719822 -2.974836
161 537.789441 402.453128 97.277235
161 497.337785 334.665974 51.438492
161 876.477295 139.010935 470.678703
161 707.786476 432.913518 476.505346
161 805.516644 124.174156 939.735705
161 760.943162 468.075405 913.796593
161 894.396631 189.480091 952.588435
161 0.000000 0.000000 0.000000
161 658.598802 238.484225 1011.514288
161 653.052229 349.942450 1011.220508
162 320.705934 -439.569098 -47.904571
162 797.130632 709.516656 -31.755707
162 1361.388886 -423.749857 -59.509315
162 782.175934 90.513960 8.935762
162 675.667577 143.500845 94.888223
162 650.358225 212.618914 60.518375
162 645.924859 445.818983 -4.403439
162 529.101970 404.052206 102.173928
162 489.872472 339.065569 59.027014
162 873.356375 139.503657 475.274238
162 701.056691 435.910349 482.242954
162 806.357842 121.908921 944.024037
162 757.887969 464.972934 916.203385
162 893.911490 186.555654 957.611113
162 0.000000 0.000000 0.000000
162 653.091646 236.003736 1017.112381
162 653.422817 348.017460 1014.461455
163 308.718925 -438.986976 -47.503092
163 785.475329 708.382344 -32.718329
163 1349.624528 -423.454440 -59.660185
163 799.916962 95.203432 6.422829
163 690.485355 143.078502 92.528390
163 666.856019 217.088782 53.813663
163 632.456862 447.498416 -3.867946
163 521.988035 405.080376 106.749621
163 460.540089 339.117525 82.501335
163 870.298213 140.750616 480.196623
163 692.806585 434.372909 487.481897
163 804.531386 121.663231 949.991299
163 757.414230 462.598193 919.981521
163 891.297771 184.809759 959.875018
163 0.000000 0.000000 0.000000
163 653.973661 238.865643 1021.331036
163 651.592278 348.947313 1021.853756
164 298.342453 -438.315966 -49.272657
164 772.948898 710.640590 -35.265464
164 1337.652119 -422.683242 -59.609497
164 820.093037 97.786878 5.107446
164 705.392612 144.795925 87.253082
164 684.494201 217.104593 47.696236
164 624.550078 445.971071 -5.999329
164 514.330709 406.529360 109.678584
164 455.056480 341.765440 88.047886
164 865.942593 143.080151 482.114375
164 690.025931 434.691247 491.300208
164 802.486240 121.498700 951.651920
164 759.227197 460.593512 924.955341
164 893.128494 184.066073 966.060978
164 0.000000 0.000000 0.000000
164 655.222185 236.173670 1024.494787
164 657.273968 346.559374 1025.047826
165 283.861044 -438.626792 -46.985456
165 760.884828 710.954428 -30.620295
165 1326.248590 -424.204088 -58.968070
165 835.227271 104.864318 3.031549
165 718.235327 147.034667 83.015916
165 701.608869 218.670870 44.370133
165 612.668851 448.968302 -1.856166
165 508.408871 405.954462 116.343949
165 445.000641 344.321189 96.365863
165 863.677647 142.409333 484.382284
165 686.253043 431.507225 494.531333
165 798.806389 121.822391 956.964381
165 756.493690 457.492074 928.813515
165 891.740363 180.890581 968.733837
165 0.000000 0.000000 0.000000
165 654.017675 235.235282 1030.209652
165 653.251519 345.633737 1028.695031
166 269.942471 -437.553401 -47.933761
166 748.549049 710.042183 -32.566991
166 1313.333308 -422.160310 -59.736532
166 853.879172 112.891331 1.090113
166 734.229611 148.712200 79.630825
166 707.541273 218.658219 34.885080
166 602.746288 449.347049 -5.589002
166 500.663290 408.709679 119.703269
166 437.891102 345.366865 101.940518
166 862.186368 142.610304 488.000750
166 683.093654 434.117516 497.012401
166 798.385021 119.576753 960.199765
166 758.037341 456.082726 931.500239
166 890.806008 179.949712 971.662278
166 0.000000 0.000000 0.000000
166 654.617940 233.969219 1034.362236
166 652.926228 345.712001 1032.981772
167 258.886094 -436.675560 -47.380039
167 737.854560 711.094734 -31.257326
167 1301.794820 -422.607145 -59.467906
167 868.847177 116.567224 -1.684279
167 745.664393 151.946659 76.206780
167 718.719109 216.537598 33.264959
167 594.208261 450.812230 -1.857891
167 495.040765 410.250279 126.783825
167 428.251269 349.388166 108.658538
167 855.976936 144.463888 489.082980
167 684.169546 432.501210 500.451805
167 793.142774 119.807635 962.488510
167 758.778907 453.165923 934.192758
167 888.059396 177.104441 973.242357
167 0.000000 0.000000 0.000000
167 650.797808 235.927676 1036.875787
167 650.236159 344.903339 1036.109661
168 245.682347 -436.718409 -49.534001
168 724.963341 711.266158 -30.866946
168 1290.213460 -422.044390 -60.112366
168 881.733748 122.128624 -0.646696
168 754.652181 151.285496 74.604413
168 731.055072 217.359902 29.934409
168 582.614958 451.837393 -1.197103
168 489.146537 413.684070 130.962367
168 420.949173 350.860350 113.207603
168 852.374255 145.006189 488.337943
168 684.313339 433.535600 497.976799
168 792.436865 117.392020 965.441129
168 758.056258 452.313334 936.527976
168 888.351427 175.379436 975.446000
168 0.000000 0.000000 0.000000
168 655.169292 234.562364 1037.725766
168 652.953262 343.918514 1038.547932
169 233.420819 -436.221335 -47.102033
169 714.006581 709.740330 -30.589462
169 1278.206614 -421.975279 -58.766601
169 895.008181 127.890234 -3.185101
169 764.494800 151.601277 70.889554
169 737.319646 214.855283 27.832272
169 573.602564 450.779055 -0.422745
169 482.172326 411.865347 137.336158
169 413.919344 350.529733 120.207647
169 850.392254 146.624954 488.791574
169 683.855427 428.898712 499.996246
169 792.970546 114.859026 964.700075
169 757.477257 450.481580 938.692784
169 889.625827 172.479309 977.013753
169 0.000000 0.000000 0.000000
169 652.607433 231.010224 1038.488815
169 650.566397 340.954251 1039.227136
170 223.795987 -436.651840 -48.645736
170 700.416406 710.381133 -32.047817
170 1267.579702 -422.197574 -57.300266
170 904.207570 130.702871 -2.133837
170 772.817068 153.623358 70.486789
170 746.769534 218.877295 27.879345
170 562.982120 455.578567 3.707824
170 474.489077 415.347682 140.381049
170 406.344640 354.332979 125.579552
170 848.373438 145.046544 488.565403
170 689.558201 431.993493 501.295745
170 786.763099 113.731247 964.683559
170 759.111384 449.552495 939.505936
170 885.985177 169.723154 975.990083
170 0.000000 0.000000 0.000000
170 647.918758 229.911586 1041.989726
170 651.535641 342.419243 1041.292107
171 213.844609 -437.252410 -48.939340
171 689.064713 710.556899 -31.084863
171 1254.034230 -422.943111 -58.761188
171 912.975448 135.559387 -4.377209
171 781.615842 154.211024 69.662099
171 754.218162 219.220221 26.451908
171 555.024281 453.354621 2.716437
171 472.745741 415.005550 144.858481
171 401.804499 356.432752 131.427062
171 848.909865 144.612867 487.145931
171 693.528136 433.612095 498.974065
171 786.860378 112.250855 963.906786
171 757.769030 450.180861 938.317541
171 882.143518 168.904650 973.563534
171 0.000000 0.000000 0.000000
171 649.337608 230.886242 1039.387083
171 652.558955 341.747910 1040.487450
172 200.292783 -436.473491 -49.349869
172 676.640288 710.491152 -31.834197
172 1242.718589 -423.738802 -59.031286
172 919.073233 138.981047 -5.018405
172 786.466899 153.722798 67.569139
172 756.757716 217.721731 25.001065
172 545.614269 453.575832 6.378198
172 464.067261 416.091379 146.462150
172 395.975254 356.507248 137.987646
172 850.579355 144.366953 484.945574
172 699.007439 429.971554 494.455379
172 788.007433 110.573587 962.770045
172 759.779774 448.855840 937.974193
172 882.118491 167.001560 974.170704
172 0.000000 0.000000 0.000000
172 652.763166 230.790723 1038.357807
172 651.416874 340.958759 1037.762072
173 191.797611 -434.837593 -47.988439
173 666.412621 711.050111 -30.593394
173 1234.389215 -421.605762 -55.213870
173 920.932739 142.828451 -7.686280
173 790.781632 155.565437 66.263409
173 762.165135 221.752101 25.904360
173 537.707154 454.514964 7.859319
173 461.052486 417.107864 153.365175
173 389.833741 357.208628 143.069725
173 850.208833 146.019081 482.138881
173 705.073667 428.312626 494.069809
173 784.153615 109.024394 958.577971
173 761.250964 445.469918 937.369261
173 880.932805 164.075787 970.999108
173 0.000000 0.000000 0.000000
173 647.181570 227.461027 1037.796911
173 649.145028 339.976270 1038.126296
174 180.727133 -435.427517 -49.764431
174 655.546007 709.425969 -30.966113
174 1223.182082 -422.499457 -57.672287
174 922.247966 142.227852 -9.420261
174 792.376211 157.110208 63.088815
174 763.075839 225.110820 24.101778
174 526.556201 456.044772 9.447236
174 455.971185 418.976941 157.881007
174 384.683064 360.557526 148.857919
174 850.562371 143.988282 479.603886
174 709.756201 429.872914 488.991789
174 782.668805 107.652284 956.301614
174 760.449602 446.433108 935.028441
174 875.042655 162.153039 966.796223
174 0.000000 0.000000 0.000000
174 641.970030 228.627968 1036.265667
174 645.187395 339.604334 1038.081341
175 170.710714 -435.734448 -51.706636
175 643.359644 711.991122 -34.441145
175 1211.361430 -423.039695 -57.780396
175 922.026566 139.675457 -9.121647
175 794.216299 157.508406 63.259045
175 760.793465 225.268321 20.687064
175 516.883416 455.991733 8.017796
175 451.842823 420.266926 159.445895
175 380.931769 362.513709 153.323190
175 853.148563 144.123383 476.498226
175 717.499157 429.118415 482.976338
175 779.633456 104.249457 953.260702
175 761.674800 445.516634 930.244607
175 874.125406 158.642619 964.182573
175 0.000000 0.000000 0.000000
175 646.304340 228.133444 1029.920223
175 648.232658 340.264462 1031.219317
176 158.450476 -434.778945 -48.124750
176 632.739457 708.513858 -30.605371
176 1202.592388 -421.712138 -55.368360
176 917.203984 139.269865 -6.327028
176 787.895996 160.462804 60.779425
176 757.629703 226.856824 21.729885
176 510.776452 456.092829 12.987391
176 448.494960 418.569587 164.142134
176 377.581443 362.936569 161.025099
176 859.278824 141.958017 473.525361
176 725.613828 428.465974 479.930642
176 780.275369 104.923618 948.643785
176 764.313904 444.780803 927.703593
176 874.599857 156.889745 960.083028
176 890.805454 400.062665 952.062780
176 647.751939 228.572396 1022.210471
176 653.100954 339.067357 1025.454819
177 147.016031 -436.025245 -49.536682
177 621.386297 709.920793 -31.711704
177 1191.792301 -424.127413 -55.045572
177 906.843470 137.806496 -6.887999
177 782.558456 161.249529 59.871388
177 749.308566 230.640749 19.756877
177 499.796563 456.630937 15.255310
177 446.571024 417.270380 167.282686
177 375.553692 362.464691 166.759714
177 861.256604 142.697755 469.815039
177 732.191036 426.984277 473.102708
177 774.862251 105.575243 942.780177
177 761.724250 441.848616 923.811990
177 873.636204 153.864814 957.343890
177 891.102426 399.608772 948.937891
177 638.542835 227.538182 1020.715934
177 642.137714 336.109970 1024.467048
178 135.014643 -436.020872 -49.810404
178 611.324406 709.781882 -31.670452
178 1177.873480 -423.055044 -55.158709
178 895.931838 138.205691 -5.766826
178 768.702601 163.089958 59.503095
178 736.226395 232.688953 18.001783
178 490.020118 456.403919 14.452972
178 442.450458 420.497900 169.367454
178 373.046906 363.544523 170.133454
178 865.515114 140.794752 464.719718
178 738.549896 427.142275 465.335417
178 772.681730 103.521020 937.161201
178 762.961095 444.284247 916.073153
178 869.806805 153.877267 950.239689
178 886.695293 397.679670 942.412784
178 639.616572 226.717483 1012.437995
178 645.035038 336.939152 1014.203731
179 125.958048 -435.534262 -51.608954
179 598.660448 710.243226 -31.156573
179 1167.585467 -424.507664 -54.509080
179 884.525195 140.497492 -7.527237
179 755.262321 167.632550 57.169574
179 723.231098 233.339554 15.020833
179 482.170781 458.880362 18.797005
179 442.267010 421.409740 175.379260
179 372.938230 362.414344 177.599591
179 867.452374 141.577410 459.365786
179 746.821648 427.458575 458.871243
179 771.856863 99.883630 930.367981
179 766.324055 442.364262 910.828806
179 868.885775 148.294816 944.638962
179 888.096110 394.949472 937.420320
179 639.069578 226.067725 1006.934402
179 642.904159 337.530850 1008.959569
180 112.281284 -435.875294 -50.414128
180 586.594086 711.224057 -30.378716
180 1156.681596 -423.974763 -53.535026
180 871.837751 140.722665 -6.345857
180 741.317241 172.755359 56.154643
180 712.700723 236.575916 10.283579
180 471.804370 461.430112 19.527638
180 439.284802 421.153046 181.375501
180 371.211974 362.101763 183.607701
180 869.537445 141.623596 454.340390
180 752.551124 427.433442 451.278585
180 766.864221 100.536712 922.803182
180 765.686506 441.514962 903.195212
180 866.898260 146.909945 939.542869
180 885.010191 394.383841 929.607622
180 635.379473 226.166728 996.301278
180 641.766261 335.405441 999.377636
181 99.139514 -436.345407 -50.931599
181 575.294184 707.780917 -31.358841
181 1142.298885 -423.890750 -55.640782
181 857.139848 142.267040 -7.867731
181 732.762876 172.317190 53.297684
181 700.180533 239.916140 10.338908
181 462.471499 463.306261 23.680719
181 436.866763 420.468057 183.384154
181 369.373328 361.529825 190.361588
181 870.499690 143.001958 448.196744
181 759.074703 431.006036 444.661992
181 764.012662 97.553221 914.672537
181 761.724579 439.763744 894.258310
181 862.973632 145.029438 931.049536
181 880.517215 392.304679 921.709632
181 630.191918 224.999558 991.281829
181 634.583681 336.038313 992.404213
182 86.949661 -436.262399 -52.613905
182 558.386178 708.641815 -32.567462
182 1129.914345 -423.072693 -55.778267
182 844.182968 142.607576 -6.724738
182 718.007986 176.470540 51.658407
182 685.566516 238.968259 8.920568
182 457.795220 463.191161 26.839718
182 436.555912 419.766985 186.940655
182 370.269316 360.170834 195.770608
182 867.313250 141.039296 441.021465
182 766.026013 429.097458 437.951599
182 761.576635 95.985781 906.692240
182 761.151580 438.670981 886.923919
182 860.601498 142.468341 925.043817
182 877.762550 389.636208 913.737713
182 628.864785 223.726089 978.652572
182 633.644217 336.998934 981.905879
183 71.726655 -436.404462 -50.279876
183 549.590938 709.123531 -30.650127
183 1117.561513 -423.865644 -56.287335
183 829.788251 144.504840 -7.476836
183 703.629101 178.920318 52.964510
183 672.773370 240.615494 5.418617
183 455.486402 465.436301 30.887450
183 437.428881 421.975485 190.747806
183 368.892304 362.613389 201.303660
183 862.551081 141.743367 435.600251
183 774.825344 430.614318 431.212411
183 757.297503 95.529299 899.181927
183 761.736832 437.962108 876.959001
183 859.586693 141.224454 918.479489
183 878.617508 390.518217 906.432132
183 622.324877 226.501179 972.288908
183 630.433040 335.797914 971.521599
184 62.836713 -435.607275 -52.141117
184 535.227250 707.617678 -32.392070
184 1105.426995 -423.564138 -58.003594
184 821.074895 145.627366 -8.312692
184 695.146530 180.536427 51.901283
184 661.355552 244.871494 4.712050
184 452.119614 465.925087 34.116186
184 437.813184 419.464399 193.084071
184 371.150217 361.140061 206.280152
184 861.709758 142.791491 430.698253
184 778.613646 431.824746 424.689881
184 752.590153 95.184586 895.011524
184 759.655054 438.086890 869.287593
184 855.035286 140.850215 911.085157
184 872.735191 388.145424 896.900907
184 619.203980 224.430938 965.503963
184 626.622382 337.506673 963.155676
185 47.527134 -437.261577 -50.549674
185 523.242181 707.584569 -31.504197
185 1092.123491 -422.120661 -58.034993
185 807.246094 144.288492 -7.339664
185 682.711059 180.691649 50.357865
185 649.344687 246.341541 0.479672
185 450.278576 467.233245 37.918841
185 441.293305 420.227677 198.867154
185 373.977758 361.164087 209.433114
185 858.333107 144.374552 426.241944
185 786.281368 430.743511 420.511138
185 749.621958 93.196010 891.913983
185 757.605880 437.124316 862.072083
185 851.858772 140.511850 907.169478
185 871.377944 388.228085 890.643797
185 614.955031 224.816851 963.020741
185 619.822532 337.200138 956.766073
186 1088.364128 -422.972241 -41.228681
186 1610.427921 720.582297 -36.448795
186 2081.987194 -381.791480 -49.706966
186 794.980086 145.748785 -8.262420
186 670.357630 182.761523 50.132878
186 637.638443 245.648335 3.186234
186 454.979490 468.841568 42.975759
186 446.956493 418.916338 201.099644
186 376.846829 361.174022 214.298318
186 853.307527 143.980350 421.748014
186 792.896723 432.392887 416.327580
186 748.047381 95.046373 888.463821
186 758.246873 437.784378 855.080673
186 852.182038 138.011626 905.062096
186 871.412688 386.855166 884.923968
186 612.304195 224.931505 958.597245
186 618.162400 337.437976 947.548672
187 1077.553201 -424.445648 -43.967690
187 1597.352078 721.911885 -39.389741
187 2078.791404 -401.474504 -69.686792
187 781.086864 145.122240 -8.644390
187 657.291911 181.166527 49.728129
187 625.334110 246.148101 -0.239246
187 456.112193 468.403218 42.434522
187 448.636754 420.404013 201.065770
187 381.829320 360.838551 217.047135
187 850.773930 144.747028 416.822892
187 797.739538 433.606332 409.701521
187 745.240495 93.381520 886.941775
187 755.030924 437.536770 850.674277
187 848.895666 140.665049 900.368060
187 867.162700 388.693259 877.520460
187 610.873014 223.985057 953.727206
187 620.779902 337.867413 944.806595
188 1063.839864 -424.241702 -41.865221
188 1586.339373 721.073480 -38.889886
188 2067.773205 -400.162903 -66.256969
188 770.471377 144.785621 -9.123152
188 646.770503 180.642800 50.810867
188 611.910860 245.888167 -0.555565
188 460.991423 468.974911 46.312548
188 451.855978 419.178937 205.556621
188 385.895124 361.959801 219.175991
188 848.084892 144.627447 415.046026
188 806.020107 433.772468 408.949072
188 745.992959 90.845210 883.324595
188 751.772366 437.453634 848.781566
188 846.950859 137.850626 896.379842
188 865.851078 387.130202 873.390411
188 614.110975 223.513094 950.227565
188 618.435689 335.184060 941.282542
189 1054.350699 -428.581960 -41.107113
189 1575.350483 718.668614 -34.249463
189 2057.613308 -404.348698 -69.085576
189 758.003791 142.744408 -9.528947
189 635.783516 179.227475 50.215769
189 597.165655 240.774818 -0.751672
189 469.051048 468.445998 49.622657
189 459.437794 419.384040 208.536654
189 390.905235 359.393431 221.093310
189 844.436295 143.580921 410.664411
189 810.923707 433.267486 407.463547
189 742.776503 89.517549 880.594107
189 750.963684 433.711917 847.140391
189 843.171207 138.624224 893.455728
189 865.176657 385.836266 872.437286
189 607.548154 217.801944 949.632055
189 615.517870 333.096975 942.014156
190 1041.899352 -426.127244 -41.600638
190 1562.811951 720.191574 -37.113825
190 2044.828919 -403.373911 -69.556181
190 746.963477 143.068186 -5.404805
190 622.503926 179.873451 50.914043
190 588.484426 245.825879 -1.205947
190 475.423741 467.115931 45.850796
190 464.302971 419.149242 205.985431
190 394.858872 360.522159 222.889341
190 840.258091 143.755801 409.607856
190 814.848558 434.286078 401.899481
190 743.315983 90.489987 877.800243
190 747.189550 435.611282 841.127405
190 840.255261 140.021419 888.804627
190 859.404120 386.483681 868.417567
190 607.797557 220.455864 945.918065
190 617.856527 331.040842 937.474616
191 1031.878143 -427.356709 -39.351925
191 1552.505443 717.907341 -34.435167
191 2034.667267 -402.900040 -66.081787
191 735.195727 143.720557 -7.444786
191 613.729375 179.708999 50.631628
191 577.105833 243.253492 -0.603064
191 485.400939 465.934725 50.840455
191 470.165948 418.920850 209.757404
191 400.840982 359.944056 222.624604
191 835.141476 143.018774 406.484201
191 823.022761 434.533722 404.448643
191 741.274956 87.195010 875.369549
191 743.696180 432.260133 843.715434
191 846.031084 138.521634 890.903507
191 860.534389 386.714703 868.377045
191 610.145510 217.781969 945.133886
191 613.486064 328.599921 937.979758
192 1018.044630 -429.714502 -39.961420
192 1539.457010 718.700336 -36.860833
192 2023.920912 -406.013946 -65.820850
192 722.319993 141.008417 -7.082175
192 602.604110 178.937804 51.104436
192 564.415103 244.568145 -0.080571
192 496.201695 466.630868 50.115627
192 475.885908 419.169724 207.486951
192 406.517606 358.902908 221.062481
192 827.162895 142.189672 404.496545
192 826.515009 434.001025 403.024533
192 741.423940 86.929099 874.988438
192 739.422081 434.492816 841.481213
192 840.475041 136.209052 886.870878
192 857.796226 385.657379 867.185070
192 607.296353 216.335202 943.801549
192 612.991310 327.596799 936.292721
193 1005.573962 -429.967440 -39.356893
193 1529.478679 719.467960 -34.672809
193 2013.051047 -404.427701 -65.463052
193 714.970756 140.245436 -7.013103
193 592.098747 178.376614 51.916469
193 553.830801 242.860695 3.196897
193 506.221694 464.128234 48.192781
193 483.838137 416.462017 207.467242
193 415.590500 356.454287 219.485308
193 820.724333 142.425166 403.291515
193 830.685973 433.281403 405.918494
193 738.307730 85.793679 873.792355
193 738.343185 430.816440 842.965842
193 835.285158 139.696753 885.791580
193 856.298645 386.913558 867.373051
193 603.349306 212.159349 945.604978
193 608.957049 325.607100 938.408665
194 995.472291 -429.882659 -40.175455
194 1516.951536 719.485481 -36.880550
194 2003.351011 -405.465743 -64.579617
194 701.623481 140.917729 -6.935720
194 580.749718 177.783815 51.790778
194 538.961071 241.015823 1.078832
194 520.630236 463.140240 46.382079
194 489.439504 415.784273 202.008847
194 420.821728 356.681306 215.344850
194 810.049998 141.633620 404.411990
194 838.130575 434.752231 407.815618
194 736.751643 88.141201 873.435134
194 736.317551 431.401054 843.159430
194 832.358153 139.732792 885.129762
194 856.789338 386.211311 869.362726
194 604.998539 213.682197 944.643833
194 611.414332 327.839702 936.869010
195 984.127131 -432.081464 -38.729188
195 1507.624111 716.395820 -32.925279
195 1991.885982 -406.698596 -63.366466
195 691.253212 140.338836 -7.889024
195 571.966279 175.155549 54.389429
195 539.754634 245.533461 10.130618
195 534.322210 461.453199 47.162179
195 498.347507 412.701551 201.307726
195 428.030758 352.965801 213.194984
195 801.946353 140.159776 403.615263
195 842.114548 433.525286 414.727341
195 734.732469 87.550984 874.383285
195 735.891900 430.932354 846.832379
195 832.154549 138.047565 886.081136
195 854.778671 385.424681 869.603282
195 601.310165 211.840575 948.956506
195 609.262002 325.354899 939.836538
196 972.222238 -431.065410 -41.935408
196 1495.277261 718.124467 -35.538721
196 1979.465170 -407.688278 -64.810923
196 681.705638 138.922123 -6.734976
196 561.314088 175.342803 53.971998
196 527.672727 244.224235 8.559128
196 548.115372 458.707346 40.950632
196 507.418469 410.995596 195.425140
196 436.438278 351.453699 203.761428
196 792.774273 141.071923 403.108954
196 839.923669 429.937970 412.831338
196 732.955629 86.478042 874.614233
196 734.761010 431.153961 847.399965
196 831.445812 136.789367 885.997747
196 853.251841 386.042234 872.036475
196 602.052362 211.860086 948.951342
196 609.555165 323.648908 943.001010
197 958.842450 -431.432216 -40.012465
197 1482.370127 717.303689 -36.570724
197 1970.219786 -408.983265 -62.957138
197 668.486340 140.381237 -5.708479
197 550.964170 177.390751 57.084869
197 513.160561 242.400975 10.893637
197 559.648783 458.457102 39.507986
197 512.587863 409.786103 189.659809
197 442.453167 351.102870 199.151870
197 786.120868 140.430658 406.190944
197 845.117317 429.984948 418.885646
197 733.424564 86.918998 876.731290
197 735.620971 429.028984 852.901070
197 831.204166 136.832607 890.709206
197 853.720557 385.492828 876.237434
197 602.024356 211.703108 952.866753
197 611.467327 325.201925 945.410152
198 948.565906 -432.611654 -40.198284
198 1474.642321 717.186055 -32.904116
198 1959.900292 -408.916948 -63.797548
198 658.193520 140.832518 -7.056391
198 541.035435 175.220953 56.890326
198 504.550522 242.176336 15.587943
198 580.095034 455.388271 37.276393
198 526.430160 408.138133 187.389614
198 461.133471 349.421330 186.612921
198 774.537821 141.054833 407.006877
198 846.331351 427.276551 424.643817
198 732.279340 85.486216 880.093370
198 733.730771 428.146207 856.447717
198 831.277143 135.608884 890.866136
198 854.404578 385.518959 879.659075
198 600.321749 210.376521 955.935372
198 608.568430 320.732400 949.970669
199 932.767546 -432.407930 -42.076923
199 1459.260953 719.569192 -36.959820
199 1947.599262 -408.629600 -64.881674
199 647.710757 140.269569 -6.381503
199 530.682487 175.515191 57.688441
199 492.292136 242.362791 14.178468
199 593.979878 453.690997 28.287801
199 534.965835 407.283475 176.984481
199 472.801954 348.005561 172.187963
199 762.418954 141.555377 410.220048
199 849.027735 426.716078 425.345941
199 732.676898 86.571189 882.887202
199 731.913678 429.676333 862.165958
199 830.109747 137.104561 893.536737
199 852.544350 387.176004 883.715379
199 601.186216 209.458131 960.085627
199 609.066159 322.327269 954.157445
200 921.643817 -432.200977 -40.557874
200 1448.503050 717.295191 -35.676514
200 1936.388630 -409.013698 -64.387652
200 634.333756 138.646233 -5.904420
200 518.997752 175.679317 59.557938
200 490.320014 235.378169 16.467555
200 610.801460 451.134079 28.995366
200 544.476496 404.044142 172.337910
200 485.163436 346.028389 164.014418
200 752.949637 141.612751 413.596656
200 847.571969 424.313544 432.457787
200 732.479882 87.757488 884.422542
200 731.515021 429.374362 867.868967
200 832.381459 136.786066 898.256515
200 855.571577 386.297487 891.561250
200 601.375762 209.161262 963.111409
200 610.281405 322.127968 958.814260
201 909.253247 -432.291220 -40.834934
201 1437.095538 718.217869 -36.556246
201 1923.098873 -408.603128 -63.313527
201 623.735006 142.194348 -6.516286
201 506.664289 176.166349 63.947108
201 476.015412 234.668712 22.022637
201 628.315634 451.268755 24.772187
201 552.003183 403.333209 164.871470
201 494.630935 342.502445 151.374919
201 741.941792 142.777934 418.810603
201 848.758379 423.965742 437.388759
201 733.207247 88.849739 889.776750
201 729.209778 429.233452 873.412597
201 831.638635 138.903873 901.153611
201 854.041064 387.741934 896.446415
201 601.692688 208.789828 968.693226
201 606.046182 320.779860 967.041574
202 897.346543 -434.232352 -41.016866
202 1424.236930 715.560221 -36.099640
202 1912.026264 -409.795066 -66.244252
202 611.495216 139.310064 -7.072429
202 497.399610 174.045010 66.371302
202 466.145033 231.158562 24.304085
202 646.919378 447.689906 22.231195
202 566.184134 399.791501 157.929020
202 506.114241 339.039648 144.268316
202 728.865098 139.811139 422.278098
202 848.106922 421.124778 444.034303
202 731.967311 87.320029 893.457678
202 728.053328 428.935921 879.865333
202 831.857748 139.163046 904.270500
202 854.378319 388.578832 903.213327
202 598.343557 206.942688 974.885906
202 608.253968 319.143834 971.349279
203 883.081459 -432.979195 -42.488990
203 1411.753051 718.238534 -37.357584
203 1899.298891 -408.095976 -67.626507
203 597.101047 140.810659 -7.819561
203 487.084279 171.723664 71.714376
203 456.289074 230.436273 32.562546
203 665.685717 444.283413 18.087946
203 577.410943 397.860893 149.775485
203 519.664932 337.354079 131.522749
203 719.673544 140.619714 428.086086
203 849.624245 420.603634 448.892171
203 734.168847 88.388027 899.630093
203 728.018611 429.383447 886.989970
203 832.311008 139.080915 909.495901
203 854.562011 390.135346 910.170773
203 603.163694 208.216048 979.195726
203 607.036456 319.381539 977.522106
204 871.396810 -432.136363 -40.698513
204 1402.452300 719.244098 -34.197931
204 1888.278309 -407.262205 -64.376296
204 585.595595 140.724340 -7.394977
204 478.184264 171.962278 76.247999
204 444.219176 228.675466 41.519512
204 686.923637 443.153738 17.133646
204 589.970675 393.571996 143.951436
204 516.857974 335.041715 133.273060
204 707.977871 140.501762 434.662219
204 847.221480 419.339783 457.410748
204 734.414277 90.577108 904.265072
204 728.415886 430.489516 896.126376
204 832.987728 142.377084 915.770258
204 853.194623 390.118608 916.118090
204 604.938019 206.480502 985.758572
204 608.158597 320.185010 983.207606
205 856.759286 -434.068522 -41.362840
205 1387.483438 715.937106 -35.367581
205 1875.284166 -410.168248 -67.104529
205 570.334090 140.683241 -7.660124
205 467.907891 168.363615 81.164336
205 435.144020 225.259553 48.709503
205 705.036491 441.387736 12.383081
205 604.015253 392.273505 135.898359
205 529.021063 329.884921 121.865553
205 697.760149 139.024711 439.567974
205 846.827565 415.305121 461.948162
205 732.729647 91.092165 910.055718
205 726.493194 431.415269 901.697914
205 834.411400 143.672187 920.251502
205 854.630074 393.125763 924.165931
205 603.628595 207.503547 991.137936
205 606.403130 319.702420 989.332080
206 843.500926 -432.026234 -37.767903
206 1377.033152 717.235535 -35.854673
206 1862.716512 -407.196854 -64.060910
206 561.263408 141.625923 -6.881057
206 461.465093 167.566588 85.511718
206 426.303183 224.726909 56.434102
206 724.543311 437.891055 8.708653
206 615.624316 389.084920 124.364156
206 546.928675 328.395367 110.776032
206 688.884255 137.215643 447.767065
206 844.530484 416.615930 465.403334
206 735.461107 91.536251 915.576370
206 725.566368 432.296897 908.557696
206 834.568271 143.174355 925.135580
206 852.661969 393.482619 929.171792
206 604.216924 208.907486 997.569524
206 606.047104 319.369689 996.452875
207 833.915454 -434.248577 -38.981538
207 1365.483239 716.794756 -31.881161
207 1853.386456 -408.755254 -66.209728
207 548.317164 139.710518 -6.605750
207 450.956816 164.203825 90.379120
207 418.782689 221.033799 66.495004
207 747.512199 434.099308 9.925154
207 634.559012 385.712239 120.205974
207 564.253566 323.658133 100.057650
207 678.321018 137.188880 454.033585
207 843.415241 412.853393 472.646871
207 736.873036 93.626377 923.473092
207 726.475479 431.286588 916.545489
207 839.037058 144.220848 933.643827
207 856.687358 394.518542 940.238233
207 608.280059 208.999391 1004.708322
207 605.195936 320.138274 1004.396386
208 821.936663 -433.013500 -41.642205
208 1354.651338 718.437247 -35.634530
208 1841.630627 -411.637131 -65.222801
208 536.017221 136.998725 -6.641193
208 443.132775 159.675220 97.280376
208 415.809916 219.236929 72.366098
208 769.286645 435.422107 8.298976
208 650.551260 384.137727 112.463974
208 579.234614 321.748212 90.972572
208 670.718439 134.241709 462.001849
208 840.870251 415.364241 475.267008
208 738.615041 93.863870 928.662238
208 727.545493 435.112128 923.140850
208 839.226679 147.664801 937.087218
208 855.177687 395.217952 943.722248
208 608.928098 210.869434 1011.862681
208 611.815488 322.558866 1009.915745
209 811.881939 -434.584809 -40.107466
209 1342.147634 718.437420 -33.714639
209 1830.823041 -410.855084 -65.270691
209 527.342912 136.107194 -6.630697
209 442.544105 156.558486 100.873584
209 411.455903 217.205393 77.112342
209 790.859014 435.725858 7.492983
209 666.473343 382.424142 104.417006
209 599.669600 317.261249 81.076525
209 664.912757 130.712327 468.910708
209 840.001327 414.008788 481.379932
209 740.280402 93.868137 932.800497
209 728.928601 434.459744 925.446188
209 838.511944 150.240997 940.376610
209 855.565576 397.274903 947.696339
209 617.586182 209.735382 1014.201499
209 617.343621 321.649121 1013.023517
210 800.285229 -433.577817 -41.567048
210 1331.074421 717.545919 -32.171592
210 1821.339432 -410.948458 -63.152811
210 517.466571 134.015407 -4.272539
210 436.272648 152.453973 108.785750
210 408.136134 212.010775 85.014151
210 813.161892 430.801768 8.054832
210 684.855018 379.915919 99.290695
210 614.393714 322.376962 83.532103
210 659.739218 131.026858 475.260213
210 834.782866 412.106386 484.893740
210 742.755351 96.586519 939.373501
210 730.930231 436.162190 931.792962
210 845.253757 149.663780 948.970068
210 857.989292 397.215166 954.519196
210 615.241903 209.539385 1022.280577
210 616.130736 322.034422 1019.458376
211 792.460459 -436.823069 -41.650962
211 1320.797415 717.843614 -34.943841
211 1811.949817 -409.601291 -63.127878
211 509.431778 134.079997 -7.937812
211 432.087105 145.875381 110.488441
211 402.341449 206.725207 94.654979
211 835.784410 428.228193 9.349876
211 700.555419 375.599125 93.347449
211 633.258954 319.884161 73.837121
211 658.007276 128.057207 479.958439
211 830.935695 412.161353 487.479973
211 745.931543 98.339752 943.976566
211 730.231845 436.745501 935.998596
211 843.617170 150.839986 950.053083
211 858.856830 398.002802 958.275718
211 619.748632 212.753640 1025.485719
211 613.993185 323.441479 1026.012063
212 780.497943 -435.326372 -42.131339
212 1309.563261 718.285195 -36.409952
212 1800.136830 -410.721780 -62.130209
212 500.169411 130.726109 -4.862267
212 430.697796 143.119979 115.467452
212 396.523007 201.946661 100.828337
212 854.957493 426.790048 6.174790
212 720.078896 376.597167 87.279652
212 651.607997 318.439577 66.277214
212 654.197234 128.002124 484.207390
212 827.983333 412.059015 489.626232
212 747.605873 97.331389 946.787889
212 731.918429 439.161501 937.608158
212 843.213526 153.086150 952.641640
212 858.245205 399.654490 960.786961
212 625.948183 214.069870 1029.165647
212 621.668718 323.645769 1029.443366
213 771.718213 -436.368952 -42.627561
213 1298.253399 717.295753 -34.616536
213 1790.779404 -411.466537 -60.392089
213 494.496633 129.334967 -1.662615
213 423.932677 139.313848 120.215648
213 388.014618 196.797811 110.833573
213 877.978840 420.418873 7.630392
213 737.967709 373.597158 83.876905
213 669.314471 315.365870 61.197436
213 651.080065 127.024157 489.232644
213 824.421648 410.662392 491.100031
213 752.467349 100.155444 951.748167
213 731.768471 438.514698 941.858165
213 848.658137 152.653602 956.176630
213 862.376915 400.621157 964.773266
213 627.732866 216.788805 1033.925399
213 624.114448 324.595502 1032.930995
214 758.655493 -435.200982 -41.871900
214 1287.441635 718.012921 -35.768341
214 1780.355430 -411.683113 -59.679749
214 488.769172 128.031136 0.018650
214 419.910271 136.741946 126.511245
214 383.612510 190.977519 118.541026
214 896.634907 417.714627 4.693326
214 752.585714 371.067931 77.834203
214 688.618256 312.405273 55.007473
214 648.563608 125.145488 492.380245
214 823.156768 410.088234 494.466317
214 755.292445 101.682176 954.937234
214 733.801445 437.971170 942.532355
214 851.413507 153.294945 959.761462
214 862.426849 400.565625 964.835385
214 629.393423 215.557296 1036.139160
214 622.863854 324.868299 1037.336367
215 745.183575 -435.959894 -41.991947
215 1276.413553 718.174018 -33.088788
215 1768.217116 -411.348441 -62.520115
215 476.244908 123.782672 -0.727089
215 414.552490 130.563957 131.426002
215 372.002922 185.017665 127.233561
215 914.267171 416.187311 10.422900
215 767.962077 372.104202 77.904516
215 704.257063 311.095139 52.301542
215 649.872526 125.483114 495.071758
215 822.724423 409.033389 495.391892
215 755.422886 102.657103 958.493802
215 732.932773 439.614399 945.490792
215 852.200102 156.055905 961.221968
215 861.079289 402.439661 967.147371
215 624.660034 216.751589 1041.549705
215 625.639003 325.948468 1040.591168
216 734.865343 -434.937935 -45.037068
216 1263.661749 717.703218 -37.004044
216 1757.720251 -409.723348 -62.736830
216 464.988410 121.036328 2.431343
216 407.586117 130.324236 137.718159
216 365.874737 184.751376 133.031230
216 926.279041 413.191668 8.459671
216 777.788262 370.423633 74.176334
216 716.117136 310.218210 45.888085
216 650.553264 126.967275 495.392186
216 818.342607 407.360798 491.086686
216 757.479254 104.354913 959.305048
216 732.401554 441.947443 943.730790
216 852.764375 156.636003 961.574751
216 861.184974 401.428562 964.809392
216 631.430451 218.981909 1041.270106
216 624.413379 329.391090 1041.505256
217 721.129243 -433.298047 -44.278650
217 1253.417492 716.840927 -35.033520
217 1747.693373 -409.963288 -61.518839
217 453.164497 116.100766 6.453939
217 397.181585 127.597992 143.027102
217 355.348888 180.066714 141.169620
217 940.512416 410.555448 10.553621
217 790.008885 368.729473 70.125152
217 726.373722 311.505145 45.938279
217 651.908986 127.202168 494.981846
217 819.545440 405.538268 492.874675
217 759.233058 105.946700 958.600484
217 736.007705 441.790862 945.438908
217 857.524050 157.050635 963.708556
217 863.548221 402.644516 967.107247
217 627.940592 220.926798 1042.697084
217 625.303523 330.816495 1042.363481
218 708.427092 -433.506052 -43.494651
218 1241.715749 718.294069 -33.607138
218 1734.185343 -409.036459 -62.926764
218 437.648414 113.199256 11.478631
218 387.354636 125.239751 149.658171
218 347.466033 179.836505 149.308450
218 951.183960 409.734725 8.401216
218 797.991718 369.320205 69.405567
218 736.290141 309.649968 43.069892
218 652.395156 128.106484 492.030291
218 819.349238 405.538084 490.772852
218 759.939987 108.626305 960.189841
218 734.234490 443.106516 944.253113
218 857.845515 160.081850 962.595996
218 861.857057 404.434729 965.280479
218 626.874500 220.364481 1042.408945
218 621.486881 331.694230 1043.749767
219 696.913909 -432.807964 -45.470147
219 1229.090851 716.369392 -35.019719
219 1722.872898 -409.446345 -63.188662
219 423.206022 105.419757 14.374533
219 379.655077 124.090029 154.898900
219 338.082760 180.816598 158.257014
219 958.299384 406.987705 10.370962
219 805.581549 369.394608 69.013756
219 743.963712 308.560185 40.923766
219 653.077088 127.308402 489.982692
219 819.774659 404.682478 489.433973
219 757.266626 108.484712 956.471710
219 733.525950 443.230663 944.316579
219 857.950881 160.003248 961.021078
219 862.813711 406.122575 963.955024
219 625.456675 221.847382 1042.760396
219 621.681498 332.305273 1042.771144
220 683.852501 -431.504570 -44.056108
220 1217.803134 717.973617 -32.816560
220 1711.009789 -409.448866 -61.828583
220 410.191541 99.435764 21.197681
220 368.699997 123.609314 162.329230
220 333.249950 179.545458 162.084872
220 966.590243 407.765373 9.563492
220 812.949935 368.366829 67.314858
220 745.524201 312.206122 37.493466
220 655.134328 127.701827 487.854781
220 823.427267 406.084374 487.562524
220 757.185988 111.659576 955.941374
220 734.215330 447.231384 940.980518
220 857.546609 161.940715 960.095568
220 861.593568 404.920672 964.394527
220 628.121407 224.202547 1039.685223
220 619.751909 335.982892 1040.404365
221 671.642166 -430.161041 -45.751790
221 1203.759511 719.583169 -34.720102
221 1698.539007 -408.952511 -63.696539
221 398.750101 91.975133 27.226675
221 359.869305 120.486569 167.483869
221 327.005664 179.364233 165.351652
221 968.731894 405.333328 4.428100
221 813.884225 368.465602 63.864873
221 750.272303 309.370731 33.870891
221 658.609611 126.597160 485.377270
221 822.879560 405.320501 482.979952
221 757.538820 111.257268 954.585055
221 733.148927 448.815872 938.415077
221 859.278633 164.326064 958.194898
221 860.124660 408.905138 961.249510
221 629.950791 227.335547 1035.914466
221 619.899315 336.122168 1035.035106
222 659.517399 -431.618588 -42.366780
222 1191.962808 717.138206 -33.991629
222 1687.387030 -408.469525 -62.913167
222 385.836422 82.423444 34.258958
222 352.054421 118.854812 172.410003
222 317.406794 176.615861 173.718362
222 970.194045 402.228739 3.939304
222 817.003934 368.114414 63.792796
222 753.238775 306.223829 32.681935
222 657.921194 124.881468 480.992976
222 825.765431 403.954029 481.465089
222 758.806235 112.103619 949.225009
222 734.506453 449.980396 934.543768
222 858.833174 162.760297 955.086249
222 857.747985 408.441125 956.771763
222 626.677735 227.200722 1034.592920
222 616.421622 337.813769 1033.699078
223 647.140314 -431.492131 -43.314587
223 1179.718523 719.538326 -31.765429
223 1674.727729 -408.519588 -63.208327
223 378.563072 77.171799 41.387142
223 346.507643 116.616150 179.079784
223 314.581783 175.904077 178.815190
223 970.028205 404.390960 4.626504
223 816.226548 367.957709 60.943837
223 751.147982 306.894495 33.796668
223 661.334402 124.483560 478.113649
223 831.216242 406.234365 477.026320
223 756.566005 114.093947 945.360504
223 733.511577 452.417768 931.480936
223 859.968506 167.396640 950.698375
223 856.976998 411.996006 953.489516
223 628.813283 228.108885 1028.278518
223 615.254456 339.731768 1028.583968
224 635.947018 -430.820470 -45.099259
224 1168.429703 719.928091 -32.202450
224 1664.761686 -407.836076 -61.835848
224 369.605029 71.075032 45.279983
224 341.096126 111.205101 183.474123
224 307.309788 172.788521 183.574847
224 961.561859 402.588657 2.519453
224 813.420157 366.306502 57.754893
224 745.474095 304.373845 29.129078
224 664.930191 121.059374 472.603550
224 835.395274 408.584526 472.221203
224 757.131074 114.478484 939.681524
224 733.581125 454.534161 925.019327
224 858.639005 166.572636 945.037870
224 856.328635 413.089350 951.633547
224 628.540803 230.494400 1023.449647
224 619.870416 341.189077 1020.568602
225 626.980378 -431.798995 -44.215863
225 1156.243739 720.618110 -33.494650
225 1654.307941 -409.376472 -60.191343
225 364.926164 64.287492 47.962007
225 338.288356 108.292132 188.165601
225 304.824403 170.775775 189.364951
225 952.736050 402.821047 2.487390
225 802.723852 362.196063 55.005241
225 736.954341 299.612025 24.890399
225 670.609483 118.971185 467.763085
225 838.089434 409.099300 467.640034
225 760.251918 114.782369 934.352329
225 731.496275 456.736513 920.005288
225 860.130118 167.717250 939.778784
225 856.184147 415.546894 945.187721
225 632.467702 229.886871 1017.189470
225 620.920397 342.235049 1015.912819
226 614.023484 -430.397946 -43.974613
226 1149.622033 718.602324 -29.552337
226 1643.184822 -408.799290 -60.061099
226 356.021599 60.391832 54.403615
226 337.505229 107.874095 191.187174
226 302.643965 168.588419 197.032086
226 939.794669 400.241701 3.726500
226 790.449500 358.212479 57.936332
226 726.978881 296.438947 26.466768
226 678.645183 117.674002 462.368849
226 843.493678 408.673108 464.963405
226 765.274096 116.653693 928.028987
226 732.782586 457.948897 913.915717
226 859.142526 171.720524 934.362554
226 854.510788 416.884979 939.544356
226 628.964848 231.830603 1012.692529
226 617.781369 340.439008 1009.797619
227 604.678908 -431.072681 -43.733163
227 1134.735651 718.604475 -33.420150
227 1633.454239 -408.595699 -58.593665
227 352.864980 53.794050 59.709670
227 338.205223 104.921292 196.129073
227 301.566618 168.545384 200.167664
227 928.148580 401.561463 1.778955
227 777.952005 355.143597 53.524240
227 712.843496 298.199178 18.999142
227 683.980722 115.204178 455.364559
227 845.255372 408.710424 457.533070
227 764.862310 118.144757 920.905441
227 730.657577 459.732098 906.438759
227 859.016218 173.172566 926.416494
227 854.594930 419.423238 932.413548
227 629.177554 231.840657 1004.438475
227 615.053473 341.895389 1001.398594
228 596.882432 -432.324015 -45.713078
228 1123.744999 719.557425 -34.897463
228 1623.108076 -410.882795 -59.212345
228 350.290924 48.537591 61.897135
228 336.448625 99.646055 201.163122
228 304.036217 164.756557 203.303648
228 918.302883 401.254788 1.674036
228 770.157696 354.279350 54.237273
228 705.028691 294.865806 19.449033
228 691.883460 111.061040 448.809865
228 850.628385 407.354320 454.092464
228 766.593340 115.909913 912.200875
228 733.367049 462.147420 901.088702
228 858.687437 172.835300 919.004530
228 850.590897 416.523118 922.378756
228 629.947001 234.194530 996.264111
228 617.999200 342.396215 994.459542
229 585.660697 -432.159360 -46.086522
229 1112.524977 720.576159 -32.996339
229 1611.728618 -409.817623 -58.413543
229 349.342784 44.568623 67.787263
229 337.840725 99.336627 202.139080
229 304.826529 163.566108 205.948648
229 905.765686 399.224176 0.627284
229 759.557856 352.630889 54.090137
229 694.086400 294.788501 17.647651
229 698.121725 109.507101 443.225833
229 853.039145 408.481429 449.577803
229 767.545202 118.324621 905.342990
229 732.111145 463.684919 892.735825
229 859.401039 173.298969 912.355506
229 852.443991 420.466147 918.270963
229 630.783736 233.251616 986.703430
229 619.534728 345.578076 984.539628
230 572.261402 -432.631449 -45.783137
230 1101.947688 719.472025 -33.769862
230 1600.905615 -410.409810 -57.453431
230 346.599520 40.405556 70.698426
230 341.590550 97.976476 207.530318
230 303.392822 163.946691 211.597395
230 894.975582 397.082699 0.184271
230 747.297378 349.148567 53.752150
230 682.503070 291.373907 17.621698
230 705.411206 108.698464 436.451101
230 852.334740 404.079373 444.412078
230 768.749234 117.617578 897.312164
230 730.438511 463.668554 888.465202
230 860.761660 172.569746 905.619610
230 852.675204 420.319972 913.116915
230 624.097096 232.693146 980.950355
230 612.989441 344.909084 977.884281
231 560.951664 -430.833698 -44.640864
231 1090.273351 721.890830 -32.224105
231 1589.661900 -410.801365 -56.867391
231 351.204099 38.744432 76.127079
231 341.199306 96.494563 209.143020
231 307.936885 160.741871 211.795646
231 885.343780 398.993042 1.908304
231 738.429439 351.617401 54.870191
231 670.843709 295.061819 17.440278
231 711.950236 106.303034 428.905295
231 851.803340 407.041330 441.209831
231 767.995758 117.414763 887.412541
231 728.564206 466.256359 885.763652
231 859.514519 175.829862 897.310911
231 851.097517 424.996821 908.248296
231 625.143771 232.768196 970.199866
231 612.696896 343.113136 969.036965
232 550.371180 -431.261203 -46.979708
232 1079.062906 719.882908 -31.694411
232 1579.857806 -411.270683 -56.641175
232 349.970190 36.472923 77.818500
232 346.690041 93.995497 211.722521
232 310.545172 162.581762 215.927769
232 871.653315 400.089284 2.037839
232 728.704077 351.193867 55.498946
232 658.141458 297.121206 18.200113
232 717.317626 103.851731 422.920243
232 855.751032 408.206916 438.849016
232 765.156476 117.230030 879.930782
232 728.179540 466.179592 883.754419
232 859.470465 176.176191 891.774576
232 848.613838 424.120113 905.044181
232 626.159050 232.506885 960.656240
232 612.509880 342.360498 964.962824
233 535.412376 -431.825674 -45.921178
233 1067.283169 719.083910 -32.682149
233 1565.591835 -410.578780 -56.468134
233 353.150733 35.536590 81.705970
233 348.111977 96.102448 213.578466
233 314.217551 159.561905 217.998270
233 859.955182 397.268894 -2.140166
233 715.226910 349.850016 52.454133
233 644.162294 294.066928 18.181991
233 723.700098 103.358172 417.249185
233 852.507938 408.267954 434.938213
233 764.539563 117.243506 872.293231
233 725.374459 464.480162 881.232628
233 858.772963 174.591173 885.546730
233 848.723870 424.276994 903.744210
233 622.576987 229.088321 954.105379
233 609.530028 341.900427 963.059920
234 523.574734 -431.902735 -44.182225
234 1056.222186 719.417653 -30.118538
234 1552.938971 -410.343425 -57.830797
234 357.896680 34.409338 82.242126
234 354.256957 96.094706 213.359546
234 320.196332 160.630818 221.418169
234 849.465291 398.313274 2.455018
234 703.941057 349.534022 54.486119
234 637.426183 293.036968 20.493099
234 729.948346 102.952341 412.851002
234 850.957897 409.638738 434.520947
234 761.056117 117.826773 865.978954
234 724.653259 465.670849 881.204148
234 854.563815 176.087324 879.587227
234 845.242115 425.478552 898.860498
234 617.999263 229.606898 952.971454
234 606.547843 339.883736 960.881962
235 506.705133 -431.591780 -47.199204
235 1042.498755 720.250839 -32.746764
235 1540.767638 -409.463444 -60.040514
235 360.353943 35.214790 83.043985
235 358.396243 94.474759 216.527321
235 322.835567 159.786959 220.492638
235 835.574575 393.777028 -3.897998
235 692.048890 349.766467 50.100273
235 621.083020 293.651323 19.343631
235 736.073772 100.919446 409.033472
235 845.259071 412.072079 427.633986
235 757.480406 118.215959 862.254518
235 721.081511 464.164302 875.874589
235 854.059686 174.297953 877.474492
235 847.081317 423.426146 897.415047
235 617.319254 228.044198 946.999537
235 604.165768 342.022915 955.346191
236 495.033135 -431.714998 -44.747432
236 1032.280138 718.147225 -31.862622
236 1528.827277 -409.345539 -59.468090
236 368.046374 35.294653 84.926266
236 365.453719 94.982211 215.189659
236 328.737784 158.963119 220.536947
236 823.073173 394.021069 -1.771019
236 682.980073 347.830509 51.167800
236 611.149563 291.424807 22.686590
236 742.729950 101.810866 402.244847
236 841.388082 410.347969 426.394461
236 754.568138 119.669781 859.722236
236 724.680941 463.684883 874.253168
236 852.360165 172.601616 875.239703
236 843.991773 422.988639 894.395619
236 612.407369 228.621213 947.627203
236 598.658275 340.596852 956.231007
237 483.078660 -430.523805 -45.132960
237 1017.832588 720.477872 -30.124634
237 1515.755329 -409.796711 -60.331505
237 375.978302 36.721039 84.183984
237 369.943766 97.446215 215.048987
237 336.359324 160.061341 220.163729
237 811.704265 395.003589 -1.731923
237 670.163375 348.837579 52.986664
237 597.399140 292.560232 23.415742
237 751.718851 101.019146 402.268887
237 832.547053 413.211240 421.487063
237 750.778993 121.176215 856.991531
237 723.711139 464.666538 872.272066
237 852.141152 172.720258 875.344048
237 842.447416 424.250096 892.674051
237 612.639272 230.489695 944.276695
237 599.755109 343.177923 951.383167
238 467.585119 -431.328272 -44.450155
238 1007.402058 718.506028 -31.566165
238 1504.810301 -409.873415 -60.211604
238 387.577913 35.228911 83.591376
238 379.339419 97.340526 215.006617
238 342.249007 161.184193 217.812232
238 799.266880 394.098703 -3.230422
238 655.824178 347.834391 50.894930
238 584.887639 291.921060 22.230927
238 758.489632 99.638083 400.010626
238 823.933247 412.161169 419.104135
238 747.571318 123.613789 856.111310
238 720.090165 463.180990 868.501628
238 852.303659 171.874428 874.089881
238 843.614674 423.417072 891.208629
238 610.335998 233.229922 944.156446
238 597.481267 342.873002 952.081770
239 455.574564 -431.889079 -43.253458
239 994.373669 719.581477 -30.462118
239 1491.860131 -410.550871 -59.824233
239 398.030748 37.443246 82.894205
239 388.044881 99.025885 211.374657
239 350.545522 160.429056 215.179825
239 786.703383 394.277432 -1.595486
239 645.003174 345.026869 50.381571
239 573.204345 292.719237 24.794139
239 766.506384 100.799621 400.424443
239 816.541185 411.858118 418.248336
239 745.382210 122.145433 855.498364
239 717.840629 463.227393 869.171284
239 851.006036 172.115704 875.974275
239 842.372985 422.648565 890.578829
239 608.371614 231.682005 945.333112
239 600.163110 342.666061 949.769736
240 442.736017 -433.051763 -43.440465
240 982.664278 718.426088 -27.923786
240 1477.848783 -410.630388 -61.554913
240 410.538685 37.345604 80.165703
240 394.742135 99.985418 210.674760
240 360.506354 160.246280 213.250116
240 775.454332 393.700874 -2.636669
240 633.683316 347.825280 53.512341
240 560.463320 292.424041 27.234654
240 771.564788 100.278959 402.338319
240 809.170342 411.959213 418.916474
240 743.462719 122.598808 857.178666
240 718.984586 464.591300 870.664817
240 850.356019 172.865411 877.774681
240 841.062660 422.915086 891.510630
240 609.155777 231.033467 944.993837
240 596.426795 345.152737 954.449405
241 430.513218 -432.347113 -43.810144
241 968.503601 719.954535 -29.401332
241 1468.446936 -410.741952 -59.678139
241 426.130537 39.056221 76.087996
241 407.655693 99.408074 207.788592
241 372.924579 162.387298 204.102935
241 760.636462 393.981371 -3.997535
241 620.900585 347.141676 53.206455
241 546.584762 291.991336 25.647747
241 781.768758 99.479361 405.551330
241 796.943955 410.945502 418.765863
241 745.912311 122.046198 859.121597
241 715.824108 465.631612 870.701331
241 848.160641 172.701016 878.983165
241 836.957053 425.062005 890.758916
241 608.463733 229.918977 946.161546
241 597.827489 342.597927 951.112149
242 419.639245 -434.253351 -43.795170
242 957.788120 718.675070 -30.487340
242 1455.335406 -414.238004 -60.017636
242 445.208308 37.853653 72.710486
242 419.009237 100.606981 201.555008
242 383.809659 159.210195 199.437889
242 749.058031 392.576301 -1.813408
242 609.388623 346.121905 54.598326
242 535.050028 292.708011 28.729213
242 788.760161 100.731393 408.375709
242 787.646357 411.084305 420.051892
242 746.630433 119.444979 861.422641
242 712.276101 463.966473 872.377375
242 847.137244 175.806219 880.279081
242 839.831811 427.302510 894.049440
242 612.425473 228.280944 947.657313
242 598.307038 338.374677 953.904382
243 409.340738 -433.232056 -42.763776
243 948.003051 719.614802 -27.104488
243 1444.480667 -413.289275 -58.920143
243 462.824552 40.341065 68.644908
243 431.650662 100.432414 197.330180
243 399.649433 162.559784 194.225195
243 739.331685 391.463484 -0.942130
243 598.645310 347.131518 58.316501
243 528.010888 288.682545 30.951930
243 796.463663 101.573724 411.739093
243 776.613058 407.929225 421.504478
243 749.245963 120.482790 864.722415
243 711.652213 462.049694 874.626481
243 848.215644 176.398818 884.101967
243 837.223247 426.176059 894.350475
243 607.484054 227.213699 952.000105
243 593.477302 338.503141 959.027769
244 397.688726 -433.885695 -42.332942
244 935.983551 717.946267 -27.615230
244 1433.362073 -414.167600 -59.529263
244 482.009186 43.582197 64.523173
244 445.248744 101.760856 190.647213
244 412.946568 160.724848 184.049709
244 727.361824 392.257419 -1.619721
244 586.033720 344.801880 57.407540
244 514.837486 290.927556 32.149632
244 805.045271 102.008982 417.832902
244 764.066503 406.635742 424.059893
244 750.202090 118.646932 872.398745
244 711.026995 462.951302 876.535656
244 848.441430 176.697749 889.215875
244 837.005296 426.754408 898.214120
244 608.029448 225.328100 956.645888
244 599.663939 338.601187 960.729364
245 385.114275 -435.230951 -43.222761
245 922.341717 719.133448 -28.391356
245 1422.212627 -414.271710 -55.258395
245 503.329784 44.212868 60.557621
245 462.063053 103.391288 185.705330
245 429.727044 163.766893 174.604767
245 716.434049 393.172804 -3.536230
245 574.413350 347.819204 60.197857
245 502.835592 283.591427 23.473304
245 811.605792 104.085232 423.828827
245 751.238622 408.954224 426.392331
245 749.180707 118.666922 877.666934
245 708.613918 464.625114 879.229207
245 849.250783 178.187872 894.575086
245 836.995236 429.745282 900.699284
245 612.945518 226.330256 959.648922
245 599.786064 337.783047 962.883350
246 374.573401 -435.886710 -42.156965
246 912.785094 719.230278 -26.812296
246 1412.146926 -414.337737 -56.164439
246 522.166573 45.476086 52.994262
246 476.525409 104.000677 175.629736
246 443.411327 166.754763 166.949571
246 701.941879 391.673206 -1.538688
246 563.965546 348.434767 63.440964
246 496.480310 283.477221 26.014794
246 815.629020 106.234009 428.259666
246 737.675638 403.697345 431.977128
246 753.046285 116.264367 883.960907
246 709.228132 462.306237 882.301300
246 848.871949 177.877761 900.020268
246 838.264807 427.626119 903.226106
246 614.671517 225.355635 964.349082
246 597.812662 335.773298 969.474322
247 362.819111 -436.139374 -41.999613
247 898.727024 718.914127 -28.318254
247 1397.200924 -416.182076 -58.055584
247 544.543371 48.369434 47.784748
247 494.180046 107.067946 168.700757
247 453.802879 169.517106 158.587282
247 691.264798 391.539747 -3.127179
247 553.156890 348.207594 63.958439
247 484.450580 283.462552 30.538999
247 823.414766 106.719630 434.460123
247 726.445566 404.498642 436.702713
247 754.897794 116.783668 892.403055
247 708.173727 462.174787 885.803095
247 850.010606 178.565453 906.949929
247 837.498310 429.961618 906.526701
247 610.162553 225.472327 972.924666
247 603.980689 336.900914 973.932102
248 350.304734 -436.579458 -43.565435
248 887.651163 717.800116 -28.960017
248 1388.589337 -416.605612 -54.062570
248 566.821063 50.945973 44.128676
248 510.156395 108.702796 163.909827
248 477.232738 171.427290 144.193666
248 677.052623 391.021931 -2.511840
248 539.395059 346.229747 68.512507
248 476.001579 282.950794 33.468358
248 828.876931 109.132220 442.497099
248 711.434836 405.550833 440.936136
248 756.993408 116.038475 897.513528
248 709.040035 459.739062 889.165144
248 852.187897 179.161453 914.601892
248 840.556478 429.348187 911.067670
248 613.321029 223.855453 977.616746
248 604.958256 335.629027 979.276695
249 340.213944 -436.132804 -42.559985
249 876.707578 717.011507 -27.605400
249 1376.511822 -416.140666 -54.263138
249 588.961444 54.377436 37.289486
249 527.545093 110.520833 155.111313
249 494.355084 174.122059 132.635300
249 667.134520 391.359146 -2.030130
249 530.698292 349.252224 76.219865
249 488.848381 282.596594 18.420149
249 832.997188 109.484289 447.517708
249 701.447496 403.199051 448.141493
249 761.182757 114.593138 904.282613
249 706.408815 459.419532 892.574257
249 852.502070 178.355108 920.415781
249 841.503340 429.294897 914.819123
249 614.776213 222.811051 984.136559
249 605.278710 333.422196 985.387525
250 327.053953 -436.331141 -44.542744
250 862.944602 718.852530 -29.459724
250 1364.562879 -417.138185 -54.858186
250 616.873338 57.391373 31.329384
250 546.120577 112.514650 145.235429
250 514.403259 175.275494 121.770958
250 655.015468 390.479263 -3.123755
250 520.639910 350.896898 78.880037
250 477.654880 282.547524 26.644994
250 837.705955 111.705742 453.772911
250 690.785635 404.897383 452.321488
250 764.048471 111.564743 913.806658
250 708.644090 457.427332 896.725392
250 853.297266 179.185942 928.328120
250 845.533770 428.184602 919.769708
250 616.388770 222.248659 989.860333
250 608.402247 332.230075 990.522972
251 314.663182 -437.783783 -44.784995
251 852.543690 716.534156 -31.254811
251 1352.371899 -418.231283 -55.266095
251 641.696052 59.738992 25.857542
251 566.601761 116.750351 133.218272
251 533.287696 182.539035 108.803762
251 641.697207 392.019849 -4.585930
251 508.649843 350.758483 82.617276
251 466.487537 283.140425 33.668830
251 841.044943 114.027975 459.824616
251 679.543682 403.921260 460.298179
251 766.001296 111.426239 921.519270
251 706.613532 455.951568 900.959608
251 854.303475 178.481219 933.542214
251 845.584789 427.098289 922.974459
251 617.467955 221.864650 998.088699
251 608.870336 331.875209 997.035361
252 302.957411 -438.289968 -44.816200
252 839.607028 716.657077 -29.452555
252 1339.406851 -417.538337 -56.217652
252 667.540019 63.407563 20.527364
252 583.985935 119.063769 126.434181
252 551.026997 185.239449 99.292741
252 628.514414 391.245123 -2.893631
252 499.565386 353.444824 88.348166
252 460.129989 285.061809 41.616970
252 843.922994 117.964613 464.992022
252 668.460108 404.590892 467.099343
252 766.804349 110.880083 927.294396
252 709.438849 453.233732 906.323492
252 857.249577 176.146472 940.635694
252 849.936384 427.001977 930.417090
252 617.883338 221.726808 1003.363253
252 610.597331 332.010268 1003.004570
253 289.348258 -437.961881 -44.403533
253 826.246138 717.184461 -29.489791
253 1328.348212 -418.410990 -57.001432
253 692.885016 68.879109 16.280836
253 602.254866 122.718966 118.106509
253 571.776794 189.256109 89.372200
253 615.050519 391.697732 -3.318278
253 491.803967 354.637364 93.554571
253 448.009252 286.468617 52.676838
253 844.130541 120.252212 470.140577
253 657.620200 405.578832 473.569921
253 765.507903 110.429884 934.011108
253 707.178266 451.328934 910.957705
253 856.438438 176.357884 947.277245
253 846.817173 423.012983 931.952505
253 615.460962 220.263149 1009.569190
253 611.326360 329.819335 1008.995122
254 275.005163 -437.907513 -46.974718
254 813.776190 716.779777 -30.925214
254 1312.574877 -419.540614 -58.204055
254 715.233148 71.783995 12.520858
254 620.410494 125.219831 108.951579
254 596.587886 192.663672 73.639265
254 603.070103 393.878111 -4.052514
254 480.855430 355.942484 97.110303
254 419.473147 290.823231 74.602111
254 844.062544 122.047351 475.032739
254 647.096571 405.305479 477.372772
254 765.904631 109.795436 941.679620
254 708.433816 450.900695 915.509428
254 858.229502 177.063224 953.554962
254 852.623501 425.939598 939.097886
254 617.520643 218.023885 1015.759589
254 613.847957 331.679671 1012.923393
255 261.877494 -436.843081 -43.642229
255 802.138634 714.927113 -29.903784
255 1302.383464 -416.295322 -56.596189
255 740.267567 78.721058 8.652720
255 641.064071 128.087785 101.854734
255 607.850132 194.785019 61.352118
255 590.367899 391.655292 -3.118400
255 474.262695 359.093672 105.215388
255 414.399240 292.041707 82.965274
255 842.327647 125.226565 479.859699
255 641.374609 406.403167 486.929787
255 766.672342 108.063045 947.311200
255 708.112113 447.775597 921.217195
255 856.998437 173.593078 957.264830
255 852.312445 421.269563 941.814922
255 616.252282 216.835490 1022.710438
255 612.016990 328.657775 1021.835742
256 248.849976 -436.782046 -42.801755
256 789.167357 715.041900 -29.919043
256 1289.579542 -417.828315 -55.664586
256 761.229408 80.237033 10.438508
256 657.283200 129.686612 97.676572
256 631.583567 195.431738 49.547147
256 580.296881 391.232221 -6.345814
256 467.730603 359.253435 109.561241
256 406.434893 294.056639 90.169657
256 840.361801 126.258190 486.401570
256 630.937823 404.494090 491.728746
256 766.560635 108.263649 953.283744
256 711.454837 445.695920 925.592982
256 858.996704 172.449586 964.502232
256 855.799492 421.737177 949.226913
256 617.765839 217.810438 1027.951940
256 613.551898 327.616763 1027.406597
257 234.923045 -437.629925 -45.087051
257 776.546820 715.251676 -28.445871
257 1276.762697 -418.674118 -57.132475
257 788.223383 86.275076 7.411733
257 675.866928 133.999472 91.090602
257 649.064147 196.812425 43.256693
257 567.235300 392.265754 -5.550834
257 462.517668 361.888052 115.788932
257 396.940685 297.742910 99.153167
257 838.938881 127.272174 488.502506
257 625.519171 405.081677 499.730898
257 766.979668 106.694266 958.874777
257 710.574484 442.728930 930.870759
257 860.249931 171.767214 970.358807
257 855.705493 418.567692 953.069982
257 615.222366 215.659720 1033.335314
257 613.384062 327.598536 1033.437491
258 220.528700 -437.287699 -42.222359
258 762.619716 714.894622 -29.226426
258 1262.666875 -418.120834 -57.046384
258 810.744837 90.950212 7.332402
258 698.055319 135.959685 88.342641
258 671.720241 201.862810 39.045277
258 557.620484 394.016407 -4.385104
258 456.146050 363.782094 120.353167
258 392.139600 300.036215 107.211422
258 837.571040 128.873995 492.617808
258 623.111390 406.271783 505.566858
258 765.767466 104.807066 962.352342
258 709.946278 444.095115 934.174691
258 861.182468 173.075179 973.602854
258 856.908105 421.419091 958.112095
258 620.794689 214.313293 1036.643398
258 616.135473 324.097656 1037.814933
259 208.521506 -436.983399 -41.679533
259 750.001174 714.581668 -29.139388
259 1250.510621 -418.486562 -56.295486
259 834.343538 97.785140 9.194724
259 717.166926 139.476844 86.533435
259 692.674162 204.860300 35.891882
259 547.216609 393.351314 -4.846710
259 449.627366 364.875964 124.932446
259 384.490326 303.630841 116.553674
259 833.839519 132.330047 495.995832
259 618.513399 404.697249 508.584422
259 767.862695 105.003822 967.306976
259 714.045126 441.453540 938.231024
259 862.771250 170.630700 978.178996
259 858.451650 417.087289 962.042040
259 621.039331 216.440776 1041.078956
259 617.264167 325.584224 1040.435371
260 199.973875 -438.921032 -43.209474
260 740.235216 715.776070 -26.933051
260 1237.864711 -420.005150 -57.981608
260 855.736003 101.320575 7.519436
260 734.795212 139.478528 80.661477
260 711.965117 206.994368 30.017221
260 537.401129 398.568977 -0.386070
260 448.038420 369.133366 134.542076
260 380.844722 304.104070 123.997572
260 830.393376 131.203012 495.999273
260 615.387004 406.446076 512.203323
260 769.764119 103.065534 970.976174
260 713.578460 439.250844 941.118671
260 860.260916 170.562939 977.637210
260 854.351953 415.490764 963.876929
260 620.621043 212.114946 1047.048770
260 618.535414 322.254999 1046.133851
261 186.966299 -439.438622 -44.263982
261 727.969025 714.644996 -26.697004
261 1224.890471 -421.912976 -58.749340
261 882.302073 106.321336 6.593540
261 755.732675 138.335884 79.940101
261 731.411284 205.793076 27.097132
261 528.369730 399.446384 -0.950464
261 441.397786 369.603482 136.979802
261 376.605278 304.621608 130.478423
261 832.858783 130.345793 497.868690
261 617.158421 404.863268 513.382184
261 771.811831 102.260655 973.488346
261 714.852365 439.048186 942.935105
261 862.490475 169.683083 980.603685
261 857.166193 412.901769 965.745179
261 628.296730 211.945969 1046.374615
261 622.962170 322.219168 1046.533094
262 176.956443 -437.826426 -43.659682
262 711.437807 716.131597 -28.906987
262 1216.077847 -421.279781 -53.620037
262 901.860388 114.893461 10.229305
262 774.607392 141.513255 81.792530
262 750.609792 206.655416 27.996256
262 519.408978 398.024389 0.135640
262 433.632448 370.946911 140.187499
262 369.342842 309.874037 136.247081
262 833.928080 133.275515 499.229634
262 619.248528 404.157666 516.065008
262 776.774822 101.059268 974.258898
262 718.649714 437.914307 946.604906
262 866.465228 168.142740 983.210248
262 860.700782 412.600862 970.098218
262 632.599770 210.148444 1048.097141
262 628.831646 320.339761 1048.306925
263 167.024642 -439.882256 -44.306375
263 705.867448 713.954799 -27.000484
263 1203.505524 -421.527717 -56.759208
263 924.398862 117.477462 7.313960
263 791.411566 141.448123 77.834883
263 766.845957 208.550229 27.785189
263 512.239750 401.337860 6.416753
263 430.669134 373.767055 149.717460
263 367.905483 309.010254 144.415037
263 834.432432 132.652717 498.743711
263 623.033802 406.460246 519.579231
263 779.893356 99.101021 975.146002
263 720.856433 436.794095 949.789300
263 866.264960 168.870040 980.613883
263 863.017155 413.149580 969.356156
263 630.928385 207.145197 1053.885780
263 628.062959 317.027567 1053.832320
264 154.196986 -439.135553 -46.860789
264 691.880099 715.254979 -29.318667
264 1194.714377 -422.987342 -54.622349
264 938.573652 122.931284 8.733357
264 805.253320 142.369274 77.371293
264 779.819673 209.606942 26.017658
264 501.877848 401.116277 3.880182
264 425.641387 374.709049 151.262460
264 362.198553 310.176281 147.973729
264 836.513206 132.408119 497.805844
264 627.233942 406.566640 516.301226
264 780.614989 97.658878 975.650341
264 720.667027 436.246297 947.609418
264 864.710357 166.200934 979.942143
264 863.348903 412.742465 969.868617
264 638.237814 207.380373 1051.178902
264 630.731907 317.890631 1053.182207
265 144.525558 -437.944722 -46.207039
265 681.302994 712.851719 -30.529890
265 1183.444600 -423.015556 -53.053392
265 953.655329 126.673190 11.316680
265 817.462345 146.341333 77.638685
265 789.844923 210.903334 28.548758
265 490.966787 400.223561 5.108434
265 421.539208 372.172502 155.884230
265 358.867007 312.277221 155.531847
265 838.060164 136.134318 495.893790
265 632.164395 404.939983 515.599118
265 785.390722 95.390937 972.735040
265 724.743090 434.161441 948.872601
265 868.770251 165.459681 980.882475
265 868.560863 407.695154 968.978030
265 638.568520 207.022303 1050.787307
265 635.694154 315.095172 1052.098394
266 133.618116 -440.355061 -45.182045
266 670.246008 715.073885 -29.486238
266 1172.566512 -424.381114 -53.070245
266 963.983247 128.519983 10.347087
266 827.543795 147.027256 75.858414
266 799.314824 212.195643 26.478203
266 483.164460 400.863722 8.083850
266 419.236602 374.805423 161.972719
266 358.032595 312.759710 161.402471
266 840.852276 136.236789 493.710371
266 639.176687 404.371534 514.294053
266 784.944127 96.225988 970.913987
266 728.093507 433.829720 949.868740
266 869.820762 161.135500 978.695836
266 868.478111 407.730446 969.041849
266 637.185749 204.401863 1051.310219
266 635.083586 315.583566 1053.122055
267 123.242272 -441.156598 -48.603492
267 656.569961 712.669593 -30.350276
267 1160.387879 -423.112160 -53.387339
267 969.600641 130.706316 8.909247
267 835.858663 146.543190 74.343457
267 805.645578 216.404295 22.724652
267 471.659450 401.584494 7.807789
267 412.051731 374.105423 163.106118
267 353.541284 310.806115 164.854630
267 846.165102 134.804520 491.709974
267 642.171698 404.625534 509.785149
267 784.992566 92.893558 965.785496
267 728.273800 435.708913 946.161943
267 866.321566 163.036123 973.225728
267 867.040041 406.563855 964.772902
267 639.034655 202.133978 1046.119443
267 635.297992 312.349732 1048.788827
268 110.059172 -439.642476 -47.407670
268 646.291877 713.562902 -32.902898
268 1150.158474 -423.897006 -52.728747
268 974.350824 135.165202 3.879269
268 837.455007 152.965927 69.068193
268 808.011782 216.535250 22.621556
268 461.916124 400.937692 7.587215
268 408.903106 372.379923 166.491977
268 349.462431 313.553415 169.230684
268 847.791381 137.095836 487.201638
268 649.127624 403.189422 505.428163
268 786.237301 92.702920 962.612905
268 731.780107 430.947491 945.350089
268 871.204950 157.299664 973.826758
268 871.823223 402.202870 967.839353
268 640.318523 201.447087 1042.086486
268 635.552391 312.291759 1048.537913
269 95.626871 -438.246679 -46.784249
269 634.787386 713.032991 -29.685772
269 1136.171408 -422.760945 -54.842026
269 970.081415 137.843889 0.115051
269 839.889877 155.399601 68.320260
269 811.101281 223.008560 21.509810
269 452.923489 398.004840 10.403339
269 404.240995 372.354945 168.857793
269 343.543240 315.138230 177.973608
269 847.978752 139.149944 484.460654
269 656.085585 404.628952 503.521119
269 784.683091 92.976642 959.698628
269 730.917456 430.680275 942.847493
269 873.472160 157.383128 971.269132
269 874.587544 402.796980 966.050362
269 637.207972 204.300396 1041.316473
269 634.210193 313.369820 1043.939363
270 84.309728 -438.797077 -47.713023
270 621.291277 712.518431 -31.325381
270 1123.685844 -422.123485 -53.061740
270 969.409154 137.104127 -7.164718
270 837.654251 158.756738 63.128422
270 808.379989 226.637281 18.565575
270 440.896161 399.419920 10.971236
270 400.430650 373.769406 174.414770
270 340.952212 314.596968 181.649683
270 852.631168 137.630057 479.245976
270 660.294017 406.412446 496.127665
270 782.591410 92.648015 951.932708
270 736.011506 429.966597 938.647213
270 871.081512 155.498002 965.534416
270 874.377707 402.569395 962.080119
270 634.680656 202.088096 1034.336589
270 632.595764 311.264943 1038.032300
271 1119.237227 -425.652353 -34.484038
271 1560.239414 711.278139 -31.170918
271 2110.761515 -381.770409 -52.223090
271 959.961919 136.717573 -7.906771
271 830.204210 161.130551 60.613419
271 803.676456 230.733649 17.372183
271 436.275159 398.688658 12.632283
271 400.992780 373.171789 176.994915
271 338.813937 314.644915 185.845237
271 855.885150 140.806082 472.612740
271 670.831791 410.405194 493.235149
271 781.659277 90.675100 946.567552
271 736.878017 428.403767 934.044767
271 872.835802 152.374182 961.946592
271 875.365204 399.376470 958.879264
271 636.727206 202.296936 1027.566280
271 630.867777 311.798763 1034.055332
272 1104.481924 -423.879016 -38.008969
272 1547.003041 711.420811 -33.484156
272 2098.750655 -382.122581 -50.904442
272 948.530705 138.761277 -6.309591
272 820.969622 166.986477 55.990788
272 796.185333 233.459037 11.517848
272 424.052709 400.213067 13.657360
272 394.938026 372.329272 177.582379
272 333.759619 315.020738 189.857703
272 858.900376 141.516018 469.229764
272 675.649738 409.762651 484.556711
272 778.717866 92.139009 940.607553
272 739.617942 427.696027 928.647672
272 873.733824 150.146010 959.438338
272 875.234083 396.756883 956.255118
272 630.332000 204.167576 1024.578349
272 628.234855 313.774037 1027.487681
273 1096.172238 -425.149563 -36.075740
273 1534.001633 712.520529 -33.660186
273 2085.884579 -381.264494 -52.151492
273 936.271335 139.795432 -6.146342
273 808.336148 169.075034 53.126555
273 783.113032 236.264412 7.287964
273 413.286086 397.452289 13.119723
273 394.300282 370.986987 179.009302
273 335.430555 313.304390 196.845272
273 858.995841 142.961079 462.584887
273 685.022887 413.344611 479.445499
273 772.296875 92.732212 931.887179
273 739.819671 427.508703 924.000147
273 873.471296 147.750681 952.271127
273 873.872166 394.591305 949.689125
273 631.571426 204.891072 1015.361072
273 629.342089 312.869109 1019.995441
274 1079.729333 -424.148583 -37.090436
274 1522.654292 711.703597 -32.438759
274 2077.402516 -380.624114 -52.849583
274 920.245020 144.800774 -6.232670
274 790.108402 175.590619 50.676756
274 767.114839 241.044849 0.641651
274 405.682767 398.404095 16.404827
274 392.135574 371.348383 182.980460
274 333.349107 313.978048 201.357617
274 864.202769 143.316475 458.247802
274 691.949397 416.305857 471.069092
274 771.267270 91.241951 924.084278
274 744.183600 428.427907 918.203623
274 872.516019 145.738088 945.339895
274 875.370713 393.746735 944.155941
274 630.283382 203.942075 1006.876215
274 627.010696 312.337184 1012.462031
275 1065.917390 -424.202444 -37.486114
275 1510.783812 712.196735 -31.993074
275 2072.081619 -394.838721 -69.320108
275 907.815643 144.225551 -7.096992
275 773.686493 180.855785 48.175639
275 751.839009 242.434829 -1.499126
275 399.617456 398.724854 18.483920
275 392.489456 371.232198 184.345751
275 335.380424 311.721103 204.264309
275 869.611115 144.551126 451.289700
275 698.468040 419.543569 461.868114
275 770.621416 89.409244 915.952966
275 742.249427 427.901669 911.145966
275 871.432131 144.624072 937.715324
275 873.193507 392.057369 938.007805
275 625.764578 202.474871 999.485049
275 626.041937 312.839766 1005.690177
276 1056.190311 -423.636365 -40.196391
276 1497.586625 712.252875 -31.759964
276 2061.000076 -398.007420 -68.422585
276 897.593301 144.802605 -8.506930
276 767.032998 179.274001 46.897847
276 739.420388 243.735300 -2.442768
276 392.639444 401.184622 20.157750
276 392.657671 372.271019 188.096385
276 339.407619 307.386942 207.227690
276 873.261695 143.294472 445.771096
276 706.612509 423.481064 455.885347
276 770.740824 88.121571 907.620554
276 745.780724 428.203026 903.054739
276 872.762040 141.140867 930.470895
276 870.970684 389.113726 928.769294
276 627.656027 201.527017 991.249804
276 624.479723 311.976746 996.545703
277 1043.376843 -424.812862 -38.219484
277 1486.869419 711.758390 -31.977246
277 2050.308273 -398.385570 -69.321940
277 886.157031 144.568201 -7.140838
277 759.062111 180.592912 48.952551
277 728.447019 243.833769 -3.537544
277 392.506897 402.892259 23.741248
277 396.247333 371.504603 192.385925
277 341.768290 308.944352 211.630806
277 876.889463 143.470673 443.084917
277 714.533105 426.579405 448.984465
277 771.325512 87.567214 900.642170
277 745.410050 428.989018 897.682260
277 870.878504 141.655373 922.223666
277 870.515634 388.848065 922.694464
277 627.923527 200.937627 981.793180
277 628.230772 310.789210 987.654691
278 1034.185792 -426.164290 -37.688317
278 1475.495991 710.503477 -32.055536
278 2042.287613 -397.334773 -64.546382
278 877.494381 144.886582 -6.764048
278 748.111869 181.069407 48.142059
278 719.674035 247.980126 -1.031555
278 395.906691 405.632837 29.547556
278 398.096457 371.448399 194.961933
278 348.090962 305.090096 211.254053
278 879.718199 141.354126 438.617570
278 722.345140 429.127050 442.050894
278 773.415212 83.650512 895.229689
278 744.358491 427.818825 888.131337
278 869.608096 140.507337 914.037192
278 867.490411 389.954247 913.343649
278 626.583509 199.193179 973.249363
278 625.372049 311.131772 977.153757
279 1023.241614 -426.639202 -37.170561
279 1463.300072 709.919534 -32.053051
279 2029.675871 -399.022606 -67.380223
279 866.013496 142.841003 -6.271333
279 736.088349 182.527032 47.278824
279 705.066704 246.532056 1.427352
279 399.081366 407.204209 34.078937
279 403.903440 371.081611 199.134853
279 351.653506 305.239969 214.237201
279 880.914608 140.005461 435.940301
279 729.303005 431.067396 437.126615
279 773.118632 81.953157 894.176432
279 744.499862 427.233517 881.295815
279 870.564474 136.864491 909.820756
279 868.319202 386.665046 907.036572
279 625.153757 199.954036 969.421289
279 621.131547 311.739509 970.821864
280 1013.469751 -425.614602 -38.201322
280 1452.296888 712.458516 -33.213407
280 2018.117816 -401.026254 -66.238487
280 856.228376 142.322531 -3.850708
280 726.573302 180.632935 48.792286
280 697.957601 246.868221 -0.432089
280 406.105021 412.359003 35.008489
280 409.728820 372.731561 198.497984
280 356.723833 307.515939 216.207364
280 884.866961 139.361487 432.165641
280 739.955028 437.546864 429.691979
280 774.893941 82.628080 893.227305
280 745.028189 431.268955 873.022286
280 869.250030 137.217652 906.143649
280 866.512483 387.369216 898.769031
280 629.838597 202.472512 965.425150
280 626.238621 314.224218 962.246449
281 1001.685287 -428.015029 -38.889399
281 1442.493614 709.229932 -31.103991
281 2008.223647 -402.589584 -63.104898
281 844.593055 138.360331 -4.640181
281 719.987651 177.192015 48.037931
281 684.996870 244.815446 1.861358
281 414.970743 409.299681 40.123695
281 415.206180 369.954467 205.596421
281 366.825852 302.205869 218.829186
281 884.901574 136.747938 430.188028
281 751.642397 437.456622 429.127921
281 775.799567 81.064142 890.878057
281 744.066662 428.245455 867.875788
281 869.668979 134.810983 904.190633
281 865.462597 383.298266 892.906958
281 630.022374 200.090514 963.582222
281 627.425748 313.010892 958.245606
282 986.118405 -427.333533 -38.424147
282 1430.284505 711.740895 -31.211462
282 1998.203470 -402.041249 -62.044086
282 832.173798 139.048684 -2.880308
282 707.725187 176.649833 48.810822
282 675.079091 242.405709 2.904675
282 423.970794 414.387935 44.290106
282 424.042516 369.475419 206.230063
282 368.972694 304.387911 217.965007
282 884.232900 135.991726 426.558951
282 758.563354 440.713676 423.545328
282 777.400645 81.430206 890.142174
282 745.006708 427.578637 864.631520
282 869.696186 136.008118 902.339118
282 864.585257 384.499485 888.359800
282 630.972901 200.759016 960.631730
282 625.076141 312.911627 955.934962
283 978.598746 -427.366975 -38.904392
283 1420.128308 710.372934 -30.264673
283 1985.968451 -402.381177 -63.621829
283 824.227708 139.173686 -4.356272
283 696.283451 175.548345 48.292568
283 663.730730 243.547046 5.649973
283 435.946916 417.344124 45.839128
283 431.946669 372.918100 207.065468
283 381.527297 303.595578 219.852099
283 882.307351 133.584315 422.856476
283 769.670862 444.600455 420.013751
283 777.133299 80.828811 888.103507
283 744.028520 428.863745 862.051501
283 871.012357 138.992017 898.700749
283 864.332234 386.135831 883.908614
283 631.440057 200.878123 957.679150
283 624.642599 313.318272 953.395858
284 965.732344 -429.054371 -39.118629
284 1408.195386 710.738059 -30.770931
284 1974.963548 -405.986867 -62.888020
284 808.876681 138.026111 -6.514820
284 684.831540 172.216577 49.742063
284 651.398416 241.238060 2.760403
284 447.311462 417.990156 46.674011
284 442.668559 370.594281 207.306174
284 389.450529 303.150415 218.377353
284 879.038607 130.774048 419.533502
284 780.582302 446.401513 416.104778
284 778.511189 77.691109 884.405813
284 743.657572 428.831549 857.460281
284 867.993911 136.095614 895.284532
284 861.987558 383.561485 880.971616
284 635.056143 199.993790 953.964714
284 628.169809 311.717597 949.878778
285 951.849065 -428.228161 -38.163575
285 1396.339060 710.855748 -30.179654
285 1962.884846 -404.646869 -61.081334
285 796.540364 138.484553 -3.421374
285 671.278853 174.611895 50.866959
285 639.762152 240.538625 6.930695
285 458.039397 418.685292 46.683723
285 452.854523 367.563142 207.415227
285 392.966304 304.633270 218.469781
285 876.829351 130.990453 418.079401
285 790.305446 445.318387 414.541758
285 778.317418 79.186546 882.425968
285 742.512091 425.661556 856.632034
285 874.568640 136.507062 896.827431
285 863.233281 385.718720 882.835458
285 631.997527 198.291136 952.554761
285 624.959348 311.409475 948.123373
286 940.405143 -431.268621 -35.948811
286 1383.193516 707.669243 -32.294436
286 1951.297141 -405.291850 -63.695212
286 783.900889 137.777140 -6.279837
286 659.509221 172.339868 49.967354
286 626.251012 240.086468 3.097969
286 471.020769 421.430292 47.265471
286 460.068644 370.328097 205.949921
286 404.730550 303.001255 216.872618
286 869.433110 130.061598 414.885203
286 798.487339 447.478163 415.865494
286 776.245241 78.454491 879.347110
286 739.525268 426.076977 854.749066
286 870.670473 137.321874 892.321541
286 862.076760 387.134045 880.869631
286 629.051256 197.852509 952.394750
286 623.616834 309.188962 947.392740
287 925.508070 -430.203629 -37.775259
287 1371.662816 708.274560 -29.489369
287 1938.574304 -404.891438 -65.461835
287 767.049582 140.269716 -6.393690
287 644.833660 173.120676 49.119570
287 610.531765 238.302473 3.753098
287 487.299172 422.627657 49.212779
287 471.838093 368.818956 205.672067
287 410.224415 305.216218 216.942723
287 860.460816 129.337650 412.334646
287 806.031659 446.769703 416.038724
287 773.370499 78.761296 877.622879
287 736.900943 424.429019 855.742612
287 869.851105 136.691854 892.387122
287 862.599720 386.380599 881.846962
287 626.980183 196.640850 952.649922
287 620.837664 307.126274 947.975592
288 910.213500 -428.030718 -38.422292
288 1358.398352 708.344159 -32.161039
288 1927.259157 -405.061275 -64.896113
288 755.566122 139.044228 -7.300921
288 631.488616 173.583212 47.330018
288 600.998945 240.496021 5.425476
288 500.291911 424.385895 47.340362
288 481.638805 369.147686 203.002280
288 420.164351 304.139622 211.672756
288 850.683589 130.074727 409.903619
288 816.827668 449.587957 415.918833
288 770.066323 78.898711 876.780655
288 740.122136 425.523972 855.274119
288 869.368708 136.367213 891.511658
288 861.310118 384.492671 881.415350
288 629.711884 196.900010 951.271766
288 622.068347 308.563716 945.372304
289 894.671565 -431.219498 -39.279962
289 1345.764654 706.595029 -29.561232
289 1913.027939 -405.322297 -66.796415
289 738.586835 141.303445 -9.257635
289 616.394301 172.515457 51.182462
289 585.580564 238.055842 4.857287
289 515.122402 427.068945 46.955277
289 494.657402 370.221691 201.745192
289 426.736517 306.793156 209.740066
289 837.522125 131.870527 407.800498
289 820.445984 448.595087 419.641359
289 766.745885 80.096789 877.073876
289 738.217473 423.995249 855.350042
289 868.010830 135.324833 890.816780
289 862.688896 386.091080 882.991858
289 624.496694 197.969761 953.327593
289 617.707029 310.047896 948.784476
290 881.509366 -432.861107 -39.408355
290 1334.708034 704.245302 -30.209293
290 1901.384211 -406.947689 -68.049229
290 726.279066 137.791808 -8.391372
290 604.512823 171.524017 48.565487
290 572.804076 237.473985 4.689449
290 533.707430 427.794316 47.835825
290 503.383525 367.010238 196.189690
290 436.601041 304.825605 203.954887
290 830.516303 130.975109 407.300042
290 830.737341 445.642558 423.000837
290 764.353697 78.281013 876.744077
290 739.261550 422.096180 857.940951
290 864.187885 134.253906 891.374274
290 861.512694 384.044730 883.747669
290 620.769368 197.853948 955.683608
290 617.901928 309.464806 949.696032
291 868.954766 -429.522661 -39.622312
291 1320.775590 703.753543 -30.554837
291 1888.887714 -405.482318 -67.487774
291 713.068488 138.412047 -8.253667
291 591.399400 173.588909 52.071273
291 560.207043 234.476556 8.319630
291 551.965083 429.255050 43.499623
291 517.767350 366.290496 195.036051
291 449.166815 306.146046 198.307953
291 819.380894 132.059715 408.936373
291 836.967822 443.813368 425.547201
291 761.065862 81.796428 878.196050
291 740.016655 420.958654 859.942664
291 868.066062 133.329570 894.999676
291 864.423386 381.763289 886.679375
291 621.939187 197.417670 955.166260
291 615.538691 310.880820 950.718093
292 858.024107 -434.450806 -38.836632
292 1308.024902 704.161964 -30.699394
292 1876.632724 -408.886777 -67.003704
292 700.119606 136.837042 -7.037768
292 581.392324 169.655630 54.367443
292 559.269025 239.780978 16.989773
292 568.834730 432.321046 41.456530
292 528.833202 370.261010 191.638429
292 459.904736 305.951458 191.346360
292 809.229864 131.869522 409.641052
292 843.538939 443.655757 430.106531
292 757.775976 78.996867 881.432570
292 739.191281 421.300526 863.739308
292 865.656884 130.330746 896.206494
292 863.250868 381.070591 890.763266
292 619.589424 197.738006 959.463754
292 617.180067 309.679718 955.410139
293 842.274198 -433.278816 -40.246320
293 1297.143826 704.281085 -29.668590
293 1863.573867 -408.918778 -67.761330
293 687.792752 136.343452 -8.625503
293 568.020078 168.211644 56.481140
293 547.902467 238.179851 18.643030
293 590.809956 437.432636 39.815810
293 541.591985 371.854830 184.217312
293 472.123282 305.828668 185.272475
293 800.578710 129.071814 411.519859
293 847.337919 441.462195 434.417518
293 757.078843 79.099582 883.137995
293 740.448123 421.441146 867.524239
293 862.402269 131.338748 896.216695
293 864.003248 381.770673 893.706769
293 621.303963 196.881974 960.871624
293 619.321858 308.523205 955.082174
294 829.957252 -434.130197 -37.926987
294 1284.572251 702.825259 -28.825010
294 1852.385303 -410.121991 -65.123785
294 674.060236 135.730714 -6.856039
294 560.024657 166.492144 60.393415
294 534.911130 237.895290 22.974664
294 607.518902 437.478492 36.566109
294 554.900720 369.592543 178.989676
294 501.974265 307.905745 162.870522
294 789.757791 129.686882 414.419742
294 853.248379 440.170218 440.687581
294 756.383272 78.623032 886.012222
294 740.833252 420.897221 873.787568
294 862.197159 129.494807 901.013008
294 863.830275 379.140296 899.202347
294 620.269052 196.743010 963.589983
294 617.917177 309.169308 961.676185
295 818.634489 -436.150308 -35.527346
295 1272.519569 702.466600 -27.323076
295 1839.623227 -412.388592 -66.689177
295 664.078508 134.976055 -5.049122
295 547.912344 166.614668 64.267137
295 527.901786 235.052674 25.629626
295 630.794514 439.905086 35.882001
295 571.288102 371.303838 176.343256
295 512.483357 308.087550 159.108742
295 781.080420 130.083050 419.657354
295 858.221367 436.836658 448.090444
295 755.506834 79.690305 889.801634
295 740.867501 420.241225 880.141715
295 862.673060 128.737440 903.938820
295 865.182880 380.194515 903.909487
295 618.252500 197.330838 970.002139
295 616.821381 308.508607 967.921387
296 807.841516 -437.532485 -37.233414
296 1260.468779 701.948120 -29.274268
296 1829.307377 -413.584408 -64.647142
296 650.530887 132.634922 -6.340986
296 539.074560 165.118781 65.655212
296 519.483580 232.959426 28.475993
296 652.504650 444.575568 32.075961
296 584.278745 375.028128 166.142022
296 533.827956 310.635707 142.915942
296 772.232920 129.505868 422.717342
296 861.880301 435.232812 451.620244
296 759.760057 78.719744 893.518641
296 741.905765 420.106374 885.586286
296 861.941276 130.027151 908.092975
296 865.330304 380.326275 910.521672
296 621.345945 195.511731 973.923999
296 621.886348 308.224617 969.849793
297 795.801001 -439.276936 -37.411329
297 1248.149664 701.236117 -29.464131
297 1816.684406 -415.836353 -64.761720
297 639.910635 131.805254 -6.959746
297 531.447148 161.372698 71.297982
297 511.267766 230.654823 32.432634
297 674.182496 448.250679 29.398756
297 601.452666 376.442005 158.966387
297 552.429284 310.808855 131.889462
297 762.933879 127.271384 426.757314
297 865.120787 434.094587 459.728944
297 760.837634 75.804372 897.856371
297 744.087719 423.152017 893.887739
297 860.567398 127.841331 910.405724
297 865.485424 379.980294 915.670420
297 630.118700 196.482456 975.896316
297 624.737140 306.442553 977.085544
298 784.077728 -439.136437 -37.225890
298 1235.921059 701.012843 -28.353179
298 1806.197970 -415.220053 -60.583514
298 632.571008 132.158131 -4.323954
298 524.419949 161.838323 77.772395
298 501.395649 228.535202 40.250018
298 696.666205 447.823030 27.925835
298 615.699710 375.071030 151.750852
298 568.639589 310.471114 123.493218
298 756.572075 126.930866 433.666029
298 866.862117 430.506751 465.028403
298 762.135430 79.393984 903.066447
298 744.459756 423.081471 899.263619
298 863.577998 130.802889 915.596463
298 867.252336 379.654295 922.219846
298 629.029063 195.003415 983.803429
298 623.123786 306.640826 982.785344
299 774.017830 -439.733175 -36.945310
299 1225.133951 700.388572 -28.398873
299 1794.218057 -415.667734 -60.992859
299 621.326124 129.256784 -2.971461
299 515.571984 160.567931 81.461409
299 495.154803 229.991642 45.939793
299 719.860753 451.735010 25.784928
299 631.848318 378.227429 144.147570
299 566.973900 310.603426 127.073287
299 747.708884 128.224046 438.450410
299 869.295833 428.808178 469.720119
299 763.820681 78.841672 906.932951
299 748.310073 425.226524 906.761825
299 863.716620 130.519209 919.955802
299 868.294171 381.156082 928.876241
299 633.558381 196.417601 987.794465
299 628.469210 307.149963 987.075574
300 762.843216 -442.710069 -37.096312
300 1213.771615 701.769395 -27.756943
300 1781.805206 -418.231371 -63.486157
300 610.165801 128.387027 -3.087649
300 508.298832 158.719261 85.552763
300 486.526572 224.867948 54.123419
300 744.954202 456.281424 23.760898
300 649.537863 383.202528 138.442690
300 587.139837 310.617114 115.320589
300 741.736682 124.559830 443.266103
300 869.904128 428.049756 475.302969
300 764.616569 79.878725 910.775459
300 744.390408 426.135476 913.892300
300 863.357126 132.775134 922.349021
300 866.420703 384.557320 934.079700
300 630.827954 194.112180 994.507866
300 627.005106 306.870277 996.561681
301 747.426423 -443.275025 -38.138215
301 1199.803569 700.364253 -27.516706
301 1769.674566 -420.012367 -61.807900
301 600.255722 128.126346 -5.230776
301 504.048820 155.085758 90.163703
301 476.486612 222.290725 60.877813
301 763.215107 454.452910 16.284594
301 663.599647 382.667417 125.751728
301 605.006187 310.518275 102.747553
301 735.728931 126.103772 448.907994
301 869.241437 425.103476 478.965898
301 766.829246 80.408303 915.516504
301 745.463400 427.043122 917.710670
301 863.871465 135.398608 926.983006
301 870.049172 385.349647 940.378276
301 634.638418 196.420622 998.301061
301 630.667308 307.438144 999.331871
302 737.535880 -443.265232 -36.057490
302 1187.648493 699.993605 -30.699610
302 1759.391304 -418.085395 -59.945023
302 590.038179 127.774146 -3.265245
302 496.909421 156.213657 96.173240
302 471.039191 219.225931 69.083730
302 795.886927 453.023437 13.787900
302 683.036021 381.311786 119.454224
302 625.598076 312.403732 92.677537
302 730.562919 124.450565 456.542098
302 868.561914 420.701956 484.064172
302 767.129961 82.483341 922.291557
302 747.907865 425.792875 925.887915
302 866.736211 134.626701 934.745449
302 873.871329 385.896844 948.116436
302 638.719084 195.731992 1006.130870
302 631.896678 304.440083 1004.910803
303 723.765973 -443.245912 -37.783786
303 1177.383286 700.285480 -27.575763
303 1745.241057 -420.919324 -61.368477
303 576.149714 125.362180 -4.389911
303 489.656209 151.648905 99.628393
303 459.117510 216.130308 80.119517
303 821.801744 455.611167 16.020898
303 702.635565 382.615233 115.089850
303 646.346541 317.665987 94.438124
303 721.090055 124.520502 460.514452
303 867.172105 416.937152 491.346554
303 770.445201 83.997979 926.647065
303 747.544642 426.066553 932.497816
303 867.075445 138.090912 936.631852
303 873.864258 387.509136 953.721942
303 634.860793 196.163362 1011.627345
303 627.720936 304.587791 1016.047581
304 710.364726 -444.030778 -38.234971
304 1161.966368 700.308157 -32.432144
304 1733.683277 -419.088442 -61.786678
304 564.344552 125.955067 -2.994967
304 482.688947 151.749928 104.302460
304 452.300703 215.833135 83.608136
304 846.528192 453.260068 9.342970
304 721.584331 386.465236 104.997233
304 662.499911 321.694608 83.035776
304 714.798908 124.298986 465.989573
304 866.501194 417.614128 490.244646
304 769.078506 84.995490 931.036205
304 745.493862 426.926397 936.646445
304 868.008947 139.769078 942.054203
304 874.642569 389.786303 957.905093
304 637.762040 197.049853 1016.671317
304 633.199160 309.686863 1017.523221
305 693.759087 -440.880312 -38.972678
305 1149.651140 699.829969 -32.040003
305 1720.024120 -420.782535 -62.231252
305 549.508658 127.165151 -5.932199
305 473.657382 149.210901 110.172353
305 447.022932 210.336124 90.893161
305 869.770298 451.367443 9.140341
305 740.816493 386.230464 100.392726
305 681.540741 323.752786 78.680577
305 709.387543 124.123534 468.957735
305 866.490913 416.437183 496.951809
305 770.966754 86.588092 935.850173
305 750.619912 427.466203 940.726351
305 870.881345 141.190988 947.739158
305 877.517477 388.531744 964.291108
305 641.135172 199.038073 1020.267114
305 632.850641 310.593290 1023.455175
306 678.196910 -443.296249 -37.992156
306 1137.688275 697.818738 -29.137210
306 1707.124366 -420.037095 -63.972560
306 536.165690 125.935411 -3.894193
306 466.184076 148.350731 115.247423
306 436.835261 208.326919 104.402370
306 896.154572 447.476670 8.295417
306 758.169460 384.721196 95.745971
306 698.040766 322.731603 75.126532
306 702.103856 124.427602 477.022311
306 861.137169 411.399341 498.307247
306 770.669146 90.708646 941.034444
306 747.045788 426.022682 944.527444
306 872.387500 143.358459 952.712401
306 877.761299 390.787718 968.105452
306 635.625155 200.918305 1025.821327
306 629.967937 310.323687 1028.805841
307 665.523375 -443.254332 -38.402712
307 1121.660922 698.231798 -30.761059
307 1694.055327 -419.126765 -63.152676
307 525.229217 126.578008 -2.182090
307 460.424632 145.277842 121.529204
307 428.015198 205.513391 110.631020
307 913.162835 442.629693 7.118401
307 774.609213 384.244946 90.033305
307 715.100019 323.574716 69.671949
307 697.740240 125.759443 480.001275
307 857.803174 409.116978 499.768097
307 770.413289 91.356333 946.750151
307 746.387011 424.725132 947.075478
307 874.803471 145.065149 956.994530
307 877.521621 391.393534 971.863147
307 633.924271 199.691209 1030.300478
307 630.835909 311.845805 1030.732692
308 648.593776 -444.914460 -37.051597
308 1109.201571 696.130122 -28.935788
308 1679.316767 -422.244424 -65.965151
308 511.045235 123.341964 -2.347385
308 452.700976 142.693823 123.563275
308 422.489295 201.693508 119.274469
308 933.437850 441.192220 10.417796
308 794.217101 384.841316 89.230272
308 732.188666 323.576308 67.737074
308 691.833450 122.979396 486.002825
308 856.062672 407.588583 502.154809
308 770.417073 91.733431 948.206322
308 746.259387 426.124806 950.923334
308 872.595678 144.312326 961.329378
308 877.512422 391.735276 975.922031
308 637.060127 201.391217 1033.560061
308 631.793944 310.970384 1035.511724
309 634.427437 -444.222151 -38.151538
309 1096.544659 697.174993 -29.324950
309 1666.458240 -422.132948 -64.509142
309 500.497883 124.714256 0.460908
309 446.267643 142.500643 130.385521
309 412.755811 198.698867 125.822974
309 951.470910 437.217443 7.905780
309 809.436325 384.267490 86.395209
309 744.412502 324.010452 64.192071
309 687.564366 124.968845 488.436576
309 853.911903 407.741870 501.468034
309 771.577259 93.581689 951.863338
309 746.541579 426.313500 951.004065
309 875.544122 145.223964 963.669507
309 880.354398 392.718999 977.850817
309 638.390645 202.653103 1035.684140
309 627.335854 311.605048 1038.567484
310 622.448191 -445.153493 -35.656526
310 1082.882083 695.791102 -28.208803
310 1653.215047 -420.811719 -62.211410
310 489.962418 124.186272 4.663528
310 437.162352 140.327014 136.973750
310 407.521148 197.526510 135.529045
310 968.967152 434.346217 10.100167
310 821.822087 383.570846 80.562389
310 758.224057 325.278262 63.597552
310 686.012396 124.023404 491.621849
310 852.889862 408.283900 503.119726
310 770.449879 97.154223 955.093277
310 748.079781 426.630012 952.908014
310 876.863149 149.153410 967.480626
310 878.985468 394.686477 979.919338
310 638.282614 202.758482 1039.813075
310 632.110711 312.688466 1040.300790
311 610.700372 -446.110197 -38.072929
311 1070.854714 695.385137 -29.114860
311 1641.555036 -423.843669 -63.407435
311 482.676291 119.340877 7.364225
311 435.801173 137.061663 141.206947
311 402.302513 191.710194 143.340111
311 983.890356 432.183985 13.741739
311 833.175656 382.759237 80.497111
311 770.901892 322.632796 60.295138
311 685.943307 122.941655 490.972174
311 853.895455 406.473037 505.325147
311 772.165583 96.861436 957.072349
311 748.446042 426.654342 953.405990
311 877.546039 148.532172 969.062535
311 877.773196 392.348726 978.654343
311 637.224124 203.140181 1042.310883
311 630.985245 313.252239 1042.621601
312 595.810122 -446.880340 -35.210086
312 1059.620236 693.350483 -27.437136
312 1629.002757 -424.336780 -64.181476
312 471.846021 118.973205 8.822853
312 430.328092 134.266942 146.331064
312 397.437785 190.038428 146.941746
312 996.524424 427.298997 13.239684
312 845.958855 383.155924 79.628304
312 782.199434 322.855538 59.692708
312 687.828732 121.957253 492.508876
312 851.433406 405.503514 502.111888
312 774.127247 96.039671 957.909328
312 750.256772 430.138844 951.904363
312 876.745230 150.257514 968.403029
312 880.229083 396.418656 977.853614
312 642.387513 203.940644 1041.989090
312 636.470550 314.117240 1041.820819
313 586.532736 -444.421907 -36.245297
313 1046.712668 696.274437 -30.423142
313 1618.386751 -424.218549 -62.439764
313 466.322418 119.830701 10.500025
313 426.797656 134.378982 152.208067
313 394.873721 185.297286 152.786842
313 1007.075870 429.319989 14.024826
313 854.481979 381.881486 77.153867
313 791.667619 325.922564 57.039447
313 693.137660 122.775571 492.616395
313 853.229137 404.291199 499.694653
313 781.115518 96.191139 960.016513
313 753.899785 429.511377 951.980509
313 880.520488 150.981650 971.053690
313 881.859554 394.747901 979.415672
313 645.584904 205.647355 1039.694081
313 638.367087 315.180255 1040.983942
314 575.425585 -447.238450 -35.420996
314 1037.115324 696.095526 -27.614313
314 1605.801829 -426.616199 -62.970177
314 460.682141 115.198569 13.848119
314 423.497346 129.718904 155.610861
314 392.896048 181.393079 157.235039
314 1013.066659 429.269499 15.206894
314 862.700750 384.692239 76.878351
314 799.915305 321.809511 56.443777
314 698.073877 120.488402 490.872929
314 856.484678 407.762464 498.700238
314 783.544704 96.048111 958.291426
314 754.493016 433.222473 949.822252
314 880.725294 155.002132 968.253781
314 881.039901 398.368336 976.022377
314 652.698979 205.253276 1038.925043
314 639.489564 315.115706 1041.023240
315 561.028878 -447.530806 -38.823155
315 1025.264325 695.007658 -28.257386
315 1595.336592 -425.489233 -62.999597
315 454.844487 116.445953 18.062420
315 420.792919 129.557831 159.413703
315 386.624658 181.733785 164.525508
315 1017.961753 428.214176 11.470950
315 865.812552 381.879758 73.606813
315 806.409087 322.174837 51.078196
315 704.394083 122.430174 488.725575
315 854.550580 406.348282 495.389893
315 786.809989 97.929750 956.919405
315 753.725534 434.713503 946.493488
315 881.454640 155.892600 965.672427
315 880.863976 398.347019 971.423483
315 651.352403 205.316611 1037.872215
315 641.628510 318.108282 1039.409063
316 552.918857 -446.732899 -37.298128
316 1012.255871 697.111944 -31.169010
316 1584.684520 -427.713827 -60.917220
316 448.343536 112.765964 18.842207
316 417.795570 127.151799 164.292461
316 387.331230 179.021270 167.670980
316 1022.711987 428.742656 9.116848
316 870.293700 382.560389 73.585179
316 810.763868 321.094438 50.848647
316 711.597333 120.216156 485.832068
316 861.260321 408.770977 494.395182
316 789.967436 96.972542 954.843454
316 758.413811 435.236627 945.491926
316 883.961911 156.529514 965.744589
316 885.263142 400.652211 969.570353
316 653.077794 206.120670 1036.964368
316 642.109775 316.483422 1037.895875
317 543.149325 -448.321218 -39.817383
317 1002.755435 696.847566 -26.772197
317 1572.944816 -428.517416 -62.602016
317 442.297514 109.496412 21.479164
317 415.379099 125.463327 166.958845
317 383.585802 176.596886 173.460213
317 1022.731019 426.549644 5.838220
317 873.416530 383.218798 72.312300
317 813.941156 318.927576 47.311113
317 718.951798 118.477390 482.380480
317 860.672070 407.769405 489.329882
317 794.828155 97.630190 951.453627
317 757.670017 438.627759 939.200733
317 884.448734 159.177038 961.675960
317 887.003141 404.880839 967.042263
317 656.850058 208.615455 1031.717909
317 648.859789 317.736707 1031.512889
318 527.985201 -449.060266 -40.375638
318 986.333982 696.142594 -30.718185
318 1561.533863 -427.081066 -60.802521
318 439.005350 106.200344 25.861739
318 411.666876 123.209510 171.616222
318 378.187512 173.719307 176.979727
318 1018.823431 423.238628 0.242327
318 868.940967 379.414898 64.741038
318 807.894726 317.312101 40.203415
318 724.249524 117.027365 476.889310
318 862.927234 407.958479 483.595743
318 795.516713 99.594512 948.210792
318 754.705723 439.109168 934.547831
318 884.793344 160.635228 957.484702
318 883.784690 407.074355 962.136783
318 654.152877 206.919118 1028.754826
318 647.432661 317.538143 1025.695908
319 517.228428 -449.608875 -38.772023
319 974.899990 696.032283 -29.378639
319 1547.361567 -429.654872 -60.533326
319 432.733531 103.576565 27.165873
319 408.003199 123.062229 173.111807
319 375.118733 171.960251 179.429676
319 1014.364720 424.028345 5.427609
319 864.760756 376.935394 63.360858
319 808.605321 315.937009 41.775506
319 730.903723 116.731868 471.786495
319 866.241574 409.389673 480.830841
319 797.863188 100.012532 943.486409
319 754.378344 440.507620 930.351906
319 884.931102 164.783140 953.981034
319 887.871620 410.283346 960.662136
319 653.488568 209.092352 1024.369071
319 646.804161 318.983305 1022.369494
320 501.923677 -448.837045 -39.880918
320 962.077787 696.160204 -29.598060
320 1535.172302 -428.490108 -60.978712
320 428.949158 102.444314 32.829459
320 403.711370 121.624918 177.225163
320 368.530889 175.066458 184.343313
320 1005.552274 422.186518 1.284393
320 858.998861 375.025231 61.141718
320 799.033470 316.765619 34.381946
320 734.887527 117.507189 466.278872
320 868.759873 409.077670 473.471538
320 797.178009 101.593775 938.800918
320 756.219705 441.405855 924.448929
320 887.133556 164.090908 949.375109
320 885.697460 408.859508 953.649250
320 652.307912 211.839929 1017.293100
320 647.080706 321.087884 1015.346271
321 486.271534 -448.498778 -39.431133
321 951.492959 694.346523 -29.081892
321 1523.690000 -428.250044 -59.131479
321 420.751339 98.166183 33.762683
321 398.832060 120.518375 181.428732
321 364.779025 172.492542 188.214838
321 992.216548 418.192469 2.009691
321 846.813392 371.630717 58.916253
321 784.062648 311.497560 32.899569
321 737.542337 116.844668 459.520711
321 871.421470 406.248346 468.898723
321 793.988835 104.167431 931.502809
321 756.457091 442.573468 919.558199
321 887.395419 164.092932 945.230183
321 885.013811 409.173435 949.085075
321 651.263492 210.184540 1012.316244
321 642.927106 320.378191 1010.762287
322 472.471702 -446.818414 -40.983808
322 936.233892 696.077145 -26.613927
322 1507.450663 -427.267208 -62.386668
322 413.136892 93.126059 36.560288
322 396.408636 119.148455 181.746936
322 363.951332 171.561002 187.750886
322 978.678790 419.916590 0.572390
322 831.195920 368.504439 55.804607
322 768.698037 313.479983 27.698052
322 740.394045 115.476051 452.688169
322 874.060343 407.186911 463.817753
322 792.974085 103.968909 923.441954
322 752.617440 445.505261 911.965525
322 885.970599 168.199427 937.863248
322 883.881420 412.868483 941.131889
322 649.519290 212.725795 1003.012874
322 642.012530 324.718959 1002.163003
323 459.773050 -446.897654 -41.533648
323 924.329616 693.260614 -29.016536
323 1496.476350 -428.437322 -62.424155
323 409.644302 92.477173 38.352848
323 394.551535 119.844048 182.195243
323 360.481960 175.197124 192.266432
323 968.674332 416.541927 0.454828
323 819.596463 364.711716 54.500753
323 756.464576 310.570224 25.531463
323 743.546532 115.878829 444.472705
323 878.575257 403.988415 456.620880
323 787.822993 106.947698 916.526961
323 756.782810 447.535372 906.052643
323 885.445676 166.539227 933.219712
323 884.021166 410.345426 937.714646
323 648.438388 215.188352 995.972725
323 638.047110 325.259076 995.186571
324 445.438287 -444.081944 -40.161915
324 910.368822 694.110966 -27.502344
324 1483.912756 -427.295826 -61.298918
324 404.225726 88.492641 41.698182
324 390.980961 117.682634 186.969785
324 362.449200 173.811934 192.804734
324 955.849997 415.063446 -0.135179
324 809.324067 363.983154 53.812693
324 742.285570 310.812692 27.856858
324 747.290961 112.984523 439.404226
324 880.785826 404.414241 453.503912
324 788.077235 107.028508 908.089147
324 756.606263 447.454346 898.475704
324 886.643010 167.444718 926.020117
324 885.290352 411.964741 930.940094
324 644.640499 217.429775 988.182895
324 635.516809 327.332239 987.398218
325 433.848885 -444.739377 -40.890994
325 899.256008 695.066410 -26.004870
325 1471.693249 -426.027900 -60.981439
325 405.325367 85.386414 47.164022
325 392.897338 119.468415 187.694797
325 357.340544 174.577148 199.186430
325 941.462035 415.448240 1.523829
325 798.507652 363.404967 53.312159
325 733.740049 307.524846 28.587867
325 751.674065 113.280360 433.254438
325 882.044251 403.617475 450.510026
325 785.175522 109.335126 900.314681
325 753.266831 448.397730 893.952445
325 883.418305 168.511900 918.126247
325 880.758583 416.865973 926.220514
325 638.630437 218.658272 979.941428
325 634.871346 330.608183 978.182692
326 422.364519 -446.588842 -42.962736
326 886.967078 692.079406 -29.675779
326 1458.748052 -428.511220 -62.502709
326 408.607511 79.113650 44.619410
326 394.772009 115.653319 189.482411
326 359.984986 172.159058 198.664455
326 930.132640 415.779446 2.372897
326 787.385983 362.268748 56.200855
326 720.806256 305.066667 25.745060
326 753.628940 109.431823 423.070824
326 883.051492 403.914445 447.543564
326 785.234914 106.702535 889.296783
326 752.423840 449.492921 891.077959
326 881.649592 165.969404 907.077452
326 878.872885 412.856105 918.218313
326 637.253939 216.873096 970.314320
326 627.424230 329.550809 971.577237
327 407.574140 -445.068609 -39.693236
327 874.900333 694.602127 -25.588015
327 1446.230507 -427.350935 -60.122531
327 411.183708 80.579057 49.360297
327 397.856696 116.817169 191.082858
327 364.574524 172.857975 199.729216
327 918.280390 418.255775 4.537486
327 776.990742 359.492110 54.824641
327 709.419050 308.216590 28.866900
327 761.270820 111.856404 419.980177
327 881.381369 405.689790 446.028673
327 785.590679 108.848559 884.026996
327 748.962053 449.146020 892.828547
327 885.671858 166.961064 903.361129
327 879.948526 416.546888 918.100088
327 636.226717 217.516647 962.569184
327 623.306812 328.668567 968.331773
328 395.462400 -443.929925 -41.326851
328 859.868647 695.409645 -28.549455
328 1434.449844 -426.494550 -61.091489
328 415.963443 74.258194 53.435902
328 402.913842 116.504942 192.630811
328 370.938169 174.701422 200.490662
328 905.204253 417.189041 0.433779
328 761.315322 362.366921 53.338774
328 696.573222 306.563426 26.475657
328 769.858893 111.049728 414.329402
328 878.986235 410.220160 442.242702
328 783.624332 110.392140 872.521639
328 746.055904 452.909291 887.967114
328 881.420248 170.765577 893.902949
328 876.186585 419.103512 914.117383
328 637.048868 214.160704 954.094056
328 629.785121 326.932615 964.540350
329 384.368388 -444.884653 -41.205651
329 848.757074 692.580596 -26.805499
329 1420.644630 -427.875746 -61.614815
329 421.775193 69.772855 55.243991
329 407.793051 112.388216 193.529823
329 373.783213 174.203276 201.457595
329 893.765557 417.401408 2.429211
329 753.354370 363.657948 55.515173
329 685.244707 305.389485 26.645886
329 775.331500 105.646119 411.249963
329 874.835518 411.460671 441.581421
329 781.447366 109.404680 864.747576
329 743.598369 450.921646 888.443880
329 877.013682 168.394169 886.637339
329 871.784400 417.758839 909.522197
329 635.376000 212.883340 951.920221
329 624.593450 323.867091 963.705276
330 372.493891 -444.239861 -42.175333
330 835.995783 694.481176 -30.542804
330 1412.165139 -429.242487 -57.866572
330 431.563085 66.696484 57.600569
330 417.302810 113.734679 195.340577
330 382.870620 175.163244 196.546873
330 879.931004 419.068702 0.717585
330 739.295183 363.863005 55.357192
330 672.215821 307.556071 24.084076
330 786.280188 104.992851 408.005796
330 872.556458 415.177403 437.578155
330 781.821285 109.230071 859.526242
330 744.750689 451.891445 886.712786
330 878.206360 165.775632 883.425612
330 872.902051 415.326521 908.950184
330 634.391257 213.999219 949.397444
330 623.855561 324.703865 960.253872
331 362.360507 -446.366298 -41.631726
331 826.929494 695.026808 -25.465075
331 1398.817237 -429.598615 -58.660499
331 438.629358 63.919347 57.383046
331 422.866038 113.160805 195.106458
331 386.707126 173.907811 199.610279
331 869.001571 420.900927 5.778816
331 729.503399 368.181786 58.424065
331 663.347395 308.487506 26.388186
331 792.534711 103.305988 405.191196
331 868.659236 416.805182 437.665230
331 783.589645 108.228965 860.665731
331 744.103277 452.668762 886.672474
331 875.478057 166.315686 879.438617
331 870.877856 415.885206 906.166418
331 637.547978 213.038124 947.543635
331 623.227937 325.229500 959.913714
332 348.183234 -444.714178 -43.634827
332 812.189173 695.367436 -30.818653
332 1387.073170 -429.210793 -56.961574
332 449.068501 61.108338 58.499619
332 430.892128 113.207187 193.881382
332 399.732567 177.450358 192.471647
332 855.284739 420.407748 1.100980
332 715.464554 367.829894 55.397969
332 648.972377 310.156883 23.828537
332 800.066603 104.173867 401.489292
332 858.862401 420.048488 433.016836
332 780.358236 107.359085 857.885978
332 743.392896 454.870621 881.881139
332 873.606272 164.773359 877.429507
332 867.665792 414.930142 903.691603
332 640.377066 215.962074 944.639003
332 625.608972 328.076306 955.258374
333 336.247283 -443.726748 -43.065377
333 799.954095 696.223614 -28.708569
333 1373.470723 -429.751510 -57.009868
333 460.094233 60.876415 60.158839
333 437.139310 112.278760 193.891971
333 405.114308 178.634242 192.244494
333 841.204062 420.199963 -0.121370
333 702.689873 367.692066 56.604654
333 632.899926 309.648759 24.224394
333 806.784735 103.596257 403.550460
333 853.931078 421.498499 431.063064
333 777.907432 109.843815 857.462791
333 744.664269 454.548710 882.804365
333 873.788489 165.244790 880.483781
333 868.797939 414.427519 904.591054
333 636.611345 215.961133 944.524704
333 624.092091 330.134512 954.706374
334 325.484810 -447.244260 -44.438513
334 785.928029 694.133340 -27.334164
334 1359.226831 -431.670636 -56.655632
334 470.778226 54.473715 58.484060
334 446.791317 111.418703 188.260780
334 416.130811 175.798126 185.763224
334 828.079999 419.883969 2.018879
334 692.520807 367.411818 57.459562
334 623.268767 306.047022 25.485534
334 814.775195 101.084932 401.787942
334 846.060266 421.419808 430.068404
334 773.358409 106.752973 855.938712
334 742.807216 454.617526 882.323647
334 869.734403 161.672394 877.883528
334 864.402752 413.161771 900.470978
334 638.587411 216.734697 942.946865
334 624.938569 329.133142 953.558945
335 310.095843 -444.513219 -43.561538
335 774.498273 693.827203 -27.090839
335 1347.910277 -430.094379 -56.536462
335 483.787644 55.556221 57.351179
335 454.292177 110.448952 186.577785
335 422.440368 178.172973 181.312849
335 818.426495 419.921683 1.913233
335 680.627637 367.872983 57.615588
335 611.729954 306.397386 25.745498
335 818.745481 102.646468 402.550351
335 838.493554 423.337691 428.827418
335 769.361164 108.190929 855.978567
335 743.556332 453.657622 882.078953
335 870.136169 161.513585 879.428665
335 862.973087 410.840409 900.746962
335 634.811304 216.935932 943.821316
335 624.761866 328.019869 954.407070
336 297.187900 -444.766437 -45.380139
336 758.617025 695.006110 -28.508434
336 1334.377166 -432.325724 -58.784304
336 494.967287 55.439108 55.292609
336 464.485465 110.346768 183.176205
336 433.516445 178.746066 177.168886
336 804.265046 420.921351 0.911487
336 665.851500 368.222165 58.296587
336 596.515855 309.029449 23.472350
336 821.492263 104.470775 403.422348
336 828.055127 423.019073 429.607143
336 769.522818 106.748570 858.464576
336 740.675650 455.897801 881.515749
336 868.257283 160.763162 880.488870
336 861.983988 411.326967 902.015131
336 635.346644 218.754212 943.551159
336 623.795595 330.678809 953.823772
337 284.313615 -444.543431 -44.763079
337 747.687077 695.125802 -28.297534
337 1320.766888 -429.996872 -57.934296
337 506.998750 54.510231 53.340480
337 470.549075 110.588078 179.710083
337 443.512202 177.643996 168.451905
337 790.886762 419.869472 1.403144
337 653.334126 366.640084 57.287217
337 581.067963 307.511572 24.613837
337 827.641440 106.117829 406.897103
337 817.813543 422.105949 430.115667
337 766.562464 108.532931 858.241234
337 737.661164 453.461549 882.650728
337 865.216878 161.472099 880.918370
337 857.646737 410.570144 901.684421
337 631.459990 219.853487 947.285310
337 619.607052 328.840389 956.925511
338 270.230855 -444.680498 -44.897673
338 733.190213 695.504912 -29.048923
338 1307.402272 -430.911681 -57.114017
338 521.563898 53.482750 47.883899
338 478.205635 110.678388 174.128616
338 452.152653 178.376535 161.926085
338 778.967637 419.896871 1.462940
338 640.545463 366.370937 58.958717
338 568.218875 308.262609 28.122245
338 830.581261 106.675105 409.004227
338 808.168072 421.409611 430.599122
338 762.217080 108.946377 860.632491
338 735.486546 452.742481 884.898233
338 864.510245 159.958907 885.470292
338 858.099386 412.108851 904.748012
338 629.516222 216.780614 948.523486
338 617.097701 327.797841 960.253812
339 253.977031 -444.098799 -44.840501
339 718.726970 693.243844 -28.049222
339 1294.895032 -431.573867 -57.243854
339 536.868825 52.756297 44.614973
339 489.015397 109.553614 169.147904
339 461.523327 177.087921 155.196737
339 764.955401 417.305029 -0.236649
339 626.514387 365.039491 60.293119
339 557.247609 300.542378 20.773935
339 832.117659 108.626913 413.705158
339 796.372097 417.929364 432.241723
339 760.696082 107.058578 865.508105
339 732.579662 450.732172 884.652165
339 862.789027 158.142644 888.462765
339 853.840612 409.374489 905.213336
339 626.343318 218.519656 951.500604
339 614.512229 328.287005 959.595973
340 241.698548 -444.061923 -43.368881
340 706.283642 692.663591 -28.145522
340 1281.473338 -430.665666 -56.355809
340 553.939221 55.147230 42.246108
340 500.705311 111.950761 162.019376
340 470.375625 177.308229 148.663015
340 748.957349 417.392341 1.134939
340 612.953696 364.776641 61.966870
340 541.897379 301.187698 22.679893
340 837.590782 110.111590 418.705080
340 784.941749 413.135347 432.719756
340 759.372910 108.017723 871.002087
340 728.329238 449.344685 887.683205
340 863.646978 159.217121 893.521861
340 854.544246 411.000031 908.704012
340 621.759047 217.006217 958.198208
340 609.282788 327.188649 965.753340
341 227.372051 -445.108268 -42.737150
341 693.644691 692.111000 -27.697088
341 1266.194584 -433.036207 -58.197244
341 574.045491 55.534198 35.488635
341 513.607632 111.076354 157.354024
341 487.844583 176.379344 137.696007
341 737.956129 418.119362 2.136382
341 602.758984 368.180756 65.608309
341 529.809391 300.714540 26.253734
341 839.294253 110.404578 422.335676
341 772.481681 412.908035 437.370582
341 759.384120 107.141419 876.322049
341 727.729193 449.067262 890.003117
341 862.391903 160.091165 899.471465
341 854.239870 410.955046 912.652588
341 618.902519 214.475996 962.647533
341 606.658884 326.427951 970.036526
342 214.473651 -443.736764 -45.715560
342 679.710834 694.054110 -28.572331
342 1253.394364 -432.435936 -58.541727
342 591.647031 56.648590 33.525394
342 527.519451 109.691558 148.580749
342 498.060467 177.461124 129.071898
342 724.008707 416.617387 -1.954612
342 589.868657 366.967173 67.978282
342 518.323663 303.222699 27.471091
342 844.222712 113.563034 428.743523
342 759.386407 413.085087 441.472544
342 761.701187 106.669674 883.745288
342 724.943781 448.465434 891.117966
342 860.599569 160.780335 904.702449
342 851.663767 412.218986 913.722571
342 621.092926 217.050138 966.912247
342 607.638024 327.220430 972.129290
343 199.318668 -443.782890 -42.642922
343 665.196531 691.445481 -28.346756
343 1242.552983 -430.883560 -56.818151
343 614.223607 58.992036 30.058413
343 539.798200 111.148117 143.045488
343 512.817485 175.809597 119.162053
343 709.472952 413.666929 -1.277094
343 575.605428 365.029249 70.006972
343 504.653977 302.933427 33.569308
343 846.217874 113.496687 436.790130
343 746.880513 409.197361 443.305009
343 760.309854 103.959166 890.847857
343 723.031889 445.575015 894.792660
343 862.338711 160.986732 913.523527
343 852.302615 409.894327 918.197535
343 619.112422 215.559692 972.161899
343 609.917141 325.528849 976.185343
344 184.475514 -444.180045 -41.710224
344 655.427969 692.894852 -26.498985
344 1227.474140 -432.995665 -57.778989
344 633.916546 58.185968 25.909786
344 556.272659 111.434340 135.691110
344 525.755127 173.673741 115.659891
344 697.797947 415.471407 1.436717
344 563.675196 364.847700 75.609268
344 515.950946 303.260313 21.681842
344 847.423741 116.382958 441.438120
344 733.120194 406.110035 450.948545
344 763.676581 103.944579 898.105234
344 721.791605 443.343068 900.468263
344 863.939499 163.154622 921.713389
344 852.743950 411.484235 923.693789
344 616.632329 212.221827 980.863588
344 605.598050 321.936021 984.687662
345 175.888549 -445.466453 -42.664532
345 640.544555 691.796779 -29.086920
345 1215.585386 -431.429672 -56.514506
345 654.069239 60.496670 20.542868
345 572.382697 112.015835 128.191456
345 547.713885 178.679072 98.752401
345 684.235738 416.661174 -1.054453
345 552.040252 367.612313 78.976069
345 508.181532 304.114844 28.075256
345 850.833545 115.619831 446.103755
345 721.592597 408.700946 454.941164
345 762.677365 101.280428 905.305547
345 720.366216 443.096776 901.987466
345 859.907460 160.760151 924.658783
345 850.073256 411.020678 924.224647
345 618.344727 210.940398 984.769267
345 609.564798 322.019681 987.594059
346 162.001104 -443.961948 -41.091357
346 629.024821 692.338719 -27.435389
346 1204.259803 -431.282355 -54.087689
346 678.105321 61.749997 17.129153
346 589.817052 113.728495 121.264432
346 562.616388 179.686811 91.505965
346 670.437422 416.639942 -0.998471
346 539.976636 367.678786 82.778580
346 498.283815 305.474706 31.794371
346 850.957572 117.304924 452.334411
346 712.282720 407.717435 461.230782
346 765.606358 99.134138 913.181352
346 722.413147 441.712275 907.222726
346 864.040263 160.332077 933.737254
346 853.984547 408.976733 930.416310
346 620.396628 209.787321 990.815927
346 612.915337 322.699058 993.871449
347 149.636654 -446.163491 -41.914264
347 616.451362 693.220086 -27.262420
347 1189.960918 -432.416909 -53.926423
347 699.329507 62.144094 16.271996
347 607.351261 113.663229 114.702032
347 582.619462 182.015710 84.820510
347 658.791138 416.310072 -0.488820
347 531.528506 368.157008 88.954792
347 489.302761 307.254047 39.462563
347 853.132379 118.896324 459.903789
347 699.496332 407.420881 469.638819
347 764.843586 97.420794 922.635898
347 719.265216 439.570826 910.795354
347 861.437850 159.649843 941.376174
347 854.020060 408.919083 936.234156
347 617.470153 208.623055 998.924664
347 608.862138 320.652797 1002.546417
348 137.727815 -444.730698 -43.133863
348 602.735073 692.590267 -27.839595
348 1176.423157 -433.889308 -55.424378
348 721.705188 63.690959 13.103241
348 624.049022 113.446612 107.757091
348 600.158175 184.039187 76.333328
348 644.689660 418.297565 -0.247670
348 519.571782 371.269614 95.056883
348 476.608833 308.788561 49.617875
348 853.885624 117.269871 465.382045
348 688.648586 407.597489 473.124360
348 767.021355 95.239558 929.641086
348 717.135811 439.092932 916.135921
348 860.195490 159.205929 946.540855
348 852.047434 407.052221 937.494531
348 619.128787 205.877017 1004.642042
348 611.182893 318.360643 1007.062257
349 1176.865859 -435.365661 -34.057111
349 1609.063796 682.915485 -31.972549
349 2165.623653 -399.328739 -49.543484
349 743.208800 63.955685 11.064486
349 643.063220 114.234367 100.796071
349 625.430166 184.823874 65.667615
349 630.499772 419.207204 -1.011735
349 511.573374 373.725163 100.095468
349 471.627233 309.555089 52.538697
349 851.924382 117.069557 471.502900
349 678.877520 408.768836 479.960405
349 768.622903 92.068804 934.942336
349 718.610023 437.871161 921.183761
349 860.780571 155.244705 951.079554
349 851.350812 404.781882 943.184351
349 622.212651 206.360440 1009.686763
349 615.097394 317.430126 1012.495948
350 1162.685685 -436.695515 -37.196354
350 1595.361358 683.373731 -31.655398
350 2152.535716 -403.865674 -48.932479
350 764.678585 65.697331 8.399494
350 661.634795 114.763685 98.709666
350 642.906775 185.971743 59.554135
350 619.075483 420.351522 0.926937
350 503.055667 376.012359 105.384858
350 438.694808 309.863573 78.685457
350 852.010318 118.720947 477.226452
350 671.081564 409.427796 487.779470
350 770.869937 91.864071 944.303317
350 717.955774 436.362622 926.414164
350 863.480497 156.843007 961.251660
350 854.773350 403.933014 949.442347
350 622.091570 204.585269 1015.788835
350 616.136033 315.137635 1017.953334
351 1150.137684 -438.435568 -37.761002
351 1582.678201 683.236635 -33.901764
351 2140.834208 -403.241221 -49.396624
351 787.947131 63.781313 8.470992
351 679.373981 115.023994 92.609421
351 659.342158 187.851762 54.966300
351 605.654329 421.977824 -0.330871
351 494.624579 378.210973 110.450056
351 434.407986 309.499971 84.035709
351 852.847060 115.684423 482.034917
351 659.652444 409.769798 493.792792
351 770.887058 87.765119 949.318459
351 715.231922 434.023313 930.258225
351 859.526166 154.637736 963.011367
351 852.887168 402.414053 951.613732
351 621.807188 202.576564 1021.606764
351 616.760674 312.633419 1023.204301
352 1135.551999 -437.908661 -36.077865
352 1569.368593 683.472525 -33.846653
352 2126.792827 -405.548739 -52.433072
352 808.735281 66.062919 10.975323
352 697.843744 114.834893 91.509382
352 681.169070 190.671448 50.161818
352 591.326078 422.703711 0.322370
352 484.344342 380.098919 113.757568
352 425.497848 313.073457 90.253737
352 851.244010 115.330085 486.653095
352 651.323171 411.359041 497.725657
352 771.553699 87.004761 954.196740
352 717.033618 432.096644 934.192699
352 859.632927 155.561610 968.516526
352 851.926189 402.250303 955.264598
352 622.974023 200.072162 1025.641252
352 617.255033 310.520787 1028.050222
353 1121.801835 -435.792209 -35.796407
353 1557.701326 685.035625 -34.000294
353 2117.257204 -402.313608 -51.248761
353 828.615210 71.293923 6.954006
353 715.201028 118.192874 85.904492
353 687.559960 184.897040 40.057513
353 580.848519 422.657727 0.427230
353 479.849409 383.588684 120.775860
353 418.075925 315.288826 98.092936
353 851.005281 114.509040 490.596410
353 644.991016 408.722022 503.652278
353 771.732413 88.094910 958.734746
353 714.604434 428.314551 938.729746
353 861.695963 153.316393 973.485226
353 854.459683 399.804129 960.720764
353 624.871901 197.701768 1030.651410
353 620.073125 308.689509 1032.720069
354 1106.732511 -438.591995 -34.690251
354 1543.854075 685.611335 -31.232434
354 2102.217825 -407.497897 -55.037038
354 844.772040 72.921241 4.845583
354 730.700211 118.816117 82.713327
354 704.072419 186.595812 35.764709
354 566.662000 425.687399 1.875581
354 470.219131 386.136284 126.881325
354 411.245507 317.053151 106.258811
354 844.799713 114.662621 491.988692
354 638.193806 411.169970 508.984835
354 771.933799 85.868110 963.754314
354 712.018573 426.354239 941.990356
354 860.735412 154.069108 977.241131
354 853.270115 400.074926 963.721976
354 622.243066 196.610209 1036.251228
354 616.382572 305.951995 1037.916387
355 1091.126418 -436.884490 -38.107208
355 1527.412260 685.820131 -35.323133
355 2089.070627 -405.906910 -54.028467
355 862.105852 76.286541 6.876661
355 745.176144 117.142839 83.403250
355 717.298599 186.782345 33.793399
355 552.625756 423.786694 -3.609371
355 459.305937 389.171982 127.574875
355 402.318440 321.343393 112.123553
355 841.841303 113.336346 494.611262
355 632.157141 409.329834 508.708497
355 771.128111 84.341338 966.741514
355 711.265579 426.662038 943.073805
355 858.302847 155.909110 980.153974
355 852.869013 400.506910 966.338229
355 627.252111 195.499992 1037.858621
355 621.697336 305.853212 1038.703689
356 1075.170719 -437.527668 -34.491684
356 1517.056133 681.862912 -29.338923
356 2079.264884 -402.557664 -54.522358
356 876.456792 81.154663 5.249525
356 754.240656 120.917549 80.428272
356 733.795441 187.540454 30.853001
356 542.968474 422.924409 4.639117
356 455.093174 387.033851 138.874855
356 393.008859 323.667739 122.265392
356 840.159846 113.588482 496.121033
356 631.141457 405.986529 513.904468
356 769.280440 85.343320 969.656451
356 711.777632 422.087186 949.714169
356 858.888251 155.967213 983.181897
356 854.254314 399.857537 971.442893
356 622.354714 190.969193 1044.438421
356 615.155061 303.343718 1045.343021
357 1057.833700 -437.444474 -34.612489
357 1502.317694 683.171705 -32.662025
357 2073.141855 -417.251894 -66.288870
357 890.014940 84.857146 5.884654
357 765.656688 121.414218 80.064193
357 743.468323 185.934401 31.670444
357 532.958193 424.543590 3.569596
357 446.811295 388.081480 140.752839
357 384.006512 323.448355 129.687438
357 836.944477 113.622890 498.496566
357 627.945176 406.729194 517.773492
357 768.465283 83.722409 972.858261
357 708.182785 417.275079 950.540762
357 860.383707 150.660218 985.160660
357 853.890504 396.170155 972.754402
357 620.675335 192.158407 1047.335662
357 612.095276 301.297594 1048.396366
358 1047.170553 -437.436250 -36.163832
358 1486.183989 684.667347 -33.958576
358 2060.031804 -418.045616 -67.987944
358 901.478295 84.689667 6.881055
358 775.975591 119.375372 79.470521
358 752.835197 186.151993 27.892862
358 517.861343 426.681395 2.067089
358 438.484141 389.352145 143.664841
358 379.723672 324.993836 134.931253
358 836.495970 114.899420 498.045651
358 626.402222 406.925531 516.664026
358 772.289545 82.978202 974.119605
358 706.056195 419.906787 951.088031
358 858.218450 152.351544 984.590649
358 852.232893 398.475070 974.399223
358 622.127254 188.861304 1045.984907
358 616.170212 298.722391 1049.440338
359 1033.279797 -435.857943 -34.843552
359 1475.937727 681.671061 -31.996100
359 2048.637672 -416.996096 -66.371505
359 913.814961 86.616134 8.338557
359 785.215899 121.023692 79.062228
359 760.713648 185.072676 29.315867
359 508.024184 424.090819 4.858548
359 433.992997 388.970337 149.627284
359 371.126082 326.741008 141.834540
359 837.344988 113.546157 497.817701
359 628.223618 406.988879 517.598391
359 770.214599 80.672361 972.511652
359 707.112133 418.887421 953.305694
359 855.436307 150.244277 983.490260
359 850.791868 393.894431 974.565433
359 620.729615 187.741783 1048.796052
359 615.288082 297.063734 1051.037568
360 1019.729866 -437.644383 -37.703271
360 1462.992334 681.149883 -31.550086
360 2036.753127 -418.165707 -66.518048
360 920.569582 88.453505 7.923953
360 792.707480 122.440011 77.779962
360 768.308631 185.088540 26.436667
360 498.471520 423.487763 6.768041
360 425.637282 388.584196 152.058329
360 362.915574 327.433315 148.082269
360 833.760531 115.695495 495.993742
360 628.987674 402.749515 517.250079
360 769.002004 80.255782 971.750329
360 707.386717 412.826993 954.308571
360 857.989832 146.735819 984.603654
360 853.426255 391.201981 977.206742
360 614.760513 184.227914 1048.678506
360 607.410382 295.342172 1053.025119
361 1004.336937 -437.570449 -36.857103
361 1449.477459 684.476906 -33.439086
361 2024.354384 -418.765094 -67.921436
361 927.280620 87.608525 8.275469
361 798.668236 120.290558 75.769865
361 775.388145 188.518378 23.959031
361 485.480288 426.653561 2.464291
361 420.125970 390.531386 154.797592
361 356.509732 329.742335 154.126145
361 837.124635 113.700798 496.210571
361 632.741826 405.854998 513.624087
361 769.352589 79.968143 970.566659
361 709.002717 414.520444 951.455401
361 858.122624 150.109925 981.254658
361 851.878840 393.056710 974.846787
361 617.425783 184.144264 1048.152883
361 612.587736 294.239899 1050.113045
362 994.332895 -438.360811 -35.199292
362 1438.457122 681.913354 -29.836506
362 2011.498506 -418.820203 -67.827850
362 932.852863 87.303315 7.455787
362 803.191978 120.888664 73.857273
362 779.295424 187.639315 22.804062
362 477.966593 426.284060 8.000105
362 416.346424 389.551821 161.468368
362 354.510163 328.684525 158.641696
362 835.492739 113.299791 492.637270
362 637.920012 402.290166 511.649691
362 769.902763 75.321835 966.072799
362 708.091516 412.358933 951.739391
362 857.216614 145.225918 979.416004
362 854.261828 391.479002 974.704976
362 619.282725 180.796505 1045.933607
362 615.297668 290.301246 1049.126402
363 979.903181 -437.506856 -35.120172
363 1425.333677 682.300459 -30.793471
363 1999.414171 -418.767070 -65.926130
363 935.516361 87.858374 5.560964
363 807.009637 120.332625 74.231952
363 783.567811 188.243862 22.489354
363 465.624715 424.498318 8.865758
363 409.177994 389.361281 162.660440
363 346.168565 329.177231 165.223600
363 837.802515 114.705350 490.251659
363 639.830674 400.577210 508.995184
363 767.164801 76.359392 964.045165
363 707.377737 410.225712 949.836063
363 859.344774 142.085726 976.681532
363 854.644190 387.463260 975.132168
363 616.206739 181.013524 1044.167135
363 612.126387 290.610690 1047.753087
364 966.570938 -438.719511 -36.801803
364 1412.290484 684.477657 -33.265087
364 1986.657068 -420.264284 -67.406176
364 937.050662 87.969953 -0.317459
364 809.355596 122.306418 71.390508
364 785.170372 190.000915 19.342530
364 453.989203 428.061956 8.989054
364 401.907155 393.337985 165.588339
364 345.135165 330.493578 167.390512
364 838.248370 114.093936 486.459503
364 647.348215 402.860613 504.875431
364 767.310446 73.848349 958.826156
364 711.557454 411.363573 947.429919
364 856.922582 142.378095 972.112416
364 852.326749 386.742529 971.266313
364 616.448138 178.562245 1039.997248
364 613.074688 289.793513 1046.083982
365 956.477743 -439.066774 -38.968975
365 1399.027208 683.851232 -32.004998
365 1974.420587 -421.127669 -68.686984
365 933.248765 88.087692 -7.642399
365 808.230942 121.765105 65.718949
365 782.955609 189.525516 17.972587
365 446.172296 428.398898 10.586615
365 400.331760 394.007031 171.142645
365 342.181007 331.402350 173.502892
365 841.160768 110.215420 482.149423
365 654.171514 404.547639 500.235440
365 767.702355 69.199162 952.407280
365 712.977112 411.274232 945.206598
365 852.528194 138.916476 966.425668
365 851.694342 386.949767 968.653636
365 617.669556 175.793209 1033.772133
365 616.650156 287.680437 1038.531150
366 942.022483 -439.006821 -36.933434
366 1387.575566 683.260954 -30.857649
366 1963.249715 -419.608877 -65.290296
366 931.209588 89.069045 -8.233030
366 806.623495 123.586098 65.065638
366 778.029829 192.315087 15.487148
366 432.973126 427.697098 11.847282
366 395.740583 394.700879 173.906500
366 336.540465 332.423346 179.600737
366 843.474839 110.028973 478.651748
366 657.177939 401.449874 495.021383
366 764.189245 68.933269 949.143229
366 710.535756 407.695671 941.496098
366 853.555353 134.631358 964.235546
366 853.850848 382.338448 965.565212
366 617.588501 173.719801 1030.423501
366 609.869070 286.196240 1036.236187
367 926.392905 -438.539293 -41.393171
367 1371.165087 685.244239 -35.559431
367 1950.798915 -420.126176 -67.633317
367 923.129392 89.427297 -6.893716
367 800.943710 126.763205 60.889685
367 775.703881 198.100133 13.499152
367 420.708565 429.377353 8.807391
367 390.058023 398.755638 172.841340
367 332.976439 336.370895 182.148414
367 844.660655 109.372404 473.634144
367 661.159419 405.971456 486.485666
367 762.085983 68.065046 942.990343
367 710.476142 409.989678 935.187800
367 848.862176 135.004173 957.240526
367 850.962576 381.958731 960.735803
367 616.647718 175.428715 1023.291212
367 611.086926 285.877459 1029.652578
368 915.126174 -437.847225 -38.869424
368 1358.402613 684.567125 -32.042067
368 1937.214308 -421.424337 -67.161477
368 914.645993 86.789874 -6.449014
368 792.781372 125.470458 57.631232
368 764.776546 196.274755 9.529108
368 414.787377 429.208553 15.248715
368 389.555075 395.401231 177.947152
368 332.741401 335.119048 187.455254
368 846.572867 107.901255 467.708286
368 674.469121 406.925693 482.623035
368 761.175193 66.098980 935.389765
368 710.433347 408.442649 931.917196
368 847.252197 132.989627 952.387798
368 847.213053 378.899335 954.522178
368 616.934316 174.503261 1016.689937
368 611.933991 282.603398 1024.612087
369 899.391085 -438.037603 -39.426734
369 1345.630246 686.262657 -32.615628
369 1923.470754 -418.679061 -65.643588
369 901.777624 88.417507 -7.712546
369 779.501454 132.012713 56.170612
369 748.815410 202.245058 6.065819
369 402.715262 430.591260 13.920328
369 388.312946 397.756282 179.106287
369 332.599226 337.380086 194.421345
369 847.013284 109.824531 463.577403
369 678.541057 406.704595 474.166056
369 758.179073 64.801778 929.136141
369 709.741780 405.868197 924.358067
369 846.822828 128.265398 947.819463
369 844.427293 376.112039 948.756051
369 612.150195 172.890289 1010.035871
369 607.721365 283.401563 1017.950493
370 885.927423 -437.831993 -39.280903
370 1331.411277 687.069726 -33.289885
370 1911.053602 -418.144487 -66.285493
370 885.748438 89.886401 -7.683934
370 761.157554 133.802751 53.624415
370 734.732942 205.525919 1.915316
370 392.585499 432.540298 16.851261
370 388.353985 400.938063 183.957488
370 329.950648 340.730655 199.400083
370 850.439922 111.331103 458.343304
370 683.631797 407.621503 467.462978
370 752.988837 63.541252 922.795120
370 709.639625 406.362352 918.860404
370 843.144120 127.586457 940.841059
370 842.247615 375.430622 942.632722
370 609.592332 174.166866 1003.621696
370 605.240213 282.648103 1011.628180
371 873.656786 -436.135910 -41.656870
371 1316.763703 687.638318 -33.622475
371 1896.380585 -419.291875 -67.589169
371 874.564502 88.035037 -6.455006
371 741.422102 138.327520 51.230564
371 717.375977 203.018787 -3.258089
371 382.957899 431.997733 16.686553
371 390.549453 402.102336 183.135463
371 335.810239 341.267011 204.403760
371 855.806773 110.469239 451.711787
371 693.244758 411.727383 459.120892
371 751.797709 61.201300 916.949955
371 711.392357 410.079507 910.498424
371 840.331365 126.268413 932.290729
371 840.076881 373.239134 934.736631
371 610.045924 173.819610 992.337865
371 606.821022 285.428434 1000.315923
372 860.295615 -435.816825 -36.574843
372 1304.548612 686.341858 -30.990968
372 1885.501861 -417.207839 -64.901770
372 857.707068 92.053462 -6.517204
372 730.035588 137.264879 50.850016
372 701.637826 203.613700 -3.200392
372 376.297368 430.863484 21.770627
372 394.906547 402.678270 186.326341
372 335.679378 342.091570 209.186891
372 856.901894 110.093594 448.472709
372 704.630376 407.690541 453.871409
372 745.956232 61.117828 908.288129
372 711.199903 406.313100 904.416838
372 838.266792 121.977475 927.494454
372 839.296522 371.070199 929.889399
372 604.726228 172.346438 988.060127
372 598.195961 282.523906 994.229743
373 844.319067 -436.201180 -39.198784
373 1290.902292 686.281847 -32.454789
373 1871.000041 -419.571286 -68.270869
373 841.985329 91.010111 -8.633795
373 716.296692 140.993215 47.748364
373 689.625871 205.269592 -5.554377
373 368.492779 431.805333 23.701986
373 394.551599 403.246477 188.453479
373 339.269739 341.004763 212.623883
373 854.604291 113.602992 439.796971
373 708.696464 407.704777 444.520223
373 743.518020 58.891478 900.845121
373 713.012510 405.467406 896.542885
373 836.704884 119.707199 920.937085
373 837.719660 367.732048 920.908777
373 599.768347 173.809525 979.703546
373 593.768596 285.160320 987.976236
374 831.745270 -433.814258 -36.232890
374 1278.148106 689.076067 -31.901252
374 1858.871760 -416.345225 -64.338178
374 832.219334 93.046207 -4.660048
374 706.859357 143.400159 49.486874
374 677.292366 210.568511 -5.772993
374 358.900526 434.310892 26.594645
374 395.939111 403.118401 187.444816
374 346.637062 344.535180 214.566717
374 858.074886 115.073252 438.330680
374 719.193019 411.881680 434.417401
374 743.261460 58.263556 896.101227
374 710.193055 408.702013 885.421736
374 833.091872 118.510586 911.795249
374 836.032105 367.810608 911.762777
374 599.134714 173.178392 971.702639
374 597.339100 285.578512 978.165917
375 818.633105 -435.522964 -37.067867
375 1267.510787 688.068774 -29.933788
375 1845.729348 -416.701528 -66.102115
375 816.180099 94.681376 -4.958098
375 693.937071 145.746455 47.591302
375 664.112010 208.247588 -6.148444
375 362.852549 434.407855 32.755788
375 402.297792 403.353005 194.781079
375 353.395192 342.626331 219.997323
375 857.051815 114.155306 431.539722
375 731.773862 411.420518 433.045086
375 740.226473 57.194996 888.657928
375 710.928969 405.936482 879.528574
375 834.224636 116.831887 907.422470
375 836.072374 367.409772 905.542491
375 595.307652 171.798891 965.496031
375 592.641564 284.882607 966.282290
376 805.784690 -434.036906 -42.264572
376 1251.131126 688.145938 -33.981371
376 1834.632077 -416.850558 -65.095174
376 804.445922 94.917167 -5.450840
376 682.418084 146.200980 49.259055
376 651.546277 213.833190 -3.189028
376 359.920005 435.654395 30.511150
376 404.521161 403.969931 194.137800
376 357.826429 341.896473 221.245254
376 854.558760 115.148438 428.852863
376 736.026347 409.458076 421.372272
376 738.365658 56.174018 886.008131
376 709.995410 405.351713 868.936206
376 829.511115 115.294079 901.014212
376 831.746835 365.432961 896.251097
376 592.863292 176.596174 961.685614
376 589.918223 286.871806 959.233485
377 793.337464 -433.157687 -39.597276
377 1238.956564 689.512184 -32.514116
377 1823.867755 -415.041244 -62.890753
377 791.904092 98.188876 -6.207089
377 671.839283 149.459442 50.269713
377 633.893067 210.124511 -2.320616
377 365.559936 433.939344 34.460058
377 411.252486 400.974639 195.855173
377 362.994830 342.132402 222.421940
377 853.551004 115.714883 422.735724
377 748.111042 410.304966 418.620168
377 736.274855 56.834248 882.003331
377 711.939586 405.990144 863.713393
377 828.719927 115.501227 895.704334
377 830.643739 364.384764 888.468814
377 590.982784 174.858069 956.023672
377 588.898871 288.289519 951.634521
378 778.305581 -434.669960 -38.698744
378 1227.565309 686.658092 -28.981868
378 1809.069368 -416.573145 -63.881465
378 778.425410 97.028547 -5.070324
378 657.850628 149.122079 49.705591
378 625.402795 212.400593 -2.671154
378 375.448328 434.407969 39.170284
378 417.621736 401.520161 199.817458
378 367.441513 341.187294 226.754037
378 851.951261 117.135937 418.921890
378 756.456875 409.317714 416.141378
378 735.372228 56.480807 879.300317
378 710.890063 403.755594 857.084560
378 828.623899 114.243340 892.340699
378 831.234446 362.060862 883.122295
378 586.598746 177.355407 953.267269
378 584.090994 289.001019 948.037338
379 767.348983 -434.047956 -39.490010
379 1213.976873 687.823624 -34.171992
379 1798.823787 -416.016950 -62.803584
379 768.444228 97.574680 -5.108620
379 644.909478 149.655161 48.021781
379 610.895759 213.447334 -2.941664
379 382.494526 437.704520 40.239533
379 421.150119 401.796543 199.857824
379 372.922834 340.936343 225.716693
379 848.049532 116.691005 412.961983
379 766.006243 411.853892 410.341284
379 733.376556 55.296327 876.177919
379 709.859834 402.959727 852.883788
379 823.453159 112.163632 887.294814
379 828.318270 362.102844 875.981232
379 586.012739 177.235096 949.570750
379 582.449343 289.661306 943.778490
380 752.805855 -431.525032 -39.758609
380 1199.950868 690.286347 -31.000486
380 1784.389407 -416.009981 -62.387572
380 753.809589 97.608566 -5.061942
380 633.386290 149.924823 50.706570
380 598.043683 211.333093 -4.329836
380 393.615584 437.819396 38.802963
380 432.036145 399.719860 200.712691
380 377.042965 344.748890 228.240214
380 842.612489 118.026402 410.799233
380 774.588657 414.109280 405.904886
380 733.013649 55.195736 873.132798
380 707.755822 405.529977 848.400640
380 823.240871 115.269423 885.859056
380 825.990251 363.643839 872.791136
380 589.605906 179.462965 944.604586
380 586.075217 293.287774 939.965376
381 739.333686 -432.493208 -39.804417
381 1188.640212 688.442897 -31.000822
381 1771.853047 -417.158364 -61.102443
381 739.550736 97.249211 -5.302673
381 619.606019 150.291708 49.598988
381 586.478750 215.292153 -0.998556
381 407.818435 436.957782 41.277857
381 440.758988 399.937689 202.134820
381 384.119483 341.461430 228.629211
381 836.102659 116.285348 406.599274
381 783.671176 411.758372 405.939699
381 729.728182 55.932025 871.158699
381 709.203670 403.920849 847.123131
381 822.081106 112.004628 881.324346
381 823.918680 361.537967 870.219006
381 584.450991 178.721031 944.577029
381 581.996863 289.884589 939.456851
382 725.031261 -432.086347 -39.992236
382 1175.200158 687.628698 -30.370362
382 1758.646805 -416.538256 -62.335974
382 724.965020 97.993641 -5.542804
382 607.758869 149.505905 49.389037
382 572.906874 212.293494 -2.404883
382 424.037533 436.376083 41.828596
382 446.152221 395.654228 204.329972
382 390.776586 339.317404 229.510270
382 829.981866 116.718900 404.150197
382 791.238500 407.076560 404.591579
382 726.700493 54.750535 866.469299
382 703.994357 402.497902 843.153273
382 820.276821 113.185713 879.018257
382 825.028953 362.247796 867.984546
382 582.673143 175.147644 940.814652
382 581.076247 286.353301 935.722404
383 711.127697 -432.565831 -40.750990
383 1161.890056 690.078672 -31.460612
383 1745.375742 -417.238293 -61.585355
383 710.373501 97.694224 -6.197089
383 592.833980 151.725124 51.868753
383 557.628160 211.869111 -1.393613
383 439.189738 437.791696 40.449688
383 457.170028 394.667383 204.258899
383 395.209815 341.641528 227.969860
383 825.586598 115.641740 400.506355
383 800.943378 410.901616 406.244102
383 724.746207 54.967761 864.076317
383 706.725425 403.268077 843.615259
383 817.591465 112.660958 876.237439
383 822.792465 361.809857 866.957244
383 580.908209 175.518165 940.918025
383 580.926426 287.583980 935.181840
384 698.600602 -431.186649 -39.822007
384 1148.115427 688.659974 -31.761594
384 1732.318846 -417.053875 -62.767128
384 698.642180 96.605500 -5.891121
384 579.611066 150.660751 50.636018
384 543.358788 213.504074 -3.343634
384 457.111020 440.534734 38.341388
384 466.865266 397.049901 203.518155
384 401.574808 340.119496 225.157873
384 815.486917 113.618334 398.648394
384 808.906352 412.028212 408.626543
384 718.750895 55.010382 861.822229
384 703.873528 405.321818 842.679243
384 813.134754 111.070538 872.464352
384 821.136108 360.969896 866.121624
384 583.989030 177.718974 935.720766
384 579.619137 290.711171 932.476801
385 684.874123 -433.056607 -41.725590
385 1134.396920 689.782290 -30.066314
385 1719.490017 -418.005344 -63.385638
385 682.958558 96.579090 -6.106786
385 565.652095 151.178717 52.692388
385 528.487187 212.602092 0.288710
385 476.542279 436.922904 40.113178
385 473.255468 392.818837 204.937918
385 405.646537 339.093919 223.584499
385 805.431019 115.043972 398.116512
385 815.705133 407.430517 409.847237
385 713.859658 55.225362 862.093697
385 702.752791 403.205327 843.063751
385 812.573026 111.853036 872.906930
385 821.678576 359.949216 867.198788
385 577.396528 177.405300 939.738564
385 579.653264 290.912687 933.803377
386 670.147195 -432.391482 -39.843810
386 1121.401326 687.397193 -29.975401
386 1707.164329 -417.536985 -62.220679
386 669.082602 98.105542 -5.923513
386 554.095541 149.291131 52.816524
386 529.105093 218.137482 7.310758
386 494.248849 438.516575 39.612889
386 483.561520 390.819452 200.427703
386 415.214699 336.298781 219.020222
386 795.232935 113.827194 393.835008
386 820.959277 407.232155 413.693388
386 711.174369 55.665870 860.726935
386 702.436945 402.743769 845.800509
386 810.880473 109.256817 872.959990
386 819.280510 359.154874 866.491705
386 578.273370 176.802747 937.766733
386 577.706528 291.501335 935.408111
387 656.482411 -431.675692 -40.484344
387 1106.406682 690.365433 -31.929935
387 1693.830093 -417.316675 -63.913519
387 656.134149 96.624537 -6.186958
387 537.833114 150.264461 52.731256
387 516.396454 220.948963 6.752685
387 511.577024 441.727904 38.606995
387 494.045242 390.598216 200.472169
387 421.041242 336.039903 213.724184
387 782.870054 114.373878 393.830400
387 829.839836 407.685601 417.821604
387 707.787286 56.023545 861.534099
387 703.957324 403.902083 848.806417
387 806.028011 107.693464 872.060117
387 818.062776 357.452749 868.150558
387 575.178469 178.793549 940.241710
387 580.304693 291.904561 936.051256
388 643.596325 -432.431389 -41.433943
388 1094.917281 690.069813 -31.503824
388 1679.451198 -417.018169 -63.133725
388 641.147705 98.258062 -6.881389
388 526.061848 150.480098 53.414896
388 501.173568 219.828956 7.685087
388 534.545663 441.911750 39.584925
388 505.342906 389.525711 196.476593
388 433.219399 332.061872 208.895717
388 773.286623 114.662108 393.968505
388 833.417722 406.190637 422.656134
388 702.763258 54.821156 861.081712
388 703.413654 404.570806 851.809927
388 806.764264 106.710079 874.984717
388 816.728655 356.354653 869.909063
388 574.075797 180.095781 941.322222
388 578.874434 292.990009 938.005683
389 627.675495 -432.278941 -42.087896
389 1080.405550 689.575106 -31.506098
389 1666.825086 -417.768700 -62.123046
389 630.045870 99.241257 -6.858985
389 514.435978 151.304258 57.746225
389 486.321697 220.999283 12.013372
389 552.897546 439.117361 34.309546
389 516.114312 387.444887 192.390813
389 449.220151 334.173205 193.150285
389 763.188284 115.817653 394.970996
389 836.430685 402.488018 426.083742
389 703.117165 57.024144 863.346637
389 702.777683 404.908197 856.025311
389 804.050515 107.453762 875.553816
389 819.735557 357.756313 876.294450
389 574.484868 179.461571 945.543546
389 577.936624 292.783807 943.528216
390 615.501883 -433.400367 -38.778040
390 1069.526082 688.208801 -28.802206
390 1653.786437 -417.971736 -61.961071
390 615.073943 100.060399 -4.265250
390 501.777140 150.998780 60.754597
390 475.803769 217.830227 12.823204
390 576.448831 438.673013 35.340158
390 528.054914 384.014270 187.634950
390 459.610991 332.287168 187.443231
390 750.420174 117.331212 398.357287
390 842.694909 402.549049 432.242838
390 699.106136 57.451854 866.502282
390 702.949365 404.117570 862.182267
390 803.110249 105.854141 878.579457
390 818.562676 356.935261 880.774449
390 572.107764 180.426944 949.419714
390 575.350041 292.699998 949.331853
391 602.453758 -433.710161 -39.739285
391 1055.304808 688.182199 -32.673467
391 1642.758472 -419.172587 -58.477769
391 604.312790 98.294283 -5.568915
391 491.445627 149.944099 59.268524
391 470.148462 216.966946 13.754456
391 596.565545 439.343718 33.885959
391 540.474690 383.808944 182.406427
391 475.782001 332.559665 178.143740
391 740.599804 117.435786 399.246930
391 845.010286 400.697260 437.168154
391 699.320718 57.220534 868.561457
391 702.154024 401.941933 868.978022
391 803.158064 103.089419 880.230953
391 818.919790 353.569395 886.330117
391 573.440662 179.116618 953.701069
391 575.430701 294.644938 954.374744
392 590.180881 -432.710457 -38.458053
392 1043.781644 686.736465 -27.669156
392 1627.988701 -419.227019 -60.261328
392 592.340596 99.198008 -5.748292
392 478.312955 152.081880 64.100310
392 458.466966 213.424117 18.052359
392 620.633030 436.989916 36.228137
392 553.578596 380.016003 179.001022
392 487.083187 327.975579 169.417919
392 727.716767 118.139777 402.376033
392 850.115094 399.492410 447.290460
392 700.321273 58.285939 872.376129
392 703.977560 403.377090 875.954005
392 803.838110 106.054474 884.974194
392 818.092756 357.468977 892.174999
392 573.159922 179.683110 957.926304
392 574.555113 290.874399 961.910101
393 575.144986 -431.056014 -37.942788
393 1028.355597 689.453014 -30.244923
393 1617.191737 -418.222034 -57.502376
393 579.029120 98.698193 -3.394114
393 470.514254 150.937125 67.496237
393 444.249295 214.825549 22.400302
393 640.466122 437.237306 29.374692
393 564.852951 382.444545 171.419952
393 499.653603 331.291006 160.339274
393 717.770358 119.514621 406.995916
393 851.279604 397.797570 450.558338
393 699.864374 60.553364 876.683353
393 701.649841 405.173702 882.105021
393 803.589086 105.277032 888.385288
393 817.964449 356.553893 898.676387
393 574.623953 180.577512 963.967774
393 576.573575 292.337690 965.110373
394 565.127993 -432.149630 -37.874286
394 1017.845477 689.926348 -28.541735
394 1604.797051 -417.928340 -56.640298
394 564.181416 100.991532 -3.136366
394 460.881244 149.685571 71.475682
394 431.807838 214.119308 30.556795
394 664.941419 437.740024 28.795349
394 582.511672 382.468769 164.680603
394 520.260567 329.812587 146.548417
394 707.361658 120.723497 412.079150
394 856.595357 397.945561 458.795147
394 700.452714 62.052271 881.122857
394 701.231865 405.900732 889.492230
394 802.445522 107.002561 891.473609
394 820.535184 356.762748 905.953891
394 574.876258 180.837206 970.229817
394 576.489019 294.239956 972.875058
395 550.359375 -432.403771 -40.612721
395 1004.993635 688.924745 -29.348709
395 1591.619145 -420.091702 -56.478244
395 552.642573 98.810901 -3.103084
395 450.648787 148.981440 74.582164
395 423.219011 213.850509 36.173946
395 686.382240 438.693845 26.695214
395 597.942450 382.153049 156.165654
395 520.014568 326.405853 146.943018
395 699.065054 120.006596 418.424437
395 858.339516 395.249805 462.013691
395 700.079595 60.591566 885.453291
395 702.773465 406.027203 896.249471
395 802.488201 106.886613 895.623086
395 820.066759 358.368882 912.104837
395 575.139074 181.142195 976.191291
395 579.497174 292.425777 977.860541
396 537.054601 -432.072735 -40.296437
396 991.703729 688.306485 -29.173993
396 1581.935571 -419.498882 -54.741991
396 541.760031 100.597663 -3.296252
396 439.554796 149.283176 81.191063
396 411.362970 212.853013 44.194279
396 708.794154 437.223772 26.890681
396 612.698618 380.478542 146.935676
396 535.486380 324.934978 134.074524
396 689.866698 118.136971 424.555981
396 858.722537 394.074260 468.258785
396 700.058041 61.164687 891.033936
396 704.405896 406.722604 903.003529
396 803.590280 108.195397 902.204455
396 820.840544 358.556167 919.133814
396 578.058379 181.374471 982.324591
396 579.330289 293.203592 985.596200
397 525.581652 -432.579415 -38.592528
397 978.408837 689.400041 -28.211618
397 1565.221013 -420.313228 -56.762448
397 529.344846 98.111245 -2.787003
397 433.403872 147.011778 86.999859
397 407.367370 211.977203 49.952153
397 734.005697 438.611661 25.828387
397 632.872360 382.707841 138.407086
397 554.903890 322.893293 123.402022
397 681.978306 117.696593 431.214942
397 859.691725 396.806641 476.267896
397 701.621689 64.482389 896.973392
397 703.648388 406.231033 911.258892
397 804.383147 111.315497 907.363366
397 822.479614 361.045303 924.890463
397 579.212974 181.845649 988.329590
397 577.552873 292.051721 992.997235
398 511.004214 -432.305067 -42.671060
398 964.569583 688.925868 -31.430432
398 1552.299165 -420.364901 -56.953508
398 518.842718 99.487455 -1.859112
398 426.563134 147.000280 90.946088
398 396.571859 211.439900 55.706431
398 764.223839 428.725134 11.592293
398 651.693303 377.539546 123.708016
398 572.919016 324.409322 109.374697
398 675.586709 117.737384 435.611836
398 856.611965 395.635364 477.846061
398 703.677939 64.247902 901.880106
398 703.412364 409.576531 914.617628
398 804.643769 112.716786 909.710001
398 822.635582 361.370917 930.801397
398 583.067196 184.031319 990.606967
398 579.475060 295.796922 994.531331
399 496.611475 -432.761063 -40.595831
399 950.603772 686.988791 -33.518400
399 1540.077838 -420.478968 -57.703012
399 503.948470 98.689084 -1.679006
399 415.513653 146.663593 95.599191
399 387.806297 208.748523 67.131647
399 789.524422 428.268600 16.898581
399 669.694982 376.511982 117.711548
399 590.620946 322.189389 99.270446
399 666.831939 117.223097 441.910044
399 857.848656 392.607437 487.153060
399 702.725472 67.115864 907.655021
399 702.291581 407.910414 923.047282
399 805.652949 112.661937 917.448399
399 824.271357 363.279933 937.998688
399 579.497020 183.884169 1000.565004
399 577.785384 294.526565 1003.120521
400 484.385376 -433.008141 -42.374155
400 937.640873 689.123023 -28.451706
400 1528.353055 -420.296765 -55.313323
400 492.418988 98.177201 -2.320796
400 409.263923 145.269901 102.077178
400 377.962986 208.786147 76.895493
400 816.100754 427.568952 18.065067
400 691.219704 379.687682 109.427954
400 611.891111 321.647433 90.008766
400 658.349904 116.374265 447.611475
400 854.383357 393.514890 492.292874
400 704.102328 69.484328 914.026196
400 703.124985 408.456555 929.183815
400 807.572862 115.191910 922.024900
400 825.189641 363.276358 944.541798
400 580.296944 184.937522 1006.180190
400 577.564363 295.077228 1010.829360
401 468.983425 -431.106596 -42.856897
401 922.212105 689.986117 -32.309314
401 1511.913318 -421.644410 -56.495928
401 479.656654 96.558656 -2.121867
401 402.426953 144.162984 106.863047
401 374.033664 209.521006 80.349781
401 840.289142 428.176489 16.321063
401 705.561816 382.608974 103.458485
401 625.897543 332.244410 83.944762
401 650.609974 115.756098 453.545251
401 850.810335 394.178087 493.154459
401 704.573569 70.685856 918.845456
401 702.961851 412.304436 934.170040
401 805.170787 118.586411 927.110657
401 823.560392 365.535084 948.411463
401 586.338693 187.164684 1007.047994
401 582.073195 296.671490 1014.122917
402 455.381527 -431.928306 -42.556295
402 907.917370 688.682568 -33.110433
402 1499.336890 -420.459197 -58.677345
402 467.650120 96.297698 -1.594255
402 395.804784 142.946155 110.436888
402 363.887352 206.058704 91.240800
402 864.883902 426.237184 20.421300
402 724.062906 380.957388 97.609421
402 647.917044 329.657485 75.146548
402 642.501328 114.725198 459.356587
402 847.195620 396.223357 500.388008
402 703.664609 72.022120 924.088110
402 702.805941 411.664536 938.991799
402 807.461092 118.041185 933.880594
402 825.935755 363.899641 955.300621
402 587.581867 186.455927 1014.523350
402 584.482277 296.936064 1019.606899
403 439.844758 -430.983287 -44.040155
403 894.072681 690.211449 -31.054358
403 1485.693934 -419.953274 -57.116957
403 454.033769 96.664359 2.730880
403 389.965186 142.014178 118.111693
403 359.148852 207.461143 100.242791
403 889.682983 424.434248 19.790501
403 738.754242 381.234129 92.964986
403 665.620457 333.585667 69.947135
403 635.654044 117.175638 467.394343
403 842.378288 395.940408 501.245238
403 706.051543 76.134588 931.865049
403 703.049341 410.697060 944.049085
403 809.735288 120.909320 940.224788
403 826.287415 367.676684 960.540391
403 583.901988 192.949424 1022.008874
403 579.870268 300.668556 1024.739670
404 427.222892 -432.304551 -41.615405
404 881.771372 688.901616 -30.788971
404 1470.484201 -420.533241 -56.704070
404 441.806344 95.270083 2.235357
404 381.386160 139.322272 121.461319
404 354.184277 204.251385 109.576867
404 911.923663 422.358960 26.831682
404 761.277050 381.021508 89.716032
404 691.188744 328.653027 63.978781
404 633.049886 114.232026 471.652190
404 836.411353 395.718473 506.342833
404 705.863749 74.985916 934.435225
404 700.446590 410.900751 947.907219
404 808.246397 121.448735 942.152006
404 825.023157 368.348944 963.024381
404 585.493454 187.781404 1027.401416
404 583.158177 299.249996 1031.129431
405 412.637183 -432.013467 -44.331640
405 867.142539 687.979222 -31.837401
405 1459.137959 -421.771036 -56.894934
405 428.798105 95.366157 5.207785
405 376.425802 138.507998 126.273030
405 347.909067 202.697983 117.765483
405 925.572223 421.751326 23.960812
405 775.632437 381.334254 88.946624
405 705.520334 329.239213 56.343982
405 626.387870 115.222197 476.965030
405 830.407454 394.812356 507.970955
405 707.694941 77.256788 941.062650
405 702.916031 410.663029 949.716272
405 812.203999 120.504365 949.520371
405 828.571687 368.841292 968.740691
405 588.215660 191.998980 1028.124706
405 585.622993 300.015848 1033.650712
406 396.476876 -431.168517 -41.558251
406 852.789973 687.956112 -33.816001
406 1446.044283 -419.665609 -54.115664
406 418.177820 98.087423 6.623142
406 370.017632 138.195643 136.892300
406 342.675748 202.868919 128.786456
406 946.578389 422.261842 29.955241
406 791.121243 381.818022 86.476662
406 725.902983 330.614065 52.631126
406 623.576375 114.553577 484.471048
406 827.927445 394.431160 508.455542
406 707.099361 78.780938 944.713978
406 705.919463 413.118413 953.756433
406 815.352768 121.671735 954.705933
406 829.935231 368.230949 972.485733
406 588.874588 194.938720 1034.370146
406 583.024152 302.029188 1038.634021
407 382.948041 -431.943853 -40.992335
407 839.994365 689.605159 -29.793238
407 1429.364672 -420.359920 -56.419164
407 407.871442 96.297229 9.796721
407 364.648771 135.531920 139.401990
407 337.753111 199.222635 137.772682
407 967.526734 424.734357 35.525376
407 807.041477 385.262506 87.391186
407 746.014612 327.162771 55.435005
407 620.138993 114.766590 487.764453
407 823.759814 395.899895 511.547326
407 711.615820 79.340101 949.894387
407 704.234571 415.032758 955.168383
407 816.155426 125.608486 956.326458
407 827.569368 372.821588 973.107249
407 588.530096 194.786175 1039.602899
407 587.204337 304.202548 1042.117823
408 371.557890 -430.739630 -43.758130
408 827.253499 689.536751 -32.587066
408 1418.784005 -420.612825 -54.695695
408 397.884377 94.720075 12.204182
408 364.608118 131.795867 144.558777
408 335.869246 195.656550 141.921079
408 978.078482 422.037380 32.587348
408 819.936479 384.426843 84.984587
408 756.226101 329.335090 50.685117
408 618.360816 111.950193 491.007441
408 821.811812 395.802636 509.890749
408 712.510427 81.354364 951.600564
408 707.512320 414.825761 956.052179
408 818.685380 124.357491 960.755687
408 830.688234 372.467442 977.388161
408 593.534578 195.883989 1039.821433
408 589.571679 303.067479 1043.190096
409 359.103903 -431.953134 -42.249043
409 814.051420 687.016268 -31.300156
409 1407.180599 -422.254209 -54.010566
409 386.637132 92.595018 12.384774
409 358.720412 130.255500 148.106151
409 331.031398 192.873944 151.953565
409 991.627229 420.968953 38.054499
409 835.325940 379.730631 85.999100
409 772.550606 328.511308 51.517403
409 615.289691 110.613637 492.362186
409 822.197105 392.612370 509.514921
409 714.489706 81.735148 955.903644
409 709.593853 416.067666 958.759495
409 823.789912 125.715172 962.639793
409 834.080117 371.028490 978.945751
409 595.478988 195.311421 1042.233093
409 591.684537 303.628728 1045.418957
410 345.773023 -431.534051 -41.815627
410 800.589600 689.034225 -30.851021
410 1393.637443 -420.597056 -54.433547
410 379.192798 94.319266 15.617738
410 354.990979 127.237583 156.188262
410 328.176824 191.072353 159.714870
410 1000.482739 420.282336 37.253624
410 844.791179 383.370629 86.115173
410 779.524155 328.451897 50.731668
410 615.432016 111.629236 496.566008
410 819.007440 394.723458 508.491877
410 719.051142 83.275922 957.852350
410 709.194683 416.107735 956.945340
410 823.953667 127.653086 963.995654
410 832.775165 372.740909 977.581539
410 596.900684 198.236868 1043.466616
410 590.509752 308.077813 1047.520259
411 334.032310 -430.799011 -43.594834
411 787.603497 689.519361 -31.765498
411 1379.795629 -421.075441 -54.561417
411 370.585701 92.045619 17.244191
411 352.409072 125.490201 158.609092
411 325.122731 189.479029 162.736334
411 1007.490434 423.142677 39.600252
411 847.899465 383.736067 85.219570
411 786.652887 327.241600 47.652620
411 616.332755 109.074886 496.782224
411 820.205995 398.191902 506.383475
411 722.203108 84.373482 957.879236
411 711.052771 420.841231 957.298596
411 825.882623 131.365260 963.374841
411 833.747636 377.684244 977.981690
411 600.532703 199.810191 1042.881717
411 596.714378 307.971177 1045.331896
412 321.150168 -432.907796 -46.146927
412 775.438065 690.146317 -30.241734
412 1366.911779 -422.703736 -55.349933
412 362.886080 89.277751 17.356999
412 348.605597 118.439308 160.784204
412 324.990949 180.919591 166.549387
412 1013.380025 421.693526 36.571210
412 855.051513 382.771718 88.277217
412 795.864368 323.161890 49.209584
412 618.794997 107.571979 496.648068
412 822.669356 395.537487 504.653979
412 727.262225 82.988351 956.644120
412 711.997498 419.771096 956.646604
412 828.415624 131.519047 963.520539
412 835.528656 378.201057 976.969506
412 606.056135 198.466202 1042.050527
412 598.293486 306.956379 1045.963224
413 305.358668 -429.822002 -46.064278
413 761.739507 689.196432 -32.096967
413 1355.214126 -422.465865 -54.181206
413 353.680493 88.752012 20.503135
413 348.274069 116.581332 167.170497
413 318.158526 179.569146 173.689708
413 1012.692200 419.228565 31.374292
413 855.983841 378.490949 83.528153
413 794.407097 323.106853 47.140891
413 622.204557 107.872022 496.800212
413 822.112028 396.443126 503.036244
413 730.364409 86.854818 956.952878
413 712.687847 422.610562 954.017337
413 833.431405 135.206684 964.491217
413 837.273647 379.671474 977.762223
413 603.010837 199.230161 1039.783263
413 596.241039 308.789591 1043.181722
414 293.102039 -431.809657 -45.079617
414 746.177047 690.635672 -33.400693
414 1340.782638 -422.374953 -51.667896
414 345.371339 84.803208 23.293513
414 346.720823 112.612400 168.649513
414 313.895261 172.176418 182.398584
414 1008.855285 417.665785 23.524168
414 854.448288 379.934718 81.287591
414 796.367233 319.136853 48.782176
414 625.985979 107.258123 493.742771
414 823.852537 398.556874 501.426847
414 731.326579 86.766201 955.288608
414 710.966218 423.837089 951.742725
414 833.946080 136.472820 961.407252
414 834.271714 382.340367 974.259181
414 604.319875 199.994811 1040.536747
414 595.742594 308.596823 1042.083461
415 281.152887 -432.497076 -47.715321
415 733.326214 689.845203 -32.723357
415 1327.596771 -422.655399 -54.753579
415 338.882357 83.394158 22.708631
415 341.804619 106.996772 170.233932
415 319.292682 167.103801 182.970443
415 1006.218451 416.771031 19.874637
415 853.227061 380.873872 79.815770
415 796.064803 318.800426 47.763798
415 629.556456 104.321807 489.972311
415 827.070847 402.038044 498.394904
415 733.779849 87.226098 950.913741
415 711.116107 426.608175 947.895155
415 831.346393 139.984375 956.639373
415 832.527604 384.379597 969.652042
415 605.072693 199.671906 1036.074735
415 598.515112 309.148524 1037.698455
416 264.470704 -430.720633 -46.580513
416 719.632715 690.550310 -32.576043
416 1313.149635 -420.967903 -53.103545
416 328.240324 83.058676 23.485799
416 341.672655 103.618953 174.141639
416 313.680979 162.741099 188.225792
416 1000.592595 413.572386 11.029277
416 848.850206 378.224753 77.131708
416 789.357737 319.464115 42.909288
416 634.701215 102.728622 486.942311
416 827.452947 398.660792 494.869723
416 735.826586 89.390564 947.722141
416 709.468340 427.748170 945.241751
416 835.754909 141.667066 954.683461
416 835.944690 384.774543 969.291660
416 607.317110 201.144059 1032.294477
416 595.411829 311.050079 1032.532210
417 251.716340 -429.594409 -46.670317
417 703.555109 690.979631 -32.540815
417 1301.476866 -420.206594 -51.326373
417 321.022531 81.525717 27.436816
417 338.039987 101.008325 175.501461
417 310.120835 160.342713 193.432204
417 994.563938 410.661289 6.337823
417 842.886670 377.649368 71.748938
417 781.603284 317.869758 41.149778
417 638.502747 103.581249 482.930693
417 832.519690 400.557007 491.204911
417 737.680778 90.845151 944.265020
417 711.018584 429.982006 941.897974
417 834.970579 142.453772 951.786184
417 833.953897 388.322878 964.874411
417 607.380790 202.848450 1028.853583
417 596.154635 313.107265 1031.720139
418 237.165475 -431.227803 -44.716218
418 689.566002 691.211896 -32.190382
418 1285.641193 -420.785935 -53.779566
418 312.195145 81.662987 28.148546
418 336.817850 95.775603 175.835388
418 305.766443 151.533488 202.023908
418 985.042857 406.972021 5.005266
418 836.167766 378.652434 73.229086
418 776.643033 311.761121 43.400728
418 644.168269 102.620453 476.260900
418 831.240732 401.624034 488.947413
418 739.678348 91.678598 938.954929
418 706.935041 433.169994 938.604689
418 834.350074 145.583699 946.502958
418 831.773640 392.318465 960.534747
418 606.040617 203.495463 1025.363353
418 594.373934 312.127120 1026.013241
419 222.752755 -430.965873 -48.574638
419 675.787701 691.257613 -34.037041
419 1271.859533 -419.867611 -53.842238
419 304.928493 77.954293 29.066334
419 335.389593 91.901047 177.733114
419 306.512346 147.598757 200.972475
419 972.237802 406.044386 3.206340
419 821.672650 375.614357 67.349034
419 762.602112 313.306941 35.812166
419 648.189737 100.617823 472.951412
419 834.330771 404.886744 482.152046
419 739.920365 93.193519 933.662389
419 707.355811 435.536793 932.596080
419 836.031456 147.684542 941.758091
419 832.713103 394.209419 956.645324
419 607.226868 204.809211 1017.734862
419 597.611624 314.445964 1016.953523
420 210.379475 -428.182758 -45.036707
420 663.417470 689.915821 -31.542349
420 1258.120565 -419.181879 -53.415349
420 295.632707 75.300737 31.807252
420 330.109064 89.102817 179.817601
420 306.842300 148.417973 205.248449
420 961.445780 404.542061 7.001308
420 812.009553 372.666377 70.602479
420 750.544688 311.336478 36.363153
420 654.533981 99.315586 462.546209
420 838.238104 402.756395 477.972972
420 740.351522 95.606654 927.735412
420 710.738835 436.766043 929.617158
420 838.187539 148.083998 936.411228
420 833.426174 393.071188 951.371428
420 608.784545 207.756747 1012.299150
420 594.008863 316.856672 1014.775424
421 196.698391 -428.489697 -46.348233
421 648.941463 692.997650 -31.146130
421 1244.880051 -419.468410 -53.129882
421 292.041062 73.837053 32.990288
421 333.944816 86.773736 180.776248
421 306.313880 145.593000 208.553984
421 944.596575 403.770947 2.387599
421 793.169557 367.866728 63.617373
421 733.754525 306.140937 27.770362
421 662.702938 98.159788 457.205764
421 839.982007 404.276557 473.081105
421 742.037738 96.676428 923.350479
421 710.942618 436.398044 923.465238
421 841.130279 149.166727 931.372167
421 834.042338 396.462734 947.648676
421 605.132271 207.559831 1007.088477
421 594.276042 317.633964 1008.615977
422 183.267549 -429.258032 -45.985375
422 635.334158 691.515968 -31.978448
422 1230.226875 -418.242807 -53.282695
422 288.019903 66.683697 35.823330
422 328.420817 83.659668 183.160631
422 306.580627 141.821914 210.545296
422 933.281557 404.991303 4.708857
422 779.400694 365.996132 61.959457
422 721.129178 304.616256 25.530366
422 668.617062 93.557403 451.220048
422 844.208763 404.971099 469.344808
422 744.490129 95.838181 912.725457
422 708.754231 440.480147 918.669787
422 835.916836 154.218764 921.620124
422 831.469389 401.577160 939.021506
422 606.909440 205.538518 998.636701
422 592.289600 316.612535 1002.099080
423 170.892070 -427.329893 -46.743366
423 622.658902 691.119321 -31.484224
423 1216.981826 -419.207623 -52.300087
423 285.411070 63.303129 36.700575
423 331.027239 82.240654 182.801886
423 304.974010 142.241324 211.216634
423 920.463158 400.362979 3.406056
423 767.642465 363.135631 58.110065
423 706.747636 303.570594 23.663386
423 674.855057 93.734127 441.596870
423 847.785681 406.986723 463.499209
423 747.115330 97.927525 904.733702
423 711.110223 439.967432 911.509733
423 840.536572 151.266901 916.082942
423 833.559451 397.774442 934.658607
423 608.163788 211.096400 990.756277
423 595.181411 319.711078 993.397539
424 155.036460 -427.976276 -45.518459
424 606.992351 691.839746 -30.774695
424 1207.916793 -419.610948 -50.667302
424 283.612105 58.184074 41.810036
424 330.534371 79.727253 188.696873
424 306.114369 137.784307 212.655413
424 905.049587 400.630287 3.425327
424 756.303627 360.101332 57.976272
424 690.051789 302.619916 21.845859
424 681.107138 91.031700 436.740124
424 846.528170 403.257019 456.694852
424 745.078905 97.653543 898.149357
424 713.060055 440.597300 906.384275
424 842.039802 152.253022 909.891904
424 835.097657 399.002478 929.821068
424 604.936921 210.765399 982.064861
424 592.617177 322.767642 987.187441
425 141.301209 -430.271609 -45.202841
425 595.774189 692.025194 -29.504864
425 1190.505775 -421.003767 -51.962754
425 289.202810 54.049239 43.444676
425 331.475584 76.865798 187.796862
425 311.749885 134.546690 214.619289
425 891.678414 400.131487 6.023922
425 746.821158 357.911508 59.310286
425 682.085667 298.600391 24.826381
425 688.636796 87.819968 428.923547
425 846.018753 406.053391 453.540773
425 748.909719 98.522019 886.950767
425 711.871529 444.259038 900.151254
425 839.104982 156.016552 899.375395
425 834.739788 403.364545 921.280242
425 604.734332 207.623777 974.098299
425 592.043615 318.602372 979.119455
426 129.658454 -427.133870 -45.937108
426 582.401121 692.352453 -30.976528
426 1178.680864 -420.585417 -52.452702
426 290.302631 47.466652 45.186877
426 334.500484 75.665072 191.746381
426 314.086530 134.127855 215.066349
426 878.557294 399.806315 2.664012
426 730.596231 357.026084 59.511939
426 667.197315 299.320479 20.129154
426 695.518257 85.881707 422.110134
426 844.056351 405.924825 448.821163
426 747.738449 97.744555 878.436061
426 711.557734 443.709915 898.123220
426 839.869971 154.477292 892.689440
426 833.713650 403.633646 916.975326
426 605.304014 207.154649 965.039929
426 594.378127 318.702853 969.842121
427 117.080497 -425.020085 -46.327324
427 566.340325 693.880052 -32.077329
427 1165.140740 -419.391128 -49.721941
427 295.007971 44.325714 51.026433
427 338.194307 74.387756 195.656308
427 318.095069 135.798870 213.906335
427 863.011564 399.570664 0.846460
427 719.958939 359.553698 57.831430
427 649.499272 302.122370 21.227933
427 701.777122 86.500709 416.425933
427 844.109896 409.124517 441.418475
427 748.507812 99.281278 868.639831
427 713.392905 446.608848 894.008786
427 841.426333 157.175944 886.459628
427 834.930978 405.367315 914.789821
427 606.883888 210.244959 953.780520
427 593.766775 320.677786 964.674566
428 103.445274 -428.917219 -46.439665
428 556.171155 690.487951 -29.564624
428 1149.999876 -420.643046 -54.132524
428 303.241538 38.243411 51.016129
428 343.926427 71.447389 193.953460
428 317.504073 130.540586 219.783218
428 855.423044 399.162700 7.937296
428 708.334399 357.984000 62.309562
428 643.803770 295.067047 25.105985
428 709.631761 82.901118 409.500120
428 842.770461 406.771146 442.131914
428 746.855227 99.596912 858.621256
428 710.016218 443.760616 894.891215
428 839.731770 155.200496 878.177301
428 834.012684 405.038561 911.545070
428 598.543508 203.259464 950.549775
428 587.787441 315.378307 963.942795
429 87.652388 -428.438253 -46.111332
429 540.655606 691.852859 -30.225450
429 1135.747403 -420.629225 -52.515084
429 310.691926 33.700812 53.332037
429 347.313196 68.879642 195.816954
429 325.842062 128.914501 215.487508
429 836.682108 398.628918 2.356095
429 692.511573 356.902370 57.789432
429 624.180737 299.345303 23.773897
429 718.901772 82.445822 405.722848
429 835.283433 408.632852 436.496600
429 745.262267 98.370529 851.693520
429 707.003280 444.349783 889.607564
429 836.774455 159.652179 870.883083
429 830.991525 405.629325 907.165467
429 602.605347 200.730457 941.382057
429 590.619163 313.409883 957.091667
430 73.703907 -427.115755 -46.300780
430 525.885507 691.510327 -31.547650
430 1125.343762 -420.441982 -51.180829
430 320.558368 31.626039 55.593955
430 354.463215 70.806078 199.473213
430 325.480800 129.124648 216.408466
430 822.924361 398.256311 -0.538426
430 677.704352 356.021570 56.252969
430 610.505343 299.478754 21.265549
430 726.881798 83.030211 401.366789
430 831.200768 409.069061 433.847586
430 746.088130 98.824265 846.877667
430 707.741329 444.980049 886.631996
430 839.951051 157.178732 869.726927
430 832.323181 405.302480 905.927454
430 602.894784 202.151270 937.478645
430 591.734782 313.117757 951.784673
431 61.699494 -427.830408 -45.775419
431 512.268342 692.832358 -30.624314
431 1109.022008 -420.301042 -51.255173
431 332.301191 28.958493 59.288464
431 360.581139 70.706537 199.591706
431 332.230935 128.024381 217.331796
431 809.349982 400.304799 3.721016
431 666.804662 357.066581 56.950150
431 597.646804 298.064819 25.836041
431 734.271414 81.802027 397.193473
431 823.951824 408.598142 431.223191
431 744.320577 99.045453 844.726615
431 706.044540 443.544946 884.448480
431 837.459743 157.145924 867.232668
431 829.989177 405.111557 903.562352
431 601.684156 200.442453 935.790751
431 585.714377 313.813438 952.397660
432 45.952753 -426.704700 -46.566661
432 499.616235 692.304453 -30.360096
432 1095.345018 -420.542852 -52.154302
432 349.485451 27.114472 60.110339
432 370.323690 68.957249 198.661070
432 338.403201 127.325856 218.354524
432 796.303045 399.146052 -1.754934
432 652.193845 356.436807 56.135239
432 583.498153 298.831890 24.528473
432 744.782904 80.969129 395.676514
432 816.586406 410.359010 426.766695
432 742.542678 99.181660 843.052305
432 703.735086 445.248614 881.139155
432 833.866836 158.009496 864.645351
432 826.414268 405.850555 899.433025
432 599.855865 201.645240 935.104890
432 586.006470 312.244625 948.331161
433 33.409278 -427.409966 -46.504201
433 484.604010 691.563477 -30.065172
433 1082.143193 -420.408495 -52.743768
433 361.604075 23.039512 60.095985
433 376.970926 69.180284 199.399513
433 342.135626 125.593102 217.120576
433 780.280335 397.832513 -0.499364
433 638.862323 354.878722 53.896304
433 569.087588 297.120557 26.226762
433 752.496993 80.257477 392.455246
433 811.574410 411.115973 424.407681
433 739.805319 98.094081 842.675224
433 703.918919 443.570947 879.696380
433 834.831245 155.264856 865.932387
433 829.179759 404.837378 899.542183
433 601.671672 200.081533 933.768148
433 586.844735 311.550324 946.941349
434 18.930426 -427.277164 -46.151061
434 470.527084 691.412793 -30.140324
434 1068.670898 -420.241519 -51.432145
434 376.699148 23.304384 61.681700
434 388.483684 71.546300 202.470312
434 349.989659 127.557274 216.325377
434 766.170227 397.828736 -0.778493
434 625.270037 355.169232 57.793709
434 556.639048 298.459642 26.653128
434 760.236248 80.302590 394.224137
434 802.184565 410.340350 422.573024
434 738.407361 100.198683 841.971481
434 702.516131 440.719800 879.642984
434 834.617326 154.624521 866.114414
434 828.530989 403.605481 899.202018
434 598.379495 200.237270 934.168028
434 585.738398 312.481241 948.776115
435 5.837054 -429.100211 -44.765382
435 456.772260 693.058356 -29.474614
435 1054.960100 -419.907541 -50.853359
435 393.267790 22.250248 63.182812
435 398.039877 70.678613 199.952380
435 359.948071 126.060442 213.191035
435 750.941544 396.994543 -0.001707
435 610.813037 357.650967 59.286439
435 542.506340 297.391086 27.561629
435 769.832813 80.871573 395.685375
435 791.842549 410.417533 423.963841
435 737.163584 98.375245 841.866433
435 698.495075 441.341463 879.084191
435 834.079980 155.764292 866.889637
435 825.197784 404.723266 897.152446
435 594.601878 198.570031 934.302027
435 581.446400 310.592885 950.941942
436 -10.599886 -426.651242 -45.298521
436 441.732414 692.866029 -31.353556
436 1040.131030 -419.670140 -52.104862
436 411.626564 16.401084 61.412779
436 409.779083 71.580779 199.231053
436 371.702172 128.738124 203.952919
436 738.033241 398.735436 -2.504463
436 596.967072 357.467982 57.575075
436 527.572685 300.498336 26.447913
436 780.116962 80.269746 396.022178
436 778.941431 411.595244 420.310840
436 736.277482 98.056581 841.466226
436 697.261443 441.797254 876.483404
436 831.136021 155.104603 864.000594
436 821.829255 405.949477 895.885549
436 601.185738 198.840960 932.047252
436 585.889139 310.263082 947.051998
437 -21.209021 -429.307742 -46.988745
437 429.057649 689.947462 -29.627247
437 1028.339032 -420.901012 -49.498765
437 426.211278 17.823873 64.327114
437 421.571019 73.654189 198.217186
437 381.614694 129.393217 202.708270
437 723.658735 396.082470 -0.329691
437 583.170092 353.743178 62.122878
437 517.545508 289.636068 22.188443
437 789.609461 80.459938 400.668418
437 772.902346 406.712085 422.783287
437 737.972937 96.639946 844.958943
437 699.054327 438.020741 880.656313
437 835.219910 153.090522 870.264928
437 826.567277 403.506660 899.584430
437 593.947375 197.205322 937.588713
437 583.129084 309.600788 951.300073
438 -35.868424 -427.354905 -43.983431
438 414.760131 691.070153 -27.177293
438 1014.717622 -421.237318 -49.764104
438 447.594033 17.461401 63.973438
438 433.527283 74.839195 196.963945
438 388.316660 132.984488 202.733686
438 710.694399 394.729838 -0.312217
438 571.344795 354.005746 62.492635
438 507.147319 287.639995 25.194511
438 798.851755 80.615779 405.003533
438 761.695137 406.238170 422.102036
438 739.570202 96.102691 849.046353
438 695.153812 437.822767 881.386568
438 833.319453 152.492517 871.625966
438 826.317638 404.500359 901.232679
438 595.933370 195.920974 939.981781
438 581.968348 306.322717 954.697338
439 1008.910584 -422.963123 -34.995415
439 1398.780736 677.839406 -31.707134
439 2014.452047 -407.600788 -63.360694
439 466.601463 17.060393 60.361023
439 445.276719 76.639154 192.376375
439 408.116339 135.885563 188.175568
439 696.514071 397.619930 -0.134219
439 557.761223 355.298951 64.035170
439 492.466325 289.801038 26.773794
439 806.702785 81.099904 407.262439
439 750.626944 408.674512 425.519524
439 740.001424 94.993880 851.857232
439 693.484405 439.220191 881.032199
439 832.186215 153.771141 875.292230
439 824.017416 405.191799 901.131262
439 596.305545 195.905567 942.406877
439 581.948991 306.247340 954.218083
440 996.076388 -424.764485 -34.791833
440 1386.902247 677.877789 -30.587318
440 2001.845292 -407.725700 -63.539233
440 488.044829 16.785692 59.782760
440 461.390996 76.596571 186.955779
440 424.408260 136.066373 181.510012
440 684.164751 395.950158 0.311048
440 545.803837 355.073100 68.248083
440 480.937319 289.306727 29.972772
440 815.746634 79.961569 411.850844
440 742.234101 406.533625 428.320425
440 741.480095 93.083458 856.945778
440 692.690879 437.759665 882.257642
440 834.612871 154.220694 880.524947
440 824.053039 405.515694 902.709304
440 597.882041 194.711816 946.409036
440 585.553228 305.305793 957.311622
441 980.465029 -424.809977 -33.598222
441 1373.499498 677.838202 -30.328197
441 1990.234274 -406.967166 -60.483800
441 509.566700 18.667138 58.393243
441 474.689141 80.671232 183.237361
441 428.859851 140.422082 177.972306
441 669.134143 394.930491 -0.423694
441 534.744996 353.173441 69.671055
441 469.556335 290.908003 34.511481
441 822.899548 83.244012 419.974296
441 729.863287 403.625851 430.653657
441 742.912139 94.307088 865.343428
441 692.272945 436.016289 885.848296
441 838.623208 152.938777 888.472678
441 826.904161 404.556437 906.368160
441 595.909171 196.464918 952.844720
441 584.065962 306.534485 963.020764
442 969.547278 -426.367832 -34.581293
442 1358.625214 678.437221 -32.724237
442 1978.093553 -409.800090 -60.222904
442 528.097711 17.018708 54.123200
442 490.023027 77.491352 178.288617
442 450.378496 138.572929 167.485166
442 657.907002 395.243554 3.414715
442 522.337224 353.298393 73.573730
442 458.606139 289.246547 37.129065
442 831.618610 80.953776 423.733910
442 720.431205 401.419279 434.447277
442 745.962726 90.770138 872.109099
442 693.341799 434.559516 887.677494
442 837.359066 151.964221 892.369801
442 824.679641 403.854237 907.900978
442 594.992642 192.855785 959.558753
442 588.179653 303.706157 966.104110
443 956.242008 -424.743256 -33.838492
443 1345.949775 679.982309 -31.338347
443 1964.543136 -408.108924 -61.090455
443 550.761340 17.279659 49.100241
443 505.626707 80.054278 171.275864
443 472.155652 142.089537 150.300355
443 642.894103 397.138592 -1.277689
443 508.989509 353.656528 76.632676
443 447.540073 289.128087 41.787717
443 836.837664 81.353649 431.489182
443 708.666195 400.721652 435.953627
443 748.392987 87.887140 878.888048
443 692.514079 435.385622 889.595691
443 836.630565 151.699797 898.575608
443 824.020139 403.155621 909.832575
443 602.224235 192.387316 961.905027
443 589.899459 304.591635 967.925230
444 943.975188 -424.260411 -33.688474
444 1330.829181 680.287478 -31.086416
444 1953.201596 -408.862939 -59.883877
444 574.237013 20.485684 46.656182
444 520.041213 82.175414 162.749685
444 485.620295 144.745830 145.202865
444 629.078123 395.582054 -2.315049
444 499.028517 353.476936 83.024782
444 461.043741 291.222598 28.387425
444 843.600384 82.661175 436.321487
444 701.505163 399.047987 443.414962
444 750.953560 87.341733 887.533466
444 692.298060 433.157984 893.184123
444 839.979494 151.800752 908.751061
444 829.862031 402.363944 915.095221
444 603.491260 191.953790 967.500349
444 592.095221 303.699802 974.566894
445 928.475223 -425.254720 -36.036476
445 1318.771704 681.625387 -30.588509
445 1939.576141 -408.725400 -61.168111
445 598.293720 21.572440 40.887763
445 536.480123 82.181905 155.145468
445 504.529221 149.871938 128.989966
445 616.249728 398.666291 1.492058
445 487.415512 357.060850 89.178103
445 446.142615 290.268762 35.826007
445 846.086418 84.440726 441.632179
445 692.125322 397.602761 447.381929
445 751.867675 84.107435 894.306869
445 693.863380 432.523378 896.109291
445 838.605872 152.544923 911.863083
445 828.177954 403.076546 916.750590
445 601.607202 192.934984 974.712463
445 593.205955 302.967522 979.739644
446 913.322076 -424.717046 -33.474060
446 1303.855592 679.949927 -32.475060
446 1925.564702 -407.644833 -61.575076
446 622.459030 23.300082 37.207020
446 554.283698 83.239412 146.148213
446 520.886443 150.972269 120.464712
446 600.447880 397.879269 -0.196247
446 477.782527 354.705919 94.268648
446 432.746557 291.321950 44.275457
446 851.345359 83.224019 447.797598
446 684.739094 396.956148 452.139668
446 754.998512 82.638630 901.494583
446 692.333895 429.988589 897.621246
446 840.545262 150.941756 918.513267
446 829.885712 403.371557 920.306745
446 604.946417 192.874243 978.204808
446 594.980404 304.268869 983.277803
447 898.719376 -424.351942 -35.893608
447 1290.324686 680.979760 -31.897184
447 1912.482020 -406.544167 -60.550159
447 644.915133 23.954001 32.340783
447 571.427803 86.344525 137.753507
447 541.329335 151.453014 108.052244
447 585.479893 397.911034 -1.163353
447 465.585724 354.007991 97.008804
447 424.757177 292.799083 53.008765
447 855.763390 86.043985 453.180927
447 672.232471 392.256883 456.768645
447 753.817145 82.026219 908.424171
447 695.503345 427.044564 903.268726
447 842.230534 147.873499 927.206249
447 832.469119 398.428325 925.712591
447 602.936601 190.225039 986.505996
447 594.792412 302.097039 991.376551
448 885.638619 -422.335984 -38.093440
448 1274.511933 683.293589 -34.917208
448 1898.244830 -406.636977 -62.215636
448 668.326442 27.483921 28.310238
448 588.702332 85.740790 131.199626
448 562.762882 156.857748 96.873542
448 572.782023 400.283152 -1.076620
448 458.884609 359.121312 102.979464
448 416.061836 294.825332 58.471116
448 854.585789 86.478451 459.134209
448 665.150813 394.827674 462.667078
448 755.005892 81.202240 917.706071
448 693.900485 426.517031 905.437454
448 842.820206 148.737909 933.907640
448 834.087718 399.118268 929.178258
448 606.712238 192.136807 990.870273
448 598.237402 302.847314 994.878012
449 870.804436 -422.699903 -36.928940
449 1262.750174 679.910835 -33.996413
449 1884.957283 -407.029496 -62.669966
449 695.400378 30.276976 22.273410
449 609.426033 87.897055 119.164462
449 580.370061 157.524022 88.254868
449 559.881537 397.834994 -0.483034
449 450.928619 357.883726 110.304179
449 386.499390 293.950516 82.795520
449 856.480339 87.634003 464.443101
449 658.208504 390.966710 469.087441
449 755.491030 78.745932 923.583464
449 695.264742 424.679724 910.756442
449 841.528740 145.906535 938.223195
449 834.327715 394.734489 931.241878
449 608.241104 191.590402 997.007326
449 598.015373 300.800655 1001.303016
450 855.517596 -421.960194 -37.169755
450 1248.025085 679.806237 -33.000815
450 1872.656122 -405.643942 -60.353816
450 719.436743 31.908137 20.416392
450 623.448835 88.357503 114.399310
450 599.735050 157.794786 80.075774
450 546.488878 399.239154 0.514946
450 440.477675 357.202110 116.974140
450 378.230421 296.324379 91.169970
450 858.643664 88.481313 473.025314
450 651.352245 391.417938 476.037018
450 756.479694 77.599714 932.144451
450 700.876756 420.271575 914.700053
450 844.493083 141.083315 947.751363
450 837.375912 390.433545 938.455134
450 605.665287 190.113509 1005.142987
450 596.890848 298.952877 1007.840449
451 842.916785 -422.238843 -38.012452
451 1232.774344 681.879130 -35.046270
451 1858.819566 -404.178206 -59.636115
451 745.404443 34.706120 15.226871
451 644.730727 89.185989 105.763546
451 629.230653 157.727927 66.463340
451 532.608417 402.262156 -0.300719
451 435.435179 360.063140 120.347016
451 371.085447 298.432377 100.547881
451 857.927412 88.987823 477.588515
451 647.569898 392.129432 481.454686
451 756.630443 77.261097 939.036255
451 704.079294 420.633297 920.157660
451 846.500667 142.034516 953.546101
451 841.341022 390.517294 942.362796
451 607.899104 188.933937 1011.701312
451 602.701536 299.223485 1012.488221
452 827.711274 -422.089901 -38.639486
452 1220.338064 680.988194 -33.432323
452 1845.853617 -404.714903 -61.373794
452 773.884190 36.247321 13.055084
452 667.864647 87.843656 98.872662
452 646.647594 159.736601 63.621673
452 521.100875 401.759232 0.076840
452 430.419967 361.802217 128.352152
452 367.763331 299.054869 108.397189
452 859.079207 90.528707 481.536541
452 643.895833 391.254592 485.293943
452 758.865546 73.601716 945.588448
452 706.009629 416.288472 922.935472
452 846.306139 137.790798 957.753905
452 842.211569 387.005924 945.069368
452 609.400169 188.014791 1016.289980
452 604.690079 298.158074 1016.603738
453 813.765092 -421.345272 -36.626308
453 1206.989060 681.087391 -32.178411
453 1833.251221 -403.265127 -57.551602
453 803.425041 40.428270 14.793362
453 689.116948 88.367110 94.216313
453 662.049729 156.270969 51.209934
453 509.923721 401.311595 1.750413
453 423.812006 362.712604 132.611175
453 360.106447 302.470145 117.386012
453 857.084546 90.541301 487.149170
453 639.560857 389.041192 490.690435
453 759.440039 73.997923 952.996493
453 709.798758 414.820173 926.638363
453 850.686802 136.838204 963.968449
453 847.095601 384.941270 950.253974
453 608.631189 188.605265 1023.615670
453 603.537843 298.781638 1023.268512
454 801.788065 -420.751650 -37.384225
454 1193.982275 683.904851 -31.813077
454 1820.614733 -403.252544 -59.188693
454 831.864471 43.577677 14.933339
454 711.967057 87.385783 89.622863
454 684.794182 154.715498 44.759786
454 498.817231 404.627750 1.839115
454 420.199037 367.531783 140.109565
454 358.019342 305.071233 125.541610
454 859.250432 91.575530 490.070983
454 637.698415 391.303213 496.171192
454 761.713437 71.749064 958.547125
454 714.108839 412.165183 930.352758
454 852.918493 135.558135 971.488730
454 852.103960 382.080139 953.962110
454 614.114287 188.983254 1028.206259
454 610.669520 297.527867 1028.342967
455 789.579745 -421.611725 -39.000826
455 1180.240605 681.879886 -30.882430
455 1807.969146 -405.724925 -60.784014
455 854.616306 44.630250 14.192657
455 733.518189 87.209683 84.514963
455 706.611443 151.995861 36.396075
455 490.672629 403.693945 3.747187
455 417.891576 368.923058 147.607873
455 353.960948 307.481219 133.380267
455 858.676759 90.181014 492.886491
455 637.078212 391.223784 502.574380
455 760.967340 69.231461 960.503989
455 720.379514 409.816115 933.893793
455 852.767935 132.258695 973.385239
455 853.734954 377.235192 956.744630
455 618.000455 186.841256 1031.326288
455 613.291761 295.817354 1029.920966
456 774.177751 -419.460919 -37.366534
456 1166.019246 683.121807 -32.596632
456 1794.416261 -403.128335 -58.587504
456 882.414821 47.323450 18.766461
456 754.404905 88.084720 81.677712
456 731.933243 151.324041 33.313527
456 480.007837 405.144166 5.227670
456 413.055146 370.009006 149.614737
456 349.612031 309.699794 140.751427
456 857.815685 93.250509 496.150596
456 632.096856 389.460863 503.010041
456 762.018994 70.118065 966.213592
456 722.338347 407.560066 934.792312
456 856.970237 128.696498 977.772187
456 858.796941 375.684552 959.456631
456 623.089327 187.433094 1034.031852
456 619.831218 296.621477 1033.445717
457 761.777018 -419.011802 -37.698459
457 1151.779125 683.108803 -31.762194
457 1781.551962 -401.901140 -58.935931
457 908.303257 51.537034 22.075713
457 772.987742 87.271632 79.151926
457 751.899175 149.708334 27.910943
457 471.044902 406.269952 7.135722
457 411.607570 371.470963 158.122634
457 345.627686 313.069955 150.062907
457 856.892250 91.144120 498.389703
457 635.803881 388.441829 508.880257
457 763.710921 69.759393 969.433949
457 726.112155 406.420564 939.150616
457 858.986941 128.303620 980.225073
457 863.477164 374.496548 962.879944
457 624.907751 186.264475 1037.703145
457 620.495894 295.883969 1037.788905
458 748.546843 -419.524538 -39.195075
458 1139.632599 684.684884 -31.990588
458 1769.569071 -404.290703 -56.815666
458 928.291027 51.380229 24.563740
458 792.583362 84.019897 77.090282
458 773.606566 149.019246 22.572446
458 462.056833 408.045811 11.186581
458 404.568703 374.488887 163.940378
458 343.045018 312.463975 158.445199
458 858.715994 90.058567 497.758232
458 635.051672 389.972218 510.143220
458 766.290136 64.532923 970.517321
458 731.232056 404.220688 939.428256
458 858.560058 124.871822 979.733684
458 865.400974 371.166885 962.795312
458 626.113824 185.702368 1039.558974
458 624.357166 294.011610 1038.624371
459 735.585880 -419.368086 -42.200108
459 1124.360044 683.583869 -32.932426
459 1756.518297 -403.691048 -59.026462
459 952.409354 55.162860 27.273697
459 812.884013 82.538927 74.963358
459 790.611162 146.294434 24.123062
459 450.150431 407.336403 12.680209
459 400.791727 372.022674 167.943264
459 339.590045 314.976852 163.147384
459 859.664270 90.037974 498.826746
459 635.754353 387.385589 509.814317
459 769.495837 64.596136 971.032110
459 731.742052 403.488202 940.238501
459 859.869187 122.791603 980.283911
459 867.154994 368.470084 965.175152
459 627.468621 185.018373 1040.547088
459 628.400078 294.027906 1038.281236
460 719.716920 -419.532730 -38.990472
460 1109.880893 685.232287 -34.299191
460 1744.041499 -403.511470 -56.133276
460 970.637129 57.094506 30.313601
460 826.746030 81.997416 73.871867
460 806.780774 147.828708 20.391676
460 437.967638 405.944531 10.775400
460 396.180375 371.634992 172.039093
460 337.319991 315.103988 170.746078
460 859.244164 90.230182 497.395052
460 638.283757 384.058030 511.382577
460 772.567014 62.466181 972.420207
460 733.420900 400.089573 942.711473
460 860.109034 120.598207 980.369111
460 871.610787 365.826928 965.890948
460 628.752612 181.612640 1041.584082
460 630.403765 291.841154 1041.289999
461 705.438982 -418.251365 -39.877987
461 1096.437125 685.980575 -32.657258
461 1729.785238 -401.659576 -56.204648
461 984.843725 57.992647 33.402674
461 841.721138 83.792980 72.205586
461 817.849589 148.502141 19.410836
461 428.511651 409.236352 16.561918
461 395.812116 374.951353 176.717815
461 333.508002 314.729894 179.325827
461 862.203164 88.988768 495.874752
461 640.421641 384.411183 511.510152
461 771.959052 61.531901 969.504518
461 738.142915 399.922854 941.666509
461 861.026713 119.730170 978.835590
461 871.894955 364.949464 966.056010
461 625.157299 181.948567 1043.237421
461 627.965763 289.718027 1042.515967
462 694.030899 -417.825848 -41.641981
462 1082.161218 687.140836 -34.232596
462 1717.164762 -401.740551 -56.947770
462 996.238700 58.949343 33.352579
462 851.369929 80.661307 70.712366
462 825.837955 146.270514 16.626675
462 416.817184 407.224578 16.244417
462 389.587088 374.122901 179.953237
462 333.274513 316.597766 184.990378
462 859.425884 88.417441 492.206124
462 644.761409 385.393548 509.175738
462 771.734581 59.576515 967.537646
462 737.921670 400.740661 941.068815
462 860.785572 119.474942 975.031123
462 870.140299 364.512929 963.632051
462 630.212961 180.991480 1038.505135
462 630.792537 290.037385 1038.803407
463 678.436230 -418.051478 -42.536039
463 1069.188361 685.874385 -32.033803
463 1703.446920 -400.656617 -57.160583
463 1006.541994 60.981809 33.098654
463 859.720825 83.517472 68.860309
463 834.875877 146.733163 14.874453
463 410.357670 407.372331 20.308751
463 387.671625 374.297237 184.825963
463 329.756113 316.620094 191.574519
463 862.661040 88.752654 491.560089
463 650.710710 382.527700 507.062639
463 772.331514 57.946031 964.161907
463 740.993178 397.722617 941.037497
463 861.449022 114.949325 973.868181
463 874.167163 360.239547 963.345313
463 631.188574 181.141963 1038.268006
463 634.401762 289.882665 1038.068120
464 664.766314 -414.702139 -40.558990
464 1055.756318 688.709681 -30.637130
464 1690.162307 -398.489023 -53.993331
464 1010.293101 64.447346 33.300308
464 864.949462 86.063053 66.988348
464 841.450979 149.663136 15.138702
464 399.714922 405.356558 20.383527
464 387.074329 374.649554 187.579172
464 328.200702 318.558857 197.834470
464 863.161583 89.559909 487.786949
464 657.087124 382.105961 503.751286
464 772.134065 58.370726 962.027398
464 743.796966 395.992146 939.115403
464 863.010431 113.859923 972.914614
464 875.823533 359.299695 963.498303
464 629.424944 178.453672 1035.988267
464 633.016633 290.344111 1036.529005
465 650.695102 -416.089468 -41.004075
465 1040.938916 688.239583 -33.462776
465 1673.892910 -399.354853 -58.004642
465 1013.338105 62.527134 29.671795
465 867.925333 85.569373 64.004052
465 843.710213 150.716118 9.834007
465 390.068548 406.792697 22.578238
465 386.373171 375.413811 189.437868
465 327.841967 318.592737 202.397700
465 867.241111 88.135994 483.437295
465 662.077503 381.426270 498.234009
465 770.975013 55.532892 955.703679
465 745.758023 396.090823 936.988559
465 864.973115 112.252155 969.425132
465 876.103800 357.327902 961.035876
465 632.709929 177.403969 1030.814365
465 631.994113 288.135539 1033.482450
466 637.182150 -416.480685 -40.949316
466 1025.155611 688.192383 -33.591965
466 1662.995648 -398.219396 -56.385327
466 1015.559444 61.820209 27.364568
466 870.177952 85.616113 61.580582
466 844.356440 151.974410 8.341411
466 381.486993 406.022708 25.257149
466 389.666306 375.603844 190.369034
466 329.824590 317.549342 205.824021
466 868.977660 86.709951 479.992787
466 668.395740 380.328353 494.857830
466 771.533095 53.957086 951.601698
466 749.229763 396.650722 933.772967
466 863.309859 107.972847 963.585445
466 875.548850 353.952015 955.257203
466 632.906736 177.559762 1027.259286
466 637.932490 288.814144 1029.849830
467 624.386588 -414.775620 -40.979588
467 1013.145592 688.315186 -32.557340
467 1649.647325 -398.381923 -53.919739
467 1013.926566 63.916641 23.370318
467 868.471037 88.511205 58.339110
467 847.423915 153.855754 7.029473
467 371.207687 402.899610 24.859452
467 387.425121 373.979517 191.296741
467 332.820079 318.906563 209.671762
467 873.764765 86.946577 476.816525
467 675.470223 378.929865 487.916594
467 771.107493 54.046844 946.068026
467 752.089311 393.458432 929.859595
467 867.516726 107.690695 962.279718
467 880.045779 354.452492 955.221427
467 631.486469 176.668800 1022.918971
467 636.835269 289.408126 1023.422221
468 610.797148 -414.836653 -39.120397
468 1001.325369 688.569089 -29.856552
468 1637.328914 -396.969792 -52.461464
468 1011.094595 63.840914 16.335996
468 867.768292 88.637259 52.097087
468 840.707275 154.833553 2.501859
468 364.773994 405.424507 28.226836
468 390.896394 374.322794 193.362012
468 336.562924 317.617918 212.768350
468 878.606748 87.127088 473.299443
468 685.133622 379.470075 484.679816
468 773.344044 54.169039 939.123628
468 752.822287 392.358483 926.793164
468 867.401083 105.550495 957.326125
468 881.684600 351.168433 949.260142
468 633.303074 174.939299 1017.655035
468 635.000031 284.786924 1021.874946
469 595.999128 -415.772016 -38.905946
469 986.587190 688.902078 -31.640505
469 1622.581788 -397.106652 -54.994706
469 1005.260234 63.773722 9.278134
469 864.475310 89.541665 49.188116
469 839.038248 156.832170 0.332846
469 357.883994 404.499145 27.414266
469 388.716710 375.224472 194.090187
469 340.927286 316.435901 214.150604
469 882.791578 85.720025 468.223581
469 692.754585 380.758303 475.078876
469 772.289869 51.610311 933.733277
469 754.559238 392.159801 918.783007
469 866.863595 103.304023 949.679141
469 880.030972 352.542752 943.906165
469 630.176442 172.695457 1009.958171
469 634.185848 284.934681 1014.582369
470 583.249642 -414.891855 -42.368922
470 968.828347 689.676231 -32.956564
470 1610.606409 -397.341895 -53.885984
470 995.158547 62.416643 2.141546
470 856.902568 90.259779 44.962885
470 830.675087 160.301863 3.567768
470 352.805973 403.165545 25.152546
470 389.938705 374.106690 193.135154
470 340.469593 316.697729 214.578515
470 885.429594 84.386591 461.815255
470 698.986148 381.036582 466.661205
470 772.722355 48.902508 926.925169
470 756.577046 391.880226 912.979097
470 866.259868 99.214117 943.084967
470 880.456449 348.679954 937.619290
470 634.548583 176.258745 1001.315454
470 640.267276 286.628082 1004.943816
471 567.994128 -413.498882 -40.444999
471 957.634262 689.633228 -31.882612
471 1597.503595 -395.692632 -51.273099
471 985.333627 61.776770 -0.831946
471 850.562930 93.310643 43.788429
471 816.314301 160.076615 4.228543
471 352.309514 400.167922 28.220987
471 392.935286 372.481714 192.937546
471 344.672974 318.153723 214.467420
471 893.664708 84.159466 456.289517
471 709.638024 380.983081 459.345769
471 773.477992 48.682461 919.833799
471 760.929158 391.390017 906.856599
471 869.740747 98.814397 936.316511
471 884.364137 347.079476 931.848932
471 636.246764 174.221530 993.193039
471 638.798815 283.598791 998.859214
472 553.442610 -415.429707 -39.467467
472 946.600476 689.051286 -29.017892
472 1584.123258 -395.629319 -53.339968
472 972.565096 64.858102 0.889665
472 835.053756 96.364937 44.974851
472 801.571909 161.575026 0.602771
472 351.426186 400.879207 30.008053
472 396.768848 370.054219 193.509316
472 346.310358 314.980486 216.959938
472 898.778642 84.576804 450.417605
472 717.602123 380.175683 450.773483
472 772.737423 48.544079 910.750118
472 763.003403 386.169467 898.630564
472 873.035929 97.704803 930.883926
472 883.770908 345.397003 924.120759
472 634.414558 170.560706 987.427137
472 634.023403 280.285866 992.585786
473 539.137064 -414.127559 -41.761175
473 928.648376 691.041947 -33.435286
473 1569.362570 -394.057740 -53.159192
473 958.429256 65.720717 -1.117236
473 821.537048 99.395273 45.543719
473 786.747212 162.843295 5.052204
473 352.488698 400.977551 28.104414
473 395.038714 373.398943 191.045267
473 348.342707 314.711670 216.585174
473 905.647099 85.876843 445.802124
473 724.804366 384.002819 438.898623
473 773.135175 45.196520 904.230081
473 758.629234 386.979495 887.687462
473 868.607904 96.551602 919.569031
473 882.674973 345.228779 913.609895
473 629.157829 170.533695 978.045022
473 636.198148 280.396538 979.880486
474 528.376634 -412.687888 -43.032074
474 916.665001 691.602116 -31.333027
474 1556.990122 -396.159946 -52.545123
474 944.219717 64.504198 -1.373926
474 811.704830 100.756836 47.106863
474 779.391395 163.484067 6.166892
474 353.816448 399.880529 29.693945
474 403.649754 370.190781 192.778320
474 354.047832 315.601011 217.945672
474 916.728228 85.871706 442.414181
474 738.456718 384.871192 433.430779
474 771.522145 42.534218 896.953452
474 767.615715 388.406014 881.061036
474 868.400313 93.529673 914.397955
474 883.950291 341.748414 906.355564
474 634.945304 172.035237 966.779784
474 639.732932 284.097849 970.516706
475 511.521430 -413.308624 -40.983673
475 902.535882 690.714250 -28.014077
475 1541.770546 -394.973822 -54.200434
475 930.584530 64.951727 -0.060307
475 798.197300 99.248117 48.218180
475 763.448782 163.108431 4.084985
475 357.511505 398.631698 30.707884
475 408.853611 370.665681 192.848305
475 357.822168 313.331691 218.984414
475 926.528763 84.088607 440.102468
475 744.811919 385.442847 425.167671
475 771.323876 40.980004 894.073937
475 765.754334 387.302128 868.755745
475 867.031043 94.171820 909.677710
475 881.780710 340.857836 896.496992
475 633.464892 170.685410 960.059568
475 635.417018 280.741445 960.264949
476 494.706971 -414.503239 -39.946122
476 888.911172 689.320111 -32.296180
476 1529.118192 -395.695195 -54.175653
476 914.843933 66.531018 -2.430952
476 784.394763 100.753762 46.980466
476 749.564860 161.932929 5.011992
476 363.259508 396.749494 30.149033
476 410.959372 368.522207 194.080701
476 362.936510 312.336375 220.682510
476 930.231539 84.575349 438.348618
476 754.313349 384.237451 418.244564
476 768.314756 41.342515 891.995747
476 764.482538 384.828490 859.390123
476 865.817755 92.492334 905.374542
476 881.515748 339.350432 888.604375
476 626.402005 170.883112 957.137223
476 632.005857 282.417298 952.872692
477 481.669786 -414.434787 -40.639517
477 872.377106 692.747291 -31.019567
477 1515.089208 -395.787373 -52.651206
477 899.892961 65.580890 -2.929763
477 771.376398 101.881520 48.031332
477 737.580252 164.649205 4.025255
477 373.927809 397.393151 30.674094
477 421.119818 368.002912 194.489164
477 367.983057 311.371028 222.708378
477 928.708529 81.876957 437.038884
477 764.908111 384.110411 410.433936
477 765.568227 40.747285 889.397686
477 768.348860 388.146500 852.970728
477 864.919878 89.685262 902.903420
477 879.635141 337.607692 881.425240
477 628.686671 173.272912 952.690442
477 631.112493 284.906723 943.142604
478 467.845806 -414.690782 -41.382996
478 858.697738 691.368817 -31.791552
478 1501.311436 -396.148045 -53.265564
478 885.129021 63.776488 -4.164919
478 754.884799 100.399425 48.689546
478 722.198045 165.527068 3.148100
478 383.701002 399.263867 32.049789
478 426.055053 367.823911 197.327896
478 373.176938 310.718232 223.637197
478 925.315941 79.360585 432.806096
478 773.868671 387.391494 406.897202
478 761.621403 41.694142 886.143911
478 768.252639 387.512612 843.750966
478 861.429305 88.194341 896.446025
478 876.860473 335.359736 874.140263
478 627.362724 174.178143 947.495366
478 634.310066 287.413274 935.804816
479 451.372843 -414.965421 -41.819878
479 844.262603 691.361296 -31.491343
479 1486.534405 -395.730786 -53.674526
479 870.920146 64.808336 -4.504220
479 740.718844 99.116082 48.151835
479 706.101091 162.663228 2.766506
479 396.616198 398.951705 33.369120
479 431.582773 365.909405 197.534340
479 378.233747 306.378358 222.587557
479 920.724392 76.704171 427.627128
479 785.101498 384.871146 401.320890
479 761.322988 40.173369 881.611488
479 764.202687 386.980417 840.351104
479 860.217669 88.950227 894.293762
479 875.101313 334.906149 868.430573
479 627.630272 173.693537 943.436416
479 628.534906 284.732389 934.090534
480 438.124157 -414.011032 -39.005964
480 831.825390 689.724087 -28.788978
480 1471.905187 -396.212693 -54.277873
480 856.014248 67.163787 -5.298422
480 727.731338 102.538230 47.863047
480 694.647938 162.390529 3.894828
480 410.190152 396.146216 36.461758
480 441.975102 360.680187 200.770783
480 382.526627 307.470985 225.039130
480 914.545140 77.439891 423.992155
480 795.926377 382.721156 399.635017
480 761.507463 41.572235 878.923193
480 764.700232 384.734799 840.435953
480 863.048827 89.451762 893.122895
480 876.708481 335.714535 867.553634
480 622.041934 170.747800 940.912307
480 625.074989 283.901234 933.675301
481 424.801557 -416.608334 -38.856779
481 816.596077 689.910353 -29.333337
481 1459.280609 -395.773496 -52.113486
481 841.504874 64.780047 -2.578458
481 715.260720 98.019200 50.371815
481 680.983527 165.669888 4.133040
481 428.023221 399.141398 38.808819
481 449.858551 359.914956 204.057211
481 388.794896 303.584735 226.809258
481 909.859253 76.955000 418.588822
481 805.098474 381.874659 395.911505
481 761.365900 39.625351 874.413141
481 758.447371 383.889625 839.133535
481 862.673956 88.960326 889.727822
481 874.364368 336.767371 865.727401
481 622.174834 170.435568 939.711645
481 626.081850 281.679463 932.399893
482 408.937682 -414.130903 -41.176591
482 800.808966 690.358590 -31.712247
482 1443.528354 -395.673917 -54.179798
482 828.510393 65.302644 -2.303335
482 701.472964 99.187357 49.582800
482 664.641611 164.951871 3.976352
482 442.411285 397.066743 37.138702
482 460.090966 358.194402 202.260043
482 395.773864 303.747293 225.882976
482 904.864828 73.672626 412.353615
482 815.271156 385.564431 393.683374
482 764.880576 37.603628 871.234757
482 756.705840 384.665867 836.728945
482 860.121389 90.444405 885.319667
482 871.870271 338.831052 864.013197
482 622.619297 166.654712 936.614899
482 626.884272 279.434215 928.414431
483 394.965984 -414.536278 -40.653479
483 786.244104 690.538130 -29.873194
483 1430.154936 -397.818653 -51.621910
483 816.048425 65.064767 -2.009922
483 687.510272 100.770263 50.038295
483 649.050207 163.476743 4.395566
483 460.279314 396.093940 38.334967
483 470.447658 356.594913 204.338952
483 408.738904 302.664114 224.746198
483 900.038457 74.294442 411.209689
483 826.070337 383.824316 392.588527
483 766.315120 36.934275 870.464646
483 755.731294 385.139927 835.284340
483 862.732576 92.279713 885.491855
483 873.238075 340.713581 864.721154
483 628.469297 166.958939 934.251409
483 629.983218 277.296626 925.693685
484 381.372847 -416.167634 -37.226437
484 775.022881 691.115032 -26.621802
484 1417.980687 -395.997463 -51.216768
484 802.736153 66.309548 -4.273504
484 676.678437 100.861426 51.300750
484 637.517992 165.343629 5.934315
484 477.638640 395.900927 42.146270
484 480.291126 353.870758 208.674343
484 415.155891 297.905510 226.093187
484 894.809696 74.305677 405.695653
484 834.428564 381.886796 397.950560
484 767.355567 37.503460 869.068791
484 753.169768 382.265524 835.238253
484 862.753794 92.316140 881.478541
484 872.671344 341.235966 864.279453
484 620.385216 163.331415 937.401464
484 624.032058 272.712737 929.766542
485 365.972225 -415.410840 -38.462821
485 759.219940 690.953532 -28.271517
485 1403.994409 -395.643880 -50.820188
485 790.354027 65.717479 -0.543011
485 665.128839 99.800198 52.937538
485 623.619180 165.477731 6.943474
485 494.121400 395.951410 41.917799
485 489.074761 350.899239 204.349571
485 424.827548 296.790742 223.970870
485 888.680206 74.924500 404.936875
485 842.473158 380.695537 396.613794
485 768.442110 37.385465 868.448781
485 749.935821 382.654750 833.674688
485 862.222595 93.160351 879.409206
485 872.684254 343.214667 862.702873
485 623.350946 163.375572 938.568285
485 623.189080 273.702178 929.485211
486 353.955055 -416.189041 -39.818871
486 744.623921 691.706349 -30.254033
486 1390.607708 -397.816492 -50.179819
486 775.101855 63.946355 -2.946693
486 652.604808 98.006025 52.890295
486 607.850271 161.876756 6.285944
486 513.912926 397.461460 42.457005
486 503.557376 352.121262 203.740637
486 441.689403 295.542841 220.084150
486 880.908020 72.472098 404.532851
486 854.222406 382.121948 399.700186
486 769.221286 35.530177 867.699754
486 752.397140 384.570725 833.865016
486 861.004152 94.276040 880.498476
486 872.407282 343.176228 862.513581
486 631.065397 162.749882 935.029737
486 629.969981 273.487902 928.864223
487 340.630123 -416.491945 -38.660300
487 732.408107 692.484248 -27.735435
487 1377.815552 -396.863857 -50.177881
487 763.985600 65.224257 -0.724019
487 638.057673 100.821945 53.113449
487 597.277021 163.984502 9.465816
487 534.745902 397.523168 40.805161
487 515.193392 351.789686 202.541287
487 447.343534 293.023661 215.694173
487 872.393105 73.802422 403.681818
487 861.248332 380.573152 403.566375
487 766.973261 37.760708 870.117346
487 752.121199 386.231878 835.845011
487 860.044730 93.736739 880.365803
487 872.266758 342.742380 864.251795
487 627.382110 163.316171 937.726074
487 627.270521 275.347611 930.511950
488 325.819336 -416.531623 -37.793226
488 719.559595 691.192104 -27.798764
488 1363.614874 -398.220013 -49.856478
488 749.034189 64.587952 -0.393600
488 627.590020 99.823946 54.707450
488 584.168918 164.678549 10.455355
488 556.081711 398.471375 44.193663
488 524.846241 347.150629 201.810831
488 460.661423 289.340451 212.586822
488 862.554426 75.437329 402.905030
488 869.197039 378.548971 408.346675
488 765.524797 39.061004 872.378841
488 752.252429 384.389291 839.727670
488 860.585294 93.945874 880.470515
488 871.675778 343.177855 865.426650
488 623.726458 163.844203 941.473154
488 626.421653 273.974411 935.098537
489 312.914173 -415.732552 -38.849709
489 704.844297 691.725547 -28.639654
489 1351.798497 -395.295032 -49.299105
489 735.832835 65.610160 -0.756147
489 614.016247 99.615822 56.532267
489 576.567383 169.754839 15.187145
489 575.914487 399.376961 41.052021
489 536.780168 347.994594 197.642235
489 470.099134 289.208426 205.037751
489 852.160929 75.667907 403.949217
489 874.383920 379.099393 411.168622
489 766.121499 38.664014 872.631680
489 751.642799 386.710908 842.659990
489 860.394080 93.415633 881.286578
489 871.647470 343.552575 866.871784
489 627.211153 166.155186 943.777290
489 628.032419 275.012097 935.898703
490 298.752416 -416.943284 -40.148590
490 690.732225 691.361749 -29.131979
490 1335.805472 -398.156275 -50.461018
490 721.931718 63.744211 -1.932537
490 599.466962 101.073288 55.477743
490 562.815194 167.076223 17.881686
490 596.882902 398.857499 40.835801
490 549.415627 345.157123 196.268249
490 482.666226 287.132658 198.449635
490 839.634824 76.936212 402.929188
490 882.194785 379.196945 420.391625
490 763.573264 39.726305 873.647412
490 753.857358 386.210652 847.812653
490 861.901437 92.278030 886.518614
490 872.962599 343.248564 872.341273
490 624.387158 162.447061 946.738810
490 628.584559 276.479628 939.836081
491 284.547781 -416.265319 -40.591183
491 674.609340 692.741676 -31.662914
491 1322.771995 -397.775984 -51.482109
491 707.431880 65.204026 -2.568699
491 588.253738 100.411659 56.366943
491 549.755203 168.124941 17.504143
491 615.627978 399.611605 36.578191
491 558.761852 347.387326 189.324007
491 509.436432 287.085398 181.566033
491 828.224191 76.330789 405.053289
491 886.549913 381.143489 422.066421
491 764.188592 39.747180 876.474040
491 751.852172 388.355968 850.646094
491 860.141758 94.409984 885.627446
491 871.338329 344.817415 875.487543
491 629.373100 163.748567 949.149617
491 633.899308 277.588683 941.270430
492 271.156123 -414.646780 -39.117371
492 661.267437 690.430768 -29.205385
492 1309.444511 -397.791693 -47.688485
492 691.590152 67.754442 -0.316224
492 574.907020 103.582157 61.418612
492 538.222219 169.446841 22.555744
492 637.383854 399.401852 36.262066
492 572.095707 346.747048 185.113234
492 517.571057 287.092488 174.856612
492 817.044311 79.607720 408.013256
492 890.999021 377.794562 427.096231
492 764.774789 43.505115 880.071792
492 752.509280 389.430801 857.458273
492 862.257730 95.958412 891.283450
492 875.215879 344.971839 882.789566
492 629.294549 166.351360 953.161249
492 631.300449 277.130450 947.269448
493 257.113000 -416.369989 -39.181593
493 649.657377 690.795040 -27.487275
493 1295.759125 -398.056408 -48.800295
493 678.531870 66.514655 -0.549038
493 562.383165 100.232836 61.608601
493 532.034201 163.555955 18.090314
493 660.730269 398.388391 35.048089
493 586.483108 345.682185 179.943394
493 534.778557 286.361455 167.146155
493 805.023476 80.192024 409.776001
493 895.655332 376.752313 436.759329
493 764.251321 42.438812 882.823968
493 753.746878 387.448009 865.799806
493 862.032528 93.406276 894.260037
493 873.476732 344.046935 887.803470
493 625.313638 164.799731 959.289321
493 626.496757 276.903023 955.932212
494 240.827483 -416.082553 -41.049438
494 631.559910 690.720728 -29.484625
494 1278.141593 -400.557550 -49.049726
494 663.605524 66.388981 -2.749156
494 548.756584 101.210416 65.883224
494 520.207044 163.555314 19.408967
494 683.960183 401.405848 32.483800
494 607.371406 341.577252 166.026672
494 549.930465 284.996332 154.760794
494 792.985865 81.635793 412.912994
494 899.362449 375.918521 439.029282
494 768.152283 45.339679 886.146750
494 752.115886 389.080649 869.324210
494 863.052902 96.904874 898.552561
494 874.806954 346.316842 894.723901
494 632.804750 166.455842 960.972489
494 631.964661 278.204304 957.025275
495 227.164133 -416.157228 -41.320491
495 618.001569 691.847219 -33.466907
495 1267.408505 -398.792733 -49.444210
495 650.288229 65.227772 -1.513211
495 536.479752 102.159282 67.097770
495 506.884875 160.956127 24.429811
495 712.574109 396.852433 23.061996
495 624.132914 343.483875 157.543637
495 570.469452 284.408586 138.279778
495 778.955066 82.237950 417.206667
495 903.443741 377.684616 444.482528
495 769.149642 44.854962 890.279447
495 754.625775 393.532178 877.883985
495 864.356086 96.318996 902.642269
495 874.886940 346.565669 901.216499
495 634.300821 167.562932 965.234813
495 634.165498 279.124641 962.328704
496 213.127186 -417.891417 -40.170321
496 606.860564 690.347041 -28.338212
496 1251.077834 -397.262109 -49.603328
496 635.997444 67.357106 -1.986279
496 523.276798 102.011043 74.167669
496 489.259884 161.432632 37.256410
496 736.267856 397.371682 25.078124
496 639.448079 341.076898 157.185942
496 570.926765 282.584373 142.771269
496 769.961242 84.289661 422.016932
496 906.508345 373.862418 454.976334
496 767.834183 48.592814 894.198770
496 754.665836 393.786033 887.126317
496 866.360190 100.849734 907.255885
496 876.682645 349.183539 909.052157
496 631.727717 168.050151 975.044836
496 629.271158 279.688955 973.353627
497 198.935178 -414.454964 -41.172498
497 588.920708 692.324769 -30.514744
497 1236.563917 -398.336631 -51.167205
497 621.243502 67.667358 -0.640974
497 513.073347 103.706261 78.275108
497 482.586341 161.860709 39.903008
497 758.737530 398.516229 20.598507
497 662.510479 341.010103 140.865751
497 589.053978 283.488180 129.066157
497 759.444464 86.986154 428.455524
497 908.202949 375.608090 458.619853
497 769.931456 51.454067 900.977859
497 753.298503 394.261614 890.199697
497 867.379643 104.103916 910.595008
497 878.755412 353.312928 916.038023
497 636.258645 169.726320 977.344682
497 632.970930 281.569393 977.561239
498 184.622089 -414.311694 -41.187422
498 575.590097 691.415170 -29.903390
498 1222.727817 -397.784429 -49.341188
498 608.083212 67.574439 -2.543349
498 502.819993 100.893925 84.364181
498 470.768950 160.752395 46.176202
498 785.340236 396.622837 12.970189
498 683.668169 337.550631 129.450509
498 607.457149 282.996593 115.855153
498 748.207631 84.570311 434.534514
498 911.651826 376.103137 464.906849
498 770.665756 50.285062 903.259048
498 757.219472 396.611783 898.498392
498 869.708313 103.819483 913.528675
498 878.050602 354.095082 921.806815
498 637.953369 168.828928 981.565288
498 634.859457 284.485942 980.706638
499 170.363504 -414.445635 -38.956214
499 564.663945 690.260451 -27.943675
499 1211.569878 -398.882675 -48.352696
499 594.700824 68.302127 0.012858
499 495.350192 102.347174 90.484274
499 460.660461 159.080366 58.888043
499 813.462923 395.417245 15.794146
499 704.458030 341.075378 125.550365
499 627.011802 281.342788 107.441064
499 739.670182 88.261701 440.328218
499 913.481900 375.761418 473.556147
499 772.048628 54.391440 908.483123
499 757.884355 395.333543 906.631493
499 874.198478 106.861038 921.895143
499 882.404541 355.544001 930.932906
499 640.029026 171.700997 991.622222
499 634.188993 281.909648 989.728965
500 156.485791 -415.017755 -40.362284
500 549.748998 691.474263 -29.650018
500 1196.902610 -398.630612 -50.420208
500 580.195456 67.357144 -1.510001
500 485.744459 101.004571 93.226256
500 452.329996 159.997522 63.595208
500 841.338630 395.983723 11.486439
500 721.568832 343.513629 116.942520
500 647.762435 282.349641 95.372307
500 732.010062 88.371721 445.956792
500 911.085678 375.521139 477.125381
500 777.416660 55.739624 913.199997
500 758.467172 398.713745 912.086955
500 878.821708 110.590561 926.877447
500 881.741551 358.049563 935.676424
500 644.123525 171.651164 994.325224
500 636.509218 282.702921 995.034874
501 143.972555 -416.018084 -41.001894
501 533.494290 690.014047 -28.766077
501 1182.943418 -397.487600 -50.934757
501 568.288726 67.582650 0.114773
501 477.625254 100.959864 102.792840
501 444.142137 160.237397 72.951966
501 865.081129 397.895751 13.767047
501 734.874526 345.382963 109.905998
501 663.663821 284.297629 85.299884
501 721.106211 88.130352 454.384941
501 912.511417 376.103680 482.061999
501 781.018777 57.942811 920.805205
501 757.714810 398.982559 917.239210
501 877.893258 111.809463 929.866554
501 882.626413 360.383626 942.387038
501 644.814977 173.199376 1000.779001
501 639.519697 283.178757 1000.016539
502 127.294366 -415.363900 -39.206223
502 520.102116 690.371975 -27.691384
502 1168.697454 -398.059571 -47.886399
502 554.563115 68.511600 1.113099
502 469.491307 100.396955 107.224164
502 431.555974 158.983517 85.894882
502 893.055128 393.632601 14.392520
502 760.614073 341.981928 103.938445
502 683.966526 288.413246 84.592912
502 716.083933 91.539878 460.420670
502 910.520424 375.446104 488.347168
502 782.607591 61.237411 925.337979
502 758.533397 398.843805 924.922009
502 883.563531 112.622549 936.424067
502 886.207134 361.473449 949.368903
502 646.478914 174.992959 1008.257008
502 635.387075 284.738260 1009.176819
503 114.346605 -416.752125 -40.864022
503 522.704054 695.867587 -34.685330
503 1155.368304 -399.620960 -47.340045
503 542.415993 66.085749 1.893417
503 464.541198 98.602581 113.455396
503 425.842997 155.449939 93.775463
503 917.048235 392.686147 11.989786
503 780.292160 341.180425 94.495833
503 705.414901 289.772817 73.537556
503 711.947810 89.173708 466.548353
503 905.578988 376.451629 491.438017
503 785.410913 61.333273 929.976494
503 758.042643 399.944316 931.025192
503 885.772222 114.779380 941.589277
503 885.876594 362.361726 955.825687
503 647.003384 174.802696 1012.460072
503 639.797908 286.302379 1012.360987
504 101.871756 -416.594971 -42.596634
504 506.459460 696.900950 -32.813100
504 1139.438842 -398.831397 -50.379880
504 529.584533 65.003796 2.791579
504 457.938515 96.140595 120.965124
504 422.417479 155.459613 98.206002
504 944.012219 396.325524 20.055296
504 800.101558 348.243015 88.628763
504 727.441809 293.351599 65.535800
504 705.083295 89.084142 471.820816
504 901.808809 377.549817 495.399039
504 785.894665 63.755119 934.388900
504 759.170404 403.284049 934.835837
504 883.964479 119.073746 943.242495
504 885.626840 366.899408 957.819930
504 653.862432 174.832475 1016.022476
504 646.030093 284.778581 1015.655604
505 88.587459 -415.887182 -41.562114
505 494.463527 694.982732 -30.960164
505 1128.064190 -397.366681 -46.845477
505 518.078421 66.305788 4.437367
505 451.374173 98.000316 126.604759
505 415.480840 156.060498 113.959057
505 973.568209 395.977228 27.028916
505 823.552556 346.009831 85.990273
505 752.028320 294.029573 57.199833
505 702.776135 91.184830 476.513763
505 901.782370 378.067294 499.125448
505 789.060124 66.082783 940.019570
505 760.092404 401.921591 939.953722
505 887.769756 118.597371 949.785605
505 888.644452 366.677143 963.612716
505 652.015385 179.720437 1022.468990
505 643.748752 289.879312 1022.922248
506 72.601495 -415.399964 -40.736046
506 480.294469 697.482268 -32.702502
506 1115.251237 -399.197696 -46.105647
506 506.525637 65.121235 9.333101
506 447.037111 96.515033 133.556605
506 409.699101 155.912564 120.765978
506 992.778715 396.450684 25.810345
506 846.708898 348.419493 80.625443
506 774.097782 297.735385 50.411012
506 698.503148 91.446771 484.171981
506 897.280263 379.011405 499.771588
506 789.414014 71.365937 945.132808
506 761.036098 404.651127 943.426072
506 890.109386 120.764015 954.149842
506 890.935325 370.477131 969.628534
506 654.574157 183.124222 1026.116811
506 646.790456 290.547215 1026.509274
507 61.795940 -417.965871 -42.080840
507 467.150438 699.393722 -31.358658
507 1100.126006 -397.340737 -47.305237
507 497.943769 63.401877 7.064562
507 442.008949 93.182366 137.004924
507 406.506327 154.738851 128.992885
507 1018.663053 398.850026 33.407141
507 863.317424 354.504011 76.873620
507 797.235731 298.762371 42.882042
507 698.291760 90.083277 485.097507
507 894.869722 381.162258 498.212901
507 792.465597 70.147158 945.605391
507 760.534657 408.910874 945.438028
507 889.102618 124.138931 953.298969
507 887.892298 369.938181 966.827817
507 658.071832 180.777030 1027.961091
507 648.089497 292.785859 1028.538664
508 48.086980 -416.141974 -41.632679
508 456.190123 696.725845 -30.365929
508 1086.923207 -398.610410 -48.057276
508 485.729815 64.212753 9.432306
508 438.053065 94.268844 142.873758
508 402.347549 153.595657 138.913248
508 1040.068622 397.642358 35.967821
508 884.031422 353.589015 76.569716
508 818.728163 297.488361 42.743223
508 695.367588 92.251883 488.326436
508 893.904884 381.359571 502.819055
508 793.875163 72.652744 947.654363
508 765.601913 408.589393 947.669601
508 895.244246 123.243679 957.681767
508 892.683758 370.174305 971.998139
508 659.873754 183.802747 1031.613084
508 653.773519 293.714647 1032.020085
509 33.039538 -415.956301 -42.634625
509 439.454643 696.754774 -29.890937
509 1076.021754 -397.931435 -44.428037
509 474.778078 63.296351 16.310515
509 432.846422 91.899314 150.721661
509 397.110639 154.183749 147.298853
509 1055.588317 396.908668 34.586248
509 896.794493 355.880531 74.269209
509 835.110529 303.096055 38.467278
509 697.516251 94.718710 489.931247
509 892.048439 383.545581 500.062171
509 797.698161 76.798240 952.171880
509 768.854209 410.560346 948.038179
509 897.812553 124.745138 960.273704
509 897.038228 372.001455 973.708779
509 662.797060 188.611862 1032.778739
509 652.175370 298.534915 1034.313420
510 24.746496 -416.461896 -44.652287
510 427.402786 698.871150 -31.516353
510 1062.525548 -398.051709 -46.616172
510 466.505199 61.893832 18.555553
510 430.040088 92.574859 155.044867
510 396.981373 151.568918 153.528795
510 1074.411796 403.401335 43.763568
510 912.404035 361.561820 76.931362
510 854.099154 303.522635 37.048182
510 698.039678 92.978787 491.129961
510 890.291910 385.681344 500.718216
510 797.742037 78.336258 951.311263
510 770.924276 414.704764 948.952308
510 897.589751 128.444974 960.966249
510 894.633908 373.534504 971.825914
510 665.264917 189.269582 1033.581944
510 656.373973 299.743780 1034.634367
511 10.865569 -413.538421 -45.496973
511 413.216216 698.884226 -29.773651
511 1047.682802 -397.969401 -47.304095
511 455.955348 61.991197 21.075655
511 425.607192 92.281062 159.369698
511 390.719671 151.726990 161.151425
511 1085.124761 405.702123 46.906042
511 927.853236 363.964609 73.754266
511 865.999009 308.354610 33.626001
511 699.163061 95.554063 491.766178
511 890.117462 386.834590 497.848844
511 800.178217 78.479529 952.733113
511 770.352743 418.058529 946.282858
511 896.361071 131.593701 959.332474
511 894.875845 377.433593 971.269211
511 668.810135 191.635041 1033.741659
511 658.196654 302.595901 1034.226082
512 -5.496095 -414.090041 -45.458812
512 398.110511 697.297301 -30.823692
512 1035.257498 -399.771355 -45.648825
512 450.576777 62.027581 23.442575
512 421.814714 92.387796 165.506920
512 386.089906 149.772453 168.756072
512 1095.481084 403.140321 45.992866
512 933.067669 363.164337 75.273816
512 874.420764 308.464970 30.052455
512 707.382545 96.585828 488.809099
512 890.675483 386.341444 496.318490
512 803.326494 81.507771 952.118799
512 775.980197 416.929627 947.829348
512 904.023816 130.079508 961.389219
512 900.391498 376.325361 972.201692
512 672.531603 195.655218 1033.922422
512 656.489878 303.802920 1035.985410
513 -17.759166 -414.724263 -45.570632
513 382.859242 697.516012 -31.392562
513 1021.572169 -398.807183 -46.504083
513 442.971394 61.833227 25.892500
513 422.217804 88.804047 169.830172
513 382.719662 145.820295 178.812064
513 1098.444643 407.634519 49.463269
513 941.134390 367.103115 74.721518
513 884.005894 308.957438 30.622649
513 711.582141 97.269141 487.870012
513 890.382719 387.559831 492.975697
513 807.339208 82.762673 951.321652
513 773.758763 419.545883 945.080789
513 906.027020 133.796651 960.706176
513 900.119820 378.902644 969.937101
513 670.840371 194.519600 1033.842297
513 657.433373 303.009074 1033.883366
514 -30.048911 -414.294799 -47.049846
514 369.111401 697.370534 -33.759963
514 1005.288526 -398.516178 -46.519384
514 435.305208 60.729799 30.555240
514 418.388236 86.680588 174.269226
514 381.547787 145.796548 184.413957
514 1105.093124 407.768603 45.505434
514 944.278733 368.966810 71.719607
514 887.566699 312.299518 25.483338
514 720.696870 99.936101 485.196649
514 893.965354 390.720304 489.701715
514 809.608172 82.228677 949.701901
514 772.539003 423.092369 940.655308
514 905.160535 137.693868 957.045192
514 898.167611 383.208143 964.709068
514 670.904042 196.516840 1031.819026
514 662.424110 306.889845 1031.029672
515 -43.473224 -415.827066 -47.570186
515 353.983333 695.197573 -32.220465
515 994.317582 -398.440627 -44.875660
515 428.239594 60.130069 32.718813
515 416.277014 86.589986 178.301447
515 378.237072 146.105031 190.414857
515 1107.370316 406.814758 42.606312
515 946.992818 369.596207 69.961443
515 892.192598 311.951539 20.685983
515 724.773329 98.868418 480.823683
515 897.756837 391.209932 484.729522
515 810.583860 85.205297 946.664323
515 774.321788 424.571446 937.753293
515 906.225772 139.010958 954.465536
515 899.039397 382.930306 962.926450
515 670.016061 199.308746 1027.043004
515 659.562791 307.949950 1027.692483
516 -59.304955 -416.095932 -48.843345
516 339.946752 692.088400 -31.184369
516 979.488279 -401.095697 -45.593488
516 419.298968 58.853317 38.512234
516 412.293276 83.850547 182.099637
516 374.645513 139.669519 197.567617
516 1107.103484 405.263286 40.315625
516 945.462843 368.219538 64.671354
516 891.101495 311.868841 21.002763
516 729.273649 97.190767 475.219103
516 900.799050 389.826882 483.194964
516 811.409188 85.472145 942.723310
516 775.534764 422.444947 933.129879
516 908.319529 136.632905 951.917775
516 901.112113 381.620060 960.910048
516 671.657307 199.994825 1024.426576
516 658.814656 310.262585 1025.239942
517 -74.174478 -416.186081 -45.697795
517 326.611038 692.618428 -32.139604
517 967.151433 -401.419284 -42.625231
517 412.158041 57.786415 39.971547
517 410.260325 81.512872 186.713675
517 370.559144 140.647434 204.881178
517 1106.783481 404.284372 33.782401
517 943.457840 370.500506 62.085205
517 889.101977 312.424336 17.717959
517 736.848294 99.490607 469.773571
517 905.597753 389.590562 479.467168
517 813.468017 86.884689 939.007234
517 775.374475 423.882090 930.249888
517 909.400203 137.502124 948.748016
517 901.474165 383.133188 956.937618
517 664.680443 198.041685 1022.092522
517 658.290685 308.806814 1021.245518
518 -87.621955 -415.341201 -46.810572
518 310.957602 693.213495 -33.488864
518 949.913517 -401.252269 -43.927958
518 407.957630 55.182338 43.272887
518 406.590581 80.120203 189.805314
518 370.334258 140.472893 205.980536
518 1101.939795 404.644454 23.640037
518 942.294013 376.036201 58.850486
518 881.965107 315.925184 13.856161
518 740.523087 99.292721 464.049183
518 909.225946 394.343732 473.964491
518 812.480938 89.008710 933.727858
518 775.537782 428.668399 923.107746
518 907.377253 142.217942 942.922765
518 899.589319 387.637684 950.001837
518 672.527528 201.341998 1013.928311
518 660.187277 312.710629 1011.163461
519 -103.851370 -415.172168 -44.595847
519 297.789919 688.566007 -32.782270
519 937.810440 -402.467816 -41.565628
519 401.025587 53.524079 47.117960
519 403.200034 80.311347 193.719376
519 369.015788 142.253450 209.481131
519 1095.452103 401.404817 14.936095
519 937.711014 373.267700 55.467586
519 874.938772 316.098444 16.390391
519 747.618827 98.735338 457.291063
519 916.958878 393.012062 471.142126
519 810.108680 91.932112 927.013198
519 778.309427 427.873115 917.540014
519 911.111917 140.685889 939.352387
519 903.415450 385.618878 947.408089
519 669.820980 203.893173 1006.744074
519 658.002491 313.795378 1007.458152
520 -114.375416 -416.455940 -46.606708
520 282.824508 690.585538 -34.556087
520 922.681436 -403.701131 -45.590259
520 395.481943 50.795025 48.979653
520 401.846376 77.204067 194.719493
520 370.472256 138.640521 211.043607
520 1085.470059 402.791208 12.331725
520 929.166039 372.092296 52.605007
520 860.224672 315.222204 13.924087
520 751.143816 97.012756 450.400347
520 920.520294 394.686088 465.310256
520 809.981187 90.792376 920.062358
520 782.398111 430.304722 912.158819
520 910.753652 140.791047 933.636032
520 903.198299 388.349741 941.955797
520 672.260401 205.426456 1001.433914
520 659.365095 315.614894 1000.218949
521 -129.453221 -417.151228 -46.148506
521 271.382963 691.184818 -32.004612
521 905.375692 -405.257113 -45.689381
521 394.765707 46.518575 51.226098
521 401.414020 74.932018 197.358947
521 372.637211 139.455406 213.723610
521 1072.000807 399.480906 12.098258
521 915.783670 368.612875 52.829956
521 850.762465 312.661800 15.912705
521 758.048124 93.005207 442.055145
521 925.004570 396.936661 462.254553
521 808.828399 89.390921 911.556633
521 781.684356 432.294894 905.454890
521 910.072025 141.931251 926.076902
521 899.749287 389.277363 933.954115
521 673.521571 203.310133 991.401940
521 658.195356 314.446776 991.606134
522 -147.805100 -417.335837 -45.490975
522 256.858045 689.547132 -33.615904
522 892.687592 -404.698527 -43.574765
522 393.206583 47.395063 55.397877
522 403.685741 77.207728 198.904367
522 369.278672 140.743238 217.622835
522 1056.705117 396.309333 8.762160
522 900.847642 362.115315 51.119104
522 833.934063 313.025661 17.256847
522 763.263111 96.177202 436.626599
522 928.714238 395.168018 454.912057
522 808.293905 93.613143 905.840904
522 779.505537 432.881782 898.074702
522 911.184160 145.374272 919.868131
522 901.026609 392.435243 928.963670
522 668.771468 208.115801 982.485983
522 655.607643 316.820762 981.321746
523 -158.902068 -417.823863 -46.209331
523 241.521698 689.638485 -34.766773
523 876.963972 -406.458508 -45.369114
523 392.484011 43.935995 56.625264
523 403.702693 78.011177 201.222999
523 375.553338 139.835069 216.708366
523 1044.961483 395.994703 10.078570
523 889.862229 361.579059 54.679130
523 820.838595 309.702104 20.942537
523 771.133899 93.106903 427.919119
523 933.504862 394.421104 453.947829
523 808.357957 96.150527 894.229362
523 778.420549 436.517937 893.477539
523 910.262026 145.781626 911.459886
523 898.613600 394.907486 921.586832
523 668.571564 206.879728 974.809303
523 654.508304 319.822149 975.898936
524 -171.615678 -419.751253 -44.929457
524 226.434036 691.244196 -31.859530
524 861.667097 -405.086630 -46.406189
524 396.728432 38.883064 58.107513
524 407.807245 75.807916 202.228202
524 383.505112 138.752187 217.244185
524 1030.968341 399.229333 9.509264
524 878.058440 363.348309 57.132904
524 808.708212 309.439823 19.313774
524 775.569705 91.149257 419.274514
524 939.225995 395.779680 453.930234
524 806.685910 93.432158 884.308904
524 774.736526 441.199846 890.831789
524 906.049707 147.702868 901.040984
524 891.584374 395.321338 915.045010
524 668.674243 208.237170 963.225218
524 656.030559 319.346746 965.198326
525 -188.244754 -417.697590 -45.231879
525 213.829767 689.385391 -31.242689
525 848.377188 -407.183023 -44.484904
525 405.034717 39.829151 61.606981
525 414.840993 76.653784 204.312976
525 382.353149 139.041786 221.850313
525 1014.231357 392.471214 8.350496
525 864.346008 359.893831 58.198945
525 794.632023 306.214655 24.405112
525 785.301041 92.495597 414.955327
525 942.933416 392.793454 455.601455
525 808.879207 95.584794 875.976754
525 769.168879 438.141061 890.607816
525 906.794092 151.211458 892.922548
525 890.454302 398.675436 913.682649
525 663.421730 205.253714 958.253301
525 649.438289 317.088329 963.333658
526 -200.785331 -419.722351 -44.607595
526 195.395868 686.921273 -33.914135
526 836.207231 -406.810760 -43.299476
526 410.981031 39.106235 63.691278
526 421.002803 77.623466 207.321116
526 387.569849 140.082758 225.146096
526 1000.269293 394.145381 7.376050
526 849.332545 356.641283 57.457858
526 781.816152 304.355299 23.555981
526 792.328601 92.333066 411.320074
526 942.001012 394.806991 453.073808
526 809.250625 94.640266 867.824562
526 765.212748 437.792403 891.214849
526 906.016023 152.755744 886.132756
526 892.272043 400.051582 913.875750
526 660.558643 200.481002 951.440332
526 644.935957 311.085835 962.343113
527 -212.509483 -420.286936 -45.554343
527 181.194086 688.228484 -32.432439
527 817.343902 -407.495846 -46.591516
527 422.581309 35.033406 65.745897
527 430.169357 75.209086 205.635652
527 398.310428 139.626107 223.308937
527 986.622221 395.477466 7.212810
527 834.162368 359.450794 56.371109
527 769.837864 303.213666 21.534151
527 802.773732 89.546984 405.229577
527 941.887760 398.968923 453.819071
527 811.330186 92.972135 857.403845
527 762.544713 440.332486 889.327086
527 901.297196 154.114063 877.624385
527 884.128060 402.849974 907.745201
527 662.470194 201.224145 944.614420
527 646.029949 310.390876 959.906044
528 -227.295254 -418.295771 -47.013140
528 166.843289 688.103208 -34.293426
528 806.712651 -408.543219 -44.067932
528 434.735767 36.124363 67.098225
528 438.784957 77.560899 208.913375
528 401.664418 142.483967 222.685701
528 971.220187 393.740240 6.064354
528 820.113041 358.989136 55.036291
528 753.044131 304.408586 20.405882
528 814.036109 91.970063 404.979720
528 931.504005 398.686433 447.567512
528 811.245733 94.301098 854.585222
528 758.998028 440.466197 885.722143
528 898.974746 154.231585 874.399776
528 887.389093 402.858779 907.875899
528 661.865575 198.743215 941.121408
528 647.782034 310.254148 954.934754
529 797.861718 -409.391395 -32.173974
529 1147.229939 692.119979 -27.228170
529 1819.449164 -380.608985 -53.457761
529 445.948511 34.050848 71.668229
529 449.130262 78.671343 210.425325
529 410.669635 136.612252 224.514144
529 957.557864 389.339003 7.494601
529 808.862197 356.415192 59.958300
529 742.221553 300.401848 24.387356
529 824.946180 91.369360 401.519300
529 926.068703 400.048331 446.355621
529 809.880846 95.563833 854.302189
529 755.831543 437.574937 883.497377
529 897.966234 156.361828 873.668284
529 887.753115 405.140627 906.064921
529 658.638147 196.881293 943.284202
529 640.201302 306.724753 955.275715
530 784.678220 -409.563531 -35.573950
530 1131.486766 691.746242 -30.676876
530 1805.782097 -383.061084 -54.099936
530 461.036811 33.881029 69.662834
530 463.543269 78.962859 208.429332
530 425.337169 139.552546 219.861298
530 942.139368 389.246722 5.440626
530 793.702326 356.200851 57.120318
530 727.634362 301.264693 22.110675
530 836.484211 89.068613 401.037443
530 919.898524 401.807588 439.835886
530 808.111174 93.624722 854.165807
530 758.093209 439.367053 880.825338
530 896.549689 153.268243 873.778591
530 884.171359 402.972933 903.439361
530 656.515324 196.597639 943.176034
530 642.942327 307.039089 951.800389
531 769.987850 -410.787038 -35.147126
531 1117.732584 693.738863 -31.457201
531 1793.951002 -385.635658 -51.549290
531 475.279830 31.935743 71.317617
531 472.138617 78.173022 209.162828
531 432.545601 141.554798 219.181240
531 927.010707 391.155668 5.575892
531 779.507767 358.671848 57.467847
531 713.653688 301.083251 20.397716
531 845.845145 90.660073 399.056118
531 913.068227 405.664540 437.158873
531 806.387953 93.133657 853.355831
531 756.331556 441.460758 877.295279
531 894.473015 154.208933 872.774506
531 884.513889 401.968082 902.160227
531 659.597073 200.680948 939.708631
531 644.782149 309.674909 948.351021
532 754.012698 -412.274248 -34.838499
532 1102.875623 690.501553 -30.972773
532 1778.789104 -384.520420 -52.585799
532 491.507952 30.878166 71.008731
532 482.578607 82.916455 208.371402
532 442.422801 141.876945 215.201777
532 910.203580 388.278130 4.595565
532 763.536239 356.670396 57.206566
532 702.810668 299.051428 22.671814
532 855.867507 91.528115 400.018263
532 905.566122 406.044366 433.346847
532 803.190229 95.792914 853.488045
532 754.299289 440.572886 877.158086
532 891.817690 152.817892 873.223577
532 881.882559 402.813292 898.305855
532 655.198696 200.438337 940.829124
532 638.911436 311.744057 950.423022
533 741.224103 -412.462010 -36.445266
533 1088.725431 689.490868 -30.992117
533 1765.671947 -384.985493 -50.195254
533 507.954927 32.504920 68.384417
533 494.217341 82.780916 206.533663
533 450.109270 143.939943 211.639712
533 896.811977 387.667379 3.568629
533 751.705910 353.610603 56.885403
533 681.860407 299.138834 22.989613
533 865.177710 92.308469 402.602175
533 899.590799 403.978493 429.103603
533 801.460076 94.741697 852.903145
533 754.953977 438.923260 875.533667
533 891.377403 150.675964 874.364258
533 881.897261 400.253199 898.328863
533 653.909691 203.086858 939.736831
533 637.664957 312.132117 951.157266
534 726.916145 -413.516422 -33.994177
534 1075.181242 690.613002 -30.633697
534 1750.782381 -386.601441 -50.858690
534 523.451899 31.974091 67.838153
534 504.679059 85.003709 200.334935
534 462.458910 146.164953 205.145095
534 884.099440 386.869962 4.171339
534 739.540845 355.737541 58.112863
534 669.885003 297.387359 21.008458
534 873.354106 91.676439 404.782679
534 891.879159 407.031321 429.929872
534 797.236052 93.503192 853.509854
534 753.469953 440.432531 876.315895
534 887.093521 148.847969 873.889661
534 879.911523 399.841147 897.980992
534 651.197265 200.873494 940.380170
534 638.775897 311.277864 951.718841
535 708.275600 -414.410929 -35.200315
535 1062.298851 689.457441 -30.743603
535 1737.349641 -387.089770 -50.970139
535 540.828942 34.269624 62.420211
535 517.272876 85.704545 196.356068
535 473.390306 148.488592 197.010614
535 869.386664 386.967456 5.011285
535 722.433328 354.945300 59.152407
535 656.161285 296.635925 22.900261
535 880.235797 94.487414 404.578951
535 881.990294 405.455537 428.871466
535 795.606697 94.420602 852.393137
535 752.404452 439.156938 876.970325
535 886.715456 147.582148 874.721159
535 879.373860 400.268032 898.106234
535 647.773856 201.590941 940.463411
535 635.470182 311.358237 952.625121
536 695.847604 -414.069093 -34.537286
536 1046.024745 687.350227 -30.534958
536 1724.946048 -388.099671 -48.716115
536 558.572042 35.341817 62.441076
536 529.145758 88.453474 193.035830
536 484.700505 150.436587 189.639385
536 854.490858 382.783385 3.166584
536 709.196670 352.593379 57.853447
536 639.421265 298.220643 21.930861
536 888.279256 96.053002 412.228386
536 869.257415 402.065052 427.947655
536 792.895854 95.767176 855.920659
536 748.264196 437.591795 877.406920
536 885.429265 148.781247 878.113808
536 877.794770 400.410682 899.686194
536 647.523329 201.343949 943.835048
536 632.824328 312.750388 955.246677
537 681.878980 -415.908428 -36.845880
537 1031.615074 687.945609 -30.213170
537 1711.904952 -389.168560 -53.069964
537 577.949748 34.636950 55.906845
537 537.444419 87.648151 186.011401
537 498.365771 149.762322 180.869169
537 839.259033 384.799092 2.254539
537 694.859185 351.940367 58.480554
537 626.172871 294.847156 25.969976
537 891.272689 94.108496 410.987449
537 857.764065 401.887704 430.364766
537 792.704522 93.080892 854.938576
537 747.064310 438.393140 881.191423
537 883.517559 146.355624 878.762627
537 876.212200 399.533418 900.004189
537 647.999527 198.749631 944.980618
537 636.614319 310.008531 955.914146
538 667.646119 -414.924393 -39.103417
538 1017.112260 687.205206 -31.108884
538 1696.851670 -389.496387 -51.639757
538 598.106237 39.867250 50.259098
538 554.992467 94.275385 178.783397
538 511.982726 154.968508 171.351735
538 824.614970 383.536131 3.217086
538 680.792671 351.427246 59.010237
538 615.844207 289.231159 23.893137
538 896.676907 97.983053 419.497317
538 845.446480 402.110069 430.367801
538 790.394305 95.768299 860.825189
538 745.267710 438.711230 881.154972
538 883.047059 149.537548 882.221248
538 877.187271 400.472533 904.237504
538 643.858015 200.846658 948.427427
538 633.550671 311.893519 958.703432
539 651.587097 -415.807348 -34.403245
539 1001.319262 687.203982 -31.098976
539 1681.280437 -388.999378 -50.144997
539 617.079894 41.060736 46.507674
539 570.485120 95.444016 170.935305
539 530.939213 159.133173 157.905916
539 810.846086 383.618063 2.961997
539 667.773795 351.987162 60.976904
539 604.584385 288.116878 25.023888
539 901.909507 100.141949 423.081594
539 835.918637 402.716644 431.618207
539 790.244247 94.706723 864.202997
539 742.179927 436.793155 883.489124
539 885.125469 151.457173 885.965066
539 875.753800 402.229025 905.153923
539 642.980569 197.763182 951.138518
539 632.702949 310.693938 960.382018
540 636.365021 -417.472769 -37.808157
540 990.758416 687.692544 -29.568884
540 1667.123008 -391.157405 -53.466756
540 639.078723 42.211522 39.612325
540 583.579392 94.922428 160.230469
540 544.577016 157.200523 144.050923
540 798.257693 383.014757 2.884332
540 655.116444 353.763893 65.001296
540 590.741301 287.044813 26.407832
540 905.984286 99.054728 426.892411
540 823.294548 398.046602 431.752995
540 792.613229 93.068629 869.185134
540 742.319504 436.822000 886.527524
540 884.716783 151.250360 891.555769
540 873.664486 403.183747 907.866680
540 644.494098 198.318730 956.867074
540 632.375645 307.981209 966.988459
541 619.402958 -417.055151 -34.087505
541 974.103291 687.096964 -31.737232
541 1652.439307 -390.883291 -52.246181
541 654.076038 41.302567 40.157005
541 597.850813 97.970234 155.930886
541 557.837348 161.777219 136.766470
541 781.587790 380.587286 -1.129903
541 636.191161 352.095293 64.642770
541 576.457899 288.690722 28.416541
541 909.421437 102.559858 434.540077
541 810.198400 396.028649 434.473530
541 791.850984 93.362280 876.440256
541 737.724191 436.601899 889.898789
541 883.058474 151.728923 896.268155
541 873.038876 403.924862 910.103146
541 642.036333 197.419800 959.936474
541 630.112258 307.379520 969.767090
542 608.001652 -415.617497 -34.168149
542 961.182631 686.474407 -30.005456
542 1639.633854 -391.642214 -50.071424
542 681.957499 48.154208 31.728328
542 614.504214 102.994793 144.999517
542 577.300088 165.458040 125.376827
542 768.258845 379.975933 1.036501
542 626.826500 351.024784 68.713949
542 563.758298 290.330380 31.245332
542 912.864305 106.171946 438.824019
542 798.921478 394.551029 439.286870
542 793.943668 94.818105 881.779515
542 740.767401 435.541086 893.206514
542 886.108811 154.753922 904.145787
542 875.917027 404.530430 915.122044
542 643.995148 198.367916 965.939903
542 630.071788 310.634240 974.343997
543 593.493091 -417.262698 -37.227539
543 947.449068 687.174449 -30.654413
543 1625.060057 -393.449646 -52.463131
543 706.803490 48.047131 24.304320
543 625.528851 101.614840 138.502236
543 602.401624 166.674625 106.038023
543 753.887467 381.804382 -0.316015
543 611.478727 353.128384 71.165696
543 573.925695 289.788491 14.481517
543 913.330962 104.343661 446.145492
543 787.199140 393.408627 441.064412
543 792.910537 91.234466 890.908454
543 739.595404 435.436121 894.304901
543 885.556409 155.330684 911.042821
543 876.462380 406.185448 920.489934
543 643.901526 196.493973 972.218749
543 632.280865 309.415691 980.219076
544 576.903878 -419.373219 -35.066617
544 932.959007 685.496690 -30.956661
544 1611.276745 -394.494457 -53.949375
544 724.561679 46.722988 25.577490
544 644.149998 103.954027 129.112450
544 620.747677 172.919732 97.887244
544 737.074022 377.755306 0.043900
544 598.559350 353.165888 77.197536
544 556.854718 288.755341 23.797620
544 917.448525 104.389565 450.874341
544 772.218673 389.271156 445.351848
544 796.687021 90.200878 897.396719
544 736.370551 432.917517 897.572066
544 882.061005 152.647302 914.703933
544 873.870198 404.235617 920.491018
544 644.068442 196.691622 978.339910
544 632.505332 307.066413 986.039454
545 565.979224 -418.190181 -36.090577
545 917.825246 685.214533 -32.464227
545 1597.530297 -393.564222 -50.792046
545 752.510930 50.415400 18.739476
545 663.596722 105.215560 122.385285
545 639.181750 175.163202 88.636816
545 723.895794 377.933679 -1.018356
545 586.365563 351.884884 79.191498
545 545.754680 289.726312 27.558567
545 915.458757 105.895803 458.012737
545 762.935820 391.467794 450.087889
545 796.792588 88.471209 904.393474
545 736.943502 433.442569 901.173480
545 884.853238 153.993590 924.175218
545 876.245904 404.150460 925.969086
545 644.799342 195.850512 983.795636
545 634.461935 307.258223 990.184231
546 549.627959 -418.532268 -35.828317
546 904.725110 686.708871 -28.900505
546 1582.584319 -395.451235 -52.052200
546 780.112418 55.193873 13.494082
546 681.663032 109.883964 114.640788
546 655.485002 178.123716 77.265448
546 710.316072 378.086771 2.168294
546 575.890061 351.148722 84.354498
546 534.991681 289.623729 34.862973
546 916.402510 108.472644 463.799706
546 750.353322 390.499102 456.028872
546 798.639305 88.533620 914.058228
546 739.347756 431.659574 907.257274
546 885.387583 152.195204 933.185604
546 876.938223 402.649074 931.871002
546 643.190391 195.362472 991.589904
546 633.281545 308.183613 995.426883
547 533.067332 -420.257151 -37.225824
547 888.373264 685.071739 -31.075787
547 1568.976426 -394.909841 -50.979797
547 799.492510 52.907509 17.868514
547 702.643665 110.102606 106.363990
547 675.891120 181.880120 68.654387
547 694.010684 377.570985 0.093551
547 559.341386 349.597453 85.568264
547 499.563634 288.349066 56.186770
547 916.976457 108.767530 471.163031
547 734.551367 389.841381 462.567603
547 799.074285 86.038548 923.983523
547 737.156470 430.157522 908.858375
547 884.181312 151.260787 940.190184
547 878.022334 400.724646 935.231828
547 644.379004 198.505112 996.412351
547 636.234454 307.013071 1000.363907
548 522.821295 -421.174219 -35.804311
548 874.905654 682.546498 -31.057580
548 1555.867305 -395.257045 -49.589040
548 824.277094 54.488335 17.071239
548 719.790158 109.953303 99.881591
548 698.759109 180.869151 53.519756
548 685.190444 381.238628 5.767082
548 550.692585 352.791192 97.410830
548 491.607534 288.832935 63.907856
548 914.542004 109.451495 475.655056
548 729.857925 390.221497 470.941590
548 796.534671 84.813696 930.046672
548 737.640704 428.765437 915.878478
548 882.713220 150.492269 945.834738
548 878.324603 398.673797 939.038195
548 646.439407 196.941711 1005.177668
548 638.730051 306.792554 1008.498066
549 506.289155 -421.023343 -38.751053
549 863.054335 683.045094 -29.021286
549 1540.821764 -397.104188 -50.657536
549 848.593469 59.965631 13.901786
549 741.906867 113.374211 94.369206
549 718.087168 181.842122 47.374675
549 668.929214 379.047723 1.536553
549 543.128971 351.472168 100.784188
549 482.627740 290.405605 69.585088
549 912.344416 109.919002 480.254012
549 718.127622 388.574068 476.363247
549 799.084790 84.247738 938.934097
549 739.824398 425.579324 916.497826
549 886.467356 148.221718 955.334029
549 882.202652 397.438046 945.796358
549 646.444052 195.469722 1009.508640
549 639.021246 307.766076 1009.643882
550 491.618102 -421.051222 -37.935396
550 847.092149 684.515103 -30.804282
550 1528.677040 -396.360784 -47.973225
550 871.414334 63.708327 17.351944
550 760.123207 115.825084 90.306065
550 734.805439 184.168456 44.404793
550 653.091381 380.218256 1.191870
550 532.018254 352.681328 104.659009
550 470.965275 293.752624 77.798863
550 909.665207 111.546726 485.490342
550 707.103701 390.118287 481.261350
550 796.983716 85.482427 946.921356
550 740.994542 424.341496 923.751754
550 888.041977 145.925272 962.414230
550 884.193082 395.077483 950.960739
550 644.152756 197.271135 1018.144402
550 636.891575 307.299398 1018.697384
551 479.029829 -419.513531 -37.754765
551 833.438851 684.025015 -29.170907
551 1513.382443 -395.825907 -50.591838
551 894.351452 68.063696 19.619671
551 778.312870 116.517951 87.236689
551 752.404036 186.574208 38.503903
551 642.603038 381.860481 -0.642205
551 523.893950 358.918596 113.661508
551 465.670673 296.087426 85.658873
551 908.681455 111.341567 490.772894
551 702.194112 394.234742 487.980152
551 796.210163 84.908509 952.796806
551 742.171385 426.984909 928.411762
551 885.110511 147.622142 966.247715
551 880.968053 394.257047 952.782915
551 647.526053 197.477766 1020.969048
551 642.884711 307.763626 1023.837108
552 466.408585 -421.195110 -40.160471
552 820.925417 681.681870 -27.399432
552 1500.039873 -397.682607 -50.624545
552 917.032977 70.262108 21.182563
552 795.646358 118.790671 83.745052
552 770.222797 185.102515 37.292673
552 628.545417 380.220978 2.720961
552 518.713656 357.692847 118.454386
552 457.185254 295.243799 95.100799
552 906.293286 110.893489 492.655256
552 693.753401 391.933666 494.856102
552 794.067987 83.036709 957.737143
552 745.398838 423.776138 933.455359
552 885.024594 144.552282 970.715825
552 886.176304 391.231422 960.103028
552 649.041120 196.735900 1028.608808
552 644.591692 306.612864 1028.499623
553 449.531298 -418.633216 -38.148853
553 803.757236 682.862317 -30.162881
553 1486.465275 -396.861410 -48.189456
553 938.787970 75.460922 25.031613
553 811.136766 121.658001 80.897617
553 789.591737 185.570627 36.614615
553 615.499540 380.568065 2.116314
553 509.888321 356.905418 122.024013
553 451.209282 298.620657 102.097692
553 902.606833 112.383605 496.314179
553 689.938730 392.439954 499.596430
553 797.373178 83.057035 962.368206
553 745.242388 420.535384 937.765475
553 889.758763 142.316427 976.256544
553 886.912246 388.717523 962.152907
553 647.527216 196.116704 1033.197653
553 645.102568 306.314096 1035.424304
554 437.562213 -421.213116 -38.300500
554 791.147394 685.329401 -29.855589
554 1470.925038 -397.478314 -48.995374
554 959.097630 80.357796 28.883745
554 827.654570 121.504411 81.940458
554 806.911224 190.015179 33.051545
554 603.693818 383.839498 2.782657
554 506.460650 364.044391 130.100285
554 445.378289 300.880522 112.115636
554 901.263222 114.469217 500.607543
554 685.490736 394.443322 505.174114
554 794.391445 82.483046 967.361306
554 745.273725 420.549791 943.202601
554 889.172420 141.595091 979.444209
554 886.745519 390.030353 966.375752
554 647.887569 195.578730 1037.730181
554 641.932643 305.780019 1041.383169
555 423.477242 -420.356348 -40.832733
555 776.131368 681.662446 -30.540615
555 1457.938956 -398.123589 -49.810849
555 977.748227 82.736342 33.711850
555 842.757164 120.110552 82.278984
555 823.527746 189.818988 31.557973
555 590.583470 382.410028 1.338868
555 497.603354 363.327894 133.848036
555 439.497572 303.417603 119.259506
555 898.438842 113.279502 500.719729
555 682.574733 394.294615 508.266885
555 798.349662 80.476439 969.519292
555 746.679488 420.004037 944.955653
555 885.285479 141.212007 979.308596
555 887.152151 387.968279 968.178264
555 650.679014 195.818372 1041.227754
555 647.292114 304.977946 1042.844245
556 408.587718 -420.597065 -39.891032
556 763.427855 679.452191 -28.962688
556 1445.628372 -396.496234 -47.247994
556 993.874532 86.936160 38.004938
556 853.881653 121.062846 81.041308
556 831.785062 186.741734 30.783722
556 580.106756 382.410775 6.233496
556 496.266630 363.224207 141.263717
556 435.141935 303.911376 127.625321
556 894.431161 115.651830 501.341167
556 682.973251 393.278954 514.233282
556 799.727430 79.562045 970.335778
556 751.792521 416.023780 952.037718
556 891.017044 138.452893 981.843119
556 889.573040 384.256528 972.661509
556 650.084052 193.734006 1045.733909
556 647.861766 302.348761 1047.257365
557 393.584089 -419.111417 -39.854847
557 747.760844 681.947305 -30.821928
557 1432.979172 -398.349775 -46.858757
557 1006.673805 90.651483 42.953454
557 865.435812 122.001426 81.625217
557 840.932292 186.283752 28.782079
557 566.075278 385.327257 4.986920
557 488.399652 367.231232 146.781098
557 429.879964 305.843744 135.603422
557 893.551777 118.088326 502.472171
557 679.748946 394.684784 513.363591
557 800.714856 79.030005 972.317978
557 750.353157 414.040380 952.433250
557 889.717696 136.414377 984.079349
557 893.239639 385.072664 976.536907
557 653.537327 192.174065 1046.649774
557 648.533710 304.102304 1049.027237
558 382.570557 -422.065770 -40.179074
558 735.074831 681.425788 -29.911203
558 1415.933246 -399.065518 -47.456802
558 1020.341281 93.571463 47.457708
558 877.430392 121.695245 81.643785
558 851.722959 189.061647 30.052264
558 554.488112 384.014650 5.451486
558 481.271704 366.483904 152.908376
558 426.160080 307.130324 144.245498
558 893.942102 119.179567 500.753528
558 682.004575 395.865165 516.104695
558 802.442969 76.358641 971.913931
558 749.205617 413.231984 956.778214
558 889.413915 138.491364 982.247884
558 890.851440 383.815950 978.105295
558 651.933540 189.181703 1050.466386
558 648.559470 298.598940 1054.221049
559 368.001804 -419.911628 -41.333556
559 720.300128 680.945533 -31.443102
559 1404.754922 -399.407364 -45.563230
559 1025.855738 95.582657 48.300768
559 882.626282 124.438823 80.654481
559 855.331596 185.175655 30.291879
559 543.002525 384.175717 5.899716
559 478.040505 365.788468 154.894173
559 421.164413 308.988505 151.039514
559 894.541931 118.242362 501.844952
559 685.187118 393.538415 516.814210
559 802.058777 75.313269 970.638441
559 754.093046 413.481642 957.088679
559 888.850540 134.029208 981.533081
559 893.038113 381.603102 980.174063
559 655.241418 189.106871 1048.512947
559 650.698514 299.742313 1053.917177
560 352.305236 -420.254599 -41.476726
560 706.954387 677.673452 -30.208985
560 1391.944547 -399.919915 -46.628908
560 1030.732190 97.722577 50.160176
560 886.913997 124.636531 82.164569
560 861.811845 187.595828 31.205387
560 532.469149 379.650169 7.746536
560 474.278382 365.084917 163.851972
560 415.174743 309.602962 158.851538
560 892.190594 117.937187 499.377857
560 687.396066 392.906353 517.362441
560 803.703120 73.867250 970.205668
560 754.499590 409.776656 960.183309
560 891.506339 132.104536 983.010275
560 893.571512 375.403385 981.312721
560 652.218785 187.713434 1050.382836
560 649.117161 297.342665 1055.945274
561 339.397115 -421.220032 -42.895604
561 691.042587 680.357325 -32.593706
561 1377.402261 -399.077103 -46.696454
561 1032.794038 99.545239 51.734250
561 889.765063 123.530144 81.281296
561 863.172090 190.290579 26.667143
561 518.182132 383.182084 7.070746
561 469.114630 368.459191 164.309931
561 414.106916 308.470260 165.840660
561 891.355167 118.911505 497.248697
561 689.900315 393.298509 515.759785
561 802.580246 71.513914 966.932874
561 754.579347 408.000226 959.530767
561 891.181249 129.684773 981.657861
561 893.915503 375.099363 981.510156
561 656.817965 184.380956 1049.608975
561 654.120160 294.407516 1054.270103
562 323.036932 -422.065872 -41.070659
562 678.153526 678.235292 -29.477673
562 1361.226480 -400.324183 -46.594719
562 1033.983659 101.034552 50.844580
562 886.427904 125.469010 77.643239
562 862.474931 192.110798 25.845343
562 509.984668 382.385713 12.236978
562 467.963017 366.320575 170.259465
562 412.762928 310.560569 171.885584
562 889.271554 119.949272 496.578110
562 697.758311 394.104230 515.171224
562 800.796553 70.317132 963.948451
562 757.285610 407.694544 959.072923
562 888.551954 130.721687 977.848669
562 895.035761 377.202005 981.377183
562 657.072945 184.016718 1047.006274
562 653.476570 294.160756 1053.843364
563 309.000382 -420.468531 -43.877562
563 662.109978 677.426388 -31.358915
563 1347.801811 -401.526871 -45.061239
563 1029.964983 105.038573 51.646111
563 883.890220 129.106661 78.137256
563 861.611499 195.064834 27.459256
563 498.353624 382.923957 9.036837
563 465.023977 368.215813 174.166360
563 407.231044 315.614538 178.425206
563 889.908838 121.053693 494.121065
563 704.481106 396.195419 510.458422
563 796.759204 71.511174 962.322472
563 759.627463 408.160959 956.906124
563 890.874985 125.505637 978.101362
563 897.085726 372.406932 981.839744
563 654.370141 186.424163 1042.392448
563 651.389764 295.601570 1051.836381
564 292.834490 -423.193542 -41.627514
564 647.394418 676.367736 -32.850049
564 1330.918971 -403.133648 -47.851485
564 1023.490366 103.048967 44.400075
564 880.768939 128.996632 71.605733
564 856.742005 194.705616 18.771713
564 485.689421 380.783378 10.999853
564 460.429213 368.486316 176.313085
564 406.271726 311.158013 184.426530
564 885.403696 117.598736 488.186805
564 710.939182 396.890383 507.904897
564 792.897876 66.496090 954.904703
564 761.094551 407.062823 957.606949
564 887.103516 119.153963 972.463627
564 892.975284 368.239267 976.804955
564 652.950777 183.871059 1042.022034
564 649.550021 292.168971 1051.191204
565 277.519347 -421.270512 -41.576697
565 632.969301 677.633542 -29.264190
565 1315.841400 -402.830477 -47.526243
565 1019.954904 104.642090 41.876489
565 874.657247 130.627682 69.654385
565 848.974048 194.682301 15.718017
565 477.309244 381.885563 12.454761
565 462.075220 368.106149 180.459689
565 404.883604 314.133437 191.838738
565 886.654023 119.793446 484.928378
565 718.473437 397.421351 503.332915
565 790.507981 66.437465 953.004688
565 762.396966 405.900786 953.482694
565 887.841867 120.759268 971.027963
565 894.816214 366.509871 976.487312
565 653.885744 183.234938 1035.862453
565 650.352147 291.994305 1045.190626
566 262.916639 -422.861602 -41.386757
566 617.005075 677.043327 -30.294019
566 1302.351296 -403.293408 -47.717009
566 1008.950491 108.317591 35.928394
566 868.384968 133.495724 65.437544
566 843.115881 199.492535 12.746931
566 466.436603 381.172587 15.725133
566 459.827060 368.091956 180.466011
566 402.190906 316.356433 198.962643
566 886.122628 120.655512 482.256312
566 725.996310 397.316654 498.614917
566 788.200248 67.342946 947.239815
566 762.965039 403.163654 949.610646
566 885.530173 118.253366 967.891178
566 894.519415 365.379383 974.691166
566 648.947374 182.129775 1031.605296
566 648.118987 292.700407 1040.028331
567 249.165409 -425.108955 -40.074435
567 601.063366 677.040998 -30.588565
567 1287.632281 -403.230156 -47.893602
567 1001.110703 108.588964 29.270516
567 857.676702 133.455508 59.926114
567 836.904075 202.081209 8.220480
567 456.827605 383.249784 15.506712
567 459.884646 371.330426 185.854676
567 409.907173 314.870599 204.692461
567 886.708235 121.093241 475.531789
567 733.944608 401.854939 494.244259
567 781.902028 63.881452 940.596444
567 764.708323 405.387490 947.609518
567 880.723097 114.391392 960.348413
567 889.129365 362.249451 967.762131
567 649.975442 182.292915 1027.401628
567 648.073240 293.215969 1036.282018
568 232.558181 -422.958634 -40.449011
568 589.345818 676.812244 -29.053088
568 1272.515369 -403.982918 -46.264513
568 991.318744 109.055315 22.742109
568 851.315106 134.828562 58.014090
568 826.906409 203.105337 3.451549
568 449.052326 381.122212 17.923318
568 461.950297 371.596383 185.884439
568 411.126493 316.299840 209.454593
568 887.349148 118.756433 472.309062
568 743.242705 403.847762 487.129675
568 781.760250 62.980205 935.738578
568 764.618509 405.393442 940.451649
568 880.271636 114.304168 956.642917
568 889.061621 361.527823 964.603367
568 648.729450 183.239324 1018.152348
568 648.974311 294.866930 1028.986062
569 219.800658 -425.441973 -42.873263
569 576.050215 674.982361 -29.529927
569 1257.830294 -406.085755 -47.830573
569 983.268365 110.900643 12.869086
569 842.933267 136.282215 51.188799
569 814.338974 201.827519 -0.605145
569 435.571023 379.148716 18.538707
569 459.856094 371.305915 189.425120
569 410.119433 316.736752 211.976755
569 888.497129 120.972559 465.859148
569 750.627139 400.646640 479.338381
569 781.139006 63.565386 930.479973
569 763.515072 399.641222 935.795627
569 882.572197 112.990021 954.547759
569 892.381972 359.958199 960.916242
569 645.901175 180.287553 1013.120589
569 644.296004 291.675810 1021.959949
570 204.005682 -425.410766 -39.324237
570 561.417881 672.665349 -29.520387
570 1245.185186 -404.920335 -45.446739
570 971.568706 112.461889 7.835521
570 833.935838 139.005876 47.148450
570 805.145570 204.451633 -0.144648
570 428.073912 380.398374 25.143892
570 459.964183 371.568900 192.442220
570 416.778975 315.856464 217.110264
570 889.525224 119.485296 461.691856
570 759.616432 401.321495 473.794358
570 781.977036 60.963316 923.625193
570 764.585101 400.341269 932.088132
570 879.206928 109.416096 944.329817
570 889.180375 356.759975 953.210467
570 640.673473 179.219838 1008.249872
570 640.809435 287.550775 1018.988808
571 189.514338 -425.403144 -42.595240
571 545.409968 676.104196 -28.926037
571 1231.226946 -407.470100 -44.548256
571 960.901147 111.300602 0.977239
571 823.492877 139.912096 41.984871
571 792.810669 205.271536 1.057163
571 423.161275 384.346314 25.284256
571 464.777734 374.245837 196.087729
571 418.914616 317.435928 218.850401
571 889.229943 119.742342 454.269604
571 770.911199 406.143859 465.526234
571 779.399515 61.430296 917.255308
571 765.915509 402.414241 922.922097
571 878.151538 108.636507 937.856437
571 887.725233 356.126709 946.683872
571 647.838281 180.773848 997.034857
571 646.021339 290.948049 1007.837736
572 175.482021 -424.513075 -42.323972
572 532.143839 672.426132 -29.987920
572 1217.226088 -406.323521 -45.280978
572 950.753792 110.080060 -1.332622
572 815.646465 143.538708 44.556304
572 781.524671 206.423101 1.451406
572 419.590104 385.192140 30.195106
572 463.185984 372.062854 196.577613
572 422.552554 315.217332 220.650730
572 891.563062 119.818349 447.797546
572 777.261957 405.153057 455.053705
572 782.023001 60.357008 908.089528
572 763.907341 400.883194 914.090584
572 877.718244 108.502581 930.092037
572 887.583254 355.981433 939.256877
572 644.313437 180.771290 988.147005
572 642.180726 289.242963 998.662933
573 163.546471 -426.181674 -39.834866
573 518.767136 672.395824 -27.725810
573 1204.695629 -407.046120 -44.255190
573 938.624229 109.589927 2.769423
573 802.584571 145.069870 44.910862
573 766.194797 207.922931 1.951428
573 417.711798 386.628088 34.123973
573 466.066665 371.223005 201.018937
573 428.342623 312.735560 225.356476
573 895.505817 121.079312 443.498103
573 788.729895 405.690808 449.299452
573 782.118440 59.003956 901.330245
573 766.713761 398.722280 908.700032
573 877.056917 108.139837 923.950748
573 888.923227 355.661017 931.805509
573 641.048294 177.515492 986.431715
573 639.629209 286.240934 992.966351
574 149.876671 -427.325672 -43.137652
574 504.414850 672.521927 -29.513342
574 1189.849953 -408.533276 -43.791592
574 926.474335 110.215866 0.339039
574 792.910728 143.999171 45.940015
574 754.326575 208.151808 4.060800
574 420.721096 393.628572 37.953378
574 470.372629 374.028374 201.116942
574 434.036546 313.922614 225.008965
574 901.759202 121.233994 438.416873
574 798.893125 410.147275 440.384233
574 783.360832 56.828694 892.217390
574 766.366545 401.423783 898.283148
574 874.983975 106.963211 914.569705
574 886.599977 354.091513 922.732568
574 640.847302 175.792117 974.817912
574 642.665512 287.245965 982.514374
575 134.432957 -426.991160 -43.378541
575 488.122824 673.136721 -29.232606
575 1174.666536 -410.177474 -42.750213
575 913.673482 109.024749 0.373725
575 781.606151 143.894803 47.664136
575 740.051976 204.869333 5.423076
575 424.046078 394.694149 40.634462
575 476.588818 372.735951 202.850767
575 438.376042 314.331270 226.764381
575 910.373179 121.489636 433.947767
575 803.910129 409.152380 432.018208
575 780.645083 52.621248 887.328955
575 764.139155 399.070870 886.283134
575 869.439472 106.368944 904.523168
575 885.401774 354.389110 912.731585
575 639.188169 174.110643 965.678160
575 642.093837 287.275366 971.622225
576 118.199128 -428.453563 -41.161220
576 474.077519 672.382215 -31.226575
576 1161.161640 -408.720153 -41.128959
576 898.828766 109.702284 1.151054
576 767.073785 144.821053 49.709510
576 728.573643 208.313034 6.256231
576 431.145668 399.224209 41.170394
576 480.467180 374.106194 205.646572
576 443.300805 314.064085 232.720441
576 917.656369 121.706299 435.833404
576 811.322396 406.349971 427.341623
576 778.872267 52.931783 886.272289
576 761.585747 399.799743 878.509337
576 868.463031 105.052422 899.701672
576 884.073627 352.805331 904.387842
576 631.317979 174.696387 965.447025
576 633.021657 286.424935 967.588526
577 106.278320 -429.105610 -44.591355
577 461.366925 673.117697 -30.343792
577 1146.751327 -411.388859 -44.334112
577 884.848309 108.372587 -0.155302
577 752.579507 144.068455 48.172514
577 712.440644 206.636301 6.867258
577 438.958290 402.200770 43.970271
577 486.499518 374.330856 206.852860
577 449.955910 317.497710 233.336969
577 918.660258 118.119973 433.091470
577 821.322151 405.755697 424.964441
577 776.289836 52.244307 884.647837
577 762.164889 399.141309 869.433599
577 867.968622 103.526520 896.697972
577 882.422816 352.722755 895.780099
577 634.377545 176.603944 960.400777
577 635.442154 288.355917 958.237413
578 91.807269 -427.382259 -42.742226
578 443.256441 671.340239 -29.051085
578 1132.528346 -410.901526 -43.069910
578 871.338203 107.808466 0.615323
578 740.801073 144.254470 50.263094
578 699.453497 207.756707 8.708753
578 450.534271 403.909995 45.374669
578 495.674632 375.525515 208.977755
578 451.907712 319.148415 232.527625
578 915.286042 118.123892 429.146557
578 831.231518 405.957145 419.154847
578 773.989202 51.181435 882.747642
578 762.137390 401.065285 861.588037
578 862.996737 102.247660 891.835037
578 879.954214 350.683062 886.599876
578 634.260361 178.491001 955.999733
578 636.460056 293.648556 951.667615
579 75.026230 -426.905047 -41.190779
579 430.164708 671.047759 -30.400816
579 1116.515755 -410.839748 -42.443822
579 854.596391 107.313827 2.333279
579 725.221330 144.133978 50.426830
579 683.490735 205.499839 9.016944
579 463.835298 407.450160 44.873991
579 501.614431 377.254967 211.239326
579 457.171276 322.878723 235.643747
579 905.108122 118.526049 425.551601
579 841.496149 406.488968 420.255382
579 768.627338 54.480385 879.990677
579 761.311697 399.310826 859.097825
579 864.801536 103.240383 894.186573
579 880.955403 351.062263 883.632232
579 628.153736 179.824705 953.095469
579 632.791415 293.872610 948.274732
580 60.551701 -428.813879 -44.741576
580 429.972982 680.275505 -30.744633
580 1101.630612 -412.551798 -43.512318
580 840.652622 106.295802 1.673176
580 710.152309 144.497271 49.257722
580 671.011304 208.641026 7.707956
580 476.515391 407.830952 44.378130
580 507.313148 378.329145 210.556737
580 460.482384 322.130968 234.729096
580 898.192981 115.763201 421.225997
580 847.100894 404.060248 414.800547
580 766.453924 54.072129 877.832291
580 759.740790 399.363692 856.608584
580 859.988165 103.365112 890.489797
580 878.419372 353.930171 881.298001
580 626.406191 180.010343 951.596487
580 629.984921 293.254420 947.558065
581 45.943063 -428.377234 -42.574949
581 412.510289 677.826867 -30.617907
581 1085.224356 -412.690148 -42.724890
581 826.877093 105.280720 -0.469598
581 693.331943 143.349658 48.025283
581 651.929442 201.525475 8.331650
581 493.273585 410.965380 45.607322
581 514.474468 376.574703 212.520235
581 466.307940 322.985691 232.632064
581 889.622289 113.226562 414.700544
581 858.685517 404.106515 415.673616
581 764.297938 52.430244 873.751385
581 756.264816 398.699733 853.471834
581 856.770398 104.653055 886.631578
581 876.831537 352.052681 877.355499
581 628.743428 179.289395 946.948965
581 633.086869 291.005746 943.801026
582 29.703388 -427.625088 -43.583144
582 401.084503 677.687782 -29.866787
582 1070.565572 -412.512524 -42.355347
582 810.580275 108.818959 -0.451334
582 680.689933 144.139150 49.416096
582 637.986961 205.840711 8.658016
582 510.682761 414.080192 46.182757
582 527.683430 377.846316 215.554627
582 472.384856 324.278843 233.588049
582 883.338428 114.004602 412.269682
582 866.146109 402.811424 415.447418
582 761.809990 53.995425 871.515338
582 756.119207 397.278226 852.484932
582 858.803659 105.243783 888.565850
582 879.623374 351.197325 880.864997
582 623.704491 180.471441 945.301932
582 628.836252 291.612823 943.450286
583 13.195851 -430.030303 -42.989608
583 382.947784 676.261954 -32.924046
583 1053.864336 -413.464040 -44.541542
583 799.005901 107.476660 -2.024968
583 668.283808 142.402115 48.026260
583 623.731125 207.050948 6.331934
583 529.727418 416.579226 43.993104
583 531.681618 378.530359 213.110702
583 476.228025 322.550438 231.069418
583 875.308649 111.799975 407.663359
583 869.301172 401.565695 415.048724
583 758.607564 53.273608 867.800622
583 752.176125 396.704552 851.597831
583 855.287097 102.688620 883.027243
583 875.340783 352.981222 876.714930
583 618.866577 177.959916 947.601548
583 625.718818 289.119264 944.413808
584 -0.828400 -428.924757 -44.342637
584 369.475671 675.858661 -33.057737
584 1039.248812 -413.517595 -45.411852
584 780.225938 104.902889 -4.084451
584 650.900292 143.608101 47.859872
584 609.413748 205.247923 5.298987
584 547.536915 416.873397 41.232255
584 542.731655 376.778480 209.648693
584 486.392304 320.834654 228.892318
584 866.956931 111.005313 403.226473
584 879.616371 400.554654 417.591455
584 759.087180 50.682034 867.682870
584 754.325933 396.613702 852.300160
584 851.665731 103.615522 880.365034
584 874.824854 351.381405 877.361718
584 622.634202 177.438950 943.719742
584 631.120325 289.444625 941.403243
585 -15.203062 -428.672309 -43.597126
585 354.889422 674.684450 -32.892916
585 1025.863102 -413.359265 -45.437058
585 763.419670 105.126297 -3.562493
585 638.538692 142.469709 49.942628
585 602.957486 209.899819 8.809606
585 569.266441 422.128827 44.566382
585 553.555501 376.512291 210.685297
585 493.486064 322.045606 222.208209
585 857.241054 109.735444 402.249561
585 888.984098 400.573407 422.800801
585 756.568680 51.734954 865.666206
585 755.937361 396.256981 853.464824
585 851.918574 102.693766 881.180287
585 876.511157 351.688923 878.409281
585 623.578551 176.634094 943.945686
585 630.254833 288.508709 941.383040
586 -29.541214 -428.504852 -43.359438
586 340.928789 674.299940 -32.578411
586 1011.733994 -414.136369 -44.553630
586 750.229009 105.420944 -2.240647
586 623.034680 142.795150 50.102625
586 584.720301 208.686856 9.648217
586 587.029794 421.725734 42.378252
586 563.848700 374.611224 206.521994
586 499.629750 322.932930 215.943126
586 846.488556 110.593554 402.854424
586 893.687591 396.734967 424.320685
586 756.613484 52.851647 867.408787
586 756.500034 396.293290 854.824355
586 852.603494 101.565860 880.617040
586 876.223702 349.822805 878.782943
586 619.181369 178.882695 947.043920
586 627.309070 290.162503 943.570985
587 -41.996823 -431.041931 -45.037275
587 324.647275 676.193559 -31.752486
587 997.130389 -415.458263 -44.850945
587 735.062899 104.165429 -2.248305
587 610.659342 142.286740 49.320374
587 573.863742 210.508747 10.651969
587 607.632129 425.981452 43.964558
587 574.316944 374.902293 202.660105
587 510.244825 320.459742 211.739833
587 837.250862 109.647884 401.791249
587 897.367836 394.739223 429.031167
587 753.226895 51.659537 868.974451
587 753.724425 396.524181 857.723058
587 851.603773 102.076267 881.997772
587 875.262098 350.589827 880.496877
587 620.503400 175.644263 949.778743
587 626.427086 288.432513 948.689071
588 -59.883931 -429.936042 -44.961796
588 311.251549 673.931834 -34.080299
588 982.922899 -416.213559 -46.249621
588 720.824600 104.871888 -3.509185
588 596.652498 140.636200 51.922189
588 558.208605 206.390209 9.395758
588 627.576347 427.469419 42.904701
588 584.548111 373.427090 196.080251
588 529.688245 321.722416 196.236309
588 825.686298 108.746739 402.712408
588 903.297892 393.829440 434.462586
588 752.250041 49.864951 870.442696
588 756.023469 395.766216 861.278598
588 849.367910 101.087049 882.672201
588 875.111288 349.269471 882.480209
588 620.774108 175.515540 950.801010
588 629.117426 286.761921 950.024155
589 -71.607239 -429.547010 -45.107596
589 295.192517 671.909252 -34.288510
589 970.652390 -415.482440 -42.194619
589 706.845269 104.783636 -1.935560
589 581.349386 142.655618 53.129095
589 542.486575 205.654983 12.930169
589 646.609163 425.738100 41.093108
589 595.238859 370.692074 192.757076
589 537.691382 322.697250 188.885482
589 811.424433 109.487465 405.274304
589 905.086877 391.737773 439.266604
589 752.626756 52.533623 873.089519
589 755.890144 394.263862 866.413220
589 850.451065 97.183678 888.070213
589 877.723086 345.449354 888.087250
589 620.433423 178.142101 955.836664
589 627.395297 289.886237 955.170430
590 959.222736 -418.122627 -32.292330
590 1363.212749 681.701207 -35.526846
590 1969.042762 -393.023538 -59.431868
590 691.743137 104.850253 -2.255349
590 569.785376 141.807448 57.222712
590 541.667275 203.730370 6.907625
590 668.198511 425.787882 39.078151
590 605.332667 370.225635 186.245773
590 548.280816 319.541005 181.757816
590 798.032936 109.759906 407.956930
590 909.144684 390.315705 447.640866
590 748.840637 53.900641 876.666811
590 757.415770 394.653758 871.055310
590 849.094008 98.264451 888.632763
590 876.989106 347.802821 891.610989
590 618.967095 176.525006 961.951363
590 626.995176 288.160998 960.534321
591 946.936685 -420.720180 -34.152079
591 1349.372832 681.981059 -36.895719
591 1954.934571 -396.515430 -60.351626
591 677.965469 102.162901 -2.429058
591 554.418827 140.211709 55.881802
591 527.194480 201.962224 9.430228
591 696.124132 427.012504 35.628809
591 620.510890 373.198294 180.105266
591 563.636874 318.536015 168.076369
591 784.133429 106.865442 408.391674
591 911.250510 390.870031 451.446688
591 749.314510 53.560999 879.416755
591 756.961341 394.651915 877.079751
591 845.525364 98.929500 890.392664
591 874.192623 347.832631 895.957768
591 620.947623 175.889029 963.861147
591 629.994648 286.116122 964.746621
592 931.860799 -420.500276 -36.478483
592 1334.888632 681.064740 -37.481098
592 1942.607366 -396.902256 -59.282891
592 662.593712 104.190290 -2.249460
592 542.770828 140.567216 60.675359
592 513.112044 202.046552 13.431601
592 717.015314 423.901811 28.216136
592 632.872084 368.813819 169.299921
592 578.232564 320.663984 157.148253
592 771.556566 106.372598 415.165043
592 912.477010 386.986649 454.589247
592 751.256605 53.032220 884.428331
592 758.539470 393.729877 880.941677
592 845.853519 97.621626 895.946127
592 877.296156 345.178216 903.154425
592 625.671366 176.958010 967.135359
592 630.520803 288.309465 968.488692
593 916.943767 -419.908755 -32.820756
593 1320.120773 682.730458 -37.807630
593 1928.751936 -395.111618 -58.550596
593 648.431706 104.765077 -0.732431
593 530.732294 141.868195 65.054327
593 496.677739 203.056425 20.265146
593 741.938540 424.889624 31.020554
593 652.513712 368.047520 161.374943
593 580.915960 314.827049 154.817204
593 755.533719 109.782033 420.286944
593 916.112556 387.463727 462.573592
593 750.136618 54.774500 889.713416
593 760.658732 392.508442 891.159475
593 850.836614 96.876983 900.819273
593 880.754752 344.817640 909.461505
593 622.975745 176.578133 976.289220
593 629.069765 289.251950 977.561432
594 901.616704 -421.784178 -36.852733
594 1306.197281 682.899682 -36.462405
594 1914.215555 -397.503941 -59.991198
594 634.829326 103.269317 -3.645395
594 517.590690 138.399908 67.964190
594 486.169950 203.652472 27.238708
594 766.283574 427.836073 27.116980
594 666.912753 370.824650 152.825744
594 594.162825 314.157162 142.556231
594 742.240945 106.824444 424.847516
594 916.895587 388.778104 469.523480
594 748.152028 54.824846 894.529590
594 757.470649 395.787620 895.934673
594 848.545984 97.493634 904.769248
594 879.448173 347.498389 914.808172
594 626.092886 178.865321 978.804373
594 632.993977 289.791782 980.973463
595 886.972690 -420.757948 -36.088323
595 1290.726125 681.071477 -37.949603
595 1900.886407 -396.985140 -60.150220
595 618.713163 102.632654 -3.208338
595 506.975016 136.870021 73.288875
595 475.493316 201.126571 30.929405
595 788.740615 424.333633 22.357610
595 683.553306 367.382219 143.585881
595 613.125424 313.110320 128.248701
595 730.970887 106.400542 430.313955
595 915.762581 387.214645 473.470625
595 749.796707 54.983841 899.996498
595 763.145572 397.696417 902.793445
595 846.874617 99.053650 906.152587
595 878.381821 347.153785 920.486514
595 627.452083 178.881224 985.617618
595 636.893374 292.827237 985.840741
596 875.725930 -419.905643 -36.671620
596 1278.394022 682.560507 -36.123433
596 1888.159642 -397.080521 -57.698370
596 606.853400 104.317583 -2.051498
596 496.707093 138.608904 80.006019
596 464.402048 204.135655 41.365266
596 814.813624 424.338176 22.153955
596 701.154755 369.571912 135.916914
596 630.108217 313.544496 117.936694
596 721.926054 109.346862 438.595517
596 919.827415 385.858681 479.595572
596 751.887465 57.933872 904.134986
596 767.461749 396.033851 910.500791
596 854.978665 98.814952 915.093033
596 882.965554 346.737812 929.072941
596 631.969159 181.543900 991.171642
596 637.463403 292.157093 992.789053
597 861.415199 -420.965824 -37.312042
597 1265.273684 682.260301 -35.677389
597 1874.237103 -398.375423 -58.205404
597 590.557370 103.593713 -1.534961
597 485.999425 136.451894 85.260747
597 457.358474 200.278355 47.369163
597 841.932418 425.043136 20.188798
597 722.772027 368.150680 124.000139
597 648.119886 311.399717 105.676574
597 711.988672 107.243446 443.354742
597 918.056235 386.993603 484.748363
597 754.312528 58.047630 909.620422
597 764.797129 396.797733 916.057470
597 854.788884 99.638438 919.576937
597 885.509431 346.291403 934.310009
597 633.825414 182.373673 997.951631
597 636.877896 292.716892 999.544607
598 847.996861 -420.987116 -36.995981
598 1249.476540 682.709120 -38.581348
598 1860.817056 -396.319368 -58.140448
598 579.763403 101.632241 -0.818861
598 478.742115 134.976670 89.379254
598 447.610283 200.028794 56.373389
598 862.545664 420.990967 18.349823
598 739.150913 367.454120 115.937189
598 662.129009 316.446965 96.628266
598 705.070757 106.125095 451.229758
598 915.552946 388.184024 487.962344
598 755.726236 57.988917 913.946226
598 766.928451 399.587506 920.106535
598 851.920161 102.190746 919.856483
598 883.229045 350.769279 937.574916
598 636.706733 182.680079 1001.459348
598 641.950462 292.593088 1003.883046
599 832.827393 -421.001251 -37.646812
599 1238.246615 681.676477 -35.447883
599 1847.119907 -399.413917 -58.261743
599 567.192526 102.606547 -2.818700
599 469.441967 136.596969 92.951114
599 438.367980 199.219385 66.862517
599 891.442561 417.662453 17.718853
599 759.350489 363.859197 108.373972
599 679.994223 314.847460 85.070588
599 698.075133 105.509762 456.590861
599 913.768999 384.680431 490.705273
599 757.641406 60.040303 919.618724
599 771.514958 397.481120 926.914603
599 856.813743 101.703335 927.176965
599 888.573186 348.071929 944.542887
599 641.565948 183.348623 1008.400641
599 646.627714 294.961521 1009.242345
600 817.300341 -420.778300 -36.357275
600 1222.936425 681.302047 -37.021289
600 1834.781507 -399.089882 -55.890671
600 554.234156 101.937025 0.320580
600 464.709160 134.055362 100.950941
600 430.660322 198.264113 76.276850
600 912.376770 415.694152 19.035271
600 771.354539 364.190300 100.900436
600 704.460832 312.260504 75.271713
600 690.111391 105.311047 466.016413
600 910.672272 385.029949 495.439788
600 761.942748 62.710979 927.723200
600 770.821461 396.223554 931.975287
600 861.293365 102.119788 933.766800
600 891.445301 349.292926 951.367834
600 638.851794 184.885354 1013.902916
600 641.751452 294.912561 1017.427351
601 806.821304 -422.452402 -37.062365
601 1208.254048 683.680775 -38.090360
601 1820.873644 -400.051332 -56.543187
601 542.262405 101.639926 -0.677181
601 457.223474 133.108483 106.378441
601 422.969645 196.085421 84.262570
601 935.882411 418.135411 21.851209
601 792.898382 366.819213 93.246869
601 722.499546 314.383646 64.405195
601 684.216385 104.177073 470.417829
601 904.265914 387.370910 497.387577
601 763.247724 62.874600 933.315545
601 770.121056 399.691427 936.844399
601 861.936538 108.479974 937.332633
601 891.711687 353.684077 954.114523
601 643.654878 185.934298 1019.696423
601 648.682502 296.797425 1022.526903
602 790.418661 -421.212085 -38.944660
602 1194.960774 679.777111 -37.983433
602 1808.054454 -401.198497 -57.165351
602 528.988027 101.253267 -2.577188
602 449.038146 129.562253 110.712524
602 415.875013 195.122930 93.665826
602 957.998492 413.423726 26.670835
602 814.381975 363.282310 87.869631
602 745.126075 313.465439 52.968306
602 678.814099 104.162128 475.378158
602 901.615884 386.066520 499.466561
602 764.384257 65.178005 936.683456
602 773.325626 400.735750 940.804892
602 861.726692 104.848623 939.944516
602 891.156529 349.697746 956.333141
602 646.318882 188.801185 1023.124442
602 650.354798 298.855999 1026.913126
603 773.832249 -422.657018 -36.351157
603 1181.933123 677.236017 -36.196890
603 1796.489553 -401.462199 -54.781537
603 517.780848 99.395027 1.241934
603 443.580281 128.329943 118.396365
603 404.158767 193.876886 107.032819
603 983.750200 408.371542 32.036578
603 831.608400 359.479674 86.484275
603 766.139280 307.166677 48.584496
603 672.651136 103.296439 484.042567
603 898.224268 380.166443 502.730846
603 765.025589 67.059290 942.294625
603 775.827232 396.507981 945.270361
603 869.907990 102.980744 946.835036
603 896.546729 347.897868 962.535632
603 645.646934 187.164897 1030.415213
603 646.815407 297.174941 1031.947513
604 759.899517 -424.865054 -38.230205
604 1167.153101 680.043180 -36.458596
604 1781.168996 -401.126242 -55.607216
604 502.295201 98.560217 2.709972
604 437.296979 127.936835 123.416965
604 397.736865 189.179970 117.305283
604 999.546889 406.129276 34.850205
604 846.882604 362.329470 83.103536
604 784.673250 308.319527 44.291835
604 668.134515 103.115858 488.096621
604 891.275095 380.699937 501.455630
604 768.836963 68.122824 947.475585
604 776.961700 397.845925 946.908343
604 872.694804 105.743276 952.116841
604 900.027656 351.625972 966.928934
604 647.278264 186.411399 1032.988636
604 649.564060 297.621979 1036.783431
605 747.127425 -422.688559 -37.029695
605 1150.364171 678.803404 -40.571839
605 1764.663981 -401.561114 -57.788862
605 491.061391 96.490764 2.669134
605 431.705331 123.361616 128.793074
605 398.952896 188.581950 120.333053
605 1020.585511 408.890629 40.746515
605 863.693452 365.544978 81.539749
605 807.353225 309.548418 37.634350
605 662.951433 101.785769 490.935520
605 889.645961 384.335146 503.009988
605 768.786074 68.732157 948.649013
605 779.698603 401.465831 948.469582
605 870.006762 108.202822 950.908726
605 897.021059 352.416834 964.790058
605 655.003180 190.582900 1036.616222
605 657.794496 299.471061 1037.101572
606 728.195198 -421.380887 -39.298540
606 1138.651947 676.916374 -34.687850
606 1751.647483 -402.100935 -55.754282
606 475.343168 97.549126 9.094443
606 422.012712 123.374874 136.812538
606 388.365743 189.757841 131.175223
606 1040.064927 404.855830 52.792503
606 883.478793 361.217220 84.736240
606 819.578991 308.562422 37.930704
606 657.341528 104.450425 497.253808
606 886.957441 382.360089 499.758174
606 769.154518 70.214291 953.312932
606 783.095474 400.970320 948.242889
606 876.297427 106.774005 957.941167
606 900.142862 351.646500 969.914261
606 657.064572 194.368035 1035.797365
606 658.591448 303.644912 1037.244666
607 713.174833 -426.904285 -35.163179
607 1122.890275 676.154185 -35.905904
607 1737.088682 -403.748294 -56.161909
607 461.581673 93.765428 5.892978
607 415.217312 119.657792 140.375358
607 383.888783 183.235884 139.327436
607 1051.731606 402.081989 53.097310
607 892.165073 358.238981 79.309765
607 835.477247 306.441668 34.449591
607 654.672618 101.184855 497.400375
607 883.687866 377.664597 503.272778
607 767.106782 71.326636 954.059560
607 784.753363 398.439806 953.009946
607 879.991393 105.977374 961.479762
607 902.975187 351.662784 972.562404
607 654.163142 190.213184 1042.372282
607 657.415848 298.753048 1044.237883
608 699.045140 -425.492912 -37.706267
608 1110.397963 676.275966 -35.199811
608 1721.624201 -404.913337 -58.759575
608 450.390316 92.454698 8.553873
608 406.147438 117.701435 146.473239
608 380.316820 179.761212 146.349773
608 1064.728749 404.137209 59.097317
608 904.433524 360.121712 80.473374
608 846.737510 303.201943 35.166003
608 651.632001 100.744983 500.548921
608 882.475398 377.729298 501.976331
608 771.869685 71.557032 955.610928
608 783.414795 401.176045 950.449246
608 881.873669 108.766226 961.243606
608 901.729448 352.808601 970.150843
608 658.729110 191.610011 1041.488644
608 663.057978 300.517735 1042.576669
609 683.749323 -423.871208 -40.247220
609 1095.420391 677.615681 -37.197892
609 1707.222838 -405.028498 -57.509711
609 437.339567 95.388678 15.813675
609 400.875066 119.264480 152.191385
609 372.062055 181.767917 151.868577
609 1070.286297 400.617552 58.912889
609 909.114560 357.716941 76.092405
609 851.610936 308.108870 29.380744
609 654.085454 102.072553 502.417664
609 880.336215 378.115473 497.700534
609 774.948112 74.076278 958.145798
609 785.055113 404.770396 948.810093
609 883.644479 112.726956 961.034272
609 903.022673 355.582075 972.513590
609 664.285561 196.644724 1040.161577
609 663.776898 304.504287 1042.032204
610 670.922520 -426.198245 -35.674867
610 1082.798138 673.221619 -33.309669
610 1692.928306 -404.412330 -57.273751
610 428.188407 92.468686 13.217063
610 398.974749 115.808489 156.208251
610 367.639793 178.986472 162.582559
610 1076.570895 397.487335 63.366355
610 917.018792 355.019661 77.557612
610 865.763086 300.336199 29.451545
610 655.649091 101.900909 500.862866
610 883.096997 376.665691 498.803288
610 777.645357 73.506905 956.441027
610 786.414475 402.789058 949.760640
610 885.380996 113.639533 960.197371
610 903.215122 355.171827 970.171082
610 660.734901 193.937681 1043.284707
610 663.055914 303.789429 1044.241296
611 652.770187 -427.113349 -38.261542
611 1067.274241 676.038612 -36.324133
611 1679.020346 -408.219140 -58.355219
611 417.409069 90.897970 14.471339
611 393.728918 112.827229 159.306486
611 366.140795 175.345811 165.791902
611 1081.998538 398.150696 62.484085
611 921.731764 354.425973 74.147351
611 867.957241 298.854723 26.447278
611 659.984413 100.341799 498.379521
611 882.797362 375.676169 493.881703
611 782.560203 73.555055 955.050230
611 787.910389 406.157446 947.025370
611 888.003009 112.459251 960.440519
611 904.671523 357.366268 967.940356
611 665.323683 194.816886 1039.663362
611 665.470694 304.900722 1040.703314
612 640.214110 -426.121546 -40.625517
612 1050.557201 674.059809 -36.517046
612 1666.107216 -407.717346 -56.204028
612 406.854205 90.851277 19.082629
612 390.737658 110.276637 166.407894
612 361.108820 172.531130 174.837692
612 1083.891359 395.662292 59.492735
612 921.559950 351.667238 72.755731
612 867.262739 299.017781 23.270615
612 664.818719 99.856972 497.224428
612 883.284909 374.548601 488.626066
612 786.867139 74.781098 956.505878
612 785.467682 407.197000 942.299982
612 889.986619 117.026450 958.411253
612 906.166507 362.525590 965.859293
612 667.302409 196.152355 1038.304519
612 665.336848 304.370330 1039.860108
613 628.196242 -428.391782 -37.198505
613 1041.674167 671.981885 -30.927723
613 1652.277116 -409.104124 -57.887012
613 400.049373 87.634768 21.426887
613 388.860803 106.921636 170.545758
613 360.161893 168.005837 183.236405
613 1084.431082 390.824516 60.654023
613 924.791819 349.260163 73.757491
613 872.950555 290.868488 23.332135
613 673.249348 98.880402 490.636990
613 887.503545 373.154664 490.039789
613 788.971786 74.423963 951.078694
613 786.435979 405.612158 943.045297
613 893.868110 117.240929 955.823168
613 905.708759 360.783772 963.013170
613 665.518360 190.670230 1039.159953
613 663.571395 301.571056 1038.883711
614 611.672074 -427.705196 -40.226841
614 1025.105761 673.911517 -36.021574
614 1639.069435 -410.343529 -56.601279
614 392.291785 86.596124 24.450084
614 389.365927 104.892005 173.187308
614 354.294604 165.058283 188.856486
614 1081.580076 387.913753 50.660240
614 920.836322 348.864439 65.878435
614 866.585008 295.078056 17.433603
614 681.489941 97.585751 488.623067
614 889.831313 373.721864 484.215570
614 794.333522 74.719934 949.906005
614 785.367349 409.386919 935.525602
614 895.461642 119.528668 954.202677
614 906.290063 362.911858 960.288857
614 670.180229 194.724661 1034.711756
614 663.710388 304.106271 1034.555618
615 601.063673 -430.066337 -39.212172
615 1011.373875 673.694011 -35.317477
615 1625.434465 -410.773135 -55.575259
615 385.163167 86.598179 26.750951
615 389.685996 101.547727 177.219099
615 360.071044 163.362443 192.281312
615 1076.629982 384.687986 41.928076
615 915.338397 349.057471 61.210090
615 862.154777 293.162676 14.031069
615 690.884812 95.506911 484.114722
615 891.224703 374.961881 479.901451
615 797.981123 74.931588 947.388955
615 786.321918 411.858248 931.460595
615 898.240856 122.510950 950.739485
615 907.264998 366.507822 957.306273
615 672.946330 194.016543 1031.145182
615 668.880477 303.930307 1029.547340
616 585.753174 -431.413849 -38.822607
616 997.478928 669.824460 -35.154578
616 1614.200604 -410.818956 -53.633604
616 378.692823 85.377343 26.732215
616 390.254598 99.235048 176.762680
616 356.763506 158.521700 200.843080
616 1073.089034 378.565439 34.943804
616 912.543268 344.960194 60.003251
616 858.533952 286.808482 11.372848
616 700.319318 93.374561 478.074511
616 892.116066 369.732099 476.384732
616 799.597486 73.588272 942.762692
616 786.751145 412.016010 928.130471
616 899.029765 123.140768 945.440050
616 907.864049 366.274492 951.372420
616 671.343890 193.082622 1028.554985
616 666.963373 303.240997 1025.143795
617 571.444364 -431.337212 -36.068897
617 983.630717 670.717992 -34.662858
617 1599.680411 -412.777598 -51.275462
617 368.195940 84.754951 31.666964
617 390.855172 97.791005 182.135444
617 359.106823 155.699227 204.827446
617 1064.296215 374.322820 24.462640
617 904.042216 342.155937 53.554860
617 850.241403 286.106108 10.836683
617 708.753898 92.469666 473.013653
617 895.362081 370.815649 472.744344
617 804.186893 75.399369 939.355160
617 785.044842 410.771360 924.042222
617 903.379291 125.115952 943.392621
617 911.339064 369.151320 949.417803
617 670.915835 192.753919 1023.320823
617 666.442514 302.820781 1019.412576
618 557.808362 -432.249693 -42.124980
618 970.245311 671.164954 -35.270884
618 1584.665658 -414.558626 -53.164718
618 364.473246 80.727435 33.396896
618 389.468114 93.258445 182.120974
618 362.988018 151.468873 202.913780
618 1053.883141 376.295840 15.220053
618 895.436749 341.640039 50.088116
618 838.625707 285.638592 8.227206
618 715.161403 90.386176 464.356943
618 896.139611 371.270563 465.495174
618 807.043844 74.479933 931.761858
618 785.814764 414.174518 914.494982
618 902.621023 125.319830 936.557484
618 910.785678 369.968576 942.574413
618 676.226795 193.836207 1015.316925
618 670.283588 303.411211 1011.920172
619 543.048339 -432.419500 -39.175267
619 955.601351 668.704389 -36.298229
619 1570.428855 -414.089783 -51.982880
619 360.644017 76.550397 35.147635
619 388.273449 90.894734 185.533427
619 361.114099 149.606146 208.359744
619 1043.553903 371.559091 7.639396
619 884.939875 337.614112 46.224854
619 829.013450 280.807326 6.482542
619 724.981694 87.899402 457.558738
619 898.366069 371.828072 461.308008
619 807.136899 73.812591 925.895348
619 786.500572 414.911400 908.601857
619 901.591788 126.075545 928.464157
619 908.425841 371.974450 934.727151
619 672.187807 194.038079 1008.899532
619 668.929278 303.356302 1006.442787
620 527.013491 -432.308472 -39.054291
620 941.411249 667.177057 -35.925554
620 1557.869496 -415.928571 -51.090465
620 357.731882 76.012581 39.936088
620 389.202444 92.371352 187.379858
620 360.634074 153.005039 211.677072
620 1029.672866 369.397920 5.352164
620 874.970476 334.634470 46.036968
620 815.232027 282.742321 8.134526
620 731.042247 86.511068 449.905626
620 901.014765 368.714189 455.248321
620 807.137419 77.991135 918.683412
620 789.765025 416.072950 904.205890
620 904.285164 127.345087 923.099726
620 910.052632 371.920418 931.471691
620 673.292744 193.541484 1000.992560
620 668.478357 304.414609 998.861378
621 510.874104 -434.394212 -40.010733
621 926.942270 666.978525 -35.641808
621 1540.706254 -417.072267 -53.842730
621 356.331208 71.693536 37.944278
621 387.159915 89.156548 187.117328
621 364.630697 147.847026 213.236679
621 1016.915232 367.674670 5.451905
621 860.698048 332.860018 46.519406
621 802.983887 279.079306 8.001455
621 741.642899 81.912367 438.711539
621 905.071590 367.414658 448.237909
621 808.003715 76.275042 908.115373
621 787.627129 417.067165 896.088647
621 903.456873 127.915034 915.829265
621 907.545286 372.530024 922.676495
621 674.460372 193.242434 992.956559
621 669.573308 303.639398 988.461244
622 496.558311 -434.655610 -41.479644
622 910.506755 668.187215 -37.717842
622 1527.870079 -417.195032 -54.503874
622 359.522435 66.513617 42.014694
622 390.553387 86.749555 191.016966
622 365.009601 149.228865 211.829431
622 1003.383223 366.605056 3.258585
622 847.425533 332.688446 46.006286
622 785.557502 280.114102 9.351167
622 746.900896 81.336578 432.903374
622 908.967153 367.629547 443.811407
622 810.707219 75.841280 901.193926
622 787.066419 421.445009 888.693166
622 904.004474 128.634052 906.677387
622 905.713145 373.010697 915.621064
622 674.818854 195.259538 982.236394
622 667.652485 305.403877 980.136775
623 482.044130 -433.095840 -40.611881
623 896.683449 666.951468 -36.300344
623 1511.692706 -416.302355 -51.805334
623 359.487583 63.843543 44.914776
623 392.975980 86.094203 193.868629
623 368.633768 147.441917 216.290992
623 992.769525 368.732047 6.844110
623 837.977143 331.123342 51.623668
623 773.976393 280.809336 13.084493
623 755.283515 81.599168 422.939051
623 919.424550 366.960687 444.745811
623 811.694828 76.087546 889.720171
623 783.485998 420.632118 888.319970
623 903.010548 130.981360 898.068372
623 904.342589 376.597649 910.486695
623 672.207691 194.733907 974.265345
623 665.173788 306.472467 973.093138
624 467.453760 -434.953010 -41.833963
624 881.293686 665.750564 -36.446237
624 1496.458118 -419.628153 -53.851212
624 366.185183 58.958000 47.559298
624 395.243640 84.092314 194.827469
624 367.876755 146.807610 220.681165
624 975.968530 363.344583 2.872300
624 824.341172 329.263735 51.711904
624 760.016381 274.969522 13.547875
624 760.660057 76.579454 415.382924
624 926.785900 364.829733 446.024982
624 809.035356 75.567969 880.162391
624 779.915782 419.188600 886.998485
624 905.699232 129.007136 891.593489
624 902.219506 374.730289 906.655789
624 668.123986 190.847761 964.799683
624 660.176367 303.253614 968.567721
625 450.303869 -436.423653 -40.691034
625 866.469676 666.649154 -36.706810
625 1481.818874 -421.707689 -54.157573
625 375.281233 56.007839 49.412829
625 401.998751 83.158739 197.359054
625 370.799077 142.705991 219.343242
625 960.855441 363.470545 1.188843
625 808.267742 327.759447 50.812762
625 742.649794 276.124308 12.348763
625 769.523379 75.314585 408.385490
625 929.095678 365.887497 443.529814
625 808.156266 73.468239 869.220855
625 776.632584 419.351361 885.595835
625 901.981859 129.632500 882.235624
625 898.900822 377.372295 902.825712
625 667.986712 187.714334 955.912351
625 658.705174 299.460129 964.395118
626 437.182022 -435.492829 -41.449679
626 851.948319 664.015893 -36.021589
626 1467.011525 -421.074780 -52.855395
626 384.530873 51.225754 50.321813
626 410.250732 79.816982 197.518276
626 381.815585 142.569530 218.745245
626 945.240731 362.087905 1.166802
626 797.270859 326.242490 51.042176
626 731.287506 274.504498 12.739754
626 779.820387 76.838159 400.624985
626 926.783141 368.258094 444.181390
626 810.767220 73.026802 859.401513
626 775.305630 418.103130 884.644895
626 902.216603 131.922409 874.550323
626 900.609313 378.311751 901.568008
626 666.510402 185.096323 949.584018
626 658.808458 297.187598 961.169283
627 421.478307 -436.214328 -41.139567
627 837.410389 666.427268 -37.475422
627 1453.316786 -420.677439 -52.222461
627 398.208506 48.582006 54.679840
627 417.539702 80.135332 197.768045
627 383.281754 141.627987 221.264286
627 931.576817 362.277362 0.243596
627 781.855210 324.898578 50.271805
627 715.597305 274.581887 13.925779
627 790.134632 74.432530 399.708452
627 919.216263 371.046267 437.575253
627 810.560163 73.627432 850.341364
627 771.297235 417.035352 881.086849
627 902.152758 132.519834 867.043335
627 899.056876 378.173802 897.768514
627 664.643217 181.800003 945.918936
627 655.679702 295.173832 959.469761
628 406.907500 -437.248808 -42.071292
628 823.053361 664.455579 -36.827424
628 1437.444121 -422.554210 -54.677923
628 412.546884 43.179860 57.122729
628 425.663262 78.700643 199.414947
628 394.539597 137.941357 218.268966
628 916.039240 361.937155 -0.023962
628 768.573102 326.804680 49.693656
628 703.811684 272.539330 14.431949
628 799.805832 74.477584 393.957930
628 912.080709 373.480798 433.767989
628 811.316696 71.869446 848.988500
628 771.287477 416.548554 876.165239
628 900.513476 132.507393 863.647468
628 897.701574 380.566715 895.803240
628 666.739469 180.260473 941.717346
628 655.665003 290.961970 954.428037
629 392.277811 -435.481968 -40.604003
629 808.576739 663.797147 -35.884708
629 1424.298515 -422.059386 -53.556627
629 424.982398 40.860455 59.217988
629 436.461028 78.353442 201.474581
629 402.626641 138.887587 218.889227
629 903.116929 360.664215 -1.129627
629 754.051440 324.221852 49.444824
629 688.128453 271.868078 14.341970
629 812.353099 72.737296 390.867952
629 904.110546 375.170616 428.459971
629 808.522610 71.761682 847.887427
629 774.330059 415.824402 874.123006
629 900.201034 128.591121 859.987608
629 897.882287 375.583318 892.437347
629 666.299594 180.834120 940.478237
629 656.834715 294.065098 951.420539
630 376.310073 -436.477644 -42.094810
630 794.418968 663.526103 -35.889537
630 1410.523378 -424.313530 -52.875070
630 440.219984 40.107711 58.725067
630 448.259051 76.893373 199.649209
630 412.327769 141.667182 215.696548
630 889.572099 361.312295 -1.540305
630 742.172489 326.542418 50.323049
630 675.143900 271.237136 12.049266
630 822.800975 72.448210 390.055176
630 894.881454 376.087892 421.853712
630 806.263351 72.544748 846.147892
630 773.043808 415.196211 871.210792
630 901.358491 126.118279 862.819806
630 895.909685 373.519376 891.540492
630 668.332381 181.689153 939.942189
630 655.816140 292.522289 948.897449
631 363.093097 -440.062269 -42.892856
631 780.258421 664.189662 -37.572515
631 1395.076323 -425.138659 -52.725498
631 455.134657 37.071810 58.400693
631 457.956009 76.567113 200.655516
631 424.399721 137.638536 213.061371
631 872.870682 360.410084 -0.892019
631 725.792731 327.182456 49.610616
631 656.685290 271.453645 16.198773
631 834.008035 72.001843 388.877587
631 885.954931 380.174724 419.698619
631 805.612794 71.879347 844.975232
631 770.391237 416.252717 868.827218
631 899.018204 126.867136 861.603350
631 0.000000 0.000000 0.000000
631 669.214502 180.631777 938.199061
631 654.686829 292.608398 948.266230
632 347.545016 -439.204296 -43.073883
632 765.840623 662.217671 -37.356318
632 1381.999557 -424.867522 -52.075826
632 472.147230 32.133300 57.799750
632 469.758856 75.212986 198.298287
632 436.557408 138.108562 209.295448
632 857.087180 360.026702 -2.766254
632 711.528898 325.335486 49.029038
632 644.992799 270.646308 11.508669
632 845.210787 73.216700 388.286558
632 876.268729 379.220698 417.111757
632 806.804395 70.509899 844.941458
632 770.805489 415.210629 869.240744
632 897.531216 124.577978 861.258345
632 0.000000 0.000000 0.000000
632 668.676176 179.801440 936.739519
632 657.021119 291.690050 948.332535
633 331.441061 -437.603475 -42.967178
633 748.415364 660.917132 -38.183749
633 1367.967322 -424.384535 -50.842059
633 490.569861 30.226076 59.087573
633 481.837180 76.076526 197.603733
633 447.229480 140.048717 204.796496
633 842.166468 356.787043 -3.597739
633 698.764436 325.002748 50.454662
633 625.865748 271.300826 11.948403
633 855.951413 73.618389 392.125721
633 867.017657 378.604997 413.249404
633 802.697914 71.708471 846.246414
633 769.924857 414.860813 867.855275
633 901.107719 121.665991 865.416794
633 0.000000 0.000000 0.000000
633 666.687439 181.516266 937.633077
633 656.540370 292.497032 949.036982
634 316.897568 -442.044264 -43.161210
634 734.280318 659.968615 -37.596388
634 1349.950015 -428.558477 -53.182423
634 512.733537 28.209225 57.213729
634 495.522553 75.004184 192.917824
634 451.894021 136.469154 203.918118
634 823.664658 355.558590 -5.220129
634 679.424969 322.785281 49.226238
634 611.173962 266.676679 15.746392
634 864.825399 73.519029 394.216241
634 855.905609 377.614751 415.725294
634 804.957927 69.289664 846.369422
634 763.735953 414.331830 868.814611
634 898.249374 121.459372 864.064266
634 0.000000 0.000000 0.000000
634 664.981460 178.286578 940.878444
634 652.092749 288.956305 953.458055
635 303.301936 -441.553870 -43.200805
635 717.223754 659.983414 -39.708274
635 1334.694446 -427.882523 -53.738195
635 532.291123 25.873215 53.834955
635 510.874828 73.707410 187.732054
635 470.089078 134.927583 191.616040
635 810.083270 357.254764 -4.852087
635 664.741063 323.644945 51.689976
635 596.971594 269.892304 13.122668
635 875.084750 72.602124 398.194392
635 841.458271 377.553717 414.161968
635 805.927890 67.495763 847.159404
635 763.664143 414.679949 870.694977
635 896.573003 120.885491 863.869375
635 0.000000 0.000000 0.000000
635 667.846907 175.815637 940.744025
635 655.187108 287.371931 952.028179
636 288.866958 -440.483871 -45.319305
636 705.172363 659.902580 -36.894952
636 1321.739777 -427.150304 -49.760191
636 552.505951 25.472155 53.446437
636 526.047377 74.090872 185.522785
636 481.902897 139.681589 186.435778
636 795.967171 355.884513 -4.607937
636 649.523749 323.713049 52.263746
636 587.393659 262.513125 15.890325
636 883.148011 76.459607 404.089766
636 833.755120 374.733248 417.277805
636 805.482857 69.911529 853.554914
636 762.137524 413.327301 871.320536
636 901.383403 121.675560 870.085616
636 891.367648 372.598375 889.696966
636 667.127336 178.781609 943.236617
636 654.489897 290.175883 956.340368
637 272.269148 -441.439457 -44.246446
637 687.973912 661.043576 -39.237606
637 1304.966129 -426.679322 -52.015574
637 574.730154 23.791474 47.842717
637 539.835965 74.784153 179.559652
637 496.068989 138.901212 178.010050
637 779.679609 356.533659 -4.533882
637 637.338813 325.634246 54.594104
637 575.876335 260.575113 16.961677
637 889.411325 77.143623 407.059971
637 817.909868 376.893792 418.041493
637 809.409657 69.571969 857.627651
637 757.799896 412.987637 872.567532
637 899.152133 122.332341 871.516154
637 888.974616 375.153375 890.025736
637 666.017113 177.041860 950.274250
637 650.598164 288.958996 958.824544
638 257.272163 -440.756389 -42.845277
638 673.253609 658.957776 -39.638370
638 1289.002995 -428.227413 -51.188142
638 601.228180 24.988416 43.638500
638 555.149631 72.859988 173.255186
638 508.819537 141.651760 167.722023
638 764.254071 357.159795 -2.554798
638 624.296557 323.781365 57.761706
638 563.773559 260.277427 18.887306
638 896.610895 78.245489 412.260764
638 807.404076 374.035031 422.199046
638 810.036085 67.419832 862.369359
638 757.157968 412.669135 875.396232
638 897.090684 124.944653 873.778566
638 885.408505 374.298099 888.830888
638 667.851383 175.987965 954.219755
638 653.458828 288.964519 962.387162
639 243.327778 -439.552818 -44.024528
639 661.328145 658.387082 -37.443495
639 1275.852046 -428.661292 -51.589121
639 622.387509 26.608531 39.127850
639 572.834253 74.173993 165.883066
639 531.538141 141.207797 155.725718
639 752.748704 353.409562 -5.494146
639 609.045888 321.616004 59.258732
639 548.151857 262.024620 20.037760
639 905.824278 79.976449 418.804852
639 797.265613 370.757395 423.641989
639 812.626540 67.720347 869.462836
639 758.944372 412.831089 878.505065
639 904.272485 124.371055 883.137915
639 889.600387 375.094947 894.717788
639 670.755789 176.414474 957.202932
639 658.697622 287.745071 964.690177
640 230.410650 -439.658030 -43.262031
640 646.078353 659.487353 -36.412670
640 1263.642731 -430.114486 -48.259306
640 645.868850 24.724929 34.582992
640 589.804348 74.583371 158.014446
640 546.534650 140.056226 147.537057
640 737.572561 356.690341 -2.088272
640 599.034583 323.683559 66.476405
640 532.598914 262.539426 28.985716
640 911.610090 82.941337 425.995125
640 784.520102 368.031998 430.889145
640 817.215270 68.563543 878.596958
640 759.699417 412.443831 881.962781
640 908.998635 124.716019 890.707780
640 890.806156 377.203470 898.292903
640 671.526894 177.707474 965.762931
640 657.325827 288.054527 972.711357
641 216.665880 -439.657618 -45.139131
641 629.895906 660.652087 -39.073412
641 1250.061230 -427.755286 -51.045279
641 675.549461 25.514750 28.105187
641 605.083181 74.086237 153.425039
641 568.625584 142.456043 135.308492
641 722.716736 355.681231 -5.273958
641 581.782659 324.907427 67.933778
641 545.340368 269.169531 16.519607
641 916.908299 82.916839 432.410097
641 771.063601 370.165449 432.474571
641 819.687610 65.248566 884.320830
641 755.917856 411.444142 882.609327
641 905.022265 126.514591 893.967661
641 889.563739 378.119526 897.900094
641 673.994092 176.258150 970.113120
641 657.708566 287.517826 975.269188
642 201.116889 -439.273583 -44.761282
642 616.414394 659.651629 -37.919740
642 1234.637959 -429.718141 -51.143200
[truncated: 517,978 more chars]
